# Supplementary material for: Targeted volumetric single-molecule localization microscopy of defined presynaptic structures in brain sections
Source: Commun Biol. 2021 Mar 25;4:407. doi: 10.1038/s42003-021-01939-z (PMC7994795; doi:10.1038/s42003-021-01939-z)
Supplement: Supplementary file 5 — Supplementary Data 1 [file 42003_2021_1939_MOESM5_ESM.xlsx]

## Sheet: Fig. 2 panel g
animal level 1	cluster_length_ level 1	animal name level 2	cluster_length_ level 2	cluster_length__Histogram_level_1_X	cluster_length__Histogram_level_1_Y	cluster_length__Histogram_level_2_X	cluster_length__Histogram_level_2_Y
96	386.183	96	293.494	-25	0	-25	0
	394.618		498.435	25	0	25	0
	162.054		317.468	75	0	75	2
	268.909		580.885	125	6	125	3
	418.274		210.382	175	22	175	13
	257.145		197.71	225	13	225	15
	539.343		398.215	275	27	275	20
	518.182		199.359	325	20	325	28
	444.928		910.736	375	14	375	19
	516.88		403.823	425	11	425	23
	148.212		311.696	475	8	475	17
	642.835		404.337	525	8	525	13
	574.063		639.427	575	11	575	16
	197.897		288.407	625	8	625	11
	181.206		356.921	675	6	675	11
	261.25		647.465	725	6	725	11
	190.032		271.965	775	6	775	5
	184.732		173.432	825	5	825	7
	482.821		169.253	875	2	875	2
	523.106		172.09	925	1	925	3
	228.829		320.465	975	2	975	1
	330.185		295.938	1025	0	1025	2
	334.507		598.368	1075	0	1075	0
	328.581		660.589	1125	3	1125	1
	448.902	97	396.458	1175	0	1175	2
	464.094		444.952	1225	0	1225	1
97	229.357		845.8	1275	1	1275	0
	164.554		299.03	1325	0	1325	0
	315.872		660.054	1375	0	1375	0
	526.046		361.87	1425	0	1425	0
	147.422		410.176	1475	1	1475	3
	807.87		467.586	1525	0	1525	0
	557.74		498.721
	215.705		657.922
	764.339		211.355
	186.684		109.553
	582.939		150.194
	164.445		151.097
	266.863		497.497
	439.863		687.202
	269.518		665.681
	251.341		511.062
	325.399		390.002
	250.497		305.728
	303.193		214.854
	422.028		390.688
	291.657		557.226
102	221.011		615.623
	200.551		491.141
	197.258		379.758
	420.296		843.253
	179.861		800.076
	574.216		359.793
	280.506		535.11
	259.221		348.345
	266.637		271.623
	374.323		299.801
	528.264		726.161
	823.646		707.16
	301.965		314.764
	257.687		564.86
	312.368		1989.95
	261.224		502.88
	334.676		478.576
	293.875		337.501
	574.414		461.052
	345.713		596.015
	374.449		1945.14
	267.659		702.611
	608.104	102	603.703
	826.222		611.459
	171.48		691.616
	636.378		635.893
	639.076		253.922
104	203.351		409.097
	382.365		601.962
	488.432		346.378
	658.756		836.759
	684.786		361.148
	236.942		502.185
	581.973		410.847
	269.971		573.082
	1121.62		363.742
	555.29		503.816
	191.101		263.832
	719.153		346.306
	239.316		797.441
	271.933		835.048
	305.17		289.188
	647.003		339.415
	351.388		776.372
	749.793		523.105
	268.563		712.031
	215.112		420.181
	592.051		338.503
	273.476		84.8238
106	998.584		610.913
	380.563		145.336
	671.85		412.61
	840.784		114.117
	328.839		312.094
	298.654		506.222
	353.401		245.018
	554.832		297.352
	434.729		413.595
	920.14	104	836.697
	393.573		365.853
	1557.61		165.932
	587.706		1105.57
	642.644		712.585
	741.78		554.278
	1252.02		883.632
	860.418		205.138
	289.722		946.421
	458.138		262.057
	724.176		231.55
	701.21		313.899
	274.217		153.638
	898.869		268.155
107	549.803		709.931
	378.277		558.073
	286.877		259.198
	307.429		587.105
	135.921		231.173
	779.542		273.997
	170.392		324.316
	326.256		345.792
	145.931		357.392
	818.075		368.443
	657.739		443.312
	439.749		368.533
	454.589		170.553
	272.147		494.563
	185.674	106	406.826
	195.227		482.399
	183.813		494.44
	188.411		449.026
	280.935		332.685
	197.784		438.638
	341.632		556.164
	393.714		375.361
	240.581		846.798
	191.339		439.813
	1118.11		1163.48
108	299.116		157.183
	282.033		601.726
	244.811		195.183
	340.556		191.874
	332.357		531.923
	206.856		319.594
	758.621		344.228
	798.879		349.711
	531.901		1183.04
	373.021		594.231
	457.466	107	346.232
	444.253		898.74
	723.167		744.75
	799.105		259.935
	661.96		269.873
	761.08		310.378
	305.715		534.557
	451.112		692.042
	627.567		725.766
	686.393		227.609
	392.243		492.521
	576.627		323.852
	951.625		240.046
	242.456		73.7426
	1125.92		306.895
110	191.305		675.429
	167.426		378.561
	419.628		1032.68
	453.589	108	415.045
	617.64		315.262
	322.587		226.612
	367.463		472.48
	121.708		795.387
	336.557		980.26
	412.017		259.733
	186.953		471.61
	144.04		611.214
			576.922
			227.654
			273.886
			769.064
			406.458
			574.308
			699.807
			361.035
			584.783
		110	416.456
			429.824
			213.984
			289.064
			912.612
			655.341
			628.057
			500.699
			443.001
			484.154
			1654.91
			478.721
			213.489
			473.163
			518.753
			711.227
			311.371
			301.058
			242.804
			444.459
			495.792
			563.477
			410.093
			674.792
			378.107
			444.758
			740.757
			535.759
			439.449
			780.355
			1042.67
			302.743
			359.567
			234.741
			741.614
			328.888
			513.324
			567.251
			1227.85

## Sheet: Fig. 2 panel h
cluster_length_level 1_animal 1	cluster_length_level 1_animal_2	cluster_length_level 1_animal_3	cluster_length_level 1_animal_4	cluster_length_level 1_animal_5	cluster_length_level 1_animal_6	cluster_length_level 1_animal_7	cluster_length_level 1_animal_8	cluster_length_level 2_animal_1	cluster_length_level 2_animal_2	cluster_length_level 2_animal_3	cluster_length_level 2_animal_4	cluster_length_level 2_animal_5	cluster_length_level 2_animal_6	cluster_length_level 2_animal_7	cluster_length_level 2_animal_8
430	250	350	270	540	640	510	310	570	640	570	850	370	360	600	470
360	370	340	440	360	310	620	310	350	550	730	460	610	860	270	690
300	340	220	510	470	310	320	290	510	650	510	470	1210	670	370	330
480	430	410	550	420	470	490	470	730	600	620	950	500	340	720	440
320	320	310	550	420	380	440	310	320	560	500	620	770	580	560	690
340	1100	420	320	350	600	310	450	470	500	490	620	480	300	940	690
640	720	370	480	480	400	830	380	360	400	470	740	780	340	540	740
740	280	320	380	650	360	580	260	360	680	620	730	850	420	700	630
480	730	410	640	420	320	680	510	560	550	780	860	1060	620	610	440
510	380	400	640	940	380	450	530	400	730	400	480	490	450	530	570
310	550	570	340	270	760	380	240	360	220	400	360	1060	710	700	870
580	460	850	620	970	420	380	330	950	320	670	460	270	650	670	650
330	600	340	210	320	330	540		530	330	370	400	720	330	1070	300
340	560	420	320	350	510	530		620	400	570	660	350	160	660	570
290	320	350	340	420	380	370		410	550	540	850	340	390	730	490
400	260	350	850	950	370	540		520	610	570	980	480	740	710	570
460	490	420	310	660	340	230		280	830	610	710	280	270	390	410
330	320	370	640	320	270	420		210	860	840	470	560	650	750	510
630	310	760	370	330	460	490		260	540	830	540	470			330
460	410	480	240	760	410	340		310	410	460	480	830			700
360	380	330	840	580	450	220		600	660	900	240	670			640
440		330	400	380	330	420		530	490	870	570				680
300		670		340	620	480		790	640	700	450				490
440		700			260	270		900	770	610	480				500
320		210			800	600			950	390	510				490
320		550							490	390	600				450
		440							1030	210	250				720
									770	930	390				630
									880	320					550
									730	530					800
									280	320					900
									300	360					330
									380	730					710
									630	400					340
									600	500					650
									340	560					320
									820						460
									990						470
									590						900
									750
									360
									640
									460
									1260
									430

## Sheet: Fig. 2 panel i
animal level 1	counts_per_cluster_ level 1	animal name level 2	counts_per_cluster_ level 2	counts_per_cluster__Histogram_level_1_X	counts_per_cluster__Histogram_level_1_Y	counts_per_cluster__Histogram_level_2_X	counts_per_cluster__Histogram_level_2_Y
96	386.183	96	293.494	-25	0	-25	0
	394.618		498.435	25	0	25	0
	162.054		317.468	75	0	75	2
	268.909		580.885	125	6	125	3
	418.274		210.382	175	22	175	13
	257.145		197.71	225	13	225	15
	539.343		398.215	275	27	275	20
	518.182		199.359	325	20	325	28
	444.928		910.736	375	14	375	19
	516.88		403.823	425	11	425	23
	148.212		311.696	475	8	475	17
	642.835		404.337	525	8	525	13
	574.063		639.427	575	11	575	16
	197.897		288.407	625	8	625	11
	181.206		356.921	675	6	675	11
	261.25		647.465	725	6	725	11
	190.032		271.965	775	6	775	5
	184.732		173.432	825	5	825	7
	482.821		169.253	875	2	875	2
	523.106		172.09	925	1	925	3
	228.829		320.465	975	2	975	1
	330.185		295.938	1025	0	1025	2
	334.507		598.368	1075	0	1075	0
	328.581		660.589	1125	3	1125	1
	448.902	97	396.458	1175	0	1175	2
	464.094		444.952	1225	0	1225	1
97	229.357		845.8	1275	1	1275	0
	164.554		299.03	1325	0	1325	0
	315.872		660.054	1375	0	1375	0
	526.046		361.87	1425	0	1425	0
	147.422		410.176	1475	1	1475	3
	807.87		467.586	1525	0	1525	0
	557.74		498.721
	215.705		657.922
	764.339		211.355
	186.684		109.553
	582.939		150.194
	164.445		151.097
	266.863		497.497
	439.863		687.202
	269.518		665.681
	251.341		511.062
	325.399		390.002
	250.497		305.728
	303.193		214.854
	422.028		390.688
	291.657		557.226
102	221.011		615.623
	200.551		491.141
	197.258		379.758
	420.296		843.253
	179.861		800.076
	574.216		359.793
	280.506		535.11
	259.221		348.345
	266.637		271.623
	374.323		299.801
	528.264		726.161
	823.646		707.16
	301.965		314.764
	257.687		564.86
	312.368		1989.95
	261.224		502.88
	334.676		478.576
	293.875		337.501
	574.414		461.052
	345.713		596.015
	374.449		1945.14
	267.659		702.611
	608.104	102	603.703
	826.222		611.459
	171.48		691.616
	636.378		635.893
	639.076		253.922
104	203.351		409.097
	382.365		601.962
	488.432		346.378
	658.756		836.759
	684.786		361.148
	236.942		502.185
	581.973		410.847
	269.971		573.082
	1121.62		363.742
	555.29		503.816
	191.101		263.832
	719.153		346.306
	239.316		797.441
	271.933		835.048
	305.17		289.188
	647.003		339.415
	351.388		776.372
	749.793		523.105
	268.563		712.031
	215.112		420.181
	592.051		338.503
	273.476		84.8238
106	998.584		610.913
	380.563		145.336
	671.85		412.61
	840.784		114.117
	328.839		312.094
	298.654		506.222
	353.401		245.018
	554.832		297.352
	434.729		413.595
	920.14	104	836.697
	393.573		365.853
	1557.61		165.932
	587.706		1105.57
	642.644		712.585
	741.78		554.278
	1252.02		883.632
	860.418		205.138
	289.722		946.421
	458.138		262.057
	724.176		231.55
	701.21		313.899
	274.217		153.638
	898.869		268.155
107	549.803		709.931
	378.277		558.073
	286.877		259.198
	307.429		587.105
	135.921		231.173
	779.542		273.997
	170.392		324.316
	326.256		345.792
	145.931		357.392
	818.075		368.443
	657.739		443.312
	439.749		368.533
	454.589		170.553
	272.147		494.563
	185.674	106	406.826
	195.227		482.399
	183.813		494.44
	188.411		449.026
	280.935		332.685
	197.784		438.638
	341.632		556.164
	393.714		375.361
	240.581		846.798
	191.339		439.813
	1118.11		1163.48
108	299.116		157.183
	282.033		601.726
	244.811		195.183
	340.556		191.874
	332.357		531.923
	206.856		319.594
	758.621		344.228
	798.879		349.711
	531.901		1183.04
	373.021		594.231
	457.466	107	346.232
	444.253		898.74
	723.167		744.75
	799.105		259.935
	661.96		269.873
	761.08		310.378
	305.715		534.557
	451.112		692.042
	627.567		725.766
	686.393		227.609
	392.243		492.521
	576.627		323.852
	951.625		240.046
	242.456		73.7426
	1125.92		306.895
110	191.305		675.429
	167.426		378.561
	419.628		1032.68
	453.589	108	415.045
	617.64		315.262
	322.587		226.612
	367.463		472.48
	121.708		795.387
	336.557		980.26
	412.017		259.733
	186.953		471.61
	144.04		611.214
			576.922
			227.654
			273.886
			769.064
			406.458
			574.308
			699.807
			361.035
			584.783
		110	416.456
			429.824
			213.984
			289.064
			912.612
			655.341
			628.057
			500.699
			443.001
			484.154
			1654.91
			478.721
			213.489
			473.163
			518.753
			711.227
			311.371
			301.058
			242.804
			444.459
			495.792
			563.477
			410.093
			674.792
			378.107
			444.758
			740.757
			535.759
			439.449
			780.355
			1042.67
			302.743
			359.567
			234.741
			741.614
			328.888
			513.324
			567.251
			1227.85

## Sheet: Fig. 2 panel j
Roi_name_animal_1_level_1	counts_per_cluster_level 1_animal 1	counts_per_cluster_level 1_animal_2	counts_per_cluster_level 1_animal_3	counts_per_cluster_level 1_animal_4	counts_per_cluster_level 1_animal_5	counts_per_cluster_level 1_animal_6	counts_per_cluster_level 1_animal_7	counts_per_cluster_level 1_animal_8	counts_per_cluster_level 2_animal_1	counts_per_cluster_level 2_animal_2	counts_per_cluster_level 2_animal_3	counts_per_cluster_level 2_animal_4	counts_per_cluster_level 2_animal_5	counts_per_cluster_level 2_animal_6	counts_per_cluster_level 2_animal_7	counts_per_cluster_level 2_animal_8
Roi_0_of_dStorm647_2liM-density_matrix:0038-0048	386.183	229.357	221.011	203.351	998.584	549.803	299.116	191.305	293.494	396.458	603.703	836.697	406.826	346.232	415.045	416.456
Roi_1_of_dStorm647_2liM-density_matrix:0035-0039	394.618	164.554	200.551	382.365	380.563	378.277	282.033	167.426	498.435	444.952	611.459	365.853	482.399	898.74	315.262	429.824
Roi_2_of_dStorm647_2liM-density_matrix:0032-0023	162.054	315.872	197.258	488.432	671.85	286.877	244.811	419.628	317.468	845.8	691.616	165.932	494.44	744.75	226.612	213.984
Roi_3_of_dStorm647_2liM-density_matrix:0041-0049	268.909	526.046	420.296	658.756	840.784	307.429	340.556	453.589	580.885	299.03	635.893	1105.57	449.026	259.935	472.48	289.064
Roi_4_of_dStorm647_2liM-density_matrix:0035-0030	418.274	147.422	179.861	684.786	328.839	135.921	332.357	617.64	210.382	660.054	253.922	712.585	332.685	269.873	795.387	912.612
Roi_5_of_dStorm647_2liM-density_matrix:0029-0028	257.145	807.87	574.216	236.942	298.654	779.542	206.856	322.587	197.71	361.87	409.097	554.278	438.638	310.378	980.26	655.341
Roi_6_of_dStorm647_2liM-density_matrix:0064-0037	539.343	557.74	280.506	581.973	353.401	170.392	758.621	367.463	398.215	410.176	601.962	883.632	556.164	534.557	259.733	628.057
RE_Roi_7_of_dStorm647_2liM-density_matrix:0051-0055	518.182	215.705	259.221	269.971	554.832	326.256	798.879	121.708	199.359	467.586	346.378	205.138	375.361	692.042	471.61	500.699
Roi_8_of_dStorm647_2liM-density_matrix:0050-0041	444.928	764.339	266.637	1121.62	434.729	145.931	531.901	336.557	910.736	498.721	836.759	946.421	846.798	725.766	611.214	443.001
Roi_9_of_dStorm647_2liM-density_matrix:0053-0037	516.88	186.684	374.323	555.29	920.14	818.075	373.021	412.017	403.823	657.922	361.148	262.057	439.813	227.609	576.922	484.154
Roi_10_of_dStorm647_2liM-density_matrix:0039-0039	148.212	582.939	528.264	191.101	393.573	657.739	457.466	186.953	311.696	211.355	502.185	231.55	1163.48	492.521	227.654	1654.91
Roi_11_of_dStorm647_2liM-density_matrix:0040-0029	642.835	164.445	823.646	719.153	1557.61	439.749	444.253	144.04	404.337	109.553	410.847	313.899	157.183	323.852	273.886	478.721
Roi_12_of_dStorm647_2liM-density_matrix:0034-0026	574.063	266.863	301.965	239.316	587.706	454.589	723.167		639.427	150.194	573.082	153.638	601.726	240.046	769.064	213.489
RE_Roi_13_of_dStorm647_2liM-density_matrix:0031-0025	197.897	439.863	257.687	271.933	642.644	272.147	799.105		288.407	151.097	363.742	268.155	195.183	73.7426	406.458	473.163
Roi_14_of_dStorm647_2liM-density_matrix:0022-0039	181.206	269.518	312.368	305.17	741.78	185.674	661.96		356.921	497.497	503.816	709.931	191.874	306.895	574.308	518.753
Roi_15_of_dStorm647_2liM-density_matrix:0034-0030	261.25	251.341	261.224	647.003	1252.02	195.227	761.08		647.465	687.202	263.832	558.073	531.923	675.429	699.807	711.227
Roi_16_of_dStorm647_2liM-density_matrix:0028-0035	190.032	325.399	334.676	351.388	860.418	183.813	305.715		271.965	665.681	346.306	259.198	319.594	378.561	361.035	311.371
Roi_17_of_dStorm647_2liM-density_matrix:0028-0031	184.732	250.497	293.875	749.793	289.722	188.411	451.112		173.432	511.062	797.441	587.105	344.228	1032.68	584.783	301.058
Roi_18_of_dStorm647_2liM-density_matrix:0039-0046	482.821	303.193	574.414	268.563	458.138	280.935	627.567		169.253	390.002	835.048	231.173	349.711			242.804
Roi_19_of_dStorm647_2liM-density_matrix:0038-0025	523.106	422.028	345.713	215.112	724.176	197.784	686.393		172.09	305.728	289.188	273.997	1183.04			444.459
Roi_20_of_dStorm647_2liM-density_matrix:0029-0024	228.829	291.657	374.449	592.051	701.21	341.632	392.243		320.465	214.854	339.415	324.316	594.231			495.792
Roi_21_of_dStorm647_2liM-density_matrix:0039-0033	330.185		267.659	273.476	274.217	393.714	576.627		295.938	390.688	776.372	345.792				563.477
Roi_22_of_dStorm647_2liM-density_matrix:0033-0022	334.507		608.104		898.869	240.581	951.625		598.368	557.226	523.105	357.392				410.093
Roi_23_of_dStorm647_2liM-density_matrix:0036-0027	328.581		826.222			191.339	242.456		660.589	615.623	712.031	368.443				674.792
Roi_24_of_dStorm647_2liM-density_matrix:0025-0019	448.902		171.48			1118.11	1125.92			491.141	420.181	443.312				378.107
Roi_25_of_dStorm647_2liM-density_matrix:0029-0032	464.094		636.378							379.758	338.503	368.533				444.758
			639.076							843.253	84.8238	170.553				740.757
										800.076	610.913	494.563				535.759
										359.793	145.336					439.449
										535.11	412.61					780.355
										348.345	114.117					1042.67
										271.623	312.094					302.743
										299.801	506.222					359.567
										726.161	245.018					234.741
										707.16	297.352					741.614
										314.764	413.595					328.888
										564.86						513.324
										1989.95						567.251
										502.88						1227.85
