# Supplementary material for: Targeted volumetric single-molecule localization microscopy of defined presynaptic structures in brain sections
Source: Commun Biol. 2021 Mar 25;4:407. doi: 10.1038/s42003-021-01939-z (PMC7994795; doi:10.1038/s42003-021-01939-z)
Supplement: Supplementary file 6 — Supplementary Data 2 [file 42003_2021_1939_MOESM6_ESM.xlsx]

## Sheet: Fig._3_panel_g
volume_of_all_clusters_Histogram_X	volume_of_all_clusters_Histogram_Y
-0.0005	0
0.0005	2138
0.0015	832
0.0025	684
0.0035	802
0.0045	584
0.0055	461
0.0065	339
0.0075	254
0.0085	237
0.0095	171
0.0105	156
0.0115	189
0.0125	122
0.0135	93
0.0145	101
0.0155	104
0.0165	84
0.0175	71
0.0185	67
0.0195	72
0.0205	65
0.0215	50
0.0225	49
0.0235	44
0.0245	60
0.0255	44
0.0265	32
0.0275	32
0.0285	38
0.0295	37
0.0305	29
0.0315	24
0.0325	28
0.0335	29
0.0345	16
0.0355	24
0.0365	23
0.0375	19
0.0385	34
0.0395	26
0.0405	22
0.0415	22
0.0425	16
0.0435	18
0.0445	17
0.0455	14
0.0465	15
0.0475	23
0.0485	23
0.0495	17
0.0505	7
0.0515	10
0.0525	15
0.0535	11
0.0545	12
0.0555	14
0.0565	12
0.0575	8
0.0585	4
0.0595	9
0.0605	8
0.0615	14
0.0625	8
0.0635	4
0.0645	7
0.0655	9
0.0665	4
0.0675	11
0.0685	7
0.0695	10
0.0705	6
0.0715	7
0.0725	3
0.0735	4
0.0745	7
0.0755	3
0.0765	7
0.0775	4
0.0785	5
0.0795	5
0.0805	7
0.0815	7
0.0825	10
0.0835	8
0.0845	3
0.0855	5
0.0865	4
0.0875	5
0.0885	2
0.0895	6
0.0905	3
0.0915	4
0.0925	1
0.0935	6
0.0945	7
0.0955	5
0.0965	3
0.0975	1
0.0985	4
0.0995	5
0.1005	174

## Sheet: Fig._3_panel h
Histogram X nottruncated volume	Histogram Y nottruncated volume
volume_of_not_truncated_clusters_Histogram_X	volume_of_not_truncated_clusters_Histogram_Y
-0.0005	0
0.0005	949
0.0015	300
0.0025	235
0.0035	350
0.0045	242
0.0055	144
0.0065	112
0.0075	92
0.0085	74
0.0095	57
0.0105	50
0.0115	50
0.0125	26
0.0135	21
0.0145	21
0.0155	21
0.0165	18
0.0175	14
0.0185	20
0.0195	9
0.0205	9
0.0215	4
0.0225	7
0.0235	10
0.0245	6
0.0255	4
0.0265	3
0.0275	4
0.0285	3
0.0295	6
0.0305	8
0.0315	3
0.0325	1
0.0335	2
0.0345	2
0.0355	2
0.0365	4
0.0375	1
0.0385	4
0.0395	4
0.0405	2
0.0415	3
0.0425	3
0.0435	2
0.0445	0
0.0455	2
0.0465	2
0.0475	0
0.0485	4
0.0495	0
0.0505	0
0.0515	0
0.0525	0
0.0535	1
0.0545	1
0.0555	1
0.0565	1
0.0575	1
0.0585	0
0.0595	3
0.0605	0
0.0615	1
0.0625	0
0.0635	0
0.0645	1
0.0655	0
0.0665	0
0.0675	1
0.0685	1
0.0695	0
0.0705	0
0.0715	0
0.0725	0
0.0735	0
0.0745	0
0.0755	1
0.0765	0
0.0775	0
0.0785	0
0.0795	1
0.0805	0
0.0815	0
0.0825	0
0.0835	0
0.0845	0
0.0855	0
0.0865	1
0.0875	0
0.0885	0
0.0895	0
0.0905	0
0.0915	0
0.0925	0
0.0935	0
0.0945	0
0.0955	0
0.0965	0
0.0975	0
0.0985	0
0.0995	0
0.1005	0
