# Supplementary material for: Targeted volumetric single-molecule localization microscopy of defined presynaptic structures in brain sections
Source: Commun Biol. 2021 Mar 25;4:407. doi: 10.1038/s42003-021-01939-z (PMC7994795; doi:10.1038/s42003-021-01939-z)
Supplement: Supplementary file 7 — Supplementary Data 3 [file 42003_2021_1939_MOESM7_ESM.xlsx]

## Sheet: Fig. 4  panel e
counts per_cluster_Histogram_X_MFT	counts per_cluster_Histogram_Y_MFT	counts per_cluster_Histogram_X_PP	counts per_cluster_Histogram_Y_PP	counts per_cluster_Histogram_X_SC	counts per_cluster_Histogram_Y_SC
-0.0115385	0	-0.0115385	0	-0.0115385	0
0.0115385	0	0.0115385	0	0.0115385	0
0.0346154	0	0.0346154	0	0.0346154	0
0.0576923	0	0.0576923	0	0.0576923	0
0.0807692	0	0.0807692	0	0.0807692	0
0.103846	0	0.103846	0	0.103846	0
0.126923	0	0.126923	0	0.126923	0
0.15	0	0.15	0	0.15	0
0.173077	0	0.173077	0	0.173077	0
0.196154	0	0.196154	0	0.196154	0
0.219231	0	0.219231	0	0.219231	0
0.242308	0	0.242308	0	0.242308	0
0.265385	0	0.265385	0	0.265385	0
0.288462	0	0.288462	0	0.288462	0
0.311538	0	0.311538	0	0.311538	0
0.334615	0	0.334615	0	0.334615	0
0.357692	0	0.357692	0	0.357692	0
0.380769	0	0.380769	0	0.380769	0
0.403846	0	0.403846	0	0.403846	0
0.426923	0	0.426923	0	0.426923	0
0.45	0	0.45	0	0.45	0
0.473077	0	0.473077	0	0.473077	0
0.496154	0	0.496154	0	0.496154	0
0.519231	0	0.519231	0	0.519231	0
0.542308	0	0.542308	0	0.542308	0
0.565385	0	0.565385	0	0.565385	0
0.588462	0	0.588462	0	0.588462	0
0.611538	0	0.611538	0	0.611538	0
0.634615	0	0.634615	0	0.634615	0
0.657692	0	0.657692	0	0.657692	0
0.680769	0	0.680769	0	0.680769	0
0.703846	0	0.703846	0	0.703846	0
0.726923	0	0.726923	0	0.726923	0
0.75	0	0.75	0	0.75	0
0.773077	0	0.773077	0	0.773077	0
0.796154	0	0.796154	0	0.796154	0
0.819231	0	0.819231	0	0.819231	0
0.842308	0	0.842308	0	0.842308	0
0.865385	0	0.865385	0	0.865385	0
0.888462	0	0.888462	0	0.888462	0
0.911538	0	0.911538	0	0.911538	0
0.934615	0	0.934615	0	0.934615	0
0.957692	0	0.957692	0	0.957692	0
0.980769	0	0.980769	0	0.980769	0
1.00385	0	1.00385	0	1.00385	0
1.02692	0	1.02692	0	1.02692	0
1.05	0	1.05	0	1.05	0
1.07308	0	1.07308	0	1.07308	0
1.09615	0	1.09615	0	1.09615	0
1.11923	0	1.11923	0	1.11923	0
1.14231	0	1.14231	0	1.14231	0
1.16538	0	1.16538	0	1.16538	0
1.18846	0	1.18846	0	1.18846	0
1.21154	0	1.21154	0	1.21154	0
1.23462	0	1.23462	0	1.23462	0
1.25769	0	1.25769	0	1.25769	0
1.28077	0	1.28077	0	1.28077	0
1.30385	0	1.30385	0	1.30385	0
1.32692	0	1.32692	0	1.32692	0
1.35	0	1.35	0	1.35	0
1.37308	0	1.37308	0	1.37308	0
1.39615	0	1.39615	0	1.39615	0
1.41923	0	1.41923	0	1.41923	0
1.44231	0	1.44231	0	1.44231	0
1.46538	0	1.46538	0	1.46538	0
1.48846	0	1.48846	0	1.48846	0
1.51154	0	1.51154	0	1.51154	0
1.53462	0	1.53462	0	1.53462	0
1.55769	0	1.55769	0	1.55769	0
1.58077	0	1.58077	0	1.58077	0
1.60385	0	1.60385	0	1.60385	0
1.62692	0	1.62692	0	1.62692	0
1.65	0	1.65	0	1.65	0
1.67308	0	1.67308	0	1.67308	0
1.69615	0	1.69615	0	1.69615	0
1.71923	0	1.71923	0	1.71923	0
1.74231	0	1.74231	0	1.74231	0
1.76538	0	1.76538	0	1.76538	0
1.78846	0	1.78846	0	1.78846	0
1.81154	0	1.81154	0	1.81154	0
1.83462	0	1.83462	0	1.83462	0
1.85769	0	1.85769	0	1.85769	0
1.88077	0	1.88077	0	1.88077	0
1.90385	0	1.90385	0	1.90385	0
1.92692	0	1.92692	0	1.92692	0
1.95	0	1.95	0	1.95	0
1.97308	0	1.97308	0	1.97308	0
1.99615	0	1.99615	0	1.99615	0
2.01923	0	2.01923	0	2.01923	0
2.04231	0	2.04231	0	2.04231	0
2.06538	0	2.06538	0	2.06538	0
2.08846	0	2.08846	0	2.08846	0
2.11154	0	2.11154	0	2.11154	0
2.13462	0	2.13462	0	2.13462	0
2.15769	0	2.15769	0	2.15769	0
2.18077	0	2.18077	0	2.18077	0
2.20385	0	2.20385	0	2.20385	0
2.22692	0	2.22692	0	2.22692	0
2.25	0	2.25	0	2.25	0
2.27308	0	2.27308	0	2.27308	0
2.29615	0	2.29615	0	2.29615	0
2.31923	0	2.31923	0	2.31923	0
2.34231	0	2.34231	0	2.34231	0
2.36538	0	2.36538	0	2.36538	0
2.38846	0	2.38846	0	2.38846	0
2.41154	0	2.41154	0	2.41154	0
2.43462	0	2.43462	0	2.43462	0
2.45769	0	2.45769	0	2.45769	0
2.48077	0	2.48077	0	2.48077	0
2.50385	0	2.50385	0	2.50385	0
2.52692	0	2.52692	0	2.52692	0
2.55	0	2.55	0	2.55	0
2.57308	0	2.57308	0	2.57308	0
2.59615	0	2.59615	0	2.59615	0
2.61923	0	2.61923	0	2.61923	0
2.64231	0	2.64231	0	2.64231	0
2.66538	0	2.66538	0	2.66538	0
2.68846	0	2.68846	0	2.68846	0
2.71154	0	2.71154	0	2.71154	0
2.73462	0	2.73462	0	2.73462	0
2.75769	0	2.75769	0	2.75769	0
2.78077	0	2.78077	0	2.78077	0
2.80385	0	2.80385	0	2.80385	0
2.82692	0	2.82692	0	2.82692	0
2.85	0	2.85	0	2.85	0
2.87308	0	2.87308	0	2.87308	0
2.89615	0	2.89615	0	2.89615	0
2.91923	0	2.91923	0	2.91923	0
2.94231	0	2.94231	0	2.94231	0
2.96538	0	2.96538	0	2.96538	0
2.98846	0	2.98846	0	2.98846	0
3.01154	0	3.01154	0	3.01154	0
3.03462	0	3.03462	0	3.03462	0
3.05769	0	3.05769	0	3.05769	0
3.08077	0	3.08077	0	3.08077	0
3.10385	0	3.10385	0	3.10385	0
3.12692	0	3.12692	0	3.12692	0
3.15	0	3.15	0	3.15	0
3.17308	0	3.17308	0	3.17308	0
3.19615	0	3.19615	0	3.19615	0
3.21923	0	3.21923	0	3.21923	0
3.24231	0	3.24231	0	3.24231	0
3.26538	0	3.26538	0	3.26538	0
3.28846	0	3.28846	0	3.28846	0
3.31154	0	3.31154	0	3.31154	0
3.33462	0	3.33462	0	3.33462	0
3.35769	0	3.35769	0	3.35769	0
3.38077	0	3.38077	0	3.38077	0
3.40385	0	3.40385	0	3.40385	0
3.42692	0	3.42692	0	3.42692	0
3.45	0	3.45	0	3.45	0
3.47308	0	3.47308	0	3.47308	0
3.49615	0	3.49615	0	3.49615	0
3.51923	0	3.51923	0	3.51923	0
3.54231	0	3.54231	0	3.54231	0
3.56538	0	3.56538	0	3.56538	0
3.58846	0	3.58846	0	3.58846	0
3.61154	0	3.61154	0	3.61154	0
3.63462	0	3.63462	0	3.63462	0
3.65769	0	3.65769	0	3.65769	0
3.68077	0	3.68077	0	3.68077	0
3.70385	0	3.70385	0	3.70385	0
3.72692	0	3.72692	0	3.72692	0
3.75	0	3.75	0	3.75	0
3.77308	0	3.77308	0	3.77308	0
3.79615	0	3.79615	0	3.79615	0
3.81923	0	3.81923	0	3.81923	0
3.84231	0	3.84231	0	3.84231	0
3.86538	0	3.86538	0	3.86538	0
3.88846	0	3.88846	0	3.88846	0
3.91154	0	3.91154	0	3.91154	0
3.93462	0	3.93462	0	3.93462	0
3.95769	0	3.95769	0	3.95769	0
3.98077	0	3.98077	0	3.98077	0
4.00385	0	4.00385	0	4.00385	0
4.02692	0	4.02692	0	4.02692	0
4.05	0	4.05	0	4.05	0
4.07308	0	4.07308	0	4.07308	0
4.09615	0	4.09615	0	4.09615	0
4.11923	0	4.11923	0	4.11923	0
4.14231	0	4.14231	0	4.14231	0
4.16538	0	4.16538	0	4.16538	0
4.18846	0	4.18846	0	4.18846	0
4.21154	0	4.21154	0	4.21154	0
4.23462	0	4.23462	0	4.23462	0
4.25769	0	4.25769	0	4.25769	0
4.28077	0	4.28077	0	4.28077	0
4.30385	0	4.30385	0	4.30385	0
4.32692	0	4.32692	0	4.32692	0
4.35	0	4.35	0	4.35	0
4.37308	0	4.37308	0	4.37308	0
4.39615	0	4.39615	0	4.39615	0
4.41923	0	4.41923	0	4.41923	0
4.44231	0	4.44231	0	4.44231	0
4.46538	0	4.46538	0	4.46538	0
4.48846	0	4.48846	0	4.48846	0
4.51154	0	4.51154	0	4.51154	0
4.53462	0	4.53462	0	4.53462	0
4.55769	0	4.55769	0	4.55769	0
4.58077	0	4.58077	0	4.58077	0
4.60385	0	4.60385	0	4.60385	0
4.62692	0	4.62692	0	4.62692	0
4.65	0	4.65	0	4.65	0
4.67308	0	4.67308	0	4.67308	0
4.69615	0	4.69615	0	4.69615	0
4.71923	0	4.71923	0	4.71923	0
4.74231	0	4.74231	0	4.74231	0
4.76538	0	4.76538	0	4.76538	0
4.78846	0	4.78846	0	4.78846	0
4.81154	0	4.81154	0	4.81154	0
4.83462	0	4.83462	0	4.83462	0
4.85769	0	4.85769	0	4.85769	0
4.88077	0	4.88077	0	4.88077	0
4.90385	0	4.90385	0	4.90385	0
4.92692	0	4.92692	0	4.92692	0
4.95	0	4.95	0	4.95	0
4.97308	0	4.97308	0	4.97308	0
4.99615	0	4.99615	0	4.99615	0
5.01923	0	5.01923	0	5.01923	0
5.04231	0	5.04231	0	5.04231	0
5.06538	0	5.06538	0	5.06538	0
5.08846	0	5.08846	0	5.08846	0
5.11154	0	5.11154	0	5.11154	0
5.13462	0	5.13462	0	5.13462	0
5.15769	0	5.15769	0	5.15769	0
5.18077	0	5.18077	0	5.18077	0
5.20385	0	5.20385	0	5.20385	0
5.22692	0	5.22692	0	5.22692	0
5.25	0	5.25	0	5.25	0
5.27308	0	5.27308	0	5.27308	0
5.29615	0	5.29615	0	5.29615	0
5.31923	0	5.31923	0	5.31923	0
5.34231	0	5.34231	0	5.34231	0
5.36538	0	5.36538	0	5.36538	0
5.38846	0	5.38846	0	5.38846	0
5.41154	0	5.41154	0	5.41154	0
5.43462	0	5.43462	0	5.43462	0
5.45769	0	5.45769	0	5.45769	0
5.48077	0	5.48077	0	5.48077	0
5.50385	0	5.50385	0	5.50385	0
5.52692	0	5.52692	0	5.52692	0
5.55	0	5.55	0	5.55	0
5.57308	0	5.57308	0	5.57308	0
5.59615	0	5.59615	0	5.59615	0
5.61923	0	5.61923	0	5.61923	0
5.64231	0	5.64231	0	5.64231	0
5.66538	0	5.66538	0	5.66538	0
5.68846	0	5.68846	0	5.68846	0
5.71154	0	5.71154	0	5.71154	0
5.73462	0	5.73462	0	5.73462	0
5.75769	0	5.75769	0	5.75769	0
5.78077	0	5.78077	0	5.78077	0
5.80385	0	5.80385	0	5.80385	0
5.82692	0	5.82692	0	5.82692	0
5.85	0	5.85	0	5.85	0
5.87308	0	5.87308	0	5.87308	0
5.89615	0	5.89615	0	5.89615	0
5.91923	0	5.91923	0	5.91923	0
5.94231	0	5.94231	0	5.94231	0
5.96538	0	5.96538	0	5.96538	0
5.98846	0	5.98846	0	5.98846	0
6.01154	0	6.01154	0	6.01154	0
6.03462	0	6.03462	0	6.03462	0
6.05769	0	6.05769	0	6.05769	0
6.08077	0	6.08077	0	6.08077	0
6.10385	0	6.10385	0	6.10385	0
6.12692	0	6.12692	0	6.12692	0
6.15	0	6.15	0	6.15	0
6.17308	0	6.17308	0	6.17308	0
6.19615	0	6.19615	0	6.19615	0
6.21923	0	6.21923	0	6.21923	0
6.24231	0	6.24231	0	6.24231	0
6.26538	0	6.26538	0	6.26538	0
6.28846	0	6.28846	0	6.28846	0
6.31154	0	6.31154	0	6.31154	0
6.33462	0	6.33462	0	6.33462	0
6.35769	0	6.35769	0	6.35769	0
6.38077	0	6.38077	0	6.38077	0
6.40385	0	6.40385	0	6.40385	0
6.42692	0	6.42692	0	6.42692	0
6.45	0	6.45	0	6.45	0
6.47308	0	6.47308	0	6.47308	0
6.49615	0	6.49615	0	6.49615	0
6.51923	0	6.51923	0	6.51923	0
6.54231	0	6.54231	0	6.54231	0
6.56538	0	6.56538	0	6.56538	0
6.58846	0	6.58846	0	6.58846	0
6.61154	0	6.61154	0	6.61154	0
6.63462	0	6.63462	0	6.63462	0
6.65769	0	6.65769	0	6.65769	0
6.68077	0	6.68077	0	6.68077	0
6.70385	0	6.70385	0	6.70385	0
6.72692	0	6.72692	0	6.72692	0
6.75	0	6.75	0	6.75	0
6.77308	0	6.77308	0	6.77308	0
6.79615	0	6.79615	0	6.79615	0
6.81923	0	6.81923	0	6.81923	0
6.84231	0	6.84231	0	6.84231	0
6.86538	0	6.86538	0	6.86538	0
6.88846	0	6.88846	0	6.88846	0
6.91154	0	6.91154	0	6.91154	0
6.93462	0	6.93462	0	6.93462	0
6.95769	0	6.95769	0	6.95769	0
6.98077	0	6.98077	0	6.98077	0
7.00385	0	7.00385	0	7.00385	0
7.02692	0	7.02692	0	7.02692	0
7.05	0	7.05	0	7.05	0
7.07308	0	7.07308	0	7.07308	0
7.09615	0	7.09615	0	7.09615	0
7.11923	0	7.11923	0	7.11923	0
7.14231	0	7.14231	0	7.14231	0
7.16538	0	7.16538	0	7.16538	0
7.18846	0	7.18846	0	7.18846	0
7.21154	0	7.21154	0	7.21154	0
7.23462	0	7.23462	0	7.23462	0
7.25769	0	7.25769	0	7.25769	0
7.28077	0	7.28077	0	7.28077	0
7.30385	0	7.30385	0	7.30385	0
7.32692	0	7.32692	0	7.32692	0
7.35	0	7.35	0	7.35	0
7.37308	0	7.37308	0	7.37308	0
7.39615	0	7.39615	0	7.39615	0
7.41923	0	7.41923	0	7.41923	0
7.44231	0	7.44231	0	7.44231	0
7.46538	0	7.46538	0	7.46538	0
7.48846	0	7.48846	0	7.48846	0
7.51154	0	7.51154	0	7.51154	0
7.53462	0	7.53462	0	7.53462	0
7.55769	0	7.55769	0	7.55769	0
7.58077	0	7.58077	0	7.58077	0
7.60385	0	7.60385	0	7.60385	0
7.62692	0	7.62692	0	7.62692	0
7.65	0	7.65	0	7.65	0
7.67308	0	7.67308	0	7.67308	0
7.69615	0	7.69615	0	7.69615	0
7.71923	0	7.71923	0	7.71923	0
7.74231	0	7.74231	0	7.74231	0
7.76538	0	7.76538	0	7.76538	0
7.78846	0	7.78846	0	7.78846	0
7.81154	0	7.81154	0	7.81154	0
7.83462	0	7.83462	0	7.83462	0
7.85769	0	7.85769	0	7.85769	0
7.88077	0	7.88077	0	7.88077	0
7.90385	0	7.90385	0	7.90385	0
7.92692	0	7.92692	0	7.92692	0
7.95	0	7.95	0	7.95	0
7.97308	0	7.97308	0	7.97308	0
7.99615	1.85416	7.99615	1.59625	7.99615	2.39514
8.01923	1.85416	8.01923	1.59625	8.01923	2.39514
8.04231	1.85416	8.04231	1.59625	8.04231	2.39514
8.06538	1.85416	8.06538	1.59625	8.06538	2.39514
8.08846	1.85416	8.08846	1.59625	8.08846	2.39514
8.11154	1.85416	8.11154	1.59625	8.11154	2.39514
8.13462	1.85416	8.13462	1.59625	8.13462	2.39514
8.15769	1.85416	8.15769	1.59625	8.15769	2.39514
8.18077	1.85416	8.18077	1.59625	8.18077	2.39514
8.20385	1.85416	8.20385	1.59625	8.20385	2.39514
8.22692	1.85416	8.22692	1.59625	8.22692	2.39514
8.25	1.85416	8.25	1.59625	8.25	2.39514
8.27308	1.85416	8.27308	1.59625	8.27308	2.39514
8.29615	1.85416	8.29615	1.59625	8.29615	2.39514
8.31923	1.85416	8.31923	1.59625	8.31923	2.39514
8.34231	1.85416	8.34231	1.59625	8.34231	2.39514
8.36538	1.85416	8.36538	1.59625	8.36538	2.39514
8.38846	1.85416	8.38846	1.59625	8.38846	2.39514
8.41154	1.85416	8.41154	1.59625	8.41154	2.39514
8.43462	1.85416	8.43462	1.59625	8.43462	2.39514
8.45769	1.85416	8.45769	1.59625	8.45769	2.39514
8.48077	1.85416	8.48077	1.59625	8.48077	2.39514
8.50385	1.85416	8.50385	1.59625	8.50385	2.39514
8.52692	1.85416	8.52692	1.59625	8.52692	2.39514
8.55	1.85416	8.55	1.59625	8.55	2.39514
8.57308	1.85416	8.57308	1.59625	8.57308	2.39514
8.59615	1.85416	8.59615	1.59625	8.59615	2.39514
8.61923	1.85416	8.61923	1.59625	8.61923	2.39514
8.64231	1.85416	8.64231	1.59625	8.64231	2.39514
8.66538	1.85416	8.66538	1.59625	8.66538	2.39514
8.68846	1.85416	8.68846	1.59625	8.68846	2.39514
8.71154	1.85416	8.71154	1.59625	8.71154	2.39514
8.73462	1.85416	8.73462	1.59625	8.73462	2.39514
8.75769	1.85416	8.75769	1.59625	8.75769	2.39514
8.78077	1.85416	8.78077	1.59625	8.78077	2.39514
8.80385	1.85416	8.80385	1.59625	8.80385	2.39514
8.82692	1.85416	8.82692	1.59625	8.82692	2.39514
8.85	1.85416	8.85	1.59625	8.85	2.39514
8.87308	1.85416	8.87308	1.59625	8.87308	2.39514
8.89615	1.85416	8.89615	1.59625	8.89615	2.39514
8.91923	1.85416	8.91923	1.59625	8.91923	2.39514
8.94231	1.85416	8.94231	1.59625	8.94231	2.39514
8.96538	1.85416	8.96538	1.59625	8.96538	2.39514
8.98846	5.8834	8.98846	6.12294	8.98846	7.88644
9.01154	5.8834	9.01154	6.12294	9.01154	7.88644
9.03462	5.8834	9.03462	6.12294	9.03462	7.88644
9.05769	5.8834	9.05769	6.12294	9.05769	7.88644
9.08077	5.8834	9.08077	6.12294	9.08077	7.88644
9.10385	5.8834	9.10385	6.12294	9.10385	7.88644
9.12692	5.8834	9.12692	6.12294	9.12692	7.88644
9.15	5.8834	9.15	6.12294	9.15	7.88644
9.17308	5.8834	9.17308	6.12294	9.17308	7.88644
9.19615	5.8834	9.19615	6.12294	9.19615	7.88644
9.21923	5.8834	9.21923	6.12294	9.21923	7.88644
9.24231	5.8834	9.24231	6.12294	9.24231	7.88644
9.26538	5.8834	9.26538	6.12294	9.26538	7.88644
9.28846	5.8834	9.28846	6.12294	9.28846	7.88644
9.31154	5.8834	9.31154	6.12294	9.31154	7.88644
9.33462	5.8834	9.33462	6.12294	9.33462	7.88644
9.35769	5.8834	9.35769	6.12294	9.35769	7.88644
9.38077	5.8834	9.38077	6.12294	9.38077	7.88644
9.40385	5.8834	9.40385	6.12294	9.40385	7.88644
9.42692	5.8834	9.42692	6.12294	9.42692	7.88644
9.45	5.8834	9.45	6.12294	9.45	7.88644
9.47308	5.8834	9.47308	6.12294	9.47308	7.88644
9.49615	5.8834	9.49615	6.12294	9.49615	7.88644
9.51923	5.8834	9.51923	6.12294	9.51923	7.88644
9.54231	5.8834	9.54231	6.12294	9.54231	7.88644
9.56538	5.8834	9.56538	6.12294	9.56538	7.88644
9.58846	5.8834	9.58846	6.12294	9.58846	7.88644
9.61154	5.8834	9.61154	6.12294	9.61154	7.88644
9.63462	5.8834	9.63462	6.12294	9.63462	7.88644
9.65769	5.8834	9.65769	6.12294	9.65769	7.88644
9.68077	5.8834	9.68077	6.12294	9.68077	7.88644
9.70385	5.8834	9.70385	6.12294	9.70385	7.88644
9.72692	5.8834	9.72692	6.12294	9.72692	7.88644
9.75	5.8834	9.75	6.12294	9.75	7.88644
9.77308	5.8834	9.77308	6.12294	9.77308	7.88644
9.79615	5.8834	9.79615	6.12294	9.79615	7.88644
9.81923	5.8834	9.81923	6.12294	9.81923	7.88644
9.84231	5.8834	9.84231	6.12294	9.84231	7.88644
9.86538	5.8834	9.86538	6.12294	9.86538	7.88644
9.88846	5.8834	9.88846	6.12294	9.88846	7.88644
9.91154	5.8834	9.91154	6.12294	9.91154	7.88644
9.93462	5.8834	9.93462	6.12294	9.93462	7.88644
9.95769	5.8834	9.95769	6.12294	9.95769	7.88644
9.98077	5.8834	9.98077	6.12294	9.98077	7.88644
10.0038	12.5691	10.0038	15.1366	10.0038	17.9694
10.0269	12.5691	10.0269	15.1366	10.0269	17.9694
10.05	12.5691	10.05	15.1366	10.05	17.9694
10.0731	12.5691	10.0731	15.1366	10.0731	17.9694
10.0962	12.5691	10.0962	15.1366	10.0962	17.9694
10.1192	12.5691	10.1192	15.1366	10.1192	17.9694
10.1423	12.5691	10.1423	15.1366	10.1423	17.9694
10.1654	12.5691	10.1654	15.1366	10.1654	17.9694
10.1885	12.5691	10.1885	15.1366	10.1885	17.9694
10.2115	12.5691	10.2115	15.1366	10.2115	17.9694
10.2346	12.5691	10.2346	15.1366	10.2346	17.9694
10.2577	12.5691	10.2577	15.1366	10.2577	17.9694
10.2808	12.5691	10.2808	15.1366	10.2808	17.9694
10.3038	12.5691	10.3038	15.1366	10.3038	17.9694
10.3269	12.5691	10.3269	15.1366	10.3269	17.9694
10.35	12.5691	10.35	15.1366	10.35	17.9694
10.3731	12.5691	10.3731	15.1366	10.3731	17.9694
10.3962	12.5691	10.3962	15.1366	10.3962	17.9694
10.4192	12.5691	10.4192	15.1366	10.4192	17.9694
10.4423	12.5691	10.4423	15.1366	10.4423	17.9694
10.4654	12.5691	10.4654	15.1366	10.4654	17.9694
10.4885	12.5691	10.4885	15.1366	10.4885	17.9694
10.5115	12.5691	10.5115	15.1366	10.5115	17.9694
10.5346	12.5691	10.5346	15.1366	10.5346	17.9694
10.5577	12.5691	10.5577	15.1366	10.5577	17.9694
10.5808	12.5691	10.5808	15.1366	10.5808	17.9694
10.6038	12.5691	10.6038	15.1366	10.6038	17.9694
10.6269	12.5691	10.6269	15.1366	10.6269	17.9694
10.65	12.5691	10.65	15.1366	10.65	17.9694
10.6731	12.5691	10.6731	15.1366	10.6731	17.9694
10.6962	12.5691	10.6962	15.1366	10.6962	17.9694
10.7192	12.5691	10.7192	15.1366	10.7192	17.9694
10.7423	12.5691	10.7423	15.1366	10.7423	17.9694
10.7654	12.5691	10.7654	15.1366	10.7654	17.9694
10.7885	12.5691	10.7885	15.1366	10.7885	17.9694
10.8115	12.5691	10.8115	15.1366	10.8115	17.9694
10.8346	12.5691	10.8346	15.1366	10.8346	17.9694
10.8577	12.5691	10.8577	15.1366	10.8577	17.9694
10.8808	12.5691	10.8808	15.1366	10.8808	17.9694
10.9038	12.5691	10.9038	15.1366	10.9038	17.9694
10.9269	12.5691	10.9269	15.1366	10.9269	17.9694
10.95	12.5691	10.95	15.1366	10.95	17.9694
10.9731	12.5691	10.9731	15.1366	10.9731	17.9694
10.9962	17.7483	10.9962	21.7837	10.9962	25.4819
11.0192	17.7483	11.0192	21.7837	11.0192	25.4819
11.0423	17.7483	11.0423	21.7837	11.0423	25.4819
11.0654	17.7483	11.0654	21.7837	11.0654	25.4819
11.0885	17.7483	11.0885	21.7837	11.0885	25.4819
11.1115	17.7483	11.1115	21.7837	11.1115	25.4819
11.1346	17.7483	11.1346	21.7837	11.1346	25.4819
11.1577	17.7483	11.1577	21.7837	11.1577	25.4819
11.1808	17.7483	11.1808	21.7837	11.1808	25.4819
11.2038	17.7483	11.2038	21.7837	11.2038	25.4819
11.2269	17.7483	11.2269	21.7837	11.2269	25.4819
11.25	17.7483	11.25	21.7837	11.25	25.4819
11.2731	17.7483	11.2731	21.7837	11.2731	25.4819
11.2962	17.7483	11.2962	21.7837	11.2962	25.4819
11.3192	17.7483	11.3192	21.7837	11.3192	25.4819
11.3423	17.7483	11.3423	21.7837	11.3423	25.4819
11.3654	17.7483	11.3654	21.7837	11.3654	25.4819
11.3885	17.7483	11.3885	21.7837	11.3885	25.4819
11.4115	17.7483	11.4115	21.7837	11.4115	25.4819
11.4346	17.7483	11.4346	21.7837	11.4346	25.4819
11.4577	17.7483	11.4577	21.7837	11.4577	25.4819
11.4808	17.7483	11.4808	21.7837	11.4808	25.4819
11.5038	17.7483	11.5038	21.7837	11.5038	25.4819
11.5269	17.7483	11.5269	21.7837	11.5269	25.4819
11.55	17.7483	11.55	21.7837	11.55	25.4819
11.5731	17.7483	11.5731	21.7837	11.5731	25.4819
11.5962	17.7483	11.5962	21.7837	11.5962	25.4819
11.6192	17.7483	11.6192	21.7837	11.6192	25.4819
11.6423	17.7483	11.6423	21.7837	11.6423	25.4819
11.6654	17.7483	11.6654	21.7837	11.6654	25.4819
11.6885	17.7483	11.6885	21.7837	11.6885	25.4819
11.7115	17.7483	11.7115	21.7837	11.7115	25.4819
11.7346	17.7483	11.7346	21.7837	11.7346	25.4819
11.7577	17.7483	11.7577	21.7837	11.7577	25.4819
11.7808	17.7483	11.7808	21.7837	11.7808	25.4819
11.8038	17.7483	11.8038	21.7837	11.8038	25.4819
11.8269	17.7483	11.8269	21.7837	11.8269	25.4819
11.85	17.7483	11.85	21.7837	11.85	25.4819
11.8731	17.7483	11.8731	21.7837	11.8731	25.4819
11.8962	17.7483	11.8962	21.7837	11.8962	25.4819
11.9192	17.7483	11.9192	21.7837	11.9192	25.4819
11.9423	17.7483	11.9423	21.7837	11.9423	25.4819
11.9654	17.7483	11.9654	21.7837	11.9654	25.4819
11.9885	22.6333	11.9885	28.1846	11.9885	32.0949
12.0115	22.6333	12.0115	28.1846	12.0115	32.0949
12.0346	22.6333	12.0346	28.1846	12.0346	32.0949
12.0577	22.6333	12.0577	28.1846	12.0577	32.0949
12.0808	22.6333	12.0808	28.1846	12.0808	32.0949
12.1038	22.6333	12.1038	28.1846	12.1038	32.0949
12.1269	22.6333	12.1269	28.1846	12.1269	32.0949
12.15	22.6333	12.15	28.1846	12.15	32.0949
12.1731	22.6333	12.1731	28.1846	12.1731	32.0949
12.1962	22.6333	12.1962	28.1846	12.1962	32.0949
12.2192	22.6333	12.2192	28.1846	12.2192	32.0949
12.2423	22.6333	12.2423	28.1846	12.2423	32.0949
12.2654	22.6333	12.2654	28.1846	12.2654	32.0949
12.2885	22.6333	12.2885	28.1846	12.2885	32.0949
12.3115	22.6333	12.3115	28.1846	12.3115	32.0949
12.3346	22.6333	12.3346	28.1846	12.3346	32.0949
12.3577	22.6333	12.3577	28.1846	12.3577	32.0949
12.3808	22.6333	12.3808	28.1846	12.3808	32.0949
12.4038	22.6333	12.4038	28.1846	12.4038	32.0949
12.4269	22.6333	12.4269	28.1846	12.4269	32.0949
12.45	22.6333	12.45	28.1846	12.45	32.0949
12.4731	22.6333	12.4731	28.1846	12.4731	32.0949
12.4962	22.6333	12.4962	28.1846	12.4962	32.0949
12.5192	22.6333	12.5192	28.1846	12.5192	32.0949
12.5423	22.6333	12.5423	28.1846	12.5423	32.0949
12.5654	22.6333	12.5654	28.1846	12.5654	32.0949
12.5885	22.6333	12.5885	28.1846	12.5885	32.0949
12.6115	22.6333	12.6115	28.1846	12.6115	32.0949
12.6346	22.6333	12.6346	28.1846	12.6346	32.0949
12.6577	22.6333	12.6577	28.1846	12.6577	32.0949
12.6808	22.6333	12.6808	28.1846	12.6808	32.0949
12.7038	22.6333	12.7038	28.1846	12.7038	32.0949
12.7269	22.6333	12.7269	28.1846	12.7269	32.0949
12.75	22.6333	12.75	28.1846	12.75	32.0949
12.7731	22.6333	12.7731	28.1846	12.7731	32.0949
12.7962	22.6333	12.7962	28.1846	12.7962	32.0949
12.8192	22.6333	12.8192	28.1846	12.8192	32.0949
12.8423	22.6333	12.8423	28.1846	12.8423	32.0949
12.8654	22.6333	12.8654	28.1846	12.8654	32.0949
12.8885	22.6333	12.8885	28.1846	12.8885	32.0949
12.9115	22.6333	12.9115	28.1846	12.9115	32.0949
12.9346	22.6333	12.9346	28.1846	12.9346	32.0949
12.9577	22.6333	12.9577	28.1846	12.9577	32.0949
12.9808	22.6333	12.9808	28.1846	12.9808	32.0949
13.0038	26.9388	13.0038	33.5133	13.0038	38.4274
13.0269	26.9388	13.0269	33.5133	13.0269	38.4274
13.05	26.9388	13.05	33.5133	13.05	38.4274
13.0731	26.9388	13.0731	33.5133	13.0731	38.4274
13.0962	26.9388	13.0962	33.5133	13.0962	38.4274
13.1192	26.9388	13.1192	33.5133	13.1192	38.4274
13.1423	26.9388	13.1423	33.5133	13.1423	38.4274
13.1654	26.9388	13.1654	33.5133	13.1654	38.4274
13.1885	26.9388	13.1885	33.5133	13.1885	38.4274
13.2115	26.9388	13.2115	33.5133	13.2115	38.4274
13.2346	26.9388	13.2346	33.5133	13.2346	38.4274
13.2577	26.9388	13.2577	33.5133	13.2577	38.4274
13.2808	26.9388	13.2808	33.5133	13.2808	38.4274
13.3038	26.9388	13.3038	33.5133	13.3038	38.4274
13.3269	26.9388	13.3269	33.5133	13.3269	38.4274
13.35	26.9388	13.35	33.5133	13.35	38.4274
13.3731	26.9388	13.3731	33.5133	13.3731	38.4274
13.3962	26.9388	13.3962	33.5133	13.3962	38.4274
13.4192	26.9388	13.4192	33.5133	13.4192	38.4274
13.4423	26.9388	13.4423	33.5133	13.4423	38.4274
13.4654	26.9388	13.4654	33.5133	13.4654	38.4274
13.4885	26.9388	13.4885	33.5133	13.4885	38.4274
13.5115	26.9388	13.5115	33.5133	13.5115	38.4274
13.5346	26.9388	13.5346	33.5133	13.5346	38.4274
13.5577	26.9388	13.5577	33.5133	13.5577	38.4274
13.5808	26.9388	13.5808	33.5133	13.5808	38.4274
13.6038	26.9388	13.6038	33.5133	13.6038	38.4274
13.6269	26.9388	13.6269	33.5133	13.6269	38.4274
13.65	26.9388	13.65	33.5133	13.65	38.4274
13.6731	26.9388	13.6731	33.5133	13.6731	38.4274
13.6962	26.9388	13.6962	33.5133	13.6962	38.4274
13.7192	26.9388	13.7192	33.5133	13.7192	38.4274
13.7423	26.9388	13.7423	33.5133	13.7423	38.4274
13.7654	26.9388	13.7654	33.5133	13.7654	38.4274
13.7885	26.9388	13.7885	33.5133	13.7885	38.4274
13.8115	26.9388	13.8115	33.5133	13.8115	38.4274
13.8346	26.9388	13.8346	33.5133	13.8346	38.4274
13.8577	26.9388	13.8577	33.5133	13.8577	38.4274
13.8808	26.9388	13.8808	33.5133	13.8808	38.4274
13.9038	26.9388	13.9038	33.5133	13.9038	38.4274
13.9269	26.9388	13.9269	33.5133	13.9269	38.4274
13.95	26.9388	13.95	33.5133	13.95	38.4274
13.9731	26.9388	13.9731	33.5133	13.9731	38.4274
13.9962	30.6472	13.9962	38.6595	13.9962	43.7201
14.0192	30.6472	14.0192	38.6595	14.0192	43.7201
14.0423	30.6472	14.0423	38.6595	14.0423	43.7201
14.0654	30.6472	14.0654	38.6595	14.0654	43.7201
14.0885	30.6472	14.0885	38.6595	14.0885	43.7201
14.1115	30.6472	14.1115	38.6595	14.1115	43.7201
14.1346	30.6472	14.1346	38.6595	14.1346	43.7201
14.1577	30.6472	14.1577	38.6595	14.1577	43.7201
14.1808	30.6472	14.1808	38.6595	14.1808	43.7201
14.2038	30.6472	14.2038	38.6595	14.2038	43.7201
14.2269	30.6472	14.2269	38.6595	14.2269	43.7201
14.25	30.6472	14.25	38.6595	14.25	43.7201
14.2731	30.6472	14.2731	38.6595	14.2731	43.7201
14.2962	30.6472	14.2962	38.6595	14.2962	43.7201
14.3192	30.6472	14.3192	38.6595	14.3192	43.7201
14.3423	30.6472	14.3423	38.6595	14.3423	43.7201
14.3654	30.6472	14.3654	38.6595	14.3654	43.7201
14.3885	30.6472	14.3885	38.6595	14.3885	43.7201
14.4115	30.6472	14.4115	38.6595	14.4115	43.7201
14.4346	30.6472	14.4346	38.6595	14.4346	43.7201
14.4577	30.6472	14.4577	38.6595	14.4577	43.7201
14.4808	30.6472	14.4808	38.6595	14.4808	43.7201
14.5038	30.6472	14.5038	38.6595	14.5038	43.7201
14.5269	30.6472	14.5269	38.6595	14.5269	43.7201
14.55	30.6472	14.55	38.6595	14.55	43.7201
14.5731	30.6472	14.5731	38.6595	14.5731	43.7201
14.5962	30.6472	14.5962	38.6595	14.5962	43.7201
14.6192	30.6472	14.6192	38.6595	14.6192	43.7201
14.6423	30.6472	14.6423	38.6595	14.6423	43.7201
14.6654	30.6472	14.6654	38.6595	14.6654	43.7201
14.6885	30.6472	14.6885	38.6595	14.6885	43.7201
14.7115	30.6472	14.7115	38.6595	14.7115	43.7201
14.7346	30.6472	14.7346	38.6595	14.7346	43.7201
14.7577	30.6472	14.7577	38.6595	14.7577	43.7201
14.7808	30.6472	14.7808	38.6595	14.7808	43.7201
14.8038	30.6472	14.8038	38.6595	14.8038	43.7201
14.8269	30.6472	14.8269	38.6595	14.8269	43.7201
14.85	30.6472	14.85	38.6595	14.85	43.7201
14.8731	30.6472	14.8731	38.6595	14.8731	43.7201
14.8962	30.6472	14.8962	38.6595	14.8962	43.7201
14.9192	30.6472	14.9192	38.6595	14.9192	43.7201
14.9423	30.6472	14.9423	38.6595	14.9423	43.7201
14.9654	30.6472	14.9654	38.6595	14.9654	43.7201
14.9885	34.409	14.9885	43.3053	14.9885	48.2884
15.0115	34.409	15.0115	43.3053	15.0115	48.2884
15.0346	34.409	15.0346	43.3053	15.0346	48.2884
15.0577	34.409	15.0577	43.3053	15.0577	48.2884
15.0808	34.409	15.0808	43.3053	15.0808	48.2884
15.1038	34.409	15.1038	43.3053	15.1038	48.2884
15.1269	34.409	15.1269	43.3053	15.1269	48.2884
15.15	34.409	15.15	43.3053	15.15	48.2884
15.1731	34.409	15.1731	43.3053	15.1731	48.2884
15.1962	34.409	15.1962	43.3053	15.1962	48.2884
15.2192	34.409	15.2192	43.3053	15.2192	48.2884
15.2423	34.409	15.2423	43.3053	15.2423	48.2884
15.2654	34.409	15.2654	43.3053	15.2654	48.2884
15.2885	34.409	15.2885	43.3053	15.2885	48.2884
15.3115	34.409	15.3115	43.3053	15.3115	48.2884
15.3346	34.409	15.3346	43.3053	15.3346	48.2884
15.3577	34.409	15.3577	43.3053	15.3577	48.2884
15.3808	34.409	15.3808	43.3053	15.3808	48.2884
15.4038	34.409	15.4038	43.3053	15.4038	48.2884
15.4269	34.409	15.4269	43.3053	15.4269	48.2884
15.45	34.409	15.45	43.3053	15.45	48.2884
15.4731	34.409	15.4731	43.3053	15.4731	48.2884
15.4962	34.409	15.4962	43.3053	15.4962	48.2884
15.5192	34.409	15.5192	43.3053	15.5192	48.2884
15.5423	34.409	15.5423	43.3053	15.5423	48.2884
15.5654	34.409	15.5654	43.3053	15.5654	48.2884
15.5885	34.409	15.5885	43.3053	15.5885	48.2884
15.6115	34.409	15.6115	43.3053	15.6115	48.2884
15.6346	34.409	15.6346	43.3053	15.6346	48.2884
15.6577	34.409	15.6577	43.3053	15.6577	48.2884
15.6808	34.409	15.6808	43.3053	15.6808	48.2884
15.7038	34.409	15.7038	43.3053	15.7038	48.2884
15.7269	34.409	15.7269	43.3053	15.7269	48.2884
15.75	34.409	15.75	43.3053	15.75	48.2884
15.7731	34.409	15.7731	43.3053	15.7731	48.2884
15.7962	34.409	15.7962	43.3053	15.7962	48.2884
15.8192	34.409	15.8192	43.3053	15.8192	48.2884
15.8423	34.409	15.8423	43.3053	15.8423	48.2884
15.8654	34.409	15.8654	43.3053	15.8654	48.2884
15.8885	34.409	15.8885	43.3053	15.8885	48.2884
15.9115	34.409	15.9115	43.3053	15.9115	48.2884
15.9346	34.409	15.9346	43.3053	15.9346	48.2884
15.9577	34.409	15.9577	43.3053	15.9577	48.2884
15.9808	34.409	15.9808	43.3053	15.9808	48.2884
16.0038	37.4755	16.0038	47.3158	16.0038	52.6347
16.0269	37.4755	16.0269	47.3158	16.0269	52.6347
16.05	37.4755	16.05	47.3158	16.05	52.6347
16.0731	37.4755	16.0731	47.3158	16.0731	52.6347
16.0962	37.4755	16.0962	47.3158	16.0962	52.6347
16.1192	37.4755	16.1192	47.3158	16.1192	52.6347
16.1423	37.4755	16.1423	47.3158	16.1423	52.6347
16.1654	37.4755	16.1654	47.3158	16.1654	52.6347
16.1885	37.4755	16.1885	47.3158	16.1885	52.6347
16.2115	37.4755	16.2115	47.3158	16.2115	52.6347
16.2346	37.4755	16.2346	47.3158	16.2346	52.6347
16.2577	37.4755	16.2577	47.3158	16.2577	52.6347
16.2808	37.4755	16.2808	47.3158	16.2808	52.6347
16.3038	37.4755	16.3038	47.3158	16.3038	52.6347
16.3269	37.4755	16.3269	47.3158	16.3269	52.6347
16.35	37.4755	16.35	47.3158	16.35	52.6347
16.3731	37.4755	16.3731	47.3158	16.3731	52.6347
16.3962	37.4755	16.3962	47.3158	16.3962	52.6347
16.4192	37.4755	16.4192	47.3158	16.4192	52.6347
16.4423	37.4755	16.4423	47.3158	16.4423	52.6347
16.4654	37.4755	16.4654	47.3158	16.4654	52.6347
16.4885	37.4755	16.4885	47.3158	16.4885	52.6347
16.5115	37.4755	16.5115	47.3158	16.5115	52.6347
16.5346	37.4755	16.5346	47.3158	16.5346	52.6347
16.5577	37.4755	16.5577	47.3158	16.5577	52.6347
16.5808	37.4755	16.5808	47.3158	16.5808	52.6347
16.6038	37.4755	16.6038	47.3158	16.6038	52.6347
16.6269	37.4755	16.6269	47.3158	16.6269	52.6347
16.65	37.4755	16.65	47.3158	16.65	52.6347
16.6731	37.4755	16.6731	47.3158	16.6731	52.6347
16.6962	37.4755	16.6962	47.3158	16.6962	52.6347
16.7192	37.4755	16.7192	47.3158	16.7192	52.6347
16.7423	37.4755	16.7423	47.3158	16.7423	52.6347
16.7654	37.4755	16.7654	47.3158	16.7654	52.6347
16.7885	37.4755	16.7885	47.3158	16.7885	52.6347
16.8115	37.4755	16.8115	47.3158	16.8115	52.6347
16.8346	37.4755	16.8346	47.3158	16.8346	52.6347
16.8577	37.4755	16.8577	47.3158	16.8577	52.6347
16.8808	37.4755	16.8808	47.3158	16.8808	52.6347
16.9038	37.4755	16.9038	47.3158	16.9038	52.6347
16.9269	37.4755	16.9269	47.3158	16.9269	52.6347
16.95	37.4755	16.95	47.3158	16.95	52.6347
16.9731	37.4755	16.9731	47.3158	16.9731	52.6347
16.9962	40.5776	16.9962	50.8815	16.9962	56.2683
17.0192	40.5776	17.0192	50.8815	17.0192	56.2683
17.0423	40.5776	17.0423	50.8815	17.0423	56.2683
17.0654	40.5776	17.0654	50.8815	17.0654	56.2683
17.0885	40.5776	17.0885	50.8815	17.0885	56.2683
17.1115	40.5776	17.1115	50.8815	17.1115	56.2683
17.1346	40.5776	17.1346	50.8815	17.1346	56.2683
17.1577	40.5776	17.1577	50.8815	17.1577	56.2683
17.1808	40.5776	17.1808	50.8815	17.1808	56.2683
17.2038	40.5776	17.2038	50.8815	17.2038	56.2683
17.2269	40.5776	17.2269	50.8815	17.2269	56.2683
17.25	40.5776	17.25	50.8815	17.25	56.2683
17.2731	40.5776	17.2731	50.8815	17.2731	56.2683
17.2962	40.5776	17.2962	50.8815	17.2962	56.2683
17.3192	40.5776	17.3192	50.8815	17.3192	56.2683
17.3423	40.5776	17.3423	50.8815	17.3423	56.2683
17.3654	40.5776	17.3654	50.8815	17.3654	56.2683
17.3885	40.5776	17.3885	50.8815	17.3885	56.2683
17.4115	40.5776	17.4115	50.8815	17.4115	56.2683
17.4346	40.5776	17.4346	50.8815	17.4346	56.2683
17.4577	40.5776	17.4577	50.8815	17.4577	56.2683
17.4808	40.5776	17.4808	50.8815	17.4808	56.2683
17.5038	40.5776	17.5038	50.8815	17.5038	56.2683
17.5269	40.5776	17.5269	50.8815	17.5269	56.2683
17.55	40.5776	17.55	50.8815	17.55	56.2683
17.5731	40.5776	17.5731	50.8815	17.5731	56.2683
17.5962	40.5776	17.5962	50.8815	17.5962	56.2683
17.6192	40.5776	17.6192	50.8815	17.6192	56.2683
17.6423	40.5776	17.6423	50.8815	17.6423	56.2683
17.6654	40.5776	17.6654	50.8815	17.6654	56.2683
17.6885	40.5776	17.6885	50.8815	17.6885	56.2683
17.7115	40.5776	17.7115	50.8815	17.7115	56.2683
17.7346	40.5776	17.7346	50.8815	17.7346	56.2683
17.7577	40.5776	17.7577	50.8815	17.7577	56.2683
17.7808	40.5776	17.7808	50.8815	17.7808	56.2683
17.8038	40.5776	17.8038	50.8815	17.8038	56.2683
17.8269	40.5776	17.8269	50.8815	17.8269	56.2683
17.85	40.5776	17.85	50.8815	17.85	56.2683
17.8731	40.5776	17.8731	50.8815	17.8731	56.2683
17.8962	40.5776	17.8962	50.8815	17.8962	56.2683
17.9192	40.5776	17.9192	50.8815	17.9192	56.2683
17.9423	40.5776	17.9423	50.8815	17.9423	56.2683
17.9654	40.5776	17.9654	50.8815	17.9654	56.2683
17.9885	43.0291	17.9885	54.1773	17.9885	59.1892
18.0115	43.0291	18.0115	54.1773	18.0115	59.1892
18.0346	43.0291	18.0346	54.1773	18.0346	59.1892
18.0577	43.0291	18.0577	54.1773	18.0577	59.1892
18.0808	43.0291	18.0808	54.1773	18.0808	59.1892
18.1038	43.0291	18.1038	54.1773	18.1038	59.1892
18.1269	43.0291	18.1269	54.1773	18.1269	59.1892
18.15	43.0291	18.15	54.1773	18.15	59.1892
18.1731	43.0291	18.1731	54.1773	18.1731	59.1892
18.1962	43.0291	18.1962	54.1773	18.1962	59.1892
18.2192	43.0291	18.2192	54.1773	18.2192	59.1892
18.2423	43.0291	18.2423	54.1773	18.2423	59.1892
18.2654	43.0291	18.2654	54.1773	18.2654	59.1892
18.2885	43.0291	18.2885	54.1773	18.2885	59.1892
18.3115	43.0291	18.3115	54.1773	18.3115	59.1892
18.3346	43.0291	18.3346	54.1773	18.3346	59.1892
18.3577	43.0291	18.3577	54.1773	18.3577	59.1892
18.3808	43.0291	18.3808	54.1773	18.3808	59.1892
18.4038	43.0291	18.4038	54.1773	18.4038	59.1892
18.4269	43.0291	18.4269	54.1773	18.4269	59.1892
18.45	43.0291	18.45	54.1773	18.45	59.1892
18.4731	43.0291	18.4731	54.1773	18.4731	59.1892
18.4962	43.0291	18.4962	54.1773	18.4962	59.1892
18.5192	43.0291	18.5192	54.1773	18.5192	59.1892
18.5423	43.0291	18.5423	54.1773	18.5423	59.1892
18.5654	43.0291	18.5654	54.1773	18.5654	59.1892
18.5885	43.0291	18.5885	54.1773	18.5885	59.1892
18.6115	43.0291	18.6115	54.1773	18.6115	59.1892
18.6346	43.0291	18.6346	54.1773	18.6346	59.1892
18.6577	43.0291	18.6577	54.1773	18.6577	59.1892
18.6808	43.0291	18.6808	54.1773	18.6808	59.1892
18.7038	43.0291	18.7038	54.1773	18.7038	59.1892
18.7269	43.0291	18.7269	54.1773	18.7269	59.1892
18.75	43.0291	18.75	54.1773	18.75	59.1892
18.7731	43.0291	18.7731	54.1773	18.7731	59.1892
18.7962	43.0291	18.7962	54.1773	18.7962	59.1892
18.8192	43.0291	18.8192	54.1773	18.8192	59.1892
18.8423	43.0291	18.8423	54.1773	18.8423	59.1892
18.8654	43.0291	18.8654	54.1773	18.8654	59.1892
18.8885	43.0291	18.8885	54.1773	18.8885	59.1892
18.9115	43.0291	18.9115	54.1773	18.9115	59.1892
18.9346	43.0291	18.9346	54.1773	18.9346	59.1892
18.9577	43.0291	18.9577	54.1773	18.9577	59.1892
18.9808	43.0291	18.9808	54.1773	18.9808	59.1892
19.0038	45.4002	19.0038	56.8297	19.0038	62.0633
19.0269	45.4002	19.0269	56.8297	19.0269	62.0633
19.05	45.4002	19.05	56.8297	19.05	62.0633
19.0731	45.4002	19.0731	56.8297	19.0731	62.0633
19.0962	45.4002	19.0962	56.8297	19.0962	62.0633
19.1192	45.4002	19.1192	56.8297	19.1192	62.0633
19.1423	45.4002	19.1423	56.8297	19.1423	62.0633
19.1654	45.4002	19.1654	56.8297	19.1654	62.0633
19.1885	45.4002	19.1885	56.8297	19.1885	62.0633
19.2115	45.4002	19.2115	56.8297	19.2115	62.0633
19.2346	45.4002	19.2346	56.8297	19.2346	62.0633
19.2577	45.4002	19.2577	56.8297	19.2577	62.0633
19.2808	45.4002	19.2808	56.8297	19.2808	62.0633
19.3038	45.4002	19.3038	56.8297	19.3038	62.0633
19.3269	45.4002	19.3269	56.8297	19.3269	62.0633
19.35	45.4002	19.35	56.8297	19.35	62.0633
19.3731	45.4002	19.3731	56.8297	19.3731	62.0633
19.3962	45.4002	19.3962	56.8297	19.3962	62.0633
19.4192	45.4002	19.4192	56.8297	19.4192	62.0633
19.4423	45.4002	19.4423	56.8297	19.4423	62.0633
19.4654	45.4002	19.4654	56.8297	19.4654	62.0633
19.4885	45.4002	19.4885	56.8297	19.4885	62.0633
19.5115	45.4002	19.5115	56.8297	19.5115	62.0633
19.5346	45.4002	19.5346	56.8297	19.5346	62.0633
19.5577	45.4002	19.5577	56.8297	19.5577	62.0633
19.5808	45.4002	19.5808	56.8297	19.5808	62.0633
19.6038	45.4002	19.6038	56.8297	19.6038	62.0633
19.6269	45.4002	19.6269	56.8297	19.6269	62.0633
19.65	45.4002	19.65	56.8297	19.65	62.0633
19.6731	45.4002	19.6731	56.8297	19.6731	62.0633
19.6962	45.4002	19.6962	56.8297	19.6962	62.0633
19.7192	45.4002	19.7192	56.8297	19.7192	62.0633
19.7423	45.4002	19.7423	56.8297	19.7423	62.0633
19.7654	45.4002	19.7654	56.8297	19.7654	62.0633
19.7885	45.4002	19.7885	56.8297	19.7885	62.0633
19.8115	45.4002	19.8115	56.8297	19.8115	62.0633
19.8346	45.4002	19.8346	56.8297	19.8346	62.0633
19.8577	45.4002	19.8577	56.8297	19.8577	62.0633
19.8808	45.4002	19.8808	56.8297	19.8808	62.0633
19.9038	45.4002	19.9038	56.8297	19.9038	62.0633
19.9269	45.4002	19.9269	56.8297	19.9269	62.0633
19.95	45.4002	19.95	56.8297	19.95	62.0633
19.9731	45.4002	19.9731	56.8297	19.9731	62.0633
19.9962	47.5664	19.9962	59.506	19.9962	64.8207
20.0192	47.5664	20.0192	59.506	20.0192	64.8207
20.0423	47.5664	20.0423	59.506	20.0423	64.8207
20.0654	47.5664	20.0654	59.506	20.0654	64.8207
20.0885	47.5664	20.0885	59.506	20.0885	64.8207
20.1115	47.5664	20.1115	59.506	20.1115	64.8207
20.1346	47.5664	20.1346	59.506	20.1346	64.8207
20.1577	47.5664	20.1577	59.506	20.1577	64.8207
20.1808	47.5664	20.1808	59.506	20.1808	64.8207
20.2038	47.5664	20.2038	59.506	20.2038	64.8207
20.2269	47.5664	20.2269	59.506	20.2269	64.8207
20.25	47.5664	20.25	59.506	20.25	64.8207
20.2731	47.5664	20.2731	59.506	20.2731	64.8207
20.2962	47.5664	20.2962	59.506	20.2962	64.8207
20.3192	47.5664	20.3192	59.506	20.3192	64.8207
20.3423	47.5664	20.3423	59.506	20.3423	64.8207
20.3654	47.5664	20.3654	59.506	20.3654	64.8207
20.3885	47.5664	20.3885	59.506	20.3885	64.8207
20.4115	47.5664	20.4115	59.506	20.4115	64.8207
20.4346	47.5664	20.4346	59.506	20.4346	64.8207
20.4577	47.5664	20.4577	59.506	20.4577	64.8207
20.4808	47.5664	20.4808	59.506	20.4808	64.8207
20.5038	47.5664	20.5038	59.506	20.5038	64.8207
20.5269	47.5664	20.5269	59.506	20.5269	64.8207
20.55	47.5664	20.55	59.506	20.55	64.8207
20.5731	47.5664	20.5731	59.506	20.5731	64.8207
20.5962	47.5664	20.5962	59.506	20.5962	64.8207
20.6192	47.5664	20.6192	59.506	20.6192	64.8207
20.6423	47.5664	20.6423	59.506	20.6423	64.8207
20.6654	47.5664	20.6654	59.506	20.6654	64.8207
20.6885	47.5664	20.6885	59.506	20.6885	64.8207
20.7115	47.5664	20.7115	59.506	20.7115	64.8207
20.7346	47.5664	20.7346	59.506	20.7346	64.8207
20.7577	47.5664	20.7577	59.506	20.7577	64.8207
20.7808	47.5664	20.7808	59.506	20.7808	64.8207
20.8038	47.5664	20.8038	59.506	20.8038	64.8207
20.8269	47.5664	20.8269	59.506	20.8269	64.8207
20.85	47.5664	20.85	59.506	20.85	64.8207
20.8731	47.5664	20.8731	59.506	20.8731	64.8207
20.8962	47.5664	20.8962	59.506	20.8962	64.8207
20.9192	47.5664	20.9192	59.506	20.9192	64.8207
20.9423	47.5664	20.9423	59.506	20.9423	64.8207
20.9654	47.5664	20.9654	59.506	20.9654	64.8207
20.9885	49.4741	20.9885	61.8567	20.9885	67.2625
21.0115	49.4741	21.0115	61.8567	21.0115	67.2625
21.0346	49.4741	21.0346	61.8567	21.0346	67.2625
21.0577	49.4741	21.0577	61.8567	21.0577	67.2625
21.0808	49.4741	21.0808	61.8567	21.0808	67.2625
21.1038	49.4741	21.1038	61.8567	21.1038	67.2625
21.1269	49.4741	21.1269	61.8567	21.1269	67.2625
21.15	49.4741	21.15	61.8567	21.15	67.2625
21.1731	49.4741	21.1731	61.8567	21.1731	67.2625
21.1962	49.4741	21.1962	61.8567	21.1962	67.2625
21.2192	49.4741	21.2192	61.8567	21.2192	67.2625
21.2423	49.4741	21.2423	61.8567	21.2423	67.2625
21.2654	49.4741	21.2654	61.8567	21.2654	67.2625
21.2885	49.4741	21.2885	61.8567	21.2885	67.2625
21.3115	49.4741	21.3115	61.8567	21.3115	67.2625
21.3346	49.4741	21.3346	61.8567	21.3346	67.2625
21.3577	49.4741	21.3577	61.8567	21.3577	67.2625
21.3808	49.4741	21.3808	61.8567	21.3808	67.2625
21.4038	49.4741	21.4038	61.8567	21.4038	67.2625
21.4269	49.4741	21.4269	61.8567	21.4269	67.2625
21.45	49.4741	21.45	61.8567	21.45	67.2625
21.4731	49.4741	21.4731	61.8567	21.4731	67.2625
21.4962	49.4741	21.4962	61.8567	21.4962	67.2625
21.5192	49.4741	21.5192	61.8567	21.5192	67.2625
21.5423	49.4741	21.5423	61.8567	21.5423	67.2625
21.5654	49.4741	21.5654	61.8567	21.5654	67.2625
21.5885	49.4741	21.5885	61.8567	21.5885	67.2625
21.6115	49.4741	21.6115	61.8567	21.6115	67.2625
21.6346	49.4741	21.6346	61.8567	21.6346	67.2625
21.6577	49.4741	21.6577	61.8567	21.6577	67.2625
21.6808	49.4741	21.6808	61.8567	21.6808	67.2625
21.7038	49.4741	21.7038	61.8567	21.7038	67.2625
21.7269	49.4741	21.7269	61.8567	21.7269	67.2625
21.75	49.4741	21.75	61.8567	21.75	67.2625
21.7731	49.4741	21.7731	61.8567	21.7731	67.2625
21.7962	49.4741	21.7962	61.8567	21.7962	67.2625
21.8192	49.4741	21.8192	61.8567	21.8192	67.2625
21.8423	49.4741	21.8423	61.8567	21.8423	67.2625
21.8654	49.4741	21.8654	61.8567	21.8654	67.2625
21.8885	49.4741	21.8885	61.8567	21.8885	67.2625
21.9115	49.4741	21.9115	61.8567	21.9115	67.2625
21.9346	49.4741	21.9346	61.8567	21.9346	67.2625
21.9577	49.4741	21.9577	61.8567	21.9577	67.2625
21.9808	49.4741	21.9808	61.8567	21.9808	67.2625
22.0038	51.4709	22.0038	64.0248	22.0038	69.5525
22.0269	51.4709	22.0269	64.0248	22.0269	69.5525
22.05	51.4709	22.05	64.0248	22.05	69.5525
22.0731	51.4709	22.0731	64.0248	22.0731	69.5525
22.0962	51.4709	22.0962	64.0248	22.0962	69.5525
22.1192	51.4709	22.1192	64.0248	22.1192	69.5525
22.1423	51.4709	22.1423	64.0248	22.1423	69.5525
22.1654	51.4709	22.1654	64.0248	22.1654	69.5525
22.1885	51.4709	22.1885	64.0248	22.1885	69.5525
22.2115	51.4709	22.2115	64.0248	22.2115	69.5525
22.2346	51.4709	22.2346	64.0248	22.2346	69.5525
22.2577	51.4709	22.2577	64.0248	22.2577	69.5525
22.2808	51.4709	22.2808	64.0248	22.2808	69.5525
22.3038	51.4709	22.3038	64.0248	22.3038	69.5525
22.3269	51.4709	22.3269	64.0248	22.3269	69.5525
22.35	51.4709	22.35	64.0248	22.35	69.5525
22.3731	51.4709	22.3731	64.0248	22.3731	69.5525
22.3962	51.4709	22.3962	64.0248	22.3962	69.5525
22.4192	51.4709	22.4192	64.0248	22.4192	69.5525
22.4423	51.4709	22.4423	64.0248	22.4423	69.5525
22.4654	51.4709	22.4654	64.0248	22.4654	69.5525
22.4885	51.4709	22.4885	64.0248	22.4885	69.5525
22.5115	51.4709	22.5115	64.0248	22.5115	69.5525
22.5346	51.4709	22.5346	64.0248	22.5346	69.5525
22.5577	51.4709	22.5577	64.0248	22.5577	69.5525
22.5808	51.4709	22.5808	64.0248	22.5808	69.5525
22.6038	51.4709	22.6038	64.0248	22.6038	69.5525
22.6269	51.4709	22.6269	64.0248	22.6269	69.5525
22.65	51.4709	22.65	64.0248	22.65	69.5525
22.6731	51.4709	22.6731	64.0248	22.6731	69.5525
22.6962	51.4709	22.6962	64.0248	22.6962	69.5525
22.7192	51.4709	22.7192	64.0248	22.7192	69.5525
22.7423	51.4709	22.7423	64.0248	22.7423	69.5525
22.7654	51.4709	22.7654	64.0248	22.7654	69.5525
22.7885	51.4709	22.7885	64.0248	22.7885	69.5525
22.8115	51.4709	22.8115	64.0248	22.8115	69.5525
22.8346	51.4709	22.8346	64.0248	22.8346	69.5525
22.8577	51.4709	22.8577	64.0248	22.8577	69.5525
22.8808	51.4709	22.8808	64.0248	22.8808	69.5525
22.9038	51.4709	22.9038	64.0248	22.9038	69.5525
22.9269	51.4709	22.9269	64.0248	22.9269	69.5525
22.95	51.4709	22.95	64.0248	22.95	69.5525
22.9731	51.4709	22.9731	64.0248	22.9731	69.5525
22.9962	53.3072	22.9962	66.0102	22.9962	71.5738
23.0192	53.3072	23.0192	66.0102	23.0192	71.5738
23.0423	53.3072	23.0423	66.0102	23.0423	71.5738
23.0654	53.3072	23.0654	66.0102	23.0654	71.5738
23.0885	53.3072	23.0885	66.0102	23.0885	71.5738
23.1115	53.3072	23.1115	66.0102	23.1115	71.5738
23.1346	53.3072	23.1346	66.0102	23.1346	71.5738
23.1577	53.3072	23.1577	66.0102	23.1577	71.5738
23.1808	53.3072	23.1808	66.0102	23.1808	71.5738
23.2038	53.3072	23.2038	66.0102	23.2038	71.5738
23.2269	53.3072	23.2269	66.0102	23.2269	71.5738
23.25	53.3072	23.25	66.0102	23.25	71.5738
23.2731	53.3072	23.2731	66.0102	23.2731	71.5738
23.2962	53.3072	23.2962	66.0102	23.2962	71.5738
23.3192	53.3072	23.3192	66.0102	23.3192	71.5738
23.3423	53.3072	23.3423	66.0102	23.3423	71.5738
23.3654	53.3072	23.3654	66.0102	23.3654	71.5738
23.3885	53.3072	23.3885	66.0102	23.3885	71.5738
23.4115	53.3072	23.4115	66.0102	23.4115	71.5738
23.4346	53.3072	23.4346	66.0102	23.4346	71.5738
23.4577	53.3072	23.4577	66.0102	23.4577	71.5738
23.4808	53.3072	23.4808	66.0102	23.4808	71.5738
23.5038	53.3072	23.5038	66.0102	23.5038	71.5738
23.5269	53.3072	23.5269	66.0102	23.5269	71.5738
23.55	53.3072	23.55	66.0102	23.55	71.5738
23.5731	53.3072	23.5731	66.0102	23.5731	71.5738
23.5962	53.3072	23.5962	66.0102	23.5962	71.5738
23.6192	53.3072	23.6192	66.0102	23.6192	71.5738
23.6423	53.3072	23.6423	66.0102	23.6423	71.5738
23.6654	53.3072	23.6654	66.0102	23.6654	71.5738
23.6885	53.3072	23.6885	66.0102	23.6885	71.5738
23.7115	53.3072	23.7115	66.0102	23.7115	71.5738
23.7346	53.3072	23.7346	66.0102	23.7346	71.5738
23.7577	53.3072	23.7577	66.0102	23.7577	71.5738
23.7808	53.3072	23.7808	66.0102	23.7808	71.5738
23.8038	53.3072	23.8038	66.0102	23.8038	71.5738
23.8269	53.3072	23.8269	66.0102	23.8269	71.5738
23.85	53.3072	23.85	66.0102	23.85	71.5738
23.8731	53.3072	23.8731	66.0102	23.8731	71.5738
23.8962	53.3072	23.8962	66.0102	23.8962	71.5738
23.9192	53.3072	23.9192	66.0102	23.9192	71.5738
23.9423	53.3072	23.9423	66.0102	23.9423	71.5738
23.9654	53.3072	23.9654	66.0102	23.9654	71.5738
23.9885	54.9296	23.9885	67.9479	23.9885	73.5717
24.0115	54.9296	24.0115	67.9479	24.0115	73.5717
24.0346	54.9296	24.0346	67.9479	24.0346	73.5717
24.0577	54.9296	24.0577	67.9479	24.0577	73.5717
24.0808	54.9296	24.0808	67.9479	24.0808	73.5717
24.1038	54.9296	24.1038	67.9479	24.1038	73.5717
24.1269	54.9296	24.1269	67.9479	24.1269	73.5717
24.15	54.9296	24.15	67.9479	24.15	73.5717
24.1731	54.9296	24.1731	67.9479	24.1731	73.5717
24.1962	54.9296	24.1962	67.9479	24.1962	73.5717
24.2192	54.9296	24.2192	67.9479	24.2192	73.5717
24.2423	54.9296	24.2423	67.9479	24.2423	73.5717
24.2654	54.9296	24.2654	67.9479	24.2654	73.5717
24.2885	54.9296	24.2885	67.9479	24.2885	73.5717
24.3115	54.9296	24.3115	67.9479	24.3115	73.5717
24.3346	54.9296	24.3346	67.9479	24.3346	73.5717
24.3577	54.9296	24.3577	67.9479	24.3577	73.5717
24.3808	54.9296	24.3808	67.9479	24.3808	73.5717
24.4038	54.9296	24.4038	67.9479	24.4038	73.5717
24.4269	54.9296	24.4269	67.9479	24.4269	73.5717
24.45	54.9296	24.45	67.9479	24.45	73.5717
24.4731	54.9296	24.4731	67.9479	24.4731	73.5717
24.4962	54.9296	24.4962	67.9479	24.4962	73.5717
24.5192	54.9296	24.5192	67.9479	24.5192	73.5717
24.5423	54.9296	24.5423	67.9479	24.5423	73.5717
24.5654	54.9296	24.5654	67.9479	24.5654	73.5717
24.5885	54.9296	24.5885	67.9479	24.5885	73.5717
24.6115	54.9296	24.6115	67.9479	24.6115	73.5717
24.6346	54.9296	24.6346	67.9479	24.6346	73.5717
24.6577	54.9296	24.6577	67.9479	24.6577	73.5717
24.6808	54.9296	24.6808	67.9479	24.6808	73.5717
24.7038	54.9296	24.7038	67.9479	24.7038	73.5717
24.7269	54.9296	24.7269	67.9479	24.7269	73.5717
24.75	54.9296	24.75	67.9479	24.75	73.5717
24.7731	54.9296	24.7731	67.9479	24.7731	73.5717
24.7962	54.9296	24.7962	67.9479	24.7962	73.5717
24.8192	54.9296	24.8192	67.9479	24.8192	73.5717
24.8423	54.9296	24.8423	67.9479	24.8423	73.5717
24.8654	54.9296	24.8654	67.9479	24.8654	73.5717
24.8885	54.9296	24.8885	67.9479	24.8885	73.5717
24.9115	54.9296	24.9115	67.9479	24.9115	73.5717
24.9346	54.9296	24.9346	67.9479	24.9346	73.5717
24.9577	54.9296	24.9577	67.9479	24.9577	73.5717
24.9808	54.9296	24.9808	67.9479	24.9808	73.5717
25.0038	56.6055	25.0038	69.5918	25.0038	75.2892
25.0269	56.6055	25.0269	69.5918	25.0269	75.2892
25.05	56.6055	25.05	69.5918	25.05	75.2892
25.0731	56.6055	25.0731	69.5918	25.0731	75.2892
25.0962	56.6055	25.0962	69.5918	25.0962	75.2892
25.1192	56.6055	25.1192	69.5918	25.1192	75.2892
25.1423	56.6055	25.1423	69.5918	25.1423	75.2892
25.1654	56.6055	25.1654	69.5918	25.1654	75.2892
25.1885	56.6055	25.1885	69.5918	25.1885	75.2892
25.2115	56.6055	25.2115	69.5918	25.2115	75.2892
25.2346	56.6055	25.2346	69.5918	25.2346	75.2892
25.2577	56.6055	25.2577	69.5918	25.2577	75.2892
25.2808	56.6055	25.2808	69.5918	25.2808	75.2892
25.3038	56.6055	25.3038	69.5918	25.3038	75.2892
25.3269	56.6055	25.3269	69.5918	25.3269	75.2892
25.35	56.6055	25.35	69.5918	25.35	75.2892
25.3731	56.6055	25.3731	69.5918	25.3731	75.2892
25.3962	56.6055	25.3962	69.5918	25.3962	75.2892
25.4192	56.6055	25.4192	69.5918	25.4192	75.2892
25.4423	56.6055	25.4423	69.5918	25.4423	75.2892
25.4654	56.6055	25.4654	69.5918	25.4654	75.2892
25.4885	56.6055	25.4885	69.5918	25.4885	75.2892
25.5115	56.6055	25.5115	69.5918	25.5115	75.2892
25.5346	56.6055	25.5346	69.5918	25.5346	75.2892
25.5577	56.6055	25.5577	69.5918	25.5577	75.2892
25.5808	56.6055	25.5808	69.5918	25.5808	75.2892
25.6038	56.6055	25.6038	69.5918	25.6038	75.2892
25.6269	56.6055	25.6269	69.5918	25.6269	75.2892
25.65	56.6055	25.65	69.5918	25.65	75.2892
25.6731	56.6055	25.6731	69.5918	25.6731	75.2892
25.6962	56.6055	25.6962	69.5918	25.6962	75.2892
25.7192	56.6055	25.7192	69.5918	25.7192	75.2892
25.7423	56.6055	25.7423	69.5918	25.7423	75.2892
25.7654	56.6055	25.7654	69.5918	25.7654	75.2892
25.7885	56.6055	25.7885	69.5918	25.7885	75.2892
25.8115	56.6055	25.8115	69.5918	25.8115	75.2892
25.8346	56.6055	25.8346	69.5918	25.8346	75.2892
25.8577	56.6055	25.8577	69.5918	25.8577	75.2892
25.8808	56.6055	25.8808	69.5918	25.8808	75.2892
25.9038	56.6055	25.9038	69.5918	25.9038	75.2892
25.9269	56.6055	25.9269	69.5918	25.9269	75.2892
25.95	56.6055	25.95	69.5918	25.95	75.2892
25.9731	56.6055	25.9731	69.5918	25.9731	75.2892
25.9962	57.8802	25.9962	71.1404	25.9962	76.9716
26.0192	57.8802	26.0192	71.1404	26.0192	76.9716
26.0423	57.8802	26.0423	71.1404	26.0423	76.9716
26.0654	57.8802	26.0654	71.1404	26.0654	76.9716
26.0885	57.8802	26.0885	71.1404	26.0885	76.9716
26.1115	57.8802	26.1115	71.1404	26.1115	76.9716
26.1346	57.8802	26.1346	71.1404	26.1346	76.9716
26.1577	57.8802	26.1577	71.1404	26.1577	76.9716
26.1808	57.8802	26.1808	71.1404	26.1808	76.9716
26.2038	57.8802	26.2038	71.1404	26.2038	76.9716
26.2269	57.8802	26.2269	71.1404	26.2269	76.9716
26.25	57.8802	26.25	71.1404	26.25	76.9716
26.2731	57.8802	26.2731	71.1404	26.2731	76.9716
26.2962	57.8802	26.2962	71.1404	26.2962	76.9716
26.3192	57.8802	26.3192	71.1404	26.3192	76.9716
26.3423	57.8802	26.3423	71.1404	26.3423	76.9716
26.3654	57.8802	26.3654	71.1404	26.3654	76.9716
26.3885	57.8802	26.3885	71.1404	26.3885	76.9716
26.4115	57.8802	26.4115	71.1404	26.4115	76.9716
26.4346	57.8802	26.4346	71.1404	26.4346	76.9716
26.4577	57.8802	26.4577	71.1404	26.4577	76.9716
26.4808	57.8802	26.4808	71.1404	26.4808	76.9716
26.5038	57.8802	26.5038	71.1404	26.5038	76.9716
26.5269	57.8802	26.5269	71.1404	26.5269	76.9716
26.55	57.8802	26.55	71.1404	26.55	76.9716
26.5731	57.8802	26.5731	71.1404	26.5731	76.9716
26.5962	57.8802	26.5962	71.1404	26.5962	76.9716
26.6192	57.8802	26.6192	71.1404	26.6192	76.9716
26.6423	57.8802	26.6423	71.1404	26.6423	76.9716
26.6654	57.8802	26.6654	71.1404	26.6654	76.9716
26.6885	57.8802	26.6885	71.1404	26.6885	76.9716
26.7115	57.8802	26.7115	71.1404	26.7115	76.9716
26.7346	57.8802	26.7346	71.1404	26.7346	76.9716
26.7577	57.8802	26.7577	71.1404	26.7577	76.9716
26.7808	57.8802	26.7808	71.1404	26.7808	76.9716
26.8038	57.8802	26.8038	71.1404	26.8038	76.9716
26.8269	57.8802	26.8269	71.1404	26.8269	76.9716
26.85	57.8802	26.85	71.1404	26.85	76.9716
26.8731	57.8802	26.8731	71.1404	26.8731	76.9716
26.8962	57.8802	26.8962	71.1404	26.8962	76.9716
26.9192	57.8802	26.9192	71.1404	26.9192	76.9716
26.9423	57.8802	26.9423	71.1404	26.9423	76.9716
26.9654	57.8802	26.9654	71.1404	26.9654	76.9716
26.9885	59.4224	26.9885	72.4587	26.9885	78.2919
27.0115	59.4224	27.0115	72.4587	27.0115	78.2919
27.0346	59.4224	27.0346	72.4587	27.0346	78.2919
27.0577	59.4224	27.0577	72.4587	27.0577	78.2919
27.0808	59.4224	27.0808	72.4587	27.0808	78.2919
27.1038	59.4224	27.1038	72.4587	27.1038	78.2919
27.1269	59.4224	27.1269	72.4587	27.1269	78.2919
27.15	59.4224	27.15	72.4587	27.15	78.2919
27.1731	59.4224	27.1731	72.4587	27.1731	78.2919
27.1962	59.4224	27.1962	72.4587	27.1962	78.2919
27.2192	59.4224	27.2192	72.4587	27.2192	78.2919
27.2423	59.4224	27.2423	72.4587	27.2423	78.2919
27.2654	59.4224	27.2654	72.4587	27.2654	78.2919
27.2885	59.4224	27.2885	72.4587	27.2885	78.2919
27.3115	59.4224	27.3115	72.4587	27.3115	78.2919
27.3346	59.4224	27.3346	72.4587	27.3346	78.2919
27.3577	59.4224	27.3577	72.4587	27.3577	78.2919
27.3808	59.4224	27.3808	72.4587	27.3808	78.2919
27.4038	59.4224	27.4038	72.4587	27.4038	78.2919
27.4269	59.4224	27.4269	72.4587	27.4269	78.2919
27.45	59.4224	27.45	72.4587	27.45	78.2919
27.4731	59.4224	27.4731	72.4587	27.4731	78.2919
27.4962	59.4224	27.4962	72.4587	27.4962	78.2919
27.5192	59.4224	27.5192	72.4587	27.5192	78.2919
27.5423	59.4224	27.5423	72.4587	27.5423	78.2919
27.5654	59.4224	27.5654	72.4587	27.5654	78.2919
27.5885	59.4224	27.5885	72.4587	27.5885	78.2919
27.6115	59.4224	27.6115	72.4587	27.6115	78.2919
27.6346	59.4224	27.6346	72.4587	27.6346	78.2919
27.6577	59.4224	27.6577	72.4587	27.6577	78.2919
27.6808	59.4224	27.6808	72.4587	27.6808	78.2919
27.7038	59.4224	27.7038	72.4587	27.7038	78.2919
27.7269	59.4224	27.7269	72.4587	27.7269	78.2919
27.75	59.4224	27.75	72.4587	27.75	78.2919
27.7731	59.4224	27.7731	72.4587	27.7731	78.2919
27.7962	59.4224	27.7962	72.4587	27.7962	78.2919
27.8192	59.4224	27.8192	72.4587	27.8192	78.2919
27.8423	59.4224	27.8423	72.4587	27.8423	78.2919
27.8654	59.4224	27.8654	72.4587	27.8654	78.2919
27.8885	59.4224	27.8885	72.4587	27.8885	78.2919
27.9115	59.4224	27.9115	72.4587	27.9115	78.2919
27.9346	59.4224	27.9346	72.4587	27.9346	78.2919
27.9577	59.4224	27.9577	72.4587	27.9577	78.2919
27.9808	59.4224	27.9808	72.4587	27.9808	78.2919
28.0038	60.608	28.0038	73.9041	28.0038	79.5186
28.0269	60.608	28.0269	73.9041	28.0269	79.5186
28.05	60.608	28.05	73.9041	28.05	79.5186
28.0731	60.608	28.0731	73.9041	28.0731	79.5186
28.0962	60.608	28.0962	73.9041	28.0962	79.5186
28.1192	60.608	28.1192	73.9041	28.1192	79.5186
28.1423	60.608	28.1423	73.9041	28.1423	79.5186
28.1654	60.608	28.1654	73.9041	28.1654	79.5186
28.1885	60.608	28.1885	73.9041	28.1885	79.5186
28.2115	60.608	28.2115	73.9041	28.2115	79.5186
28.2346	60.608	28.2346	73.9041	28.2346	79.5186
28.2577	60.608	28.2577	73.9041	28.2577	79.5186
28.2808	60.608	28.2808	73.9041	28.2808	79.5186
28.3038	60.608	28.3038	73.9041	28.3038	79.5186
28.3269	60.608	28.3269	73.9041	28.3269	79.5186
28.35	60.608	28.35	73.9041	28.35	79.5186
28.3731	60.608	28.3731	73.9041	28.3731	79.5186
28.3962	60.608	28.3962	73.9041	28.3962	79.5186
28.4192	60.608	28.4192	73.9041	28.4192	79.5186
28.4423	60.608	28.4423	73.9041	28.4423	79.5186
28.4654	60.608	28.4654	73.9041	28.4654	79.5186
28.4885	60.608	28.4885	73.9041	28.4885	79.5186
28.5115	60.608	28.5115	73.9041	28.5115	79.5186
28.5346	60.608	28.5346	73.9041	28.5346	79.5186
28.5577	60.608	28.5577	73.9041	28.5577	79.5186
28.5808	60.608	28.5808	73.9041	28.5808	79.5186
28.6038	60.608	28.6038	73.9041	28.6038	79.5186
28.6269	60.608	28.6269	73.9041	28.6269	79.5186
28.65	60.608	28.65	73.9041	28.65	79.5186
28.6731	60.608	28.6731	73.9041	28.6731	79.5186
28.6962	60.608	28.6962	73.9041	28.6962	79.5186
28.7192	60.608	28.7192	73.9041	28.7192	79.5186
28.7423	60.608	28.7423	73.9041	28.7423	79.5186
28.7654	60.608	28.7654	73.9041	28.7654	79.5186
28.7885	60.608	28.7885	73.9041	28.7885	79.5186
28.8115	60.608	28.8115	73.9041	28.8115	79.5186
28.8346	60.608	28.8346	73.9041	28.8346	79.5186
28.8577	60.608	28.8577	73.9041	28.8577	79.5186
28.8808	60.608	28.8808	73.9041	28.8808	79.5186
28.9038	60.608	28.9038	73.9041	28.9038	79.5186
28.9269	60.608	28.9269	73.9041	28.9269	79.5186
28.95	60.608	28.95	73.9041	28.95	79.5186
28.9731	60.608	28.9731	73.9041	28.9731	79.5186
28.9962	61.5261	28.9962	75.0476	28.9962	80.6286
29.0192	61.5261	29.0192	75.0476	29.0192	80.6286
29.0423	61.5261	29.0423	75.0476	29.0423	80.6286
29.0654	61.5261	29.0654	75.0476	29.0654	80.6286
29.0885	61.5261	29.0885	75.0476	29.0885	80.6286
29.1115	61.5261	29.1115	75.0476	29.1115	80.6286
29.1346	61.5261	29.1346	75.0476	29.1346	80.6286
29.1577	61.5261	29.1577	75.0476	29.1577	80.6286
29.1808	61.5261	29.1808	75.0476	29.1808	80.6286
29.2038	61.5261	29.2038	75.0476	29.2038	80.6286
29.2269	61.5261	29.2269	75.0476	29.2269	80.6286
29.25	61.5261	29.25	75.0476	29.25	80.6286
29.2731	61.5261	29.2731	75.0476	29.2731	80.6286
29.2962	61.5261	29.2962	75.0476	29.2962	80.6286
29.3192	61.5261	29.3192	75.0476	29.3192	80.6286
29.3423	61.5261	29.3423	75.0476	29.3423	80.6286
29.3654	61.5261	29.3654	75.0476	29.3654	80.6286
29.3885	61.5261	29.3885	75.0476	29.3885	80.6286
29.4115	61.5261	29.4115	75.0476	29.4115	80.6286
29.4346	61.5261	29.4346	75.0476	29.4346	80.6286
29.4577	61.5261	29.4577	75.0476	29.4577	80.6286
29.4808	61.5261	29.4808	75.0476	29.4808	80.6286
29.5038	61.5261	29.5038	75.0476	29.5038	80.6286
29.5269	61.5261	29.5269	75.0476	29.5269	80.6286
29.55	61.5261	29.55	75.0476	29.55	80.6286
29.5731	61.5261	29.5731	75.0476	29.5731	80.6286
29.5962	61.5261	29.5962	75.0476	29.5962	80.6286
29.6192	61.5261	29.6192	75.0476	29.6192	80.6286
29.6423	61.5261	29.6423	75.0476	29.6423	80.6286
29.6654	61.5261	29.6654	75.0476	29.6654	80.6286
29.6885	61.5261	29.6885	75.0476	29.6885	80.6286
29.7115	61.5261	29.7115	75.0476	29.7115	80.6286
29.7346	61.5261	29.7346	75.0476	29.7346	80.6286
29.7577	61.5261	29.7577	75.0476	29.7577	80.6286
29.7808	61.5261	29.7808	75.0476	29.7808	80.6286
29.8038	61.5261	29.8038	75.0476	29.8038	80.6286
29.8269	61.5261	29.8269	75.0476	29.8269	80.6286
29.85	61.5261	29.85	75.0476	29.85	80.6286
29.8731	61.5261	29.8731	75.0476	29.8731	80.6286
29.8962	61.5261	29.8962	75.0476	29.8962	80.6286
29.9192	61.5261	29.9192	75.0476	29.9192	80.6286
29.9423	61.5261	29.9423	75.0476	29.9423	80.6286
29.9654	61.5261	29.9654	75.0476	29.9654	80.6286
29.9885	62.7295	29.9885	76.2468	29.9885	81.7268
30.0115	62.7295	30.0115	76.2468	30.0115	81.7268
30.0346	62.7295	30.0346	76.2468	30.0346	81.7268
30.0577	62.7295	30.0577	76.2468	30.0577	81.7268
30.0808	62.7295	30.0808	76.2468	30.0808	81.7268
30.1038	62.7295	30.1038	76.2468	30.1038	81.7268
30.1269	62.7295	30.1269	76.2468	30.1269	81.7268
30.15	62.7295	30.15	76.2468	30.15	81.7268
30.1731	62.7295	30.1731	76.2468	30.1731	81.7268
30.1962	62.7295	30.1962	76.2468	30.1962	81.7268
30.2192	62.7295	30.2192	76.2468	30.2192	81.7268
30.2423	62.7295	30.2423	76.2468	30.2423	81.7268
30.2654	62.7295	30.2654	76.2468	30.2654	81.7268
30.2885	62.7295	30.2885	76.2468	30.2885	81.7268
30.3115	62.7295	30.3115	76.2468	30.3115	81.7268
30.3346	62.7295	30.3346	76.2468	30.3346	81.7268
30.3577	62.7295	30.3577	76.2468	30.3577	81.7268
30.3808	62.7295	30.3808	76.2468	30.3808	81.7268
30.4038	62.7295	30.4038	76.2468	30.4038	81.7268
30.4269	62.7295	30.4269	76.2468	30.4269	81.7268
30.45	62.7295	30.45	76.2468	30.45	81.7268
30.4731	62.7295	30.4731	76.2468	30.4731	81.7268
30.4962	62.7295	30.4962	76.2468	30.4962	81.7268
30.5192	62.7295	30.5192	76.2468	30.5192	81.7268
30.5423	62.7295	30.5423	76.2468	30.5423	81.7268
30.5654	62.7295	30.5654	76.2468	30.5654	81.7268
30.5885	62.7295	30.5885	76.2468	30.5885	81.7268
30.6115	62.7295	30.6115	76.2468	30.6115	81.7268
30.6346	62.7295	30.6346	76.2468	30.6346	81.7268
30.6577	62.7295	30.6577	76.2468	30.6577	81.7268
30.6808	62.7295	30.6808	76.2468	30.6808	81.7268
30.7038	62.7295	30.7038	76.2468	30.7038	81.7268
30.7269	62.7295	30.7269	76.2468	30.7269	81.7268
30.75	62.7295	30.75	76.2468	30.75	81.7268
30.7731	62.7295	30.7731	76.2468	30.7731	81.7268
30.7962	62.7295	30.7962	76.2468	30.7962	81.7268
30.8192	62.7295	30.8192	76.2468	30.8192	81.7268
30.8423	62.7295	30.8423	76.2468	30.8423	81.7268
30.8654	62.7295	30.8654	76.2468	30.8654	81.7268
30.8885	62.7295	30.8885	76.2468	30.8885	81.7268
30.9115	62.7295	30.9115	76.2468	30.9115	81.7268
30.9346	62.7295	30.9346	76.2468	30.9346	81.7268
30.9577	62.7295	30.9577	76.2468	30.9577	81.7268
30.9808	62.7295	30.9808	76.2468	30.9808	81.7268
31.0038	63.7993	31.0038	77.2713	31.0038	82.6615
31.0269	63.7993	31.0269	77.2713	31.0269	82.6615
31.05	63.7993	31.05	77.2713	31.05	82.6615
31.0731	63.7993	31.0731	77.2713	31.0731	82.6615
31.0962	63.7993	31.0962	77.2713	31.0962	82.6615
31.1192	63.7993	31.1192	77.2713	31.1192	82.6615
31.1423	63.7993	31.1423	77.2713	31.1423	82.6615
31.1654	63.7993	31.1654	77.2713	31.1654	82.6615
31.1885	63.7993	31.1885	77.2713	31.1885	82.6615
31.2115	63.7993	31.2115	77.2713	31.2115	82.6615
31.2346	63.7993	31.2346	77.2713	31.2346	82.6615
31.2577	63.7993	31.2577	77.2713	31.2577	82.6615
31.2808	63.7993	31.2808	77.2713	31.2808	82.6615
31.3038	63.7993	31.3038	77.2713	31.3038	82.6615
31.3269	63.7993	31.3269	77.2713	31.3269	82.6615
31.35	63.7993	31.35	77.2713	31.35	82.6615
31.3731	63.7993	31.3731	77.2713	31.3731	82.6615
31.3962	63.7993	31.3962	77.2713	31.3962	82.6615
31.4192	63.7993	31.4192	77.2713	31.4192	82.6615
31.4423	63.7993	31.4423	77.2713	31.4423	82.6615
31.4654	63.7993	31.4654	77.2713	31.4654	82.6615
31.4885	63.7993	31.4885	77.2713	31.4885	82.6615
31.5115	63.7993	31.5115	77.2713	31.5115	82.6615
31.5346	63.7993	31.5346	77.2713	31.5346	82.6615
31.5577	63.7993	31.5577	77.2713	31.5577	82.6615
31.5808	63.7993	31.5808	77.2713	31.5808	82.6615
31.6038	63.7993	31.6038	77.2713	31.6038	82.6615
31.6269	63.7993	31.6269	77.2713	31.6269	82.6615
31.65	63.7993	31.65	77.2713	31.65	82.6615
31.6731	63.7993	31.6731	77.2713	31.6731	82.6615
31.6962	63.7993	31.6962	77.2713	31.6962	82.6615
31.7192	63.7993	31.7192	77.2713	31.7192	82.6615
31.7423	63.7993	31.7423	77.2713	31.7423	82.6615
31.7654	63.7993	31.7654	77.2713	31.7654	82.6615
31.7885	63.7993	31.7885	77.2713	31.7885	82.6615
31.8115	63.7993	31.8115	77.2713	31.8115	82.6615
31.8346	63.7993	31.8346	77.2713	31.8346	82.6615
31.8577	63.7993	31.8577	77.2713	31.8577	82.6615
31.8808	63.7993	31.8808	77.2713	31.8808	82.6615
31.9038	63.7993	31.9038	77.2713	31.9038	82.6615
31.9269	63.7993	31.9269	77.2713	31.9269	82.6615
31.95	63.7993	31.95	77.2713	31.95	82.6615
31.9731	63.7993	31.9731	77.2713	31.9731	82.6615
31.9962	64.6283	31.9962	78.3831	31.9962	83.6897
32.0192	64.6283	32.0192	78.3831	32.0192	83.6897
32.0423	64.6283	32.0423	78.3831	32.0423	83.6897
32.0654	64.6283	32.0654	78.3831	32.0654	83.6897
32.0885	64.6283	32.0885	78.3831	32.0885	83.6897
32.1115	64.6283	32.1115	78.3831	32.1115	83.6897
32.1346	64.6283	32.1346	78.3831	32.1346	83.6897
32.1577	64.6283	32.1577	78.3831	32.1577	83.6897
32.1808	64.6283	32.1808	78.3831	32.1808	83.6897
32.2038	64.6283	32.2038	78.3831	32.2038	83.6897
32.2269	64.6283	32.2269	78.3831	32.2269	83.6897
32.25	64.6283	32.25	78.3831	32.25	83.6897
32.2731	64.6283	32.2731	78.3831	32.2731	83.6897
32.2962	64.6283	32.2962	78.3831	32.2962	83.6897
32.3192	64.6283	32.3192	78.3831	32.3192	83.6897
32.3423	64.6283	32.3423	78.3831	32.3423	83.6897
32.3654	64.6283	32.3654	78.3831	32.3654	83.6897
32.3885	64.6283	32.3885	78.3831	32.3885	83.6897
32.4115	64.6283	32.4115	78.3831	32.4115	83.6897
32.4346	64.6283	32.4346	78.3831	32.4346	83.6897
32.4577	64.6283	32.4577	78.3831	32.4577	83.6897
32.4808	64.6283	32.4808	78.3831	32.4808	83.6897
32.5038	64.6283	32.5038	78.3831	32.5038	83.6897
32.5269	64.6283	32.5269	78.3831	32.5269	83.6897
32.55	64.6283	32.55	78.3831	32.55	83.6897
32.5731	64.6283	32.5731	78.3831	32.5731	83.6897
32.5962	64.6283	32.5962	78.3831	32.5962	83.6897
32.6192	64.6283	32.6192	78.3831	32.6192	83.6897
32.6423	64.6283	32.6423	78.3831	32.6423	83.6897
32.6654	64.6283	32.6654	78.3831	32.6654	83.6897
32.6885	64.6283	32.6885	78.3831	32.6885	83.6897
32.7115	64.6283	32.7115	78.3831	32.7115	83.6897
32.7346	64.6283	32.7346	78.3831	32.7346	83.6897
32.7577	64.6283	32.7577	78.3831	32.7577	83.6897
32.7808	64.6283	32.7808	78.3831	32.7808	83.6897
32.8038	64.6283	32.8038	78.3831	32.8038	83.6897
32.8269	64.6283	32.8269	78.3831	32.8269	83.6897
32.85	64.6283	32.85	78.3831	32.85	83.6897
32.8731	64.6283	32.8731	78.3831	32.8731	83.6897
32.8962	64.6283	32.8962	78.3831	32.8962	83.6897
32.9192	64.6283	32.9192	78.3831	32.9192	83.6897
32.9423	64.6283	32.9423	78.3831	32.9423	83.6897
32.9654	64.6283	32.9654	78.3831	32.9654	83.6897
32.9885	65.6267	32.9885	79.4234	32.9885	84.5543
33.0115	65.6267	33.0115	79.4234	33.0115	84.5543
33.0346	65.6267	33.0346	79.4234	33.0346	84.5543
33.0577	65.6267	33.0577	79.4234	33.0577	84.5543
33.0808	65.6267	33.0808	79.4234	33.0808	84.5543
33.1038	65.6267	33.1038	79.4234	33.1038	84.5543
33.1269	65.6267	33.1269	79.4234	33.1269	84.5543
33.15	65.6267	33.15	79.4234	33.15	84.5543
33.1731	65.6267	33.1731	79.4234	33.1731	84.5543
33.1962	65.6267	33.1962	79.4234	33.1962	84.5543
33.2192	65.6267	33.2192	79.4234	33.2192	84.5543
33.2423	65.6267	33.2423	79.4234	33.2423	84.5543
33.2654	65.6267	33.2654	79.4234	33.2654	84.5543
33.2885	65.6267	33.2885	79.4234	33.2885	84.5543
33.3115	65.6267	33.3115	79.4234	33.3115	84.5543
33.3346	65.6267	33.3346	79.4234	33.3346	84.5543
33.3577	65.6267	33.3577	79.4234	33.3577	84.5543
33.3808	65.6267	33.3808	79.4234	33.3808	84.5543
33.4038	65.6267	33.4038	79.4234	33.4038	84.5543
33.4269	65.6267	33.4269	79.4234	33.4269	84.5543
33.45	65.6267	33.45	79.4234	33.45	84.5543
33.4731	65.6267	33.4731	79.4234	33.4731	84.5543
33.4962	65.6267	33.4962	79.4234	33.4962	84.5543
33.5192	65.6267	33.5192	79.4234	33.5192	84.5543
33.5423	65.6267	33.5423	79.4234	33.5423	84.5543
33.5654	65.6267	33.5654	79.4234	33.5654	84.5543
33.5885	65.6267	33.5885	79.4234	33.5885	84.5543
33.6115	65.6267	33.6115	79.4234	33.6115	84.5543
33.6346	65.6267	33.6346	79.4234	33.6346	84.5543
33.6577	65.6267	33.6577	79.4234	33.6577	84.5543
33.6808	65.6267	33.6808	79.4234	33.6808	84.5543
33.7038	65.6267	33.7038	79.4234	33.7038	84.5543
33.7269	65.6267	33.7269	79.4234	33.7269	84.5543
33.75	65.6267	33.75	79.4234	33.75	84.5543
33.7731	65.6267	33.7731	79.4234	33.7731	84.5543
33.7962	65.6267	33.7962	79.4234	33.7962	84.5543
33.8192	65.6267	33.8192	79.4234	33.8192	84.5543
33.8423	65.6267	33.8423	79.4234	33.8423	84.5543
33.8654	65.6267	33.8654	79.4234	33.8654	84.5543
33.8885	65.6267	33.8885	79.4234	33.8885	84.5543
33.9115	65.6267	33.9115	79.4234	33.9115	84.5543
33.9346	65.6267	33.9346	79.4234	33.9346	84.5543
33.9577	65.6267	33.9577	79.4234	33.9577	84.5543
33.9808	65.6267	33.9808	79.4234	33.9808	84.5543
34.0038	66.5003	34.0038	80.3685	34.0038	85.4656
34.0269	66.5003	34.0269	80.3685	34.0269	85.4656
34.05	66.5003	34.05	80.3685	34.05	85.4656
34.0731	66.5003	34.0731	80.3685	34.0731	85.4656
34.0962	66.5003	34.0962	80.3685	34.0962	85.4656
34.1192	66.5003	34.1192	80.3685	34.1192	85.4656
34.1423	66.5003	34.1423	80.3685	34.1423	85.4656
34.1654	66.5003	34.1654	80.3685	34.1654	85.4656
34.1885	66.5003	34.1885	80.3685	34.1885	85.4656
34.2115	66.5003	34.2115	80.3685	34.2115	85.4656
34.2346	66.5003	34.2346	80.3685	34.2346	85.4656
34.2577	66.5003	34.2577	80.3685	34.2577	85.4656
34.2808	66.5003	34.2808	80.3685	34.2808	85.4656
34.3038	66.5003	34.3038	80.3685	34.3038	85.4656
34.3269	66.5003	34.3269	80.3685	34.3269	85.4656
34.35	66.5003	34.35	80.3685	34.35	85.4656
34.3731	66.5003	34.3731	80.3685	34.3731	85.4656
34.3962	66.5003	34.3962	80.3685	34.3962	85.4656
34.4192	66.5003	34.4192	80.3685	34.4192	85.4656
34.4423	66.5003	34.4423	80.3685	34.4423	85.4656
34.4654	66.5003	34.4654	80.3685	34.4654	85.4656
34.4885	66.5003	34.4885	80.3685	34.4885	85.4656
34.5115	66.5003	34.5115	80.3685	34.5115	85.4656
34.5346	66.5003	34.5346	80.3685	34.5346	85.4656
34.5577	66.5003	34.5577	80.3685	34.5577	85.4656
34.5808	66.5003	34.5808	80.3685	34.5808	85.4656
34.6038	66.5003	34.6038	80.3685	34.6038	85.4656
34.6269	66.5003	34.6269	80.3685	34.6269	85.4656
34.65	66.5003	34.65	80.3685	34.65	85.4656
34.6731	66.5003	34.6731	80.3685	34.6731	85.4656
34.6962	66.5003	34.6962	80.3685	34.6962	85.4656
34.7192	66.5003	34.7192	80.3685	34.7192	85.4656
34.7423	66.5003	34.7423	80.3685	34.7423	85.4656
34.7654	66.5003	34.7654	80.3685	34.7654	85.4656
34.7885	66.5003	34.7885	80.3685	34.7885	85.4656
34.8115	66.5003	34.8115	80.3685	34.8115	85.4656
34.8346	66.5003	34.8346	80.3685	34.8346	85.4656
34.8577	66.5003	34.8577	80.3685	34.8577	85.4656
34.8808	66.5003	34.8808	80.3685	34.8808	85.4656
34.9038	66.5003	34.9038	80.3685	34.9038	85.4656
34.9269	66.5003	34.9269	80.3685	34.9269	85.4656
34.95	66.5003	34.95	80.3685	34.95	85.4656
34.9731	66.5003	34.9731	80.3685	34.9731	85.4656
34.9962	67.4006	34.9962	81.2579	34.9962	86.3185
35.0192	67.4006	35.0192	81.2579	35.0192	86.3185
35.0423	67.4006	35.0423	81.2579	35.0423	86.3185
35.0654	67.4006	35.0654	81.2579	35.0654	86.3185
35.0885	67.4006	35.0885	81.2579	35.0885	86.3185
35.1115	67.4006	35.1115	81.2579	35.1115	86.3185
35.1346	67.4006	35.1346	81.2579	35.1346	86.3185
35.1577	67.4006	35.1577	81.2579	35.1577	86.3185
35.1808	67.4006	35.1808	81.2579	35.1808	86.3185
35.2038	67.4006	35.2038	81.2579	35.2038	86.3185
35.2269	67.4006	35.2269	81.2579	35.2269	86.3185
35.25	67.4006	35.25	81.2579	35.25	86.3185
35.2731	67.4006	35.2731	81.2579	35.2731	86.3185
35.2962	67.4006	35.2962	81.2579	35.2962	86.3185
35.3192	67.4006	35.3192	81.2579	35.3192	86.3185
35.3423	67.4006	35.3423	81.2579	35.3423	86.3185
35.3654	67.4006	35.3654	81.2579	35.3654	86.3185
35.3885	67.4006	35.3885	81.2579	35.3885	86.3185
35.4115	67.4006	35.4115	81.2579	35.4115	86.3185
35.4346	67.4006	35.4346	81.2579	35.4346	86.3185
35.4577	67.4006	35.4577	81.2579	35.4577	86.3185
35.4808	67.4006	35.4808	81.2579	35.4808	86.3185
35.5038	67.4006	35.5038	81.2579	35.5038	86.3185
35.5269	67.4006	35.5269	81.2579	35.5269	86.3185
35.55	67.4006	35.55	81.2579	35.55	86.3185
35.5731	67.4006	35.5731	81.2579	35.5731	86.3185
35.5962	67.4006	35.5962	81.2579	35.5962	86.3185
35.6192	67.4006	35.6192	81.2579	35.6192	86.3185
35.6423	67.4006	35.6423	81.2579	35.6423	86.3185
35.6654	67.4006	35.6654	81.2579	35.6654	86.3185
35.6885	67.4006	35.6885	81.2579	35.6885	86.3185
35.7115	67.4006	35.7115	81.2579	35.7115	86.3185
35.7346	67.4006	35.7346	81.2579	35.7346	86.3185
35.7577	67.4006	35.7577	81.2579	35.7577	86.3185
35.7808	67.4006	35.7808	81.2579	35.7808	86.3185
35.8038	67.4006	35.8038	81.2579	35.8038	86.3185
35.8269	67.4006	35.8269	81.2579	35.8269	86.3185
35.85	67.4006	35.85	81.2579	35.85	86.3185
35.8731	67.4006	35.8731	81.2579	35.8731	86.3185
35.8962	67.4006	35.8962	81.2579	35.8962	86.3185
35.9192	67.4006	35.9192	81.2579	35.9192	86.3185
35.9423	67.4006	35.9423	81.2579	35.9423	86.3185
35.9654	67.4006	35.9654	81.2579	35.9654	86.3185
35.9885	68.2653	35.9885	82.0283	35.9885	87.148
36.0115	68.2653	36.0115	82.0283	36.0115	87.148
36.0346	68.2653	36.0346	82.0283	36.0346	87.148
36.0577	68.2653	36.0577	82.0283	36.0577	87.148
36.0808	68.2653	36.0808	82.0283	36.0808	87.148
36.1038	68.2653	36.1038	82.0283	36.1038	87.148
36.1269	68.2653	36.1269	82.0283	36.1269	87.148
36.15	68.2653	36.15	82.0283	36.15	87.148
36.1731	68.2653	36.1731	82.0283	36.1731	87.148
36.1962	68.2653	36.1962	82.0283	36.1962	87.148
36.2192	68.2653	36.2192	82.0283	36.2192	87.148
36.2423	68.2653	36.2423	82.0283	36.2423	87.148
36.2654	68.2653	36.2654	82.0283	36.2654	87.148
36.2885	68.2653	36.2885	82.0283	36.2885	87.148
36.3115	68.2653	36.3115	82.0283	36.3115	87.148
36.3346	68.2653	36.3346	82.0283	36.3346	87.148
36.3577	68.2653	36.3577	82.0283	36.3577	87.148
36.3808	68.2653	36.3808	82.0283	36.3808	87.148
36.4038	68.2653	36.4038	82.0283	36.4038	87.148
36.4269	68.2653	36.4269	82.0283	36.4269	87.148
36.45	68.2653	36.45	82.0283	36.45	87.148
36.4731	68.2653	36.4731	82.0283	36.4731	87.148
36.4962	68.2653	36.4962	82.0283	36.4962	87.148
36.5192	68.2653	36.5192	82.0283	36.5192	87.148
36.5423	68.2653	36.5423	82.0283	36.5423	87.148
36.5654	68.2653	36.5654	82.0283	36.5654	87.148
36.5885	68.2653	36.5885	82.0283	36.5885	87.148
36.6115	68.2653	36.6115	82.0283	36.6115	87.148
36.6346	68.2653	36.6346	82.0283	36.6346	87.148
36.6577	68.2653	36.6577	82.0283	36.6577	87.148
36.6808	68.2653	36.6808	82.0283	36.6808	87.148
36.7038	68.2653	36.7038	82.0283	36.7038	87.148
36.7269	68.2653	36.7269	82.0283	36.7269	87.148
36.75	68.2653	36.75	82.0283	36.75	87.148
36.7731	68.2653	36.7731	82.0283	36.7731	87.148
36.7962	68.2653	36.7962	82.0283	36.7962	87.148
36.8192	68.2653	36.8192	82.0283	36.8192	87.148
36.8423	68.2653	36.8423	82.0283	36.8423	87.148
36.8654	68.2653	36.8654	82.0283	36.8654	87.148
36.8885	68.2653	36.8885	82.0283	36.8885	87.148
36.9115	68.2653	36.9115	82.0283	36.9115	87.148
36.9346	68.2653	36.9346	82.0283	36.9346	87.148
36.9577	68.2653	36.9577	82.0283	36.9577	87.148
36.9808	68.2653	36.9808	82.0283	36.9808	87.148
37.0038	68.8982	37.0038	82.8542	37.0038	87.6738
37.0269	68.8982	37.0269	82.8542	37.0269	87.6738
37.05	68.8982	37.05	82.8542	37.05	87.6738
37.0731	68.8982	37.0731	82.8542	37.0731	87.6738
37.0962	68.8982	37.0962	82.8542	37.0962	87.6738
37.1192	68.8982	37.1192	82.8542	37.1192	87.6738
37.1423	68.8982	37.1423	82.8542	37.1423	87.6738
37.1654	68.8982	37.1654	82.8542	37.1654	87.6738
37.1885	68.8982	37.1885	82.8542	37.1885	87.6738
37.2115	68.8982	37.2115	82.8542	37.2115	87.6738
37.2346	68.8982	37.2346	82.8542	37.2346	87.6738
37.2577	68.8982	37.2577	82.8542	37.2577	87.6738
37.2808	68.8982	37.2808	82.8542	37.2808	87.6738
37.3038	68.8982	37.3038	82.8542	37.3038	87.6738
37.3269	68.8982	37.3269	82.8542	37.3269	87.6738
37.35	68.8982	37.35	82.8542	37.35	87.6738
37.3731	68.8982	37.3731	82.8542	37.3731	87.6738
37.3962	68.8982	37.3962	82.8542	37.3962	87.6738
37.4192	68.8982	37.4192	82.8542	37.4192	87.6738
37.4423	68.8982	37.4423	82.8542	37.4423	87.6738
37.4654	68.8982	37.4654	82.8542	37.4654	87.6738
37.4885	68.8982	37.4885	82.8542	37.4885	87.6738
37.5115	68.8982	37.5115	82.8542	37.5115	87.6738
37.5346	68.8982	37.5346	82.8542	37.5346	87.6738
37.5577	68.8982	37.5577	82.8542	37.5577	87.6738
37.5808	68.8982	37.5808	82.8542	37.5808	87.6738
37.6038	68.8982	37.6038	82.8542	37.6038	87.6738
37.6269	68.8982	37.6269	82.8542	37.6269	87.6738
37.65	68.8982	37.65	82.8542	37.65	87.6738
37.6731	68.8982	37.6731	82.8542	37.6731	87.6738
37.6962	68.8982	37.6962	82.8542	37.6962	87.6738
37.7192	68.8982	37.7192	82.8542	37.7192	87.6738
37.7423	68.8982	37.7423	82.8542	37.7423	87.6738
37.7654	68.8982	37.7654	82.8542	37.7654	87.6738
37.7885	68.8982	37.7885	82.8542	37.7885	87.6738
37.8115	68.8982	37.8115	82.8542	37.8115	87.6738
37.8346	68.8982	37.8346	82.8542	37.8346	87.6738
37.8577	68.8982	37.8577	82.8542	37.8577	87.6738
37.8808	68.8982	37.8808	82.8542	37.8808	87.6738
37.9038	68.8982	37.9038	82.8542	37.9038	87.6738
37.9269	68.8982	37.9269	82.8542	37.9269	87.6738
37.95	68.8982	37.95	82.8542	37.95	87.6738
37.9731	68.8982	37.9731	82.8542	37.9731	87.6738
37.9962	69.6559	37.9962	83.6166	37.9962	88.3164
38.0192	69.6559	38.0192	83.6166	38.0192	88.3164
38.0423	69.6559	38.0423	83.6166	38.0423	88.3164
38.0654	69.6559	38.0654	83.6166	38.0654	88.3164
38.0885	69.6559	38.0885	83.6166	38.0885	88.3164
38.1115	69.6559	38.1115	83.6166	38.1115	88.3164
38.1346	69.6559	38.1346	83.6166	38.1346	88.3164
38.1577	69.6559	38.1577	83.6166	38.1577	88.3164
38.1808	69.6559	38.1808	83.6166	38.1808	88.3164
38.2038	69.6559	38.2038	83.6166	38.2038	88.3164
38.2269	69.6559	38.2269	83.6166	38.2269	88.3164
38.25	69.6559	38.25	83.6166	38.25	88.3164
38.2731	69.6559	38.2731	83.6166	38.2731	88.3164
38.2962	69.6559	38.2962	83.6166	38.2962	88.3164
38.3192	69.6559	38.3192	83.6166	38.3192	88.3164
38.3423	69.6559	38.3423	83.6166	38.3423	88.3164
38.3654	69.6559	38.3654	83.6166	38.3654	88.3164
38.3885	69.6559	38.3885	83.6166	38.3885	88.3164
38.4115	69.6559	38.4115	83.6166	38.4115	88.3164
38.4346	69.6559	38.4346	83.6166	38.4346	88.3164
38.4577	69.6559	38.4577	83.6166	38.4577	88.3164
38.4808	69.6559	38.4808	83.6166	38.4808	88.3164
38.5038	69.6559	38.5038	83.6166	38.5038	88.3164
38.5269	69.6559	38.5269	83.6166	38.5269	88.3164
38.55	69.6559	38.55	83.6166	38.55	88.3164
38.5731	69.6559	38.5731	83.6166	38.5731	88.3164
38.5962	69.6559	38.5962	83.6166	38.5962	88.3164
38.6192	69.6559	38.6192	83.6166	38.6192	88.3164
38.6423	69.6559	38.6423	83.6166	38.6423	88.3164
38.6654	69.6559	38.6654	83.6166	38.6654	88.3164
38.6885	69.6559	38.6885	83.6166	38.6885	88.3164
38.7115	69.6559	38.7115	83.6166	38.7115	88.3164
38.7346	69.6559	38.7346	83.6166	38.7346	88.3164
38.7577	69.6559	38.7577	83.6166	38.7577	88.3164
38.7808	69.6559	38.7808	83.6166	38.7808	88.3164
38.8038	69.6559	38.8038	83.6166	38.8038	88.3164
38.8269	69.6559	38.8269	83.6166	38.8269	88.3164
38.85	69.6559	38.85	83.6166	38.85	88.3164
38.8731	69.6559	38.8731	83.6166	38.8731	88.3164
38.8962	69.6559	38.8962	83.6166	38.8962	88.3164
38.9192	69.6559	38.9192	83.6166	38.9192	88.3164
38.9423	69.6559	38.9423	83.6166	38.9423	88.3164
38.9654	69.6559	38.9654	83.6166	38.9654	88.3164
38.9885	70.3958	38.9885	84.2757	38.9885	89.0291
39.0115	70.3958	39.0115	84.2757	39.0115	89.0291
39.0346	70.3958	39.0346	84.2757	39.0346	89.0291
39.0577	70.3958	39.0577	84.2757	39.0577	89.0291
39.0808	70.3958	39.0808	84.2757	39.0808	89.0291
39.1038	70.3958	39.1038	84.2757	39.1038	89.0291
39.1269	70.3958	39.1269	84.2757	39.1269	89.0291
39.15	70.3958	39.15	84.2757	39.15	89.0291
39.1731	70.3958	39.1731	84.2757	39.1731	89.0291
39.1962	70.3958	39.1962	84.2757	39.1962	89.0291
39.2192	70.3958	39.2192	84.2757	39.2192	89.0291
39.2423	70.3958	39.2423	84.2757	39.2423	89.0291
39.2654	70.3958	39.2654	84.2757	39.2654	89.0291
39.2885	70.3958	39.2885	84.2757	39.2885	89.0291
39.3115	70.3958	39.3115	84.2757	39.3115	89.0291
39.3346	70.3958	39.3346	84.2757	39.3346	89.0291
39.3577	70.3958	39.3577	84.2757	39.3577	89.0291
39.3808	70.3958	39.3808	84.2757	39.3808	89.0291
39.4038	70.3958	39.4038	84.2757	39.4038	89.0291
39.4269	70.3958	39.4269	84.2757	39.4269	89.0291
39.45	70.3958	39.45	84.2757	39.45	89.0291
39.4731	70.3958	39.4731	84.2757	39.4731	89.0291
39.4962	70.3958	39.4962	84.2757	39.4962	89.0291
39.5192	70.3958	39.5192	84.2757	39.5192	89.0291
39.5423	70.3958	39.5423	84.2757	39.5423	89.0291
39.5654	70.3958	39.5654	84.2757	39.5654	89.0291
39.5885	70.3958	39.5885	84.2757	39.5885	89.0291
39.6115	70.3958	39.6115	84.2757	39.6115	89.0291
39.6346	70.3958	39.6346	84.2757	39.6346	89.0291
39.6577	70.3958	39.6577	84.2757	39.6577	89.0291
39.6808	70.3958	39.6808	84.2757	39.6808	89.0291
39.7038	70.3958	39.7038	84.2757	39.7038	89.0291
39.7269	70.3958	39.7269	84.2757	39.7269	89.0291
39.75	70.3958	39.75	84.2757	39.75	89.0291
39.7731	70.3958	39.7731	84.2757	39.7731	89.0291
39.7962	70.3958	39.7962	84.2757	39.7962	89.0291
39.8192	70.3958	39.8192	84.2757	39.8192	89.0291
39.8423	70.3958	39.8423	84.2757	39.8423	89.0291
39.8654	70.3958	39.8654	84.2757	39.8654	89.0291
39.8885	70.3958	39.8885	84.2757	39.8885	89.0291
39.9115	70.3958	39.9115	84.2757	39.9115	89.0291
39.9346	70.3958	39.9346	84.2757	39.9346	89.0291
39.9577	70.3958	39.9577	84.2757	39.9577	89.0291
39.9808	70.3958	39.9808	84.2757	39.9808	89.0291
40.0038	71.0554	40.0038	84.8475	40.0038	89.6366
40.0269	71.0554	40.0269	84.8475	40.0269	89.6366
40.05	71.0554	40.05	84.8475	40.05	89.6366
40.0731	71.0554	40.0731	84.8475	40.0731	89.6366
40.0962	71.0554	40.0962	84.8475	40.0962	89.6366
40.1192	71.0554	40.1192	84.8475	40.1192	89.6366
40.1423	71.0554	40.1423	84.8475	40.1423	89.6366
40.1654	71.0554	40.1654	84.8475	40.1654	89.6366
40.1885	71.0554	40.1885	84.8475	40.1885	89.6366
40.2115	71.0554	40.2115	84.8475	40.2115	89.6366
40.2346	71.0554	40.2346	84.8475	40.2346	89.6366
40.2577	71.0554	40.2577	84.8475	40.2577	89.6366
40.2808	71.0554	40.2808	84.8475	40.2808	89.6366
40.3038	71.0554	40.3038	84.8475	40.3038	89.6366
40.3269	71.0554	40.3269	84.8475	40.3269	89.6366
40.35	71.0554	40.35	84.8475	40.35	89.6366
40.3731	71.0554	40.3731	84.8475	40.3731	89.6366
40.3962	71.0554	40.3962	84.8475	40.3962	89.6366
40.4192	71.0554	40.4192	84.8475	40.4192	89.6366
40.4423	71.0554	40.4423	84.8475	40.4423	89.6366
40.4654	71.0554	40.4654	84.8475	40.4654	89.6366
40.4885	71.0554	40.4885	84.8475	40.4885	89.6366
40.5115	71.0554	40.5115	84.8475	40.5115	89.6366
40.5346	71.0554	40.5346	84.8475	40.5346	89.6366
40.5577	71.0554	40.5577	84.8475	40.5577	89.6366
40.5808	71.0554	40.5808	84.8475	40.5808	89.6366
40.6038	71.0554	40.6038	84.8475	40.6038	89.6366
40.6269	71.0554	40.6269	84.8475	40.6269	89.6366
40.65	71.0554	40.65	84.8475	40.65	89.6366
40.6731	71.0554	40.6731	84.8475	40.6731	89.6366
40.6962	71.0554	40.6962	84.8475	40.6962	89.6366
40.7192	71.0554	40.7192	84.8475	40.7192	89.6366
40.7423	71.0554	40.7423	84.8475	40.7423	89.6366
40.7654	71.0554	40.7654	84.8475	40.7654	89.6366
40.7885	71.0554	40.7885	84.8475	40.7885	89.6366
40.8115	71.0554	40.8115	84.8475	40.8115	89.6366
40.8346	71.0554	40.8346	84.8475	40.8346	89.6366
40.8577	71.0554	40.8577	84.8475	40.8577	89.6366
40.8808	71.0554	40.8808	84.8475	40.8808	89.6366
40.9038	71.0554	40.9038	84.8475	40.9038	89.6366
40.9269	71.0554	40.9269	84.8475	40.9269	89.6366
40.95	71.0554	40.95	84.8475	40.95	89.6366
40.9731	71.0554	40.9731	84.8475	40.9731	89.6366
40.9962	71.7686	40.9962	85.4828	40.9962	90.2208
41.0192	71.7686	41.0192	85.4828	41.0192	90.2208
41.0423	71.7686	41.0423	85.4828	41.0423	90.2208
41.0654	71.7686	41.0654	85.4828	41.0654	90.2208
41.0885	71.7686	41.0885	85.4828	41.0885	90.2208
41.1115	71.7686	41.1115	85.4828	41.1115	90.2208
41.1346	71.7686	41.1346	85.4828	41.1346	90.2208
41.1577	71.7686	41.1577	85.4828	41.1577	90.2208
41.1808	71.7686	41.1808	85.4828	41.1808	90.2208
41.2038	71.7686	41.2038	85.4828	41.2038	90.2208
41.2269	71.7686	41.2269	85.4828	41.2269	90.2208
41.25	71.7686	41.25	85.4828	41.25	90.2208
41.2731	71.7686	41.2731	85.4828	41.2731	90.2208
41.2962	71.7686	41.2962	85.4828	41.2962	90.2208
41.3192	71.7686	41.3192	85.4828	41.3192	90.2208
41.3423	71.7686	41.3423	85.4828	41.3423	90.2208
41.3654	71.7686	41.3654	85.4828	41.3654	90.2208
41.3885	71.7686	41.3885	85.4828	41.3885	90.2208
41.4115	71.7686	41.4115	85.4828	41.4115	90.2208
41.4346	71.7686	41.4346	85.4828	41.4346	90.2208
41.4577	71.7686	41.4577	85.4828	41.4577	90.2208
41.4808	71.7686	41.4808	85.4828	41.4808	90.2208
41.5038	71.7686	41.5038	85.4828	41.5038	90.2208
41.5269	71.7686	41.5269	85.4828	41.5269	90.2208
41.55	71.7686	41.55	85.4828	41.55	90.2208
41.5731	71.7686	41.5731	85.4828	41.5731	90.2208
41.5962	71.7686	41.5962	85.4828	41.5962	90.2208
41.6192	71.7686	41.6192	85.4828	41.6192	90.2208
41.6423	71.7686	41.6423	85.4828	41.6423	90.2208
41.6654	71.7686	41.6654	85.4828	41.6654	90.2208
41.6885	71.7686	41.6885	85.4828	41.6885	90.2208
41.7115	71.7686	41.7115	85.4828	41.7115	90.2208
41.7346	71.7686	41.7346	85.4828	41.7346	90.2208
41.7577	71.7686	41.7577	85.4828	41.7577	90.2208
41.7808	71.7686	41.7808	85.4828	41.7808	90.2208
41.8038	71.7686	41.8038	85.4828	41.8038	90.2208
41.8269	71.7686	41.8269	85.4828	41.8269	90.2208
41.85	71.7686	41.85	85.4828	41.85	90.2208
41.8731	71.7686	41.8731	85.4828	41.8731	90.2208
41.8962	71.7686	41.8962	85.4828	41.8962	90.2208
41.9192	71.7686	41.9192	85.4828	41.9192	90.2208
41.9423	71.7686	41.9423	85.4828	41.9423	90.2208
41.9654	71.7686	41.9654	85.4828	41.9654	90.2208
41.9885	72.3391	41.9885	85.9752	41.9885	90.7349
42.0115	72.3391	42.0115	85.9752	42.0115	90.7349
42.0346	72.3391	42.0346	85.9752	42.0346	90.7349
42.0577	72.3391	42.0577	85.9752	42.0577	90.7349
42.0808	72.3391	42.0808	85.9752	42.0808	90.7349
42.1038	72.3391	42.1038	85.9752	42.1038	90.7349
42.1269	72.3391	42.1269	85.9752	42.1269	90.7349
42.15	72.3391	42.15	85.9752	42.15	90.7349
42.1731	72.3391	42.1731	85.9752	42.1731	90.7349
42.1962	72.3391	42.1962	85.9752	42.1962	90.7349
42.2192	72.3391	42.2192	85.9752	42.2192	90.7349
42.2423	72.3391	42.2423	85.9752	42.2423	90.7349
42.2654	72.3391	42.2654	85.9752	42.2654	90.7349
42.2885	72.3391	42.2885	85.9752	42.2885	90.7349
42.3115	72.3391	42.3115	85.9752	42.3115	90.7349
42.3346	72.3391	42.3346	85.9752	42.3346	90.7349
42.3577	72.3391	42.3577	85.9752	42.3577	90.7349
42.3808	72.3391	42.3808	85.9752	42.3808	90.7349
42.4038	72.3391	42.4038	85.9752	42.4038	90.7349
42.4269	72.3391	42.4269	85.9752	42.4269	90.7349
42.45	72.3391	42.45	85.9752	42.45	90.7349
42.4731	72.3391	42.4731	85.9752	42.4731	90.7349
42.4962	72.3391	42.4962	85.9752	42.4962	90.7349
42.5192	72.3391	42.5192	85.9752	42.5192	90.7349
42.5423	72.3391	42.5423	85.9752	42.5423	90.7349
42.5654	72.3391	42.5654	85.9752	42.5654	90.7349
42.5885	72.3391	42.5885	85.9752	42.5885	90.7349
42.6115	72.3391	42.6115	85.9752	42.6115	90.7349
42.6346	72.3391	42.6346	85.9752	42.6346	90.7349
42.6577	72.3391	42.6577	85.9752	42.6577	90.7349
42.6808	72.3391	42.6808	85.9752	42.6808	90.7349
42.7038	72.3391	42.7038	85.9752	42.7038	90.7349
42.7269	72.3391	42.7269	85.9752	42.7269	90.7349
42.75	72.3391	42.75	85.9752	42.75	90.7349
42.7731	72.3391	42.7731	85.9752	42.7731	90.7349
42.7962	72.3391	42.7962	85.9752	42.7962	90.7349
42.8192	72.3391	42.8192	85.9752	42.8192	90.7349
42.8423	72.3391	42.8423	85.9752	42.8423	90.7349
42.8654	72.3391	42.8654	85.9752	42.8654	90.7349
42.8885	72.3391	42.8885	85.9752	42.8885	90.7349
42.9115	72.3391	42.9115	85.9752	42.9115	90.7349
42.9346	72.3391	42.9346	85.9752	42.9346	90.7349
42.9577	72.3391	42.9577	85.9752	42.9577	90.7349
42.9808	72.3391	42.9808	85.9752	42.9808	90.7349
43.0038	72.9453	43.0038	86.4199	43.0038	91.3191
43.0269	72.9453	43.0269	86.4199	43.0269	91.3191
43.05	72.9453	43.05	86.4199	43.05	91.3191
43.0731	72.9453	43.0731	86.4199	43.0731	91.3191
43.0962	72.9453	43.0962	86.4199	43.0962	91.3191
43.1192	72.9453	43.1192	86.4199	43.1192	91.3191
43.1423	72.9453	43.1423	86.4199	43.1423	91.3191
43.1654	72.9453	43.1654	86.4199	43.1654	91.3191
43.1885	72.9453	43.1885	86.4199	43.1885	91.3191
43.2115	72.9453	43.2115	86.4199	43.2115	91.3191
43.2346	72.9453	43.2346	86.4199	43.2346	91.3191
43.2577	72.9453	43.2577	86.4199	43.2577	91.3191
43.2808	72.9453	43.2808	86.4199	43.2808	91.3191
43.3038	72.9453	43.3038	86.4199	43.3038	91.3191
43.3269	72.9453	43.3269	86.4199	43.3269	91.3191
43.35	72.9453	43.35	86.4199	43.35	91.3191
43.3731	72.9453	43.3731	86.4199	43.3731	91.3191
43.3962	72.9453	43.3962	86.4199	43.3962	91.3191
43.4192	72.9453	43.4192	86.4199	43.4192	91.3191
43.4423	72.9453	43.4423	86.4199	43.4423	91.3191
43.4654	72.9453	43.4654	86.4199	43.4654	91.3191
43.4885	72.9453	43.4885	86.4199	43.4885	91.3191
43.5115	72.9453	43.5115	86.4199	43.5115	91.3191
43.5346	72.9453	43.5346	86.4199	43.5346	91.3191
43.5577	72.9453	43.5577	86.4199	43.5577	91.3191
43.5808	72.9453	43.5808	86.4199	43.5808	91.3191
43.6038	72.9453	43.6038	86.4199	43.6038	91.3191
43.6269	72.9453	43.6269	86.4199	43.6269	91.3191
43.65	72.9453	43.65	86.4199	43.65	91.3191
43.6731	72.9453	43.6731	86.4199	43.6731	91.3191
43.6962	72.9453	43.6962	86.4199	43.6962	91.3191
43.7192	72.9453	43.7192	86.4199	43.7192	91.3191
43.7423	72.9453	43.7423	86.4199	43.7423	91.3191
43.7654	72.9453	43.7654	86.4199	43.7654	91.3191
43.7885	72.9453	43.7885	86.4199	43.7885	91.3191
43.8115	72.9453	43.8115	86.4199	43.8115	91.3191
43.8346	72.9453	43.8346	86.4199	43.8346	91.3191
43.8577	72.9453	43.8577	86.4199	43.8577	91.3191
43.8808	72.9453	43.8808	86.4199	43.8808	91.3191
43.9038	72.9453	43.9038	86.4199	43.9038	91.3191
43.9269	72.9453	43.9269	86.4199	43.9269	91.3191
43.95	72.9453	43.95	86.4199	43.95	91.3191
43.9731	72.9453	43.9731	86.4199	43.9731	91.3191
43.9962	73.489	43.9962	86.9203	43.9962	91.6462
44.0192	73.489	44.0192	86.9203	44.0192	91.6462
44.0423	73.489	44.0423	86.9203	44.0423	91.6462
44.0654	73.489	44.0654	86.9203	44.0654	91.6462
44.0885	73.489	44.0885	86.9203	44.0885	91.6462
44.1115	73.489	44.1115	86.9203	44.1115	91.6462
44.1346	73.489	44.1346	86.9203	44.1346	91.6462
44.1577	73.489	44.1577	86.9203	44.1577	91.6462
44.1808	73.489	44.1808	86.9203	44.1808	91.6462
44.2038	73.489	44.2038	86.9203	44.2038	91.6462
44.2269	73.489	44.2269	86.9203	44.2269	91.6462
44.25	73.489	44.25	86.9203	44.25	91.6462
44.2731	73.489	44.2731	86.9203	44.2731	91.6462
44.2962	73.489	44.2962	86.9203	44.2962	91.6462
44.3192	73.489	44.3192	86.9203	44.3192	91.6462
44.3423	73.489	44.3423	86.9203	44.3423	91.6462
44.3654	73.489	44.3654	86.9203	44.3654	91.6462
44.3885	73.489	44.3885	86.9203	44.3885	91.6462
44.4115	73.489	44.4115	86.9203	44.4115	91.6462
44.4346	73.489	44.4346	86.9203	44.4346	91.6462
44.4577	73.489	44.4577	86.9203	44.4577	91.6462
44.4808	73.489	44.4808	86.9203	44.4808	91.6462
44.5038	73.489	44.5038	86.9203	44.5038	91.6462
44.5269	73.489	44.5269	86.9203	44.5269	91.6462
44.55	73.489	44.55	86.9203	44.55	91.6462
44.5731	73.489	44.5731	86.9203	44.5731	91.6462
44.5962	73.489	44.5962	86.9203	44.5962	91.6462
44.6192	73.489	44.6192	86.9203	44.6192	91.6462
44.6423	73.489	44.6423	86.9203	44.6423	91.6462
44.6654	73.489	44.6654	86.9203	44.6654	91.6462
44.6885	73.489	44.6885	86.9203	44.6885	91.6462
44.7115	73.489	44.7115	86.9203	44.7115	91.6462
44.7346	73.489	44.7346	86.9203	44.7346	91.6462
44.7577	73.489	44.7577	86.9203	44.7577	91.6462
44.7808	73.489	44.7808	86.9203	44.7808	91.6462
44.8038	73.489	44.8038	86.9203	44.8038	91.6462
44.8269	73.489	44.8269	86.9203	44.8269	91.6462
44.85	73.489	44.85	86.9203	44.85	91.6462
44.8731	73.489	44.8731	86.9203	44.8731	91.6462
44.8962	73.489	44.8962	86.9203	44.8962	91.6462
44.9192	73.489	44.9192	86.9203	44.9192	91.6462
44.9423	73.489	44.9423	86.9203	44.9423	91.6462
44.9654	73.489	44.9654	86.9203	44.9654	91.6462
44.9885	73.9437	44.9885	87.4524	44.9885	92.0551
45.0115	73.9437	45.0115	87.4524	45.0115	92.0551
45.0346	73.9437	45.0346	87.4524	45.0346	92.0551
45.0577	73.9437	45.0577	87.4524	45.0577	92.0551
45.0808	73.9437	45.0808	87.4524	45.0808	92.0551
45.1038	73.9437	45.1038	87.4524	45.1038	92.0551
45.1269	73.9437	45.1269	87.4524	45.1269	92.0551
45.15	73.9437	45.15	87.4524	45.15	92.0551
45.1731	73.9437	45.1731	87.4524	45.1731	92.0551
45.1962	73.9437	45.1962	87.4524	45.1962	92.0551
45.2192	73.9437	45.2192	87.4524	45.2192	92.0551
45.2423	73.9437	45.2423	87.4524	45.2423	92.0551
45.2654	73.9437	45.2654	87.4524	45.2654	92.0551
45.2885	73.9437	45.2885	87.4524	45.2885	92.0551
45.3115	73.9437	45.3115	87.4524	45.3115	92.0551
45.3346	73.9437	45.3346	87.4524	45.3346	92.0551
45.3577	73.9437	45.3577	87.4524	45.3577	92.0551
45.3808	73.9437	45.3808	87.4524	45.3808	92.0551
45.4038	73.9437	45.4038	87.4524	45.4038	92.0551
45.4269	73.9437	45.4269	87.4524	45.4269	92.0551
45.45	73.9437	45.45	87.4524	45.45	92.0551
45.4731	73.9437	45.4731	87.4524	45.4731	92.0551
45.4962	73.9437	45.4962	87.4524	45.4962	92.0551
45.5192	73.9437	45.5192	87.4524	45.5192	92.0551
45.5423	73.9437	45.5423	87.4524	45.5423	92.0551
45.5654	73.9437	45.5654	87.4524	45.5654	92.0551
45.5885	73.9437	45.5885	87.4524	45.5885	92.0551
45.6115	73.9437	45.6115	87.4524	45.6115	92.0551
45.6346	73.9437	45.6346	87.4524	45.6346	92.0551
45.6577	73.9437	45.6577	87.4524	45.6577	92.0551
45.6808	73.9437	45.6808	87.4524	45.6808	92.0551
45.7038	73.9437	45.7038	87.4524	45.7038	92.0551
45.7269	73.9437	45.7269	87.4524	45.7269	92.0551
45.75	73.9437	45.75	87.4524	45.75	92.0551
45.7731	73.9437	45.7731	87.4524	45.7731	92.0551
45.7962	73.9437	45.7962	87.4524	45.7962	92.0551
45.8192	73.9437	45.8192	87.4524	45.8192	92.0551
45.8423	73.9437	45.8423	87.4524	45.8423	92.0551
45.8654	73.9437	45.8654	87.4524	45.8654	92.0551
45.8885	73.9437	45.8885	87.4524	45.8885	92.0551
45.9115	73.9437	45.9115	87.4524	45.9115	92.0551
45.9346	73.9437	45.9346	87.4524	45.9346	92.0551
45.9577	73.9437	45.9577	87.4524	45.9577	92.0551
45.9808	73.9437	45.9808	87.4524	45.9808	92.0551
46.0038	74.5855	46.0038	87.9527	46.0038	92.4524
46.0269	74.5855	46.0269	87.9527	46.0269	92.4524
46.05	74.5855	46.05	87.9527	46.05	92.4524
46.0731	74.5855	46.0731	87.9527	46.0731	92.4524
46.0962	74.5855	46.0962	87.9527	46.0962	92.4524
[truncated: 11,003 more rows]

## Sheet: Fig. 4  panel f
cluster_length_Histogram_X_MFT	cluster_length_Histogram_Y_MFT	cluster_length_Histogram_X_PP	cluster_length_Histogram_Y_PP	cluster_length_Histogram_X_SC	cluster_length_Histogram_Y_SC
-3.07692e-05	0	-3.07692e-05	0	-3.07692e-05	0
3.07692e-05	0	3.07692e-05	0	3.07692e-05	0
9.23077e-05	0	9.23077e-05	0	9.23077e-05	0
0.000153846	0	0.000153846	0	0.000153846	0
0.000215385	0	0.000215385	0	0.000215385	0
0.000276923	0	0.000276923	0	0.000276923	0
0.000338462	0	0.000338462	0	0.000338462	0
0.0004	0	0.0004	0	0.0004	0
0.000461538	0	0.000461538	0	0.000461538	0
0.000523077	0	0.000523077	0	0.000523077	0
0.000584615	0	0.000584615	0	0.000584615	0
0.000646154	0	0.000646154	0	0.000646154	0
0.000707692	0	0.000707692	0	0.000707692	0
0.000769231	0	0.000769231	0	0.000769231	0
0.000830769	0	0.000830769	0	0.000830769	0
0.000892308	0	0.000892308	0	0.000892308	0
0.000953846	0	0.000953846	0	0.000953846	0
0.00101538	0	0.00101538	0	0.00101538	0
0.00107692	0	0.00107692	0	0.00107692	0
0.00113846	0	0.00113846	0	0.00113846	0
0.0012	0	0.0012	0	0.0012	0
0.00126154	0	0.00126154	0	0.00126154	0
0.00132308	0	0.00132308	0	0.00132308	0
0.00138462	0	0.00138462	0	0.00138462	0
0.00144615	0	0.00144615	0	0.00144615	0
0.00150769	0	0.00150769	0	0.00150769	0
0.00156923	0	0.00156923	0	0.00156923	0
0.00163077	0	0.00163077	0	0.00163077	0
0.00169231	0	0.00169231	0	0.00169231	0
0.00175385	0	0.00175385	0	0.00175385	0
0.00181538	0	0.00181538	0	0.00181538	0
0.00187692	0	0.00187692	0	0.00187692	0
0.00193846	0	0.00193846	0	0.00193846	0
0.002	0	0.002	0	0.002	0
0.00206154	0	0.00206154	0	0.00206154	0
0.00212308	0	0.00212308	0	0.00212308	0
0.00218462	0	0.00218462	0	0.00218462	0
0.00224615	0	0.00224615	0	0.00224615	0
0.00230769	0	0.00230769	0	0.00230769	0
0.00236923	0	0.00236923	0	0.00236923	0
0.00243077	0	0.00243077	0	0.00243077	0
0.00249231	0	0.00249231	0	0.00249231	0
0.00255385	0	0.00255385	0	0.00255385	0
0.00261538	0	0.00261538	0	0.00261538	0
0.00267692	0	0.00267692	0	0.00267692	0
0.00273846	0	0.00273846	0	0.00273846	0
0.0028	0	0.0028	0	0.0028	0
0.00286154	0	0.00286154	0	0.00286154	0
0.00292308	0	0.00292308	0	0.00292308	0
0.00298462	0	0.00298462	0	0.00298462	0
0.00304615	0	0.00304615	0	0.00304615	0
0.00310769	0	0.00310769	0	0.00310769	0
0.00316923	0	0.00316923	0	0.00316923	0
0.00323077	0	0.00323077	0	0.00323077	0
0.00329231	0	0.00329231	0	0.00329231	0
0.00335385	0	0.00335385	0	0.00335385	0
0.00341538	0	0.00341538	0	0.00341538	0
0.00347692	0	0.00347692	0	0.00347692	0
0.00353846	0	0.00353846	0	0.00353846	0
0.0036	0	0.0036	0	0.0036	0
0.00366154	0	0.00366154	0	0.00366154	0
0.00372308	0	0.00372308	0	0.00372308	0
0.00378462	0	0.00378462	0	0.00378462	0
0.00384615	0	0.00384615	0	0.00384615	0
0.00390769	0	0.00390769	0	0.00390769	0
0.00396923	0	0.00396923	0	0.00396923	0
0.00403077	0	0.00403077	0	0.00403077	0
0.00409231	0	0.00409231	0	0.00409231	0
0.00415385	0	0.00415385	0	0.00415385	0
0.00421538	0	0.00421538	0	0.00421538	0
0.00427692	0	0.00427692	0	0.00427692	0
0.00433846	0	0.00433846	0	0.00433846	0
0.0044	0	0.0044	0	0.0044	0
0.00446154	0	0.00446154	0	0.00446154	0
0.00452308	0	0.00452308	0	0.00452308	0
0.00458462	0	0.00458462	0	0.00458462	0
0.00464615	0	0.00464615	0	0.00464615	0
0.00470769	0	0.00470769	0	0.00470769	0
0.00476923	0	0.00476923	0	0.00476923	0
0.00483077	0	0.00483077	0	0.00483077	0
0.00489231	0	0.00489231	0	0.00489231	0
0.00495385	0	0.00495385	0	0.00495385	0
0.00501538	0	0.00501538	0	0.00501538	0
0.00507692	0	0.00507692	0	0.00507692	0
0.00513846	0	0.00513846	0	0.00513846	0
0.0052	0	0.0052	0	0.0052	0
0.00526154	0	0.00526154	0	0.00526154	0
0.00532308	0	0.00532308	0	0.00532308	0
0.00538462	0	0.00538462	0	0.00538462	0
0.00544615	0	0.00544615	0	0.00544615	0
0.00550769	0	0.00550769	0	0.00550769	0
0.00556923	0	0.00556923	0	0.00556923	0
0.00563077	0	0.00563077	0	0.00563077	0
0.00569231	0	0.00569231	0	0.00569231	0
0.00575385	0	0.00575385	0	0.00575385	0
0.00581538	0	0.00581538	0	0.00581538	0
0.00587692	0	0.00587692	0	0.00587692	0
0.00593846	0	0.00593846	0	0.00593846	0
0.006	0	0.006	0	0.006	0
0.00606154	0	0.00606154	0	0.00606154	0
0.00612308	0	0.00612308	0	0.00612308	0
0.00618462	0	0.00618462	0	0.00618462	0
0.00624615	0	0.00624615	0	0.00624615	0
0.00630769	0	0.00630769	0	0.00630769	0
0.00636923	0	0.00636923	0	0.00636923	0
0.00643077	0	0.00643077	0	0.00643077	0
0.00649231	0	0.00649231	0	0.00649231	0
0.00655385	0	0.00655385	0	0.00655385	0
0.00661538	0	0.00661538	0	0.00661538	0
0.00667692	0	0.00667692	0	0.00667692	0
0.00673846	0	0.00673846	0	0.00673846	0
0.0068	0	0.0068	0	0.0068	0
0.00686154	0	0.00686154	0	0.00686154	0
0.00692308	0	0.00692308	0	0.00692308	0
0.00698462	0	0.00698462	0	0.00698462	0
0.00704615	0	0.00704615	0	0.00704615	0
0.00710769	0	0.00710769	0	0.00710769	0
0.00716923	0	0.00716923	0	0.00716923	0
0.00723077	0	0.00723077	0	0.00723077	0
0.00729231	0	0.00729231	0	0.00729231	0
0.00735385	0	0.00735385	0	0.00735385	0
0.00741538	0	0.00741538	0	0.00741538	0
0.00747692	0	0.00747692	0	0.00747692	0
0.00753846	0	0.00753846	0	0.00753846	0
0.0076	0	0.0076	0	0.0076	0
0.00766154	0	0.00766154	0	0.00766154	0
0.00772308	0	0.00772308	0	0.00772308	0
0.00778462	0	0.00778462	0	0.00778462	0
0.00784615	0	0.00784615	0	0.00784615	0
0.00790769	0	0.00790769	0	0.00790769	0
0.00796923	0	0.00796923	0	0.00796923	0
0.00803077	0	0.00803077	0	0.00803077	0
0.00809231	0	0.00809231	0	0.00809231	0
0.00815385	0	0.00815385	0	0.00815385	0
0.00821538	0	0.00821538	0	0.00821538	0
0.00827692	0	0.00827692	0	0.00827692	0
0.00833846	0	0.00833846	0	0.00833846	0
0.0084	0	0.0084	0	0.0084	0
0.00846154	0	0.00846154	0	0.00846154	0
0.00852308	0	0.00852308	0	0.00852308	0
0.00858462	0	0.00858462	0	0.00858462	0
0.00864615	0	0.00864615	0	0.00864615	0
0.00870769	0	0.00870769	0	0.00870769	0
0.00876923	0	0.00876923	0	0.00876923	0
0.00883077	0	0.00883077	0	0.00883077	0
0.00889231	0	0.00889231	0	0.00889231	0
0.00895385	0	0.00895385	0	0.00895385	0
0.00901538	0	0.00901538	0	0.00901538	0
0.00907692	0	0.00907692	0	0.00907692	0
0.00913846	0	0.00913846	0	0.00913846	0
0.0092	0	0.0092	0	0.0092	0
0.00926154	0	0.00926154	0	0.00926154	0
0.00932308	0	0.00932308	0	0.00932308	0
0.00938462	0	0.00938462	0	0.00938462	0
0.00944615	0	0.00944615	0	0.00944615	0
0.00950769	0	0.00950769	0	0.00950769	0
0.00956923	0	0.00956923	0	0.00956923	0
0.00963077	0	0.00963077	0	0.00963077	0
0.00969231	0	0.00969231	0	0.00969231	0
0.00975385	0	0.00975385	0	0.00975385	0
0.00981538	0	0.00981538	0	0.00981538	0
0.00987692	0	0.00987692	0	0.00987692	0
0.00993846	0	0.00993846	0	0.00993846	0
0.01	0	0.01	0	0.01	0
0.0100615	0	0.0100615	0	0.0100615	0
0.0101231	0	0.0101231	0	0.0101231	0
0.0101846	0	0.0101846	0	0.0101846	0
0.0102462	0	0.0102462	0	0.0102462	0
0.0103077	0	0.0103077	0	0.0103077	0
0.0103692	0	0.0103692	0	0.0103692	0
0.0104308	0	0.0104308	0	0.0104308	0
0.0104923	0	0.0104923	0	0.0104923	0
0.0105538	0	0.0105538	0	0.0105538	0
0.0106154	0	0.0106154	0	0.0106154	0
0.0106769	0	0.0106769	0	0.0106769	0
0.0107385	0	0.0107385	0	0.0107385	0
0.0108	0	0.0108	0	0.0108	0
0.0108615	0	0.0108615	0	0.0108615	0
0.0109231	0	0.0109231	0	0.0109231	0
0.0109846	0	0.0109846	0	0.0109846	0
0.0110462	0	0.0110462	0	0.0110462	0
0.0111077	0	0.0111077	0	0.0111077	0
0.0111692	0	0.0111692	0	0.0111692	0
0.0112308	0	0.0112308	0	0.0112308	0
0.0112923	0	0.0112923	0	0.0112923	0
0.0113538	0	0.0113538	0	0.0113538	0
0.0114154	0	0.0114154	0	0.0114154	0
0.0114769	0	0.0114769	0	0.0114769	0
0.0115385	0	0.0115385	0	0.0115385	0
0.0116	0	0.0116	0	0.0116	0
0.0116615	0	0.0116615	0	0.0116615	0
0.0117231	0	0.0117231	0	0.0117231	0
0.0117846	0	0.0117846	0	0.0117846	0
0.0118462	0	0.0118462	0	0.0118462	0
0.0119077	0	0.0119077	0	0.0119077	0
0.0119692	0	0.0119692	0	0.0119692	0
0.0120308	0	0.0120308	0	0.0120308	0
0.0120923	0	0.0120923	0	0.0120923	0
0.0121538	0	0.0121538	0	0.0121538	0
0.0122154	0	0.0122154	0	0.0122154	0
0.0122769	0	0.0122769	0	0.0122769	0
0.0123385	0	0.0123385	0	0.0123385	0
0.0124	0	0.0124	0	0.0124	0
0.0124615	0	0.0124615	0	0.0124615	0
0.0125231	0	0.0125231	0	0.0125231	0
0.0125846	0	0.0125846	0	0.0125846	0
0.0126462	0	0.0126462	0	0.0126462	0
0.0127077	0	0.0127077	0	0.0127077	0
0.0127692	0	0.0127692	0	0.0127692	0
0.0128308	0	0.0128308	0	0.0128308	0
0.0128923	0	0.0128923	0	0.0128923	0
0.0129538	0	0.0129538	0	0.0129538	0
0.0130154	0	0.0130154	0	0.0130154	0
0.0130769	0	0.0130769	0	0.0130769	0
0.0131385	0	0.0131385	0	0.0131385	0
0.0132	0	0.0132	0	0.0132	0
0.0132615	0	0.0132615	0	0.0132615	0
0.0133231	0	0.0133231	0	0.0133231	0
0.0133846	0	0.0133846	0	0.0133846	0
0.0134462	0	0.0134462	0	0.0134462	0
0.0135077	0	0.0135077	0	0.0135077	0
0.0135692	0	0.0135692	0	0.0135692	0
0.0136308	0	0.0136308	0	0.0136308	0
0.0136923	0	0.0136923	0	0.0136923	0
0.0137538	0	0.0137538	0	0.0137538	0
0.0138154	0	0.0138154	0	0.0138154	0
0.0138769	0	0.0138769	0	0.0138769	0
0.0139385	0	0.0139385	0	0.0139385	0
0.014	0	0.014	0	0.014	0
0.0140615	0	0.0140615	0	0.0140615	0
0.0141231	0	0.0141231	0	0.0141231	0
0.0141846	0	0.0141846	0	0.0141846	0
0.0142462	0	0.0142462	0	0.0142462	0
0.0143077	0	0.0143077	0	0.0143077	0
0.0143692	0	0.0143692	0	0.0143692	0
0.0144308	0	0.0144308	0	0.0144308	0
0.0144923	0	0.0144923	0	0.0144923	0
0.0145538	0	0.0145538	0	0.0145538	0
0.0146154	0	0.0146154	0	0.0146154	0
0.0146769	0	0.0146769	0	0.0146769	0
0.0147385	0	0.0147385	0	0.0147385	0
0.0148	0	0.0148	0	0.0148	0
0.0148615	0	0.0148615	0	0.0148615	0
0.0149231	0	0.0149231	0	0.0149231	0
0.0149846	0	0.0149846	0	0.0149846	0
0.0150462	0	0.0150462	0	0.0150462	0
0.0151077	0	0.0151077	0	0.0151077	0
0.0151692	0	0.0151692	0	0.0151692	0
0.0152308	0	0.0152308	0	0.0152308	0
0.0152923	0	0.0152923	0	0.0152923	0
0.0153538	0	0.0153538	0	0.0153538	0
0.0154154	0	0.0154154	0	0.0154154	0
0.0154769	0	0.0154769	0	0.0154769	0
0.0155385	0	0.0155385	0	0.0155385	0
0.0156	0	0.0156	0	0.0156	0
0.0156615	0	0.0156615	0	0.0156615	0
0.0157231	0	0.0157231	0	0.0157231	0
0.0157846	0	0.0157846	0	0.0157846	0
0.0158462	0	0.0158462	0	0.0158462	0
0.0159077	0	0.0159077	0	0.0159077	0
0.0159692	0	0.0159692	0	0.0159692	0
0.0160308	0	0.0160308	0	0.0160308	0
0.0160923	0	0.0160923	0	0.0160923	0
0.0161538	0	0.0161538	0	0.0161538	0
0.0162154	0	0.0162154	0	0.0162154	0
0.0162769	0	0.0162769	0	0.0162769	0
0.0163385	0	0.0163385	0	0.0163385	0
0.0164	0	0.0164	0	0.0164	0
0.0164615	0	0.0164615	0	0.0164615	0
0.0165231	0	0.0165231	0	0.0165231	0
0.0165846	0	0.0165846	0	0.0165846	0
0.0166462	0	0.0166462	0	0.0166462	0
0.0167077	0	0.0167077	0	0.0167077	0
0.0167692	0	0.0167692	0	0.0167692	0
0.0168308	0	0.0168308	0	0.0168308	0
0.0168923	0	0.0168923	0	0.0168923	0
0.0169538	0	0.0169538	0	0.0169538	0
0.0170154	0	0.0170154	0	0.0170154	0
0.0170769	0	0.0170769	0	0.0170769	0
0.0171385	0	0.0171385	0	0.0171385	0
0.0172	0	0.0172	0	0.0172	0
0.0172615	0	0.0172615	0	0.0172615	0
0.0173231	0	0.0173231	0	0.0173231	0
0.0173846	0	0.0173846	0	0.0173846	0
0.0174462	0	0.0174462	0	0.0174462	0
0.0175077	0	0.0175077	0	0.0175077	0
0.0175692	0	0.0175692	0	0.0175692	0
0.0176308	0	0.0176308	0	0.0176308	0
0.0176923	0	0.0176923	0	0.0176923	0
0.0177538	0	0.0177538	0	0.0177538	0
0.0178154	0	0.0178154	0	0.0178154	0
0.0178769	0	0.0178769	0	0.0178769	0
0.0179385	0	0.0179385	0	0.0179385	0
0.018	0	0.018	0	0.018	0
0.0180615	0	0.0180615	0	0.0180615	0
0.0181231	0	0.0181231	0	0.0181231	0
0.0181846	0	0.0181846	0	0.0181846	0
0.0182462	0	0.0182462	0	0.0182462	0
0.0183077	0	0.0183077	0	0.0183077	0
0.0183692	0	0.0183692	0	0.0183692	0
0.0184308	0	0.0184308	0	0.0184308	0
0.0184923	0	0.0184923	0	0.0184923	0
0.0185538	0	0.0185538	0	0.0185538	0
0.0186154	0	0.0186154	0	0.0186154	0
0.0186769	0	0.0186769	0	0.0186769	0
0.0187385	0	0.0187385	0	0.0187385	0
0.0188	0	0.0188	0	0.0188	0
0.0188615	0	0.0188615	0	0.0188615	0
0.0189231	0	0.0189231	0	0.0189231	0
0.0189846	0	0.0189846	0	0.0189846	0
0.0190462	0	0.0190462	0	0.0190462	0
0.0191077	0	0.0191077	0	0.0191077	0
0.0191692	0	0.0191692	0	0.0191692	0
0.0192308	0	0.0192308	0	0.0192308	0
0.0192923	0	0.0192923	0	0.0192923	0
0.0193538	0	0.0193538	0	0.0193538	0
0.0194154	0	0.0194154	0	0.0194154	0
0.0194769	0	0.0194769	0	0.0194769	0
0.0195385	0	0.0195385	0	0.0195385	0
0.0196	0	0.0196	0	0.0196	0
0.0196615	0	0.0196615	0	0.0196615	0
0.0197231	0	0.0197231	0	0.0197231	0
0.0197846	0	0.0197846	0	0.0197846	0
0.0198462	0	0.0198462	0	0.0198462	0
0.0199077	0	0.0199077	0	0.0199077	0
0.0199692	0	0.0199692	0	0.0199692	0
0.0200308	0	0.0200308	0	0.0200308	0
0.0200923	0	0.0200923	0	0.0200923	0
0.0201538	0	0.0201538	0	0.0201538	0
0.0202154	0	0.0202154	0	0.0202154	0
0.0202769	0	0.0202769	0	0.0202769	0
0.0203385	0	0.0203385	0	0.0203385	0
0.0204	0	0.0204	0	0.0204	0
0.0204615	0	0.0204615	0	0.0204615	0
0.0205231	0	0.0205231	0	0.0205231	0
0.0205846	0	0.0205846	0	0.0205846	0
0.0206462	0	0.0206462	0	0.0206462	0
0.0207077	0	0.0207077	0	0.0207077	0
0.0207692	0	0.0207692	0	0.0207692	0
0.0208308	0	0.0208308	0	0.0208308	0
0.0208923	0	0.0208923	0	0.0208923	0
0.0209538	0	0.0209538	0	0.0209538	0
0.0210154	0	0.0210154	0	0.0210154	0
0.0210769	0	0.0210769	0	0.0210769	0
0.0211385	0	0.0211385	0	0.0211385	0
0.0212	0	0.0212	0	0.0212	0
0.0212615	0	0.0212615	0	0.0212615	0
0.0213231	0	0.0213231	0	0.0213231	0
0.0213846	0	0.0213846	0	0.0213846	0
0.0214462	0	0.0214462	0	0.0214462	0
0.0215077	0	0.0215077	0	0.0215077	0
0.0215692	0	0.0215692	0	0.0215692	0
0.0216308	0	0.0216308	0	0.0216308	0
0.0216923	0	0.0216923	0	0.0216923	0
0.0217538	0	0.0217538	0	0.0217538	0
0.0218154	0	0.0218154	0	0.0218154	0
0.0218769	0	0.0218769	0	0.0218769	0
0.0219385	0	0.0219385	0	0.0219385	0
0.022	0	0.022	0	0.022	0
0.0220615	0	0.0220615	0	0.0220615	0
0.0221231	0	0.0221231	0	0.0221231	0
0.0221846	0	0.0221846	0	0.0221846	0
0.0222462	0	0.0222462	0	0.0222462	0
0.0223077	0	0.0223077	0	0.0223077	0
0.0223692	0	0.0223692	0	0.0223692	0
0.0224308	0	0.0224308	0	0.0224308	0
0.0224923	0	0.0224923	0	0.0224923	0
0.0225538	0	0.0225538	0	0.0225538	0
0.0226154	0	0.0226154	0	0.0226154	0
0.0226769	0	0.0226769	0	0.0226769	0
0.0227385	0	0.0227385	0	0.0227385	0
0.0228	0	0.0228	0	0.0228	0
0.0228615	0	0.0228615	0	0.0228615	0
0.0229231	0	0.0229231	0	0.0229231	0
0.0229846	0	0.0229846	0	0.0229846	0
0.0230462	0	0.0230462	0	0.0230462	0
0.0231077	0	0.0231077	0	0.0231077	0
0.0231692	0	0.0231692	0	0.0231692	0
0.0232308	0	0.0232308	0	0.0232308	0
0.0232923	0	0.0232923	0	0.0232923	0
0.0233538	0	0.0233538	0	0.0233538	0
0.0234154	0	0.0234154	0	0.0234154	0
0.0234769	0	0.0234769	0	0.0234769	0
0.0235385	0	0.0235385	0	0.0235385	0
0.0236	0	0.0236	0	0.0236	0
0.0236615	0	0.0236615	0	0.0236615	0
0.0237231	0	0.0237231	0	0.0237231	0
0.0237846	0	0.0237846	0	0.0237846	0
0.0238462	0	0.0238462	0	0.0238462	0
0.0239077	0	0.0239077	0	0.0239077	0
0.0239692	0	0.0239692	0	0.0239692	0
0.0240308	0	0.0240308	0	0.0240308	0
0.0240923	0	0.0240923	0	0.0240923	0
0.0241538	0	0.0241538	0	0.0241538	0
0.0242154	0	0.0242154	0	0.0242154	0
0.0242769	0	0.0242769	0	0.0242769	0
0.0243385	0	0.0243385	0	0.0243385	0
0.0244	0	0.0244	0	0.0244	0
0.0244615	0	0.0244615	0	0.0244615	0
0.0245231	0	0.0245231	0	0.0245231	0
0.0245846	0	0.0245846	0	0.0245846	0
0.0246462	0	0.0246462	0	0.0246462	0
0.0247077	0	0.0247077	0	0.0247077	0
0.0247692	0	0.0247692	0	0.0247692	0
0.0248308	0	0.0248308	0	0.0248308	0
0.0248923	0	0.0248923	0	0.0248923	0
0.0249538	0	0.0249538	0	0.0249538	0
0.0250154	0	0.0250154	0	0.0250154	0
0.0250769	0	0.0250769	0	0.0250769	0
0.0251385	0	0.0251385	0	0.0251385	0
0.0252	0	0.0252	0	0.0252	0
0.0252615	0	0.0252615	0	0.0252615	0
0.0253231	0	0.0253231	0	0.0253231	0
0.0253846	0	0.0253846	0	0.0253846	0
0.0254462	0	0.0254462	0	0.0254462	0
0.0255077	0	0.0255077	0	0.0255077	0
0.0255692	0	0.0255692	0	0.0255692	0
0.0256308	0	0.0256308	0	0.0256308	0
0.0256923	0	0.0256923	0	0.0256923	0
0.0257538	0	0.0257538	0	0.0257538	0
0.0258154	0	0.0258154	0	0.0258154	0
0.0258769	0	0.0258769	0	0.0258769	0
0.0259385	0	0.0259385	0	0.0259385	0
0.026	0	0.026	0	0.026	0
0.0260615	0	0.0260615	0	0.0260615	0
0.0261231	0	0.0261231	0	0.0261231	0
0.0261846	0	0.0261846	0	0.0261846	0
0.0262462	0	0.0262462	0	0.0262462	0
0.0263077	0	0.0263077	0	0.0263077	0
0.0263692	0	0.0263692	0	0.0263692	0
0.0264308	0	0.0264308	0	0.0264308	0
0.0264923	0	0.0264923	0	0.0264923	0
0.0265538	0	0.0265538	0	0.0265538	0
0.0266154	0	0.0266154	0	0.0266154	0
0.0266769	0	0.0266769	0	0.0266769	0
0.0267385	0	0.0267385	0	0.0267385	0
0.0268	0	0.0268	0	0.0268	0
0.0268615	0	0.0268615	0	0.0268615	0
0.0269231	0	0.0269231	0	0.0269231	0
0.0269846	0	0.0269846	0	0.0269846	0
0.0270462	0	0.0270462	0	0.0270462	0
0.0271077	0	0.0271077	0	0.0271077	0
0.0271692	0	0.0271692	0	0.0271692	0
0.0272308	0	0.0272308	0	0.0272308	0
0.0272923	0	0.0272923	0	0.0272923	0
0.0273538	0	0.0273538	0	0.0273538	0
0.0274154	0	0.0274154	0	0.0274154	0
0.0274769	0	0.0274769	0	0.0274769	0
0.0275385	0	0.0275385	0	0.0275385	0
0.0276	0	0.0276	0	0.0276	0
0.0276615	0	0.0276615	0	0.0276615	0
0.0277231	0	0.0277231	0	0.0277231	0
0.0277846	0	0.0277846	0	0.0277846	0
0.0278462	0	0.0278462	0	0.0278462	0
0.0279077	0	0.0279077	0	0.0279077	0
0.0279692	0	0.0279692	0	0.0279692	0
0.0280308	0	0.0280308	0	0.0280308	0
0.0280923	0	0.0280923	0	0.0280923	0
0.0281538	0	0.0281538	0	0.0281538	0
0.0282154	0	0.0282154	0	0.0282154	0
0.0282769	0	0.0282769	0	0.0282769	0
0.0283385	0	0.0283385	0	0.0283385	0
0.0284	0	0.0284	0	0.0284	0
0.0284615	0	0.0284615	0	0.0284615	0
0.0285231	0	0.0285231	0	0.0285231	0
0.0285846	0	0.0285846	0	0.0285846	0
0.0286462	0	0.0286462	0	0.0286462	0
0.0287077	0	0.0287077	0	0.0287077	0
0.0287692	0	0.0287692	0	0.0287692	0
0.0288308	0	0.0288308	0	0.0288308	0
0.0288923	0	0.0288923	0	0.0288923	0
0.0289538	0	0.0289538	0	0.0289538	0
0.0290154	0	0.0290154	0	0.0290154	0
0.0290769	0	0.0290769	0	0.0290769	0
0.0291385	0	0.0291385	0	0.0291385	0
0.0292	0	0.0292	0	0.0292	0
0.0292615	0	0.0292615	0	0.0292615	0
0.0293231	0	0.0293231	0	0.0293231	0
0.0293846	0	0.0293846	0	0.0293846	0
0.0294462	0	0.0294462	0	0.0294462	0
0.0295077	0	0.0295077	0	0.0295077	0
0.0295692	0	0.0295692	0	0.0295692	0
0.0296308	0	0.0296308	0	0.0296308	0
0.0296923	0	0.0296923	0	0.0296923	0
0.0297538	0	0.0297538	0	0.0297538	0
0.0298154	0	0.0298154	0	0.0298154	0
0.0298769	0	0.0298769	0	0.0298769	0
0.0299385	0	0.0299385	0	0.0299385	0
0.03	0	0.03	0	0.03	0
0.0300615	0	0.0300615	0	0.0300615	0
0.0301231	0	0.0301231	0	0.0301231	0
0.0301846	0	0.0301846	0	0.0301846	0
0.0302462	0	0.0302462	0	0.0302462	0
0.0303077	0	0.0303077	0	0.0303077	0
0.0303692	0	0.0303692	0	0.0303692	0
0.0304308	0	0.0304308	0	0.0304308	0
0.0304923	0	0.0304923	0	0.0304923	0
0.0305538	0	0.0305538	0	0.0305538	0
0.0306154	0	0.0306154	0	0.0306154	0
0.0306769	0	0.0306769	0	0.0306769	0
0.0307385	0	0.0307385	0	0.0307385	0
0.0308	0	0.0308	0	0.0308	0
0.0308615	0	0.0308615	0	0.0308615	0
0.0309231	0	0.0309231	0	0.0309231	0
0.0309846	0	0.0309846	0	0.0309846	0
0.0310462	0	0.0310462	0	0.0310462	0
0.0311077	0	0.0311077	0	0.0311077	0
0.0311692	0	0.0311692	0	0.0311692	0
0.0312308	0	0.0312308	0	0.0312308	0
0.0312923	0	0.0312923	0	0.0312923	0
0.0313538	0	0.0313538	0	0.0313538	0
0.0314154	0	0.0314154	0	0.0314154	0
0.0314769	0	0.0314769	0	0.0314769	0
0.0315385	0	0.0315385	0	0.0315385	0
0.0316	0	0.0316	0	0.0316	0
0.0316615	0	0.0316615	0	0.0316615	0
0.0317231	0	0.0317231	0	0.0317231	0
0.0317846	0	0.0317846	0	0.0317846	0
0.0318462	0	0.0318462	0	0.0318462	0
0.0319077	0	0.0319077	0	0.0319077	0
0.0319692	0	0.0319692	0	0.0319692	0
0.0320308	0	0.0320308	0	0.0320308	0
0.0320923	0	0.0320923	0	0.0320923	0
0.0321538	0	0.0321538	0	0.0321538	0
0.0322154	0	0.0322154	0	0.0322154	0
0.0322769	0	0.0322769	0	0.0322769	0
0.0323385	0	0.0323385	0	0.0323385	0
0.0324	0	0.0324	0	0.0324	0
0.0324615	0	0.0324615	0	0.0324615	0
0.0325231	0	0.0325231	0	0.0325231	0
0.0325846	0	0.0325846	0	0.0325846	0
0.0326462	0	0.0326462	0	0.0326462	0
0.0327077	0	0.0327077	0	0.0327077	0
0.0327692	0	0.0327692	0	0.0327692	0
0.0328308	0	0.0328308	0	0.0328308	0
0.0328923	0	0.0328923	0	0.0328923	0
0.0329538	0	0.0329538	0	0.0329538	0
0.0330154	0	0.0330154	0	0.0330154	0
0.0330769	0	0.0330769	0	0.0330769	0
0.0331385	0	0.0331385	0	0.0331385	0
0.0332	0	0.0332	0	0.0332	0
0.0332615	0	0.0332615	0	0.0332615	0
0.0333231	0	0.0333231	0	0.0333231	0
0.0333846	0	0.0333846	0	0.0333846	0
0.0334462	0	0.0334462	0	0.0334462	0
0.0335077	0	0.0335077	0	0.0335077	0
0.0335692	0	0.0335692	0	0.0335692	0
0.0336308	0	0.0336308	0	0.0336308	0
0.0336923	0	0.0336923	0	0.0336923	0
0.0337538	0	0.0337538	0	0.0337538	0
0.0338154	0	0.0338154	0	0.0338154	0
0.0338769	0	0.0338769	0	0.0338769	0
0.0339385	0	0.0339385	0	0.0339385	0
0.034	0	0.034	0	0.034	0
0.0340615	0	0.0340615	0	0.0340615	0
0.0341231	0	0.0341231	0	0.0341231	0
0.0341846	0	0.0341846	0	0.0341846	0
0.0342462	0	0.0342462	0	0.0342462	0
0.0343077	0	0.0343077	0	0.0343077	0
0.0343692	0	0.0343692	0	0.0343692	0
0.0344308	0	0.0344308	0	0.0344308	0
0.0344923	0	0.0344923	0	0.0344923	0
0.0345538	0	0.0345538	0	0.0345538	0
0.0346154	0	0.0346154	0	0.0346154	0
0.0346769	0	0.0346769	0	0.0346769	0
0.0347385	0	0.0347385	0	0.0347385	0
0.0348	0	0.0348	0	0.0348	0
0.0348615	0	0.0348615	0	0.0348615	0
0.0349231	0	0.0349231	0	0.0349231	0
0.0349846	0	0.0349846	0	0.0349846	0
0.0350462	0	0.0350462	0	0.0350462	0
0.0351077	0	0.0351077	0	0.0351077	0
0.0351692	0	0.0351692	0	0.0351692	0
0.0352308	0	0.0352308	0	0.0352308	0
0.0352923	0	0.0352923	0	0.0352923	0
0.0353538	0	0.0353538	0	0.0353538	0
0.0354154	0	0.0354154	0	0.0354154	0
0.0354769	0	0.0354769	0	0.0354769	0
0.0355385	0	0.0355385	0	0.0355385	0
0.0356	0	0.0356	0	0.0356	0
0.0356615	0	0.0356615	0	0.0356615	0
0.0357231	0	0.0357231	0	0.0357231	0
0.0357846	0	0.0357846	0	0.0357846	0
0.0358462	0	0.0358462	0	0.0358462	0
0.0359077	0	0.0359077	0	0.0359077	0
0.0359692	0	0.0359692	0	0.0359692	0
0.0360308	0	0.0360308	0	0.0360308	0
0.0360923	0	0.0360923	0	0.0360923	0
0.0361538	0	0.0361538	0	0.0361538	0
0.0362154	0	0.0362154	0	0.0362154	0
0.0362769	0	0.0362769	0	0.0362769	0
0.0363385	0	0.0363385	0	0.0363385	0
0.0364	0	0.0364	0	0.0364	0
0.0364615	0	0.0364615	0	0.0364615	0
0.0365231	0	0.0365231	0	0.0365231	0
0.0365846	0	0.0365846	0	0.0365846	0
0.0366462	0	0.0366462	0	0.0366462	0
0.0367077	0	0.0367077	0	0.0367077	0
0.0367692	0	0.0367692	0	0.0367692	0
0.0368308	0	0.0368308	0	0.0368308	0
0.0368923	0	0.0368923	0	0.0368923	0
0.0369538	0	0.0369538	0	0.0369538	0
0.0370154	0	0.0370154	0	0.0370154	0
0.0370769	0	0.0370769	0	0.0370769	0
0.0371385	0	0.0371385	0	0.0371385	0
0.0372	0	0.0372	0	0.0372	0
0.0372615	0	0.0372615	0	0.0372615	0
0.0373231	0	0.0373231	0	0.0373231	0
0.0373846	0	0.0373846	0	0.0373846	0
0.0374462	0	0.0374462	0	0.0374462	0
0.0375077	0	0.0375077	0	0.0375077	0
0.0375692	0	0.0375692	0	0.0375692	0
0.0376308	0	0.0376308	0	0.0376308	0
0.0376923	0	0.0376923	0	0.0376923	0
0.0377538	0	0.0377538	0	0.0377538	0
0.0378154	0	0.0378154	0	0.0378154	0
0.0378769	0	0.0378769	0	0.0378769	0
0.0379385	0	0.0379385	0	0.0379385	0
0.038	0	0.038	0	0.038	0
0.0380615	0	0.0380615	0	0.0380615	0
0.0381231	0	0.0381231	0	0.0381231	0
0.0381846	0	0.0381846	0	0.0381846	0
0.0382462	0	0.0382462	0	0.0382462	0
0.0383077	0	0.0383077	0	0.0383077	0
0.0383692	0	0.0383692	0	0.0383692	0
0.0384308	0	0.0384308	0	0.0384308	0
0.0384923	0	0.0384923	0	0.0384923	0
0.0385538	0	0.0385538	0	0.0385538	0
0.0386154	0	0.0386154	0	0.0386154	0
0.0386769	0	0.0386769	0	0.0386769	0
0.0387385	0	0.0387385	0	0.0387385	0
0.0388	0	0.0388	0	0.0388	0
0.0388615	0	0.0388615	0	0.0388615	0
0.0389231	0	0.0389231	0	0.0389231	0
0.0389846	0	0.0389846	0	0.0389846	0
0.0390462	0	0.0390462	0	0.0390462	0
0.0391077	0	0.0391077	0	0.0391077	0
0.0391692	0	0.0391692	0	0.0391692	0
0.0392308	0	0.0392308	0	0.0392308	0
0.0392923	0	0.0392923	0	0.0392923	0
0.0393538	0	0.0393538	0	0.0393538	0
0.0394154	0	0.0394154	0	0.0394154	0
0.0394769	0	0.0394769	0	0.0394769	0
0.0395385	0	0.0395385	0	0.0395385	0
0.0396	0	0.0396	0	0.0396	0
0.0396615	0	0.0396615	0	0.0396615	0
0.0397231	0	0.0397231	0	0.0397231	0
0.0397846	0	0.0397846	0	0.0397846	0
0.0398462	0	0.0398462	0	0.0398462	0
0.0399077	0	0.0399077	0	0.0399077	0
0.0399692	0	0.0399692	0	0.0399692	0
0.0400308	0	0.0400308	0	0.0400308	0
0.0400923	0	0.0400923	0	0.0400923	0
0.0401538	0	0.0401538	0	0.0401538	0
0.0402154	0	0.0402154	0	0.0402154	0
0.0402769	0	0.0402769	0	0.0402769	0
0.0403385	0	0.0403385	0	0.0403385	0
0.0404	0	0.0404	0	0.0404	0
0.0404615	0	0.0404615	0	0.0404615	0
0.0405231	0	0.0405231	0	0.0405231	0
0.0405846	0	0.0405846	0	0.0405846	0
0.0406462	0	0.0406462	0	0.0406462	0
0.0407077	0	0.0407077	0	0.0407077	0
0.0407692	0	0.0407692	0	0.0407692	0
0.0408308	0	0.0408308	0	0.0408308	0
0.0408923	0	0.0408923	0	0.0408923	0
0.0409538	0	0.0409538	0	0.0409538	0
0.0410154	0	0.0410154	0	0.0410154	0
0.0410769	0	0.0410769	0	0.0410769	0
0.0411385	0	0.0411385	0	0.0411385	0
0.0412	0	0.0412	0	0.0412	0
0.0412615	0	0.0412615	0	0.0412615	0
0.0413231	0	0.0413231	0	0.0413231	0
0.0413846	0	0.0413846	0	0.0413846	0
0.0414462	0	0.0414462	0	0.0414462	0
0.0415077	0	0.0415077	0	0.0415077	0
0.0415692	0	0.0415692	0	0.0415692	0
0.0416308	0	0.0416308	0	0.0416308	0
0.0416923	0	0.0416923	0	0.0416923	0
0.0417538	0	0.0417538	0	0.0417538	0
0.0418154	0	0.0418154	0	0.0418154	0
0.0418769	0	0.0418769	0	0.0418769	0
0.0419385	0	0.0419385	0	0.0419385	0
0.042	0	0.042	0	0.042	0
0.0420615	0	0.0420615	0	0.0420615	0
0.0421231	0	0.0421231	0	0.0421231	0
0.0421846	0	0.0421846	0	0.0421846	0
0.0422462	0	0.0422462	0	0.0422462	0
0.0423077	0	0.0423077	0	0.0423077	0
0.0423692	0	0.0423692	0	0.0423692	0
0.0424308	0	0.0424308	0	0.0424308	0
0.0424923	0	0.0424923	0	0.0424923	0
0.0425538	0	0.0425538	0	0.0425538	0
0.0426154	0	0.0426154	0	0.0426154	0
0.0426769	0	0.0426769	0	0.0426769	0
0.0427385	0	0.0427385	0	0.0427385	0
0.0428	0	0.0428	0	0.0428	0
0.0428615	0	0.0428615	0	0.0428615	0
0.0429231	0	0.0429231	0	0.0429231	0
0.0429846	0	0.0429846	0	0.0429846	0
0.0430462	0	0.0430462	0	0.0430462	0
0.0431077	0	0.0431077	0	0.0431077	0
0.0431692	0	0.0431692	0	0.0431692	0
0.0432308	0	0.0432308	0	0.0432308	0
0.0432923	0	0.0432923	0	0.0432923	0
0.0433538	0	0.0433538	0	0.0433538	0
0.0434154	0	0.0434154	0	0.0434154	0
0.0434769	0	0.0434769	0	0.0434769	0
0.0435385	0	0.0435385	0	0.0435385	0
0.0436	0	0.0436	0	0.0436	0
0.0436615	0	0.0436615	0	0.0436615	0
0.0437231	0	0.0437231	0	0.0437231	0
0.0437846	0	0.0437846	0	0.0437846	0
0.0438462	0	0.0438462	0	0.0438462	0
0.0439077	0	0.0439077	0	0.0439077	0
0.0439692	0	0.0439692	0	0.0439692	0
0.0440308	0	0.0440308	0	0.0440308	0
0.0440923	0	0.0440923	0	0.0440923	0
0.0441538	0	0.0441538	0	0.0441538	0
0.0442154	0	0.0442154	0	0.0442154	0
0.0442769	0	0.0442769	0	0.0442769	0
0.0443385	0	0.0443385	0	0.0443385	0
0.0444	0	0.0444	0	0.0444	0
0.0444615	0	0.0444615	0	0.0444615	0
0.0445231	0	0.0445231	0	0.0445231	0
0.0445846	0	0.0445846	0	0.0445846	0
0.0446462	0	0.0446462	0	0.0446462	0
0.0447077	0	0.0447077	0	0.0447077	0
0.0447692	0	0.0447692	0	0.0447692	0
0.0448308	0	0.0448308	0	0.0448308	0
0.0448923	0	0.0448923	0	0.0448923	0
0.0449538	0	0.0449538	0	0.0449538	0
0.0450154	0	0.0450154	0	0.0450154	0
0.0450769	0	0.0450769	0	0.0450769	0
0.0451385	0	0.0451385	0	0.0451385	0
0.0452	0	0.0452	0	0.0452	0
0.0452615	0	0.0452615	0	0.0452615	0
0.0453231	0	0.0453231	0	0.0453231	0
0.0453846	0	0.0453846	0	0.0453846	0
0.0454462	0	0.0454462	0	0.0454462	0
0.0455077	0	0.0455077	0	0.0455077	0
0.0455692	0	0.0455692	0	0.0455692	0
0.0456308	0	0.0456308	0	0.0456308	0
0.0456923	0	0.0456923	0	0.0456923	0
0.0457538	0	0.0457538	0	0.0457538	0
0.0458154	0	0.0458154	0	0.0458154	0
0.0458769	0	0.0458769	0	0.0458769	0
0.0459385	0	0.0459385	0	0.0459385	0
0.046	0	0.046	0	0.046	0
0.0460615	0	0.0460615	0	0.0460615	0
0.0461231	0	0.0461231	0	0.0461231	0
0.0461846	0	0.0461846	0	0.0461846	0
0.0462462	0	0.0462462	0	0.0462462	0
0.0463077	0	0.0463077	0	0.0463077	0
0.0463692	0	0.0463692	0	0.0463692	0
0.0464308	0	0.0464308	0	0.0464308	0
0.0464923	0	0.0464923	0	0.0464923	0
0.0465538	0	0.0465538	0	0.0465538	0
0.0466154	0	0.0466154	0	0.0466154	0
0.0466769	0	0.0466769	0	0.0466769	0
0.0467385	0	0.0467385	0	0.0467385	0
0.0468	0	0.0468	0	0.0468	0
0.0468615	0	0.0468615	0	0.0468615	0
0.0469231	0	0.0469231	0	0.0469231	0
0.0469846	0	0.0469846	0	0.0469846	0
0.0470462	0	0.0470462	0	0.0470462	0
0.0471077	0	0.0471077	0	0.0471077	0
0.0471692	0	0.0471692	0	0.0471692	0
0.0472308	0	0.0472308	0	0.0472308	0
0.0472923	0	0.0472923	0	0.0472923	0
0.0473538	0	0.0473538	0	0.0473538	0
0.0474154	0	0.0474154	0	0.0474154	0
0.0474769	0	0.0474769	0	0.0474769	0
0.0475385	0	0.0475385	0	0.0475385	0
0.0476	0	0.0476	0	0.0476	0
0.0476615	0	0.0476615	0	0.0476615	0
0.0477231	0	0.0477231	0	0.0477231	0
0.0477846	0	0.0477846	0	0.0477846	0
0.0478462	0	0.0478462	0	0.0478462	0
0.0479077	0	0.0479077	0	0.0479077	0
0.0479692	0	0.0479692	0	0.0479692	0
0.0480308	0	0.0480308	0	0.0480308	0
0.0480923	0	0.0480923	0	0.0480923	0
0.0481538	0	0.0481538	0	0.0481538	0
0.0482154	0	0.0482154	0	0.0482154	0
0.0482769	0	0.0482769	0	0.0482769	0
0.0483385	0	0.0483385	0	0.0483385	0
0.0484	0	0.0484	0	0.0484	0
0.0484615	0	0.0484615	0	0.0484615	0
0.0485231	0	0.0485231	0	0.0485231	0
0.0485846	0	0.0485846	0	0.0485846	0
0.0486462	0	0.0486462	0	0.0486462	0
0.0487077	0	0.0487077	0	0.0487077	0
0.0487692	0	0.0487692	0	0.0487692	0
0.0488308	0	0.0488308	0	0.0488308	0
0.0488923	0	0.0488923	0	0.0488923	0
0.0489538	0	0.0489538	0	0.0489538	0
0.0490154	0	0.0490154	0	0.0490154	0
0.0490769	0	0.0490769	0	0.0490769	0
0.0491385	0	0.0491385	0	0.0491385	0
0.0492	0	0.0492	0	0.0492	0
0.0492615	0	0.0492615	0	0.0492615	0
0.0493231	0	0.0493231	0	0.0493231	0
0.0493846	0	0.0493846	0	0.0493846	0
0.0494462	0	0.0494462	0	0.0494462	0
0.0495077	0	0.0495077	0	0.0495077	0
0.0495692	0	0.0495692	0	0.0495692	0
0.0496308	0	0.0496308	0	0.0496308	0
0.0496923	0	0.0496923	0	0.0496923	0
0.0497538	0	0.0497538	0	0.0497538	0
0.0498154	0	0.0498154	0	0.0498154	0
0.0498769	0	0.0498769	0	0.0498769	0
0.0499385	0	0.0499385	0	0.0499385	0
0.05	0	0.05	0	0.05	0
0.0500615	0	0.0500615	0	0.0500615	0
0.0501231	0	0.0501231	0	0.0501231	0
0.0501846	0	0.0501846	0	0.0501846	0
0.0502462	0	0.0502462	0	0.0502462	0
0.0503077	0	0.0503077	0	0.0503077	0
0.0503692	0	0.0503692	0	0.0503692	0
0.0504308	0	0.0504308	0	0.0504308	0
0.0504923	0	0.0504923	0	0.0504923	0
0.0505538	0	0.0505538	0	0.0505538	0
0.0506154	0	0.0506154	0	0.0506154	0
0.0506769	0	0.0506769	0	0.0506769	0
0.0507385	0	0.0507385	0	0.0507385	0
0.0508	0	0.0508	0	0.0508	0
0.0508615	0	0.0508615	0	0.0508615	0
0.0509231	0	0.0509231	0	0.0509231	0
0.0509846	0	0.0509846	0	0.0509846	0
0.0510462	0	0.0510462	0	0.0510462	0
0.0511077	0	0.0511077	0	0.0511077	0
0.0511692	0	0.0511692	0	0.0511692	0
0.0512308	0	0.0512308	0	0.0512308	0
0.0512923	0	0.0512923	0	0.0512923	0
0.0513538	0	0.0513538	0	0.0513538	0
0.0514154	0	0.0514154	0	0.0514154	0
0.0514769	0	0.0514769	0	0.0514769	0
0.0515385	0	0.0515385	0	0.0515385	0
0.0516	0	0.0516	0	0.0516	0
0.0516615	0	0.0516615	0	0.0516615	0
0.0517231	0	0.0517231	0	0.0517231	0
0.0517846	0	0.0517846	0	0.0517846	0
0.0518462	0	0.0518462	0	0.0518462	0
0.0519077	0	0.0519077	0	0.0519077	0
0.0519692	0	0.0519692	0	0.0519692	0
0.0520308	0	0.0520308	0	0.0520308	0
0.0520923	0	0.0520923	0	0.0520923	0
0.0521538	0	0.0521538	0	0.0521538	0
0.0522154	0	0.0522154	0	0.0522154	0
0.0522769	0	0.0522769	0	0.0522769	0
0.0523385	0	0.0523385	0	0.0523385	0
0.0524	0	0.0524	0	0.0524	0
0.0524615	0	0.0524615	0	0.0524615	0
0.0525231	0	0.0525231	0	0.0525231	0
0.0525846	0	0.0525846	0	0.0525846	0
0.0526462	0	0.0526462	0	0.0526462	0
0.0527077	0	0.0527077	0	0.0527077	0
0.0527692	0	0.0527692	0	0.0527692	0
0.0528308	0	0.0528308	0	0.0528308	0
0.0528923	0	0.0528923	0	0.0528923	0
0.0529538	0	0.0529538	0	0.0529538	0
0.0530154	0	0.0530154	0	0.0530154	0
0.0530769	0	0.0530769	0	0.0530769	0
0.0531385	0	0.0531385	0	0.0531385	0
0.0532	0	0.0532	0	0.0532	0
0.0532615	0	0.0532615	0	0.0532615	0
0.0533231	0	0.0533231	0	0.0533231	0
0.0533846	0	0.0533846	0	0.0533846	0
0.0534462	0	0.0534462	0	0.0534462	0
0.0535077	0	0.0535077	0	0.0535077	0
0.0535692	0	0.0535692	0	0.0535692	0
0.0536308	0	0.0536308	0	0.0536308	0
0.0536923	0	0.0536923	0	0.0536923	0
0.0537538	0	0.0537538	0	0.0537538	0
0.0538154	0	0.0538154	0	0.0538154	0
0.0538769	0	0.0538769	0	0.0538769	0
0.0539385	0	0.0539385	0	0.0539385	0
0.054	0	0.054	0	0.054	0
0.0540615	0	0.0540615	0	0.0540615	0
0.0541231	0	0.0541231	0	0.0541231	0
0.0541846	0	0.0541846	0	0.0541846	0
0.0542462	0	0.0542462	0	0.0542462	0
0.0543077	0	0.0543077	0	0.0543077	0
0.0543692	0	0.0543692	0	0.0543692	0
0.0544308	0	0.0544308	0	0.0544308	0
0.0544923	0	0.0544923	0	0.0544923	0
0.0545538	0	0.0545538	0	0.0545538	0
0.0546154	0	0.0546154	0	0.0546154	0
0.0546769	0	0.0546769	0	0.0546769	0
0.0547385	0	0.0547385	0	0.0547385	0
0.0548	0	0.0548	0	0.0548	0
0.0548615	0	0.0548615	0	0.0548615	0
0.0549231	0	0.0549231	0	0.0549231	0
0.0549846	0	0.0549846	0	0.0549846	0
0.0550462	0	0.0550462	0	0.0550462	0
0.0551077	0	0.0551077	0	0.0551077	0
0.0551692	0	0.0551692	0	0.0551692	0
0.0552308	0	0.0552308	0	0.0552308	0
0.0552923	0	0.0552923	0	0.0552923	0
0.0553538	0	0.0553538	0	0.0553538	0
0.0554154	0	0.0554154	0	0.0554154	0
0.0554769	0	0.0554769	0	0.0554769	0
0.0555385	0	0.0555385	0	0.0555385	0
0.0556	0	0.0556	0	0.0556	0
0.0556615	0	0.0556615	0	0.0556615	0
0.0557231	0	0.0557231	0	0.0557231	0
0.0557846	0	0.0557846	0	0.0557846	0
0.0558462	0	0.0558462	0	0.0558462	0
0.0559077	0	0.0559077	0	0.0559077	0
0.0559692	0	0.0559692	0	0.0559692	0
0.0560308	0	0.0560308	0	0.0560308	0
0.0560923	0	0.0560923	0	0.0560923	0
0.0561538	0	0.0561538	0	0.0561538	0
0.0562154	0	0.0562154	0	0.0562154	0
0.0562769	0	0.0562769	0	0.0562769	0
0.0563385	0	0.0563385	0	0.0563385	0
0.0564	0	0.0564	0	0.0564	0
0.0564615	0	0.0564615	0	0.0564615	0
0.0565231	0	0.0565231	0	0.0565231	0
0.0565846	0	0.0565846	0	0.0565846	0
0.0566462	0	0.0566462	0	0.0566462	0
0.0567077	0	0.0567077	0	0.0567077	0
0.0567692	0	0.0567692	0	0.0567692	0
0.0568308	0	0.0568308	0	0.0568308	0
0.0568923	0	0.0568923	0	0.0568923	0
0.0569538	0	0.0569538	0	0.0569538	0
0.0570154	0	0.0570154	0	0.0570154	0
0.0570769	0	0.0570769	0	0.0570769	0
0.0571385	0	0.0571385	0	0.0571385	0
0.0572	0	0.0572	0	0.0572	0
0.0572615	0	0.0572615	0	0.0572615	0
0.0573231	0	0.0573231	0	0.0573231	0
0.0573846	0	0.0573846	0	0.0573846	0
0.0574462	0	0.0574462	0	0.0574462	0
0.0575077	0	0.0575077	0	0.0575077	0
0.0575692	0	0.0575692	0	0.0575692	0
0.0576308	0	0.0576308	0	0.0576308	0
0.0576923	0	0.0576923	0	0.0576923	0
0.0577538	0	0.0577538	0	0.0577538	0
0.0578154	0	0.0578154	0	0.0578154	0
0.0578769	0	0.0578769	0	0.0578769	0
0.0579385	0	0.0579385	0	0.0579385	0
0.058	0	0.058	0	0.058	0
0.0580615	0	0.0580615	0	0.0580615	0
0.0581231	0	0.0581231	0	0.0581231	0
0.0581846	0	0.0581846	0	0.0581846	0
0.0582462	0	0.0582462	0	0.0582462	0
0.0583077	0	0.0583077	0	0.0583077	0
0.0583692	0	0.0583692	0	0.0583692	0
0.0584308	0	0.0584308	0	0.0584308	0
0.0584923	0	0.0584923	0	0.0584923	0
0.0585538	0	0.0585538	0	0.0585538	0
0.0586154	0	0.0586154	0	0.0586154	0
0.0586769	0	0.0586769	0	0.0586769	0
0.0587385	0	0.0587385	0	0.0587385	0
0.0588	0	0.0588	0	0.0588	0
0.0588615	0	0.0588615	0	0.0588615	0
0.0589231	0	0.0589231	0	0.0589231	0
0.0589846	0	0.0589846	0	0.0589846	0
0.0590462	0	0.0590462	0	0.0590462	0
0.0591077	0	0.0591077	0	0.0591077	0
0.0591692	0	0.0591692	0	0.0591692	0
0.0592308	0	0.0592308	0	0.0592308	0
0.0592923	0	0.0592923	0	0.0592923	0
0.0593538	0	0.0593538	0	0.0593538	0
0.0594154	0	0.0594154	0	0.0594154	0
0.0594769	0	0.0594769	0	0.0594769	0
0.0595385	0	0.0595385	0	0.0595385	0
0.0596	0	0.0596	0	0.0596	0
0.0596615	0	0.0596615	0	0.0596615	0
0.0597231	0	0.0597231	0	0.0597231	0
0.0597846	0	0.0597846	0	0.0597846	0
0.0598462	0	0.0598462	0	0.0598462	0
0.0599077	0	0.0599077	0	0.0599077	0
0.0599692	0	0.0599692	0	0.0599692	0
0.0600308	0	0.0600308	0	0.0600308	0
0.0600923	0	0.0600923	0	0.0600923	0
0.0601538	0	0.0601538	0	0.0601538	0
0.0602154	0	0.0602154	0	0.0602154	0
0.0602769	0	0.0602769	0	0.0602769	0
0.0603385	0	0.0603385	0	0.0603385	0
0.0604	0	0.0604	0	0.0604	0
0.0604615	0	0.0604615	0	0.0604615	0
0.0605231	0	0.0605231	0	0.0605231	0
0.0605846	0	0.0605846	0	0.0605846	0
0.0606462	0	0.0606462	0	0.0606462	0
0.0607077	0	0.0607077	0	0.0607077	0
0.0607692	0	0.0607692	0	0.0607692	0
0.0608308	0	0.0608308	0	0.0608308	0
0.0608923	0	0.0608923	0	0.0608923	0
0.0609538	0	0.0609538	0	0.0609538	0
0.0610154	0	0.0610154	0	0.0610154	0
0.0610769	0	0.0610769	0	0.0610769	0
0.0611385	0	0.0611385	0	0.0611385	0
0.0612	0	0.0612	0	0.0612	0
0.0612615	0	0.0612615	0	0.0612615	0
0.0613231	0	0.0613231	0	0.0613231	0
0.0613846	0	0.0613846	0	0.0613846	0
0.0614462	0	0.0614462	0	0.0614462	0
0.0615077	0	0.0615077	0	0.0615077	0
0.0615692	0	0.0615692	0	0.0615692	0
0.0616308	0	0.0616308	0	0.0616308	0
0.0616923	0	0.0616923	0	0.0616923	0
0.0617538	0	0.0617538	0	0.0617538	0
0.0618154	0	0.0618154	0	0.0618154	0
0.0618769	0	0.0618769	0	0.0618769	0
0.0619385	0	0.0619385	0	0.0619385	0
0.062	0	0.062	0	0.062	0
0.0620615	0	0.0620615	0	0.0620615	0
0.0621231	0	0.0621231	0	0.0621231	0
0.0621846	0	0.0621846	0	0.0621846	0
0.0622462	0	0.0622462	0	0.0622462	0
0.0623077	0	0.0623077	0	0.0623077	0
0.0623692	0	0.0623692	0	0.0623692	0
0.0624308	0	0.0624308	0	0.0624308	0
0.0624923	0	0.0624923	0	0.0624923	0
0.0625538	0	0.0625538	0	0.0625538	0
0.0626154	0	0.0626154	0	0.0626154	0
0.0626769	0	0.0626769	0	0.0626769	0
0.0627385	0	0.0627385	0	0.0627385	0
0.0628	0	0.0628	0	0.0628	0
0.0628615	0	0.0628615	0	0.0628615	0
0.0629231	0	0.0629231	0	0.0629231	0
0.0629846	0	0.0629846	0	0.0629846	0
0.0630462	0	0.0630462	0	0.0630462	0
0.0631077	0	0.0631077	0	0.0631077	0
0.0631692	0	0.0631692	0	0.0631692	0
0.0632308	0	0.0632308	0	0.0632308	0
0.0632923	0	0.0632923	0	0.0632923	0
0.0633538	0	0.0633538	0	0.0633538	0
0.0634154	0	0.0634154	0	0.0634154	0
0.0634769	0	0.0634769	0	0.0634769	0
0.0635385	0	0.0635385	0	0.0635385	0
0.0636	0	0.0636	0	0.0636	0
0.0636615	0	0.0636615	0	0.0636615	0
0.0637231	0	0.0637231	0	0.0637231	0
0.0637846	0	0.0637846	0	0.0637846	0
0.0638462	0	0.0638462	0	0.0638462	0
0.0639077	0	0.0639077	0	0.0639077	0
0.0639692	0	0.0639692	0	0.0639692	0
0.0640308	0	0.0640308	0	0.0640308	0
0.0640923	0	0.0640923	0	0.0640923	0
0.0641538	0	0.0641538	0	0.0641538	0
0.0642154	0	0.0642154	0	0.0642154	0
0.0642769	0	0.0642769	0	0.0642769	0
0.0643385	0	0.0643385	0	0.0643385	0
0.0644	0	0.0644	0	0.0644	0
0.0644615	0	0.0644615	0	0.0644615	0
0.0645231	0	0.0645231	0	0.0645231	0
0.0645846	0	0.0645846	0	0.0645846	0
0.0646462	0	0.0646462	0	0.0646462	0
0.0647077	0	0.0647077	0	0.0647077	0
0.0647692	0	0.0647692	0	0.0647692	0
0.0648308	0	0.0648308	0	0.0648308	0
0.0648923	0	0.0648923	0	0.0648923	0
0.0649538	0	0.0649538	0	0.0649538	0
0.0650154	0	0.0650154	0	0.0650154	0
0.0650769	0	0.0650769	0	0.0650769	0
0.0651385	0	0.0651385	0	0.0651385	0
0.0652	0	0.0652	0	0.0652	0
0.0652615	0	0.0652615	0	0.0652615	0
0.0653231	0	0.0653231	0	0.0653231	0
0.0653846	0	0.0653846	0	0.0653846	0
0.0654462	0	0.0654462	0	0.0654462	0
0.0655077	0	0.0655077	0	0.0655077	0
0.0655692	0	0.0655692	0	0.0655692	0
0.0656308	0	0.0656308	0	0.0656308	0
0.0656923	0	0.0656923	0	0.0656923	0
0.0657538	0	0.0657538	0	0.0657538	0
0.0658154	0	0.0658154	0	0.0658154	0
0.0658769	0	0.0658769	0	0.0658769	0
0.0659385	0	0.0659385	0	0.0659385	0
0.066	0	0.066	0	0.066	0
0.0660615	0	0.0660615	0	0.0660615	0
0.0661231	0	0.0661231	0	0.0661231	0
0.0661846	0	0.0661846	0	0.0661846	0
0.0662462	0	0.0662462	0	0.0662462	0
0.0663077	0	0.0663077	0	0.0663077	0
0.0663692	0	0.0663692	0	0.0663692	0
0.0664308	0	0.0664308	0	0.0664308	0
0.0664923	0	0.0664923	0	0.0664923	0
0.0665538	0	0.0665538	0	0.0665538	0
0.0666154	0	0.0666154	0	0.0666154	0
0.0666769	0	0.0666769	0	0.0666769	0
0.0667385	0	0.0667385	0	0.0667385	0
0.0668	0	0.0668	0	0.0668	0
0.0668615	0	0.0668615	0	0.0668615	0
0.0669231	0	0.0669231	0	0.0669231	0
0.0669846	0	0.0669846	0	0.0669846	0
0.0670462	0	0.0670462	0	0.0670462	0
0.0671077	0	0.0671077	0	0.0671077	0
0.0671692	0	0.0671692	0	0.0671692	0
0.0672308	0	0.0672308	0	0.0672308	0
0.0672923	0	0.0672923	0	0.0672923	0
0.0673538	0	0.0673538	0	0.0673538	0
0.0674154	0	0.0674154	0	0.0674154	0
0.0674769	0	0.0674769	0	0.0674769	0
0.0675385	0	0.0675385	0	0.0675385	0
0.0676	0	0.0676	0	0.0676	0
0.0676615	0	0.0676615	0	0.0676615	0
0.0677231	0	0.0677231	0	0.0677231	0
0.0677846	0	0.0677846	0	0.0677846	0
0.0678462	0	0.0678462	0	0.0678462	0
0.0679077	0	0.0679077	0	0.0679077	0
0.0679692	0	0.0679692	0	0.0679692	0
0.0680308	0	0.0680308	0	0.0680308	0
0.0680923	0	0.0680923	0	0.0680923	0
0.0681538	0	0.0681538	0	0.0681538	0
0.0682154	0	0.0682154	0	0.0682154	0
0.0682769	0	0.0682769	0	0.0682769	0
0.0683385	0	0.0683385	0	0.0683385	0
0.0684	0	0.0684	0	0.0684	0
0.0684615	0	0.0684615	0	0.0684615	0
0.0685231	0	0.0685231	0	0.0685231	0
0.0685846	0	0.0685846	0	0.0685846	0
0.0686462	0	0.0686462	0	0.0686462	0
0.0687077	0	0.0687077	0	0.0687077	0
0.0687692	0	0.0687692	0	0.0687692	0
0.0688308	0	0.0688308	0	0.0688308	0
0.0688923	0	0.0688923	0	0.0688923	0
0.0689538	0	0.0689538	0	0.0689538	0
0.0690154	0	0.0690154	0	0.0690154	0
0.0690769	0	0.0690769	0	0.0690769	0
0.0691385	0	0.0691385	0	0.0691385	0
0.0692	0	0.0692	0	0.0692	0
0.0692615	0	0.0692615	0	0.0692615	0
0.0693231	0	0.0693231	0	0.0693231	0
0.0693846	0	0.0693846	0	0.0693846	0
0.0694462	0	0.0694462	0	0.0694462	0
0.0695077	0	0.0695077	0	0.0695077	0
0.0695692	0	0.0695692	0	0.0695692	0
0.0696308	0	0.0696308	0	0.0696308	0
0.0696923	0	0.0696923	0	0.0696923	0
0.0697538	0	0.0697538	0	0.0697538	0
0.0698154	0	0.0698154	0	0.0698154	0
0.0698769	0	0.0698769	0	0.0698769	0
0.0699385	0	0.0699385	0	0.0699385	0
0.07	0	0.07	0	0.07	0
0.0700615	0	0.0700615	0	0.0700615	0
0.0701231	0	0.0701231	0	0.0701231	0
0.0701846	0	0.0701846	0	0.0701846	0
0.0702462	0	0.0702462	0	0.0702462	0
0.0703077	0	0.0703077	0	0.0703077	0
0.0703692	0	0.0703692	0	0.0703692	0
0.0704308	0	0.0704308	0	0.0704308	0
0.0704923	0	0.0704923	0	0.0704923	0
0.0705538	0	0.0705538	0	0.0705538	0
0.0706154	0	0.0706154	0	0.0706154	0
0.0706769	0	0.0706769	0	0.0706769	0
0.0707385	0	0.0707385	0	0.0707385	0
0.0708	0	0.0708	0	0.0708	0
0.0708615	0	0.0708615	0	0.0708615	0
0.0709231	0	0.0709231	0	0.0709231	0
0.0709846	0	0.0709846	0	0.0709846	0
0.0710462	0	0.0710462	0	0.0710462	0
0.0711077	0	0.0711077	0	0.0711077	0
0.0711692	0	0.0711692	0	0.0711692	0
0.0712308	0	0.0712308	0	0.0712308	0
0.0712923	0	0.0712923	0	0.0712923	0
0.0713538	0	0.0713538	0	0.0713538	0
0.0714154	0	0.0714154	0	0.0714154	0
0.0714769	0	0.0714769	0	0.0714769	0
0.0715385	0	0.0715385	0	0.0715385	0
0.0716	0	0.0716	0	0.0716	0
0.0716615	0	0.0716615	0	0.0716615	0
0.0717231	0	0.0717231	0	0.0717231	0
0.0717846	0	0.0717846	0	0.0717846	0
0.0718462	0	0.0718462	0	0.0718462	0
0.0719077	0	0.0719077	0	0.0719077	0
0.0719692	0	0.0719692	0	0.0719692	0
0.0720308	0	0.0720308	0	0.0720308	0
0.0720923	0	0.0720923	0	0.0720923	0
0.0721538	0	0.0721538	0	0.0721538	0
0.0722154	0	0.0722154	0	0.0722154	0
0.0722769	0	0.0722769	0	0.0722769	0
0.0723385	0	0.0723385	0	0.0723385	0
0.0724	0	0.0724	0	0.0724	0
0.0724615	0	0.0724615	0	0.0724615	0
0.0725231	0	0.0725231	0	0.0725231	0
0.0725846	0	0.0725846	0	0.0725846	0
0.0726462	0	0.0726462	0	0.0726462	0
0.0727077	0	0.0727077	0	0.0727077	0
0.0727692	0	0.0727692	0	0.0727692	0
0.0728308	0	0.0728308	0	0.0728308	0
0.0728923	0	0.0728923	0	0.0728923	0
0.0729538	0	0.0729538	0	0.0729538	0
0.0730154	0	0.0730154	0	0.0730154	0
0.0730769	0	0.0730769	0	0.0730769	0
0.0731385	0	0.0731385	0	0.0731385	0
0.0732	0	0.0732	0	0.0732	0
0.0732615	0	0.0732615	0	0.0732615	0
0.0733231	0	0.0733231	0	0.0733231	0
0.0733846	0	0.0733846	0	0.0733846	0
0.0734462	0	0.0734462	0	0.0734462	0
0.0735077	0	0.0735077	0	0.0735077	0
0.0735692	0	0.0735692	0	0.0735692	0
0.0736308	0	0.0736308	0	0.0736308	0
0.0736923	0	0.0736923	0	0.0736923	0
0.0737538	0	0.0737538	0	0.0737538	0
0.0738154	0	0.0738154	0	0.0738154	0
0.0738769	0	0.0738769	0	0.0738769	0
0.0739385	0	0.0739385	0	0.0739385	0
0.074	0	0.074	0	0.074	0
0.0740615	0	0.0740615	0	0.0740615	0
0.0741231	0	0.0741231	0	0.0741231	0
0.0741846	0	0.0741846	0	0.0741846	0
0.0742462	0	0.0742462	0	0.0742462	0
0.0743077	0	0.0743077	0	0.0743077	0
0.0743692	0	0.0743692	0	0.0743692	0
0.0744308	0	0.0744308	0	0.0744308	0
0.0744923	0	0.0744923	0	0.0744923	0
0.0745538	0	0.0745538	0	0.0745538	0
0.0746154	0	0.0746154	0	0.0746154	0
0.0746769	0	0.0746769	0	0.0746769	0
0.0747385	0	0.0747385	0	0.0747385	0
0.0748	0	0.0748	0	0.0748	0
0.0748615	0	0.0748615	0	0.0748615	0
0.0749231	0	0.0749231	0	0.0749231	0
0.0749846	0	0.0749846	0	0.0749846	0
0.0750462	0	0.0750462	0	0.0750462	0
0.0751077	0	0.0751077	0	0.0751077	0
0.0751692	0	0.0751692	0	0.0751692	0
0.0752308	0	0.0752308	0	0.0752308	0
0.0752923	0	0.0752923	0	0.0752923	0
0.0753538	0	0.0753538	0	0.0753538	0
0.0754154	0	0.0754154	0	0.0754154	0
0.0754769	0	0.0754769	0	0.0754769	0
0.0755385	0	0.0755385	0	0.0755385	0
0.0756	0	0.0756	0	0.0756	0
0.0756615	0	0.0756615	0	0.0756615	0
0.0757231	0	0.0757231	0	0.0757231	0
0.0757846	0	0.0757846	0	0.0757846	0
0.0758462	0	0.0758462	0	0.0758462	0
0.0759077	0	0.0759077	0	0.0759077	0
0.0759692	0	0.0759692	0	0.0759692	0
0.0760308	0	0.0760308	0	0.0760308	0
0.0760923	0	0.0760923	0	0.0760923	0
0.0761538	0	0.0761538	0	0.0761538	0
0.0762154	0	0.0762154	0	0.0762154	0
0.0762769	0	0.0762769	0	0.0762769	0
0.0763385	0	0.0763385	0	0.0763385	0
0.0764	0	0.0764	0	0.0764	0
0.0764615	0	0.0764615	0	0.0764615	0
0.0765231	0	0.0765231	0	0.0765231	0
0.0765846	0	0.0765846	0	0.0765846	0
0.0766462	0	0.0766462	0	0.0766462	0
0.0767077	0	0.0767077	0	0.0767077	0
0.0767692	0	0.0767692	0	0.0767692	0
0.0768308	0	0.0768308	0	0.0768308	0
0.0768923	0	0.0768923	0	0.0768923	0
0.0769538	0	0.0769538	0	0.0769538	0
0.0770154	0	0.0770154	0	0.0770154	0
0.0770769	0	0.0770769	0	0.0770769	0
0.0771385	0	0.0771385	0	0.0771385	0
0.0772	0	0.0772	0	0.0772	0
0.0772615	0	0.0772615	0	0.0772615	0
0.0773231	0	0.0773231	0	0.0773231	0
0.0773846	0	0.0773846	0	0.0773846	0
0.0774462	0	0.0774462	0	0.0774462	0
0.0775077	0	0.0775077	0	0.0775077	0
0.0775692	0	0.0775692	0	0.0775692	0
0.0776308	0	0.0776308	0	0.0776308	0
0.0776923	0	0.0776923	0	0.0776923	0
0.0777538	0	0.0777538	0	0.0777538	0
0.0778154	0	0.0778154	0	0.0778154	0
0.0778769	0	0.0778769	0	0.0778769	0
0.0779385	0	0.0779385	0	0.0779385	0
0.078	0	0.078	0	0.078	0
0.0780615	0	0.0780615	0	0.0780615	0
0.0781231	0	0.0781231	0	0.0781231	0
0.0781846	0	0.0781846	0	0.0781846	0
0.0782462	0	0.0782462	0	0.0782462	0
0.0783077	0	0.0783077	0	0.0783077	0
0.0783692	0	0.0783692	0	0.0783692	0
0.0784308	0	0.0784308	0	0.0784308	0
0.0784923	0	0.0784923	0	0.0784923	0
0.0785538	0	0.0785538	0	0.0785538	0
0.0786154	0	0.0786154	0	0.0786154	0
0.0786769	0	0.0786769	0	0.0786769	0
0.0787385	0	0.0787385	0	0.0787385	0
0.0788	0	0.0788	0	0.0788	0
0.0788615	0	0.0788615	0	0.0788615	0
0.0789231	0	0.0789231	0	0.0789231	0
0.0789846	0	0.0789846	0	0.0789846	0
0.0790462	0	0.0790462	0	0.0790462	0
0.0791077	0	0.0791077	0	0.0791077	0
0.0791692	0	0.0791692	0	0.0791692	0
0.0792308	0	0.0792308	0	0.0792308	0
0.0792923	0	0.0792923	0	0.0792923	0
0.0793538	0	0.0793538	0	0.0793538	0
0.0794154	0	0.0794154	0	0.0794154	0
0.0794769	0	0.0794769	0	0.0794769	0
0.0795385	0	0.0795385	0	0.0795385	0
0.0796	0	0.0796	0	0.0796	0
0.0796615	0	0.0796615	0	0.0796615	0
0.0797231	0	0.0797231	0	0.0797231	0
0.0797846	0	0.0797846	0	0.0797846	0
0.0798462	0	0.0798462	0	0.0798462	0
0.0799077	0	0.0799077	0	0.0799077	0
0.0799692	0	0.0799692	0	0.0799692	0
0.0800308	0	0.0800308	0	0.0800308	0
0.0800923	0	0.0800923	0	0.0800923	0
0.0801538	0	0.0801538	0	0.0801538	0
0.0802154	0	0.0802154	0	0.0802154	0
0.0802769	0	0.0802769	0	0.0802769	0
0.0803385	0	0.0803385	0	0.0803385	0
0.0804	0	0.0804	0	0.0804	0
0.0804615	0	0.0804615	0	0.0804615	0
0.0805231	0	0.0805231	0	0.0805231	0
0.0805846	0	0.0805846	0	0.0805846	0
0.0806462	0	0.0806462	0	0.0806462	0
0.0807077	0	0.0807077	0	0.0807077	0
0.0807692	0	0.0807692	0	0.0807692	0
0.0808308	0	0.0808308	0	0.0808308	0
0.0808923	0	0.0808923	0	0.0808923	0
0.0809538	0	0.0809538	0	0.0809538	0
0.0810154	0	0.0810154	0	0.0810154	0
0.0810769	0	0.0810769	0	0.0810769	0
0.0811385	0	0.0811385	0	0.0811385	0
0.0812	0	0.0812	0	0.0812	0
0.0812615	0	0.0812615	0	0.0812615	0
0.0813231	0	0.0813231	0	0.0813231	0
0.0813846	0	0.0813846	0	0.0813846	0
0.0814462	0	0.0814462	0	0.0814462	0
0.0815077	0	0.0815077	0	0.0815077	0
0.0815692	0	0.0815692	0	0.0815692	0
0.0816308	0	0.0816308	0	0.0816308	0
0.0816923	0	0.0816923	0	0.0816923	0
0.0817538	0	0.0817538	0	0.0817538	0
0.0818154	0	0.0818154	0	0.0818154	0
0.0818769	0	0.0818769	0	0.0818769	0
0.0819385	0	0.0819385	0	0.0819385	0
0.082	0	0.082	0	0.082	0
0.0820615	0	0.0820615	0	0.0820615	0
0.0821231	0	0.0821231	0	0.0821231	0
0.0821846	0	0.0821846	0	0.0821846	0
0.0822462	0	0.0822462	0	0.0822462	0
0.0823077	0	0.0823077	0	0.0823077	0
0.0823692	0	0.0823692	0	0.0823692	0
0.0824308	0	0.0824308	0	0.0824308	0
0.0824923	0	0.0824923	0	0.0824923	0
0.0825538	0	0.0825538	0	0.0825538	0
0.0826154	0	0.0826154	0	0.0826154	0
0.0826769	0	0.0826769	0	0.0826769	0
0.0827385	0	0.0827385	0	0.0827385	0
0.0828	0	0.0828	0	0.0828	0
0.0828615	0	0.0828615	0	0.0828615	0
0.0829231	0	0.0829231	0	0.0829231	0
0.0829846	0	0.0829846	0	0.0829846	0
0.0830462	0	0.0830462	0	0.0830462	0
0.0831077	0	0.0831077	0	0.0831077	0
0.0831692	0	0.0831692	0	0.0831692	0
0.0832308	0	0.0832308	0	0.0832308	0
0.0832923	0	0.0832923	0	0.0832923	0
0.0833538	0	0.0833538	0	0.0833538	0
0.0834154	0	0.0834154	0	0.0834154	0
0.0834769	0	0.0834769	0	0.0834769	0
0.0835385	0	0.0835385	0	0.0835385	0
0.0836	0	0.0836	0	0.0836	0
0.0836615	0	0.0836615	0	0.0836615	0
0.0837231	0	0.0837231	0	0.0837231	0
0.0837846	0	0.0837846	0	0.0837846	0
0.0838462	0	0.0838462	0	0.0838462	0
0.0839077	0	0.0839077	0	0.0839077	0
0.0839692	0	0.0839692	0	0.0839692	0
0.0840308	0	0.0840308	0	0.0840308	0
0.0840923	0	0.0840923	0	0.0840923	0
0.0841538	0	0.0841538	0	0.0841538	0
0.0842154	0	0.0842154	0	0.0842154	0
0.0842769	0	0.0842769	0	0.0842769	0
0.0843385	0	0.0843385	0	0.0843385	0
0.0844	0	0.0844	0	0.0844	0
0.0844615	0	0.0844615	0	0.0844615	0
0.0845231	0	0.0845231	0	0.0845231	0
0.0845846	0	0.0845846	0	0.0845846	0
0.0846462	0	0.0846462	0	0.0846462	0
0.0847077	0	0.0847077	0	0.0847077	0
0.0847692	0	0.0847692	0	0.0847692	0
0.0848308	0	0.0848308	0	0.0848308	0
0.0848923	0	0.0848923	0	0.0848923	0
0.0849538	0	0.0849538	0	0.0849538	0
0.0850154	0	0.0850154	0	0.0850154	0
0.0850769	0	0.0850769	0	0.0850769	0
0.0851385	0	0.0851385	0	0.0851385	0
0.0852	0	0.0852	0	0.0852	0
0.0852615	0	0.0852615	0	0.0852615	0
0.0853231	0	0.0853231	0	0.0853231	0
0.0853846	0	0.0853846	0	0.0853846	0
0.0854462	0	0.0854462	0	0.0854462	0
0.0855077	0	0.0855077	0	0.0855077	0
0.0855692	0	0.0855692	0	0.0855692	0
0.0856308	0	0.0856308	0	0.0856308	0
0.0856923	0	0.0856923	0	0.0856923	0
0.0857538	0	0.0857538	0	0.0857538	0
0.0858154	0	0.0858154	0	0.0858154	0
0.0858769	0	0.0858769	0	0.0858769	0
0.0859385	0	0.0859385	0	0.0859385	0
0.086	0	0.086	0	0.086	0
0.0860615	0	0.0860615	0	0.0860615	0
0.0861231	0	0.0861231	0	0.0861231	0
0.0861846	0	0.0861846	0	0.0861846	0
0.0862462	0	0.0862462	0	0.0862462	0
0.0863077	0	0.0863077	0	0.0863077	0
0.0863692	0	0.0863692	0	0.0863692	0
0.0864308	0	0.0864308	0	0.0864308	0
0.0864923	0	0.0864923	0	0.0864923	0
0.0865538	0	0.0865538	0	0.0865538	0
0.0866154	0	0.0866154	0	0.0866154	0
0.0866769	0	0.0866769	0	0.0866769	0
0.0867385	0	0.0867385	0	0.0867385	0
0.0868	0	0.0868	0	0.0868	0
0.0868615	0	0.0868615	0	0.0868615	0
0.0869231	0	0.0869231	0	0.0869231	0
0.0869846	0	0.0869846	0	0.0869846	0
0.0870462	0	0.0870462	0	0.0870462	0
0.0871077	0	0.0871077	0	0.0871077	0
0.0871692	0	0.0871692	0	0.0871692	0
0.0872308	0	0.0872308	0	0.0872308	0
0.0872923	0	0.0872923	0	0.0872923	0
0.0873538	0	0.0873538	0	0.0873538	0
0.0874154	0	0.0874154	0	0.0874154	0
0.0874769	0	0.0874769	0	0.0874769	0
0.0875385	0	0.0875385	0	0.0875385	0
0.0876	0	0.0876	0	0.0876	0
0.0876615	0	0.0876615	0	0.0876615	0
0.0877231	0	0.0877231	0	0.0877231	0
0.0877846	0	0.0877846	0	0.0877846	0
0.0878462	0	0.0878462	0	0.0878462	0
0.0879077	0	0.0879077	0	0.0879077	0
0.0879692	0	0.0879692	0	0.0879692	0
0.0880308	0	0.0880308	0	0.0880308	0
0.0880923	0	0.0880923	0	0.0880923	0
0.0881538	0	0.0881538	0	0.0881538	0
0.0882154	0	0.0882154	0	0.0882154	0
0.0882769	0	0.0882769	0	0.0882769	0
0.0883385	0	0.0883385	0	0.0883385	0
0.0884	0	0.0884	0	0.0884	0
0.0884615	0	0.0884615	0	0.0884615	0
0.0885231	0	0.0885231	0	0.0885231	0
0.0885846	0	0.0885846	0	0.0885846	0
0.0886462	0	0.0886462	0	0.0886462	0
0.0887077	0	0.0887077	0	0.0887077	0
0.0887692	0	0.0887692	0	0.0887692	0
0.0888308	0	0.0888308	0	0.0888308	0
0.0888923	0	0.0888923	0	0.0888923	0
0.0889538	0	0.0889538	0	0.0889538	0
0.0890154	0	0.0890154	0	0.0890154	0
0.0890769	0	0.0890769	0	0.0890769	0
0.0891385	0	0.0891385	0	0.0891385	0
0.0892	0	0.0892	0	0.0892	0
0.0892615	0	0.0892615	0	0.0892615	0
0.0893231	0	0.0893231	0	0.0893231	0
0.0893846	0	0.0893846	0	0.0893846	0
0.0894462	0	0.0894462	0	0.0894462	0
0.0895077	0	0.0895077	0	0.0895077	0
0.0895692	0	0.0895692	0	0.0895692	0
0.0896308	0	0.0896308	0	0.0896308	0
0.0896923	0	0.0896923	0	0.0896923	0
0.0897538	0	0.0897538	0	0.0897538	0
0.0898154	0	0.0898154	0	0.0898154	0
0.0898769	0	0.0898769	0	0.0898769	0
0.0899385	0	0.0899385	0	0.0899385	0
0.09	0	0.09	0	0.09	0
0.0900615	0	0.0900615	0	0.0900615	0
0.0901231	0	0.0901231	0	0.0901231	0
0.0901846	0	0.0901846	0	0.0901846	0
0.0902462	0	0.0902462	0	0.0902462	0
0.0903077	0	0.0903077	0	0.0903077	0
0.0903692	0	0.0903692	0	0.0903692	0
0.0904308	0	0.0904308	0	0.0904308	0
0.0904923	0	0.0904923	0	0.0904923	0
0.0905538	0	0.0905538	0	0.0905538	0
0.0906154	0	0.0906154	0	0.0906154	0
0.0906769	0	0.0906769	0	0.0906769	0
0.0907385	0	0.0907385	0	0.0907385	0
0.0908	0	0.0908	0	0.0908	0
0.0908615	0	0.0908615	0	0.0908615	0
0.0909231	0	0.0909231	0	0.0909231	0
0.0909846	0	0.0909846	0	0.0909846	0
0.0910462	0	0.0910462	0	0.0910462	0
0.0911077	0	0.0911077	0	0.0911077	0
0.0911692	0	0.0911692	0	0.0911692	0
0.0912308	0	0.0912308	0	0.0912308	0
0.0912923	0	0.0912923	0	0.0912923	0
0.0913538	0	0.0913538	0	0.0913538	0
0.0914154	0	0.0914154	0	0.0914154	0
0.0914769	0	0.0914769	0	0.0914769	0
0.0915385	0	0.0915385	0	0.0915385	0
0.0916	0	0.0916	0	0.0916	0
0.0916615	0	0.0916615	0	0.0916615	0
0.0917231	0	0.0917231	0	0.0917231	0
0.0917846	0	0.0917846	0	0.0917846	0
0.0918462	0	0.0918462	0	0.0918462	0
0.0919077	0	0.0919077	0	0.0919077	0
0.0919692	0	0.0919692	0	0.0919692	0
0.0920308	0	0.0920308	0	0.0920308	0
0.0920923	0	0.0920923	0	0.0920923	0
0.0921538	0	0.0921538	0	0.0921538	0
0.0922154	0	0.0922154	0	0.0922154	0
0.0922769	0	0.0922769	0	0.0922769	0
0.0923385	0	0.0923385	0	0.0923385	0
0.0924	0	0.0924	0	0.0924	0
0.0924615	0	0.0924615	0	0.0924615	0
0.0925231	0	0.0925231	0	0.0925231	0
0.0925846	0	0.0925846	0	0.0925846	0
0.0926462	0	0.0926462	0	0.0926462	0
0.0927077	0	0.0927077	0	0.0927077	0
0.0927692	0	0.0927692	0	0.0927692	0
0.0928308	0	0.0928308	0	0.0928308	0
0.0928923	0	0.0928923	0	0.0928923	0
0.0929538	0	0.0929538	0	0.0929538	0
0.0930154	0	0.0930154	0	0.0930154	0
0.0930769	0	0.0930769	0	0.0930769	0
0.0931385	0	0.0931385	0	0.0931385	0
0.0932	0	0.0932	0	0.0932	0
0.0932615	0	0.0932615	0	0.0932615	0
0.0933231	0	0.0933231	0	0.0933231	0
0.0933846	0	0.0933846	0	0.0933846	0
0.0934462	0	0.0934462	0	0.0934462	0
0.0935077	0	0.0935077	0	0.0935077	0
0.0935692	0	0.0935692	0	0.0935692	0
0.0936308	0	0.0936308	0	0.0936308	0
0.0936923	0	0.0936923	0	0.0936923	0
0.0937538	0	0.0937538	0	0.0937538	0
0.0938154	0	0.0938154	0	0.0938154	0
0.0938769	0	0.0938769	0	0.0938769	0
0.0939385	0	0.0939385	0	0.0939385	0
0.094	0	0.094	0	0.094	0
0.0940615	0	0.0940615	0	0.0940615	0
0.0941231	0	0.0941231	0	0.0941231	0
0.0941846	0	0.0941846	0	0.0941846	0
0.0942462	0	0.0942462	0	0.0942462	0
0.0943077	0	0.0943077	0	0.0943077	0
0.0943692	0	0.0943692	0	0.0943692	0
0.0944308	0	0.0944308	0	0.0944308	0
0.0944923	0	0.0944923	0	0.0944923	0
0.0945538	0	0.0945538	0	0.0945538	0
0.0946154	0	0.0946154	0	0.0946154	0
0.0946769	0	0.0946769	0	0.0946769	0
0.0947385	0	0.0947385	0	0.0947385	0
0.0948	0	0.0948	0	0.0948	0
0.0948615	0	0.0948615	0	0.0948615	0
0.0949231	0	0.0949231	0	0.0949231	0
0.0949846	0	0.0949846	0	0.0949846	0
0.0950462	0	0.0950462	0	0.0950462	0
0.0951077	0	0.0951077	0	0.0951077	0
0.0951692	0	0.0951692	0	0.0951692	0
0.0952308	0	0.0952308	0	0.0952308	0
0.0952923	0	0.0952923	0	0.0952923	0
0.0953538	0	0.0953538	0	0.0953538	0
0.0954154	0	0.0954154	0	0.0954154	0
0.0954769	0	0.0954769	0	0.0954769	0
0.0955385	0	0.0955385	0	0.0955385	0
0.0956	0	0.0956	0	0.0956	0
0.0956615	0	0.0956615	0	0.0956615	0
0.0957231	0	0.0957231	0	0.0957231	0
0.0957846	0	0.0957846	0	0.0957846	0
0.0958462	0	0.0958462	0	0.0958462	0
0.0959077	0	0.0959077	0	0.0959077	0
0.0959692	0	0.0959692	0	0.0959692	0
0.0960308	0	0.0960308	0	0.0960308	0
0.0960923	0	0.0960923	0	0.0960923	0
0.0961538	0	0.0961538	0	0.0961538	0
0.0962154	0	0.0962154	0	0.0962154	0
0.0962769	0	0.0962769	0	0.0962769	0
0.0963385	0	0.0963385	0	0.0963385	0
0.0964	0	0.0964	0	0.0964	0
0.0964615	0	0.0964615	0	0.0964615	0
0.0965231	0	0.0965231	0	0.0965231	0
0.0965846	0	0.0965846	0	0.0965846	0
0.0966462	0	0.0966462	0	0.0966462	0
0.0967077	0	0.0967077	0	0.0967077	0
0.0967692	0	0.0967692	0	0.0967692	0
0.0968308	0	0.0968308	0	0.0968308	0
0.0968923	0	0.0968923	0	0.0968923	0
0.0969538	0	0.0969538	0	0.0969538	0
0.0970154	0	0.0970154	0	0.0970154	0
0.0970769	0	0.0970769	0	0.0970769	0
0.0971385	0	0.0971385	0	0.0971385	0
0.0972	0	0.0972	0	0.0972	0
0.0972615	0	0.0972615	0	0.0972615	0
0.0973231	0	0.0973231	0	0.0973231	0
0.0973846	0	0.0973846	0	0.0973846	0
0.0974462	0	0.0974462	0	0.0974462	0
0.0975077	0	0.0975077	0	0.0975077	0
0.0975692	0	0.0975692	0	0.0975692	0
0.0976308	0	0.0976308	0	0.0976308	0
0.0976923	0	0.0976923	0	0.0976923	0
0.0977538	0	0.0977538	0	0.0977538	0
0.0978154	0	0.0978154	0	0.0978154	0
0.0978769	0	0.0978769	0	0.0978769	0
0.0979385	0	0.0979385	0	0.0979385	0
0.098	0	0.098	0	0.098	0
0.0980615	0	0.0980615	0	0.0980615	0
0.0981231	0	0.0981231	0	0.0981231	0
0.0981846	0	0.0981846	0	0.0981846	0
0.0982462	0	0.0982462	0	0.0982462	0
0.0983077	0	0.0983077	0	0.0983077	0
0.0983692	0	0.0983692	0	0.0983692	0
0.0984308	0	0.0984308	0	0.0984308	0
0.0984923	0	0.0984923	0	0.0984923	0
0.0985538	0	0.0985538	0	0.0985538	0
0.0986154	0	0.0986154	0	0.0986154	0
0.0986769	0	0.0986769	0	0.0986769	0
0.0987385	0	0.0987385	0	0.0987385	0
0.0988	0	0.0988	0	0.0988	0
0.0988615	0	0.0988615	0	0.0988615	0
0.0989231	0	0.0989231	0	0.0989231	0
0.0989846	0	0.0989846	0	0.0989846	0
0.0990462	0	0.0990462	0	0.0990462	0
0.0991077	0	0.0991077	0	0.0991077	0
0.0991692	0	0.0991692	0	0.0991692	0
0.0992308	0	0.0992308	0	0.0992308	0
0.0992923	0	0.0992923	0	0.0992923	0
0.0993538	0	0.0993538	0	0.0993538	0
0.0994154	0	0.0994154	0	0.0994154	0
0.0994769	0	0.0994769	0	0.0994769	0
0.0995385	0	0.0995385	0	0.0995385	0
0.0996	0	0.0996	0	0.0996	0
0.0996615	0	0.0996615	0	0.0996615	0
0.0997231	0	0.0997231	0	0.0997231	0
0.0997846	0	0.0997846	0	0.0997846	0
0.0998462	0	0.0998462	0	0.0998462	0
0.0999077	0	0.0999077	0	0.0999077	0
0.0999692	0	0.0999692	0	0.0999692	0
0.100031	0	0.100031	0	0.100031	0
0.100092	0	0.100092	0	0.100092	0
0.100154	0	0.100154	0	0.100154	0
0.100215	0	0.100215	0	0.100215	0
0.100277	0	0.100277	0	0.100277	0
0.100338	0	0.100338	0	0.100338	0
0.1004	0	0.1004	0	0.1004	0
0.100462	0	0.100462	0	0.100462	0
0.100523	0	0.100523	0	0.100523	0
0.100585	0	0.100585	0	0.100585	0
0.100646	0	0.100646	0	0.100646	0
0.100708	0	0.100708	0	0.100708	0
0.100769	0	0.100769	0	0.100769	0
0.100831	0	0.100831	0	0.100831	0
0.100892	0	0.100892	0	0.100892	0
0.100954	0	0.100954	0	0.100954	0
0.101015	0	0.101015	0	0.101015	0
0.101077	0	0.101077	0	0.101077	0
0.101138	0	0.101138	0	0.101138	0
0.1012	0	0.1012	0	0.1012	0
0.101262	0	0.101262	0	0.101262	0
0.101323	0	0.101323	0	0.101323	0
0.101385	0	0.101385	0	0.101385	0
0.101446	0	0.101446	0	0.101446	0
0.101508	0	0.101508	0	0.101508	0
0.101569	0	0.101569	0	0.101569	0
0.101631	0	0.101631	0	0.101631	0
0.101692	0	0.101692	0	0.101692	0
0.101754	0	0.101754	0	0.101754	0
0.101815	0	0.101815	0	0.101815	0
0.101877	0	0.101877	0	0.101877	0
0.101938	0	0.101938	0	0.101938	0
0.102	0	0.102	0	0.102	0
0.102062	0	0.102062	0	0.102062	0
0.102123	0	0.102123	0	0.102123	0
0.102185	0	0.102185	0	0.102185	0
0.102246	0	0.102246	0	0.102246	0
0.102308	0	0.102308	0	0.102308	0
0.102369	0	0.102369	0	0.102369	0
0.102431	0	0.102431	0	0.102431	0
0.102492	0	0.102492	0	0.102492	0
0.102554	0	0.102554	0	0.102554	0
0.102615	0	0.102615	0	0.102615	0
0.102677	0	0.102677	0	0.102677	0
0.102738	0	0.102738	0	0.102738	0
0.1028	0	0.1028	0	0.1028	0
0.102862	0	0.102862	0	0.102862	0
0.102923	0	0.102923	0	0.102923	0
0.102985	0	0.102985	0	0.102985	0
0.103046	0	0.103046	0	0.103046	0
0.103108	0	0.103108	0	0.103108	0
0.103169	0	0.103169	0	0.103169	0
0.103231	0	0.103231	0	0.103231	0
0.103292	0	0.103292	0	0.103292	0
0.103354	0	0.103354	0	0.103354	0
0.103415	0	0.103415	0	0.103415	0
0.103477	0	0.103477	0	0.103477	0
0.103538	0	0.103538	0	0.103538	0
0.1036	0	0.1036	0	0.1036	0
0.103662	0	0.103662	0	0.103662	0
0.103723	0	0.103723	0	0.103723	0
0.103785	0	0.103785	0	0.103785	0
0.103846	0	0.103846	0	0.103846	0
0.103908	0	0.103908	0	0.103908	0
0.103969	0	0.103969	0	0.103969	0
0.104031	0	0.104031	0	0.104031	0
0.104092	0	0.104092	0	0.104092	0
0.104154	0	0.104154	0	0.104154	0
0.104215	0	0.104215	0	0.104215	0
0.104277	0	0.104277	0	0.104277	0
0.104338	0	0.104338	0	0.104338	0
0.1044	0	0.1044	0	0.1044	0
0.104462	0	0.104462	0	0.104462	0
0.104523	0	0.104523	0	0.104523	0
0.104585	0	0.104585	0	0.104585	0
0.104646	0	0.104646	0	0.104646	0
0.104708	0	0.104708	0	0.104708	0
0.104769	0	0.104769	0	0.104769	0
0.104831	0	0.104831	0	0.104831	0
0.104892	0	0.104892	0	0.104892	0
0.104954	0	0.104954	0	0.104954	0
0.105015	0	0.105015	0	0.105015	0
0.105077	0	0.105077	0	0.105077	0
0.105138	0	0.105138	0	0.105138	0
0.1052	0	0.1052	0	0.1052	0
0.105262	0	0.105262	0	0.105262	0
0.105323	0	0.105323	0	0.105323	0
0.105385	0	0.105385	0	0.105385	0
0.105446	0	0.105446	0	0.105446	0
0.105508	0	0.105508	0	0.105508	0
0.105569	0	0.105569	0	0.105569	0
0.105631	0	0.105631	0	0.105631	0
0.105692	0	0.105692	0	0.105692	0
0.105754	0	0.105754	0	0.105754	0
0.105815	0	0.105815	0	0.105815	0
0.105877	0	0.105877	0	0.105877	0
0.105938	0	0.105938	0	0.105938	0
0.106	0	0.106	0	0.106	0
0.106062	0	0.106062	0	0.106062	0
0.106123	0	0.106123	0	0.106123	0
0.106185	0	0.106185	0	0.106185	0
0.106246	0	0.106246	0	0.106246	0
0.106308	0	0.106308	0	0.106308	0
0.106369	0	0.106369	0	0.106369	0
0.106431	0	0.106431	0	0.106431	0
0.106492	0	0.106492	0	0.106492	0
0.106554	0	0.106554	0	0.106554	0
0.106615	0	0.106615	0	0.106615	0
0.106677	0	0.106677	0	0.106677	0
0.106738	0	0.106738	0	0.106738	0
0.1068	0	0.1068	0	0.1068	0
0.106862	0	0.106862	0	0.106862	0
0.106923	0	0.106923	0	0.106923	0
0.106985	0	0.106985	0	0.106985	0
0.107046	0	0.107046	0	0.107046	0
0.107108	0	0.107108	0	0.107108	0
0.107169	0	0.107169	0	0.107169	0
0.107231	0	0.107231	0	0.107231	0
0.107292	0	0.107292	0	0.107292	0
0.107354	0	0.107354	0	0.107354	0
0.107415	0	0.107415	0	0.107415	0
0.107477	0	0.107477	0	0.107477	0
0.107538	0	0.107538	0	0.107538	0
0.1076	0	0.1076	0	0.1076	0
0.107662	0	0.107662	0	0.107662	0
0.107723	0	0.107723	0	0.107723	0
0.107785	0	0.107785	0	0.107785	0
0.107846	0	0.107846	0	0.107846	0
0.107908	0	0.107908	0	0.107908	0
0.107969	0	0.107969	0	0.107969	0
0.108031	0	0.108031	0	0.108031	0
0.108092	0	0.108092	0	0.108092	0
0.108154	0	0.108154	0	0.108154	0
0.108215	0	0.108215	0	0.108215	0
0.108277	0	0.108277	0	0.108277	0
0.108338	0	0.108338	0	0.108338	0
0.1084	0	0.1084	0	0.1084	0
0.108462	0	0.108462	0	0.108462	0
0.108523	0	0.108523	0	0.108523	0
0.108585	0	0.108585	0	0.108585	0
0.108646	0	0.108646	0	0.108646	0
0.108708	0	0.108708	0	0.108708	0
0.108769	0	0.108769	0	0.108769	0
0.108831	0	0.108831	0	0.108831	0
0.108892	0	0.108892	0	0.108892	0
0.108954	0	0.108954	0	0.108954	0
0.109015	0	0.109015	0	0.109015	0
0.109077	0	0.109077	0	0.109077	0
0.109138	0	0.109138	0	0.109138	0
0.1092	0	0.1092	0	0.1092	0
0.109262	0	0.109262	0	0.109262	0
0.109323	0	0.109323	0	0.109323	0
0.109385	0	0.109385	0	0.109385	0
0.109446	0	0.109446	0	0.109446	0
0.109508	0	0.109508	0	0.109508	0
0.109569	0	0.109569	0	0.109569	0
0.109631	0	0.109631	0	0.109631	0
0.109692	0	0.109692	0	0.109692	0
0.109754	0	0.109754	0	0.109754	0
0.109815	0	0.109815	0	0.109815	0
0.109877	0	0.109877	0	0.109877	0
0.109938	0	0.109938	0	0.109938	0
0.11	0	0.11	0	0.11	0
0.110062	0	0.110062	0	0.110062	0
0.110123	0	0.110123	0	0.110123	0
0.110185	0	0.110185	0	0.110185	0
0.110246	0	0.110246	0	0.110246	0
0.110308	0	0.110308	0	0.110308	0
0.110369	0	0.110369	0	0.110369	0
0.110431	0	0.110431	0	0.110431	0
0.110492	0	0.110492	0	0.110492	0
0.110554	0	0.110554	0	0.110554	0
0.110615	0	0.110615	0	0.110615	0
0.110677	0	0.110677	0	0.110677	0
0.110738	0	0.110738	0	0.110738	0
0.1108	0	0.1108	0	0.1108	0
0.110862	0	0.110862	0	0.110862	0
0.110923	0	0.110923	0	0.110923	0
0.110985	0	0.110985	0	0.110985	0
0.111046	0	0.111046	0	0.111046	0
0.111108	0	0.111108	0	0.111108	0
0.111169	0	0.111169	0	0.111169	0
0.111231	0	0.111231	0	0.111231	0
0.111292	0	0.111292	0	0.111292	0
0.111354	0	0.111354	0	0.111354	0
0.111415	0	0.111415	0	0.111415	0
0.111477	0	0.111477	0	0.111477	0
0.111538	0	0.111538	0	0.111538	0
0.1116	0	0.1116	0	0.1116	0
0.111662	0	0.111662	0	0.111662	0
0.111723	0	0.111723	0	0.111723	0
0.111785	0	0.111785	0	0.111785	0
0.111846	0	0.111846	0	0.111846	0
0.111908	0	0.111908	0	0.111908	0
0.111969	0	0.111969	0	0.111969	0
0.112031	0	0.112031	0	0.112031	0
0.112092	0	0.112092	0	0.112092	0
0.112154	0	0.112154	0	0.112154	0
0.112215	0	0.112215	0	0.112215	0
0.112277	0	0.112277	0	0.112277	0
0.112338	0	0.112338	0	0.112338	0
0.1124	0	0.1124	0	0.1124	0
0.112462	0	0.112462	0	0.112462	0
0.112523	0	0.112523	0	0.112523	0
0.112585	0	0.112585	0	0.112585	0
0.112646	0	0.112646	0	0.112646	0
0.112708	0	0.112708	0	0.112708	0
0.112769	0	0.112769	0	0.112769	0
0.112831	0	0.112831	0	0.112831	0
0.112892	0	0.112892	0	0.112892	0
0.112954	0	0.112954	0	0.112954	0
0.113015	0	0.113015	0	0.113015	0
0.113077	0	0.113077	0	0.113077	0
0.113138	0	0.113138	0	0.113138	0
0.1132	0	0.1132	0	0.1132	0
0.113262	0	0.113262	0	0.113262	0
0.113323	0	0.113323	0	0.113323	0.0116836
0.113385	0	0.113385	0	0.113385	0.0116836
0.113446	0	0.113446	0	0.113446	0.0116836
0.113508	0	0.113508	0	0.113508	0.0116836
0.113569	0	0.113569	0	0.113569	0.0116836
0.113631	0	0.113631	0	0.113631	0.0116836
0.113692	0	0.113692	0	0.113692	0.0116836
0.113754	0	0.113754	0	0.113754	0.0116836
0.113815	0	0.113815	0	0.113815	0.0116836
0.113877	0	0.113877	0	0.113877	0.0116836
0.113938	0	0.113938	0	0.113938	0.0116836
0.114	0	0.114	0	0.114	0.0116836
0.114062	0	0.114062	0	0.114062	0.0116836
0.114123	0	0.114123	0	0.114123	0.0116836
0.114185	0	0.114185	0	0.114185	0.0116836
0.114246	0	0.114246	0	0.114246	0.0116836
0.114308	0	0.114308	0	0.114308	0.0116836
0.114369	0	0.114369	0	0.114369	0.0116836
0.114431	0	0.114431	0	0.114431	0.0116836
0.114492	0	0.114492	0	0.114492	0.0116836
0.114554	0	0.114554	0	0.114554	0.0116836
0.114615	0	0.114615	0	0.114615	0.0116836
0.114677	0	0.114677	0	0.114677	0.0116836
0.114738	0	0.114738	0	0.114738	0.0116836
0.1148	0	0.1148	0	0.1148	0.0116836
0.114862	0	0.114862	0	0.114862	0.0116836
0.114923	0	0.114923	0	0.114923	0.0116836
0.114985	0	0.114985	0	0.114985	0.0116836
0.115046	0	0.115046	0	0.115046	0.0116836
0.115108	0	0.115108	0	0.115108	0.0116836
0.115169	0	0.115169	0	0.115169	0.0116836
0.115231	0	0.115231	0	0.115231	0.0116836
0.115292	0	0.115292	0	0.115292	0.0116836
0.115354	0	0.115354	0	0.115354	0.0116836
0.115415	0	0.115415	0	0.115415	0.0116836
0.115477	0	0.115477	0	0.115477	0.0116836
0.115538	0	0.115538	0	0.115538	0.0116836
0.1156	0	0.1156	0	0.1156	0.0116836
0.115662	0	0.115662	0	0.115662	0.0116836
0.115723	0	0.115723	0	0.115723	0.0116836
0.115785	0	0.115785	0	0.115785	0.0116836
0.115846	0	0.115846	0	0.115846	0.0116836
0.115908	0	0.115908	0	0.115908	0.0116836
0.115969	0	0.115969	0	0.115969	0.0116836
0.116031	0	0.116031	0	0.116031	0.0116836
0.116092	0	0.116092	0	0.116092	0.0116836
0.116154	0	0.116154	0	0.116154	0.0116836
0.116215	0	0.116215	0	0.116215	0.0116836
0.116277	0	0.116277	0	0.116277	0.0116836
0.116338	0	0.116338	0	0.116338	0.0116836
0.1164	0	0.1164	0	0.1164	0.0116836
0.116462	0	0.116462	0	0.116462	0.0116836
0.116523	0	0.116523	0	0.116523	0.0116836
0.116585	0	0.116585	0	0.116585	0.0116836
0.116646	0	0.116646	0	0.116646	0.0116836
0.116708	0	0.116708	0	0.116708	0.0116836
0.116769	0	0.116769	0	0.116769	0.0116836
0.116831	0	0.116831	0	0.116831	0.0116836
0.116892	0	0.116892	0	0.116892	0.0116836
0.116954	0	0.116954	0	0.116954	0.0116836
0.117015	0	0.117015	0	0.117015	0.0116836
0.117077	0	0.117077	0	0.117077	0.0116836
0.117138	0	0.117138	0	0.117138	0.0116836
0.1172	0	0.1172	0	0.1172	0.0116836
0.117262	0	0.117262	0	0.117262	0.0116836
0.117323	0	0.117323	0	0.117323	0.0116836
0.117385	0	0.117385	0	0.117385	0.0116836
0.117446	0	0.117446	0	0.117446	0.0116836
0.117508	0	0.117508	0	0.117508	0.0116836
0.117569	0	0.117569	0	0.117569	0.0116836
0.117631	0	0.117631	0	0.117631	0.0116836
0.117692	0	0.117692	0	0.117692	0.0116836
0.117754	0	0.117754	0	0.117754	0.0116836
0.117815	0	0.117815	0	0.117815	0.0116836
0.117877	0	0.117877	0	0.117877	0.0116836
0.117938	0	0.117938	0	0.117938	0.0116836
0.118	0	0.118	0	0.118	0.0116836
0.118062	0	0.118062	0	0.118062	0.0116836
0.118123	0	0.118123	0	0.118123	0.0116836
0.118185	0	0.118185	0	0.118185	0.0116836
0.118246	0	0.118246	0	0.118246	0.0116836
0.118308	0	0.118308	0	0.118308	0.0116836
0.118369	0	0.118369	0	0.118369	0.0116836
0.118431	0	0.118431	0	0.118431	0.0116836
0.118492	0	0.118492	0	0.118492	0.0116836
0.118554	0	0.118554	0	0.118554	0.0116836
0.118615	0	0.118615	0	0.118615	0.0116836
0.118677	0	0.118677	0	0.118677	0.0116836
0.118738	0	0.118738	0	0.118738	0.0116836
0.1188	0	0.1188	0	0.1188	0.0116836
0.118862	0	0.118862	0	0.118862	0.0116836
0.118923	0	0.118923	0	0.118923	0.0116836
0.118985	0	0.118985	0	0.118985	0.0116836
0.119046	0	0.119046	0	0.119046	0.0116836
0.119108	0	0.119108	0	0.119108	0.0116836
0.119169	0	0.119169	0	0.119169	0.0116836
0.119231	0	0.119231	0	0.119231	0.0116836
0.119292	0	0.119292	0	0.119292	0.0116836
0.119354	0	0.119354	0	0.119354	0.0116836
0.119415	0	0.119415	0	0.119415	0.0116836
0.119477	0	0.119477	0	0.119477	0.0116836
0.119538	0	0.119538	0	0.119538	0.0116836
0.1196	0	0.1196	0	0.1196	0.0116836
0.119662	0	0.119662	0	0.119662	0.0116836
0.119723	0	0.119723	0	0.119723	0.0116836
0.119785	0	0.119785	0	0.119785	0.0116836
0.119846	0	0.119846	0	0.119846	0.0116836
0.119908	0	0.119908	0	0.119908	0.0116836
0.119969	0	0.119969	0	0.119969	0.0116836
0.120031	0	0.120031	0	0.120031	0.0116836
0.120092	0	0.120092	0	0.120092	0.0116836
0.120154	0	0.120154	0	0.120154	0.0116836
0.120215	0	0.120215	0	0.120215	0.0116836
0.120277	0	0.120277	0	0.120277	0.0116836
0.120338	0	0.120338	0	0.120338	0.0116836
0.1204	0	0.1204	0	0.1204	0.0116836
0.120462	0	0.120462	0	0.120462	0.0116836
0.120523	0	0.120523	0	0.120523	0.0116836
0.120585	0	0.120585	0	0.120585	0.0116836
0.120646	0	0.120646	0	0.120646	0.0116836
0.120708	0	0.120708	0	0.120708	0.0116836
0.120769	0	0.120769	0	0.120769	0.0116836
0.120831	0	0.120831	0	0.120831	0.0116836
0.120892	0	0.120892	0	0.120892	0.0116836
0.120954	0	0.120954	0	0.120954	0.0116836
0.121015	0	0.121015	0	0.121015	0.0116836
0.121077	0	0.121077	0	0.121077	0.0116836
0.121138	0	0.121138	0	0.121138	0.0116836
0.1212	0	0.1212	0	0.1212	0.0116836
0.121262	0	0.121262	0	0.121262	0.0116836
0.121323	0	0.121323	0	0.121323	0.0116836
0.121385	0	0.121385	0	0.121385	0.0116836
0.121446	0	0.121446	0	0.121446	0.0116836
0.121508	0	0.121508	0	0.121508	0.0116836
0.121569	0	0.121569	0	0.121569	0.0116836
0.121631	0	0.121631	0	0.121631	0.0116836
0.121692	0	0.121692	0	0.121692	0.0116836
0.121754	0	0.121754	0	0.121754	0.0116836
0.121815	0	0.121815	0	0.121815	0.0116836
0.121877	0	0.121877	0	0.121877	0.0116836
0.121938	0	0.121938	0	0.121938	0.0116836
0.122	0	0.122	0	0.122	0.0116836
0.122062	0	0.122062	0	0.122062	0.0116836
0.122123	0	0.122123	0.00794155	0.122123	0.0116836
0.122185	0	0.122185	0.00794155	0.122185	0.0116836
0.122246	0	0.122246	0.00794155	0.122246	0.0116836
0.122308	0	0.122308	0.00794155	0.122308	0.0116836
0.122369	0	0.122369	0.00794155	0.122369	0.0116836
0.122431	0	0.122431	0.00794155	0.122431	0.0116836
0.122492	0	0.122492	0.00794155	0.122492	0.0116836
0.122554	0	0.122554	0.00794155	0.122554	0.0116836
0.122615	0	0.122615	0.00794155	0.122615	0.0116836
0.122677	0	0.122677	0.00794155	0.122677	0.0233672
0.122738	0	0.122738	0.00794155	0.122738	0.0233672
0.1228	0	0.1228	0.00794155	0.1228	0.0233672
0.122862	0	0.122862	0.00794155	0.122862	0.0233672
0.122923	0	0.122923	0.00794155	0.122923	0.0233672
[truncated: 11,003 more rows]

## Sheet: Fig. 4 panel g
cluster_volume_Histogram_X_MFT	cluster_volume_Histogram_Y_MFT	cluster_volume_Histogram_X_PP	cluster_volume_Histogram_Y_PP	cluster_volume_Histogram_X_SC	cluster_volume_Histogram_Y_SC
-1.15385e-05	0	-1.15385e-05	0	-1.15385e-05	0
1.15385e-05	0	1.15385e-05	0	1.15385e-05	0
3.46154e-05	0	3.46154e-05	0	3.46154e-05	0
5.76923e-05	0	5.76923e-05	0	5.76923e-05	0
8.07692e-05	0	8.07692e-05	0	8.07692e-05	0
0.000103846	0	0.000103846	0	0.000103846	0
0.000126923	0	0.000126923	0	0.000126923	0
0.00015	0	0.00015	0	0.00015	0
0.000173077	0	0.000173077	0	0.000173077	0
0.000196154	0	0.000196154	0	0.000196154	0
0.000219231	0	0.000219231	0	0.000219231	0
0.000242308	0	0.000242308	0	0.000242308	0
0.000265385	0	0.000265385	0	0.000265385	0
0.000288462	0	0.000288462	0	0.000288462	0
0.000311538	0	0.000311538	0	0.000311538	0
0.000334615	0	0.000334615	0	0.000334615	0
0.000357692	0	0.000357692	0	0.000357692	0
0.000380769	0	0.000380769	0	0.000380769	0
0.000403846	0	0.000403846	0	0.000403846	0
0.000426923	0	0.000426923	0	0.000426923	0
0.00045	0	0.00045	0	0.00045	0
0.000473077	0	0.000473077	0	0.000473077	0
0.000496154	0	0.000496154	0	0.000496154	0
0.000519231	0	0.000519231	0	0.000519231	0
0.000542308	0	0.000542308	0	0.000542308	0
0.000565385	0	0.000565385	0	0.000565385	0
0.000588462	0	0.000588462	0	0.000588462	0
0.000611538	0	0.000611538	0	0.000611538	0
0.000634615	0	0.000634615	0	0.000634615	0
0.000657692	0	0.000657692	0	0.000657692	0
0.000680769	0	0.000680769	0	0.000680769	0
0.000703846	0	0.000703846	0	0.000703846	0
0.000726923	0	0.000726923	0	0.000726923	0
0.00075	0	0.00075	0	0.00075	0.0116836
0.000773077	0	0.000773077	0	0.000773077	0.0233672
0.000796154	0	0.000796154	0.00794155	0.000796154	0.0233672
0.000819231	0	0.000819231	0.00794155	0.000819231	0.0233672
0.000842308	0	0.000842308	0.0158831	0.000842308	0.0350508
0.000865385	0	0.000865385	0.0238247	0.000865385	0.0350508
0.000888462	0.0178285	0.000888462	0.0238247	0.000888462	0.0817853
0.000911538	0.0178285	0.000911538	0.0555909	0.000911538	0.105152
0.000934615	0.0534855	0.000934615	0.071474	0.000934615	0.116836
0.000957692	0.071314	0.000957692	0.0952986	0.000957692	0.12852
0.000980769	0.0980567	0.000980769	0.111182	0.000980769	0.175254
0.00100385	0.133714	0.00100385	0.135006	0.00100385	0.210305
0.00102692	0.133714	0.00102692	0.166773	0.00102692	0.257039
0.00105	0.142628	0.00105	0.214422	0.00105	0.350508
0.00107308	0.258513	0.00107308	0.365311	0.00107308	0.479028
0.00109615	0.338741	0.00109615	0.452668	0.00109615	0.689333
0.00111923	0.472455	0.00111923	0.611499	0.00111923	0.899638
0.00114231	0.65074	0.00114231	0.802097	0.00114231	1.15668
0.00116538	0.757711	0.00116538	1.00858	0.00116538	1.43708
0.00118846	0.909253	0.00118846	1.27065	0.00118846	1.68244
0.00121154	1.08754	0.00121154	1.68361	0.00121154	2.2783
0.00123462	1.42628	0.00123462	2.29511	0.00123462	2.50029
0.00125769	1.86308	0.00125769	2.581	0.00125769	3.09616
0.00128077	2.41576	0.00128077	3.31957	0.00128077	3.66865
0.00130385	2.91496	0.00130385	4.04225	0.00130385	4.42809
0.00132692	3.36958	0.00132692	4.74905	0.00132692	5.54971
0.00135	4.0025	0.00135	5.62262	0.00135	6.54282
0.00137308	4.80478	0.00137308	6.82973	0.00137308	7.88644
0.00139615	5.73186	0.00139615	8.19568	0.00139615	9.4053
0.00141923	7.08682	0.00141923	9.77605	0.00141923	11.1578
0.00144231	7.72865	0.00144231	11.3802	0.00144231	13.074
0.00146538	8.9499	0.00146538	13.0241	0.00146538	15.1303
0.00148846	9.85915	0.00148846	14.4457	0.00148846	16.2869
0.00151154	10.7238	0.00151154	15.4781	0.00151154	17.4787
0.00153462	11.5618	0.00153462	16.5264	0.00153462	18.5653
0.00155769	12.4889	0.00155769	17.0505	0.00155769	19.2546
0.00158077	13.2911	0.00158077	18.1147	0.00158077	20.5281
0.00160385	14.0399	0.00160385	19.3139	0.00160385	21.7782
0.00162692	14.8333	0.00162692	20.4336	0.00162692	23.0634
0.00165	15.6178	0.00165	21.3787	0.00165	24.2902
0.00167308	16.4646	0.00167308	22.4269	0.00167308	25.2249
0.00169615	17.258	0.00169615	23.364	0.00169615	26.1362
0.00171923	18.1316	0.00171923	24.3011	0.00171923	27.1527
0.00174231	18.5595	0.00174231	25.3256	0.00174231	28.0991
0.00176538	19.1745	0.00176538	26.3818	0.00176538	29.3492
0.00178846	20.0392	0.00178846	27.3428	0.00178846	30.4592
0.00181154	20.8237	0.00181154	28.1766	0.00181154	31.5341
0.00183462	21.519	0.00183462	29.1693	0.00183462	32.387
0.00185769	22.4906	0.00185769	29.8999	0.00185769	32.7608
0.00188077	23.1146	0.00188077	30.4161	0.00188077	33.824
0.00190385	23.7654	0.00190385	31.2024	0.00190385	34.712
0.00192692	24.4429	0.00192692	32.0442	0.00192692	35.6233
0.00195	25.1382	0.00195	32.8145	0.00195	36.6515
0.00197308	25.8781	0.00197308	33.7039	0.00197308	37.4927
0.00199615	26.5644	0.00199615	34.5855	0.00199615	38.1937
0.00201923	27.1528	0.00201923	35.3796	0.00201923	38.7662
0.00204231	27.5272	0.00204231	36.2532	0.00204231	39.5841
0.00206538	28.0264	0.00206538	36.9917	0.00206538	40.3318
0.00208846	28.5345	0.00208846	37.6906	0.00208846	41.1614
0.00211154	29.2387	0.00211154	38.3895	0.00211154	41.9325
0.00213462	29.8092	0.00213462	39.1201	0.00213462	42.54
0.00215769	30.246	0.00215769	39.7872	0.00215769	43.0541
0.00218077	30.8611	0.00218077	40.1445	0.00218077	43.7902
0.00220385	31.5653	0.00220385	40.8196	0.00220385	44.6431
0.00222692	32.2339	0.00222692	41.5105	0.00222692	45.5193
0.00225	32.7777	0.00225	42.1776	0.00225	46.1619
0.00227308	33.3482	0.00227308	42.8288	0.00227308	46.898
0.00229615	33.8206	0.00229615	43.5197	0.00229615	47.6341
0.00231923	34.0881	0.00231923	44.1709	0.00231923	48.4286
0.00234231	34.6229	0.00234231	44.8221	0.00234231	49.1413
0.00236538	35.1667	0.00236538	45.3939	0.00236538	49.9007
0.00238846	35.5946	0.00238846	46.061	0.00238846	50.6134
0.00241154	36.0849	0.00241154	46.6487	0.00241154	51.256
0.00243462	36.5395	0.00243462	47.1807	0.00243462	51.9103
0.00245769	37.0119	0.00245769	47.8637	0.00245769	52.3542
0.00248077	37.4309	0.00248077	48.3482	0.00248077	52.5996
0.00250385	37.9212	0.00250385	48.7055	0.00250385	53.2539
0.00252692	38.3313	0.00252692	49.2694	0.00252692	54.0367
0.00255	38.6522	0.00255	49.7538	0.00255	54.7377
0.00257308	39.0444	0.00257308	50.1747	0.00257308	55.2635
0.00259615	39.5258	0.00259615	50.7624	0.00259615	55.6724
0.00261923	39.7664	0.00261923	51.2786	0.00261923	56.1631
0.00264231	40.1676	0.00264231	51.7233	0.00264231	56.6655
0.00266538	40.6133	0.00266538	52.3745	0.00266538	57.2263
0.00268846	40.9342	0.00268846	52.9463	0.00268846	57.9156
0.00271154	41.3532	0.00271154	53.399	0.00271154	58.4297
0.00273462	41.7543	0.00273462	53.9549	0.00273462	58.9905
0.00275769	42.1466	0.00275769	54.4076	0.00275769	59.4579
0.00278077	42.5477	0.00278077	54.9635	0.00278077	59.7617
0.00280385	42.9845	0.00280385	55.2414	0.00280385	60.1589
0.00282692	43.3945	0.00282692	55.7259	0.00282692	60.486
0.00285	43.7957	0.00285	56.1547	0.00285	60.9066
0.00287308	44.1968	0.00287308	56.6233	0.00287308	61.3039
0.00289615	44.5267	0.00289615	57.0442	0.00289615	61.7011
0.00291923	44.7852	0.00291923	57.5048	0.00291923	62.0867
0.00294231	45.1596	0.00294231	57.886	0.00294231	62.6008
0.00296538	45.4805	0.00296538	58.2274	0.00296538	62.9045
0.00298846	45.7479	0.00298846	58.6642	0.00298846	63.2083
0.00301154	46.0956	0.00301154	59.1169	0.00301154	63.4303
0.00303462	46.4521	0.00303462	59.514	0.00303462	63.8392
0.00305769	46.88	0.00305769	59.9269	0.00305769	64.2131
0.00308077	47.2009	0.00308077	60.332	0.00308077	64.4585
0.00310385	47.504	0.00310385	60.7211	0.00310385	64.9609
0.00312692	47.816	0.00312692	60.9037	0.00312692	65.3231
0.00315	48.1458	0.00315	61.1738	0.00315	65.8371
0.00317308	48.4133	0.00317308	61.5152	0.00317308	66.2577
0.00319615	48.5381	0.00319615	61.8011	0.00319615	66.6784
0.00321923	48.8946	0.00321923	62.1426	0.00321923	67.1924
0.00324231	49.2245	0.00324231	62.5159	0.00324231	67.5663
0.00326538	49.4295	0.00326538	62.9209	0.00326538	67.9285
0.00328846	49.7326	0.00328846	63.318	0.00328846	68.3491
0.00331154	50.0357	0.00331154	63.6436	0.00331154	68.6178
0.00333462	50.3744	0.00333462	63.9215	0.00333462	68.9216
0.00335769	50.6418	0.00335769	64.2313	0.00335769	69.2838
0.00338077	50.8914	0.00338077	64.5569	0.00338077	69.6577
0.00340385	51.2302	0.00340385	64.9778	0.00340385	69.9147
0.00342692	51.56	0.00342692	65.1763	0.00342692	70.3003
0.00345	51.8452	0.00345	65.5098	0.00345	70.5456
0.00347308	52.1662	0.00347308	65.7402	0.00347308	70.8377
0.00349615	52.3177	0.00349615	66.034	0.00349615	71.2116
0.00351923	52.5495	0.00351923	66.3755	0.00351923	71.4453
0.00354231	52.7991	0.00354231	66.6534	0.00354231	71.9593
0.00356538	53.0665	0.00356538	66.9552	0.00356538	72.0995
0.00358846	53.325	0.00358846	67.2888	0.00358846	72.4734
0.00361154	53.5211	0.00361154	67.6382	0.00361154	72.8006
0.00363462	53.851	0.00363462	67.94	0.00363462	73.0576
0.00365769	54.0203	0.00365769	68.2179	0.00365769	73.3614
0.00368077	54.3234	0.00368077	68.4244	0.00368077	73.7236
0.00370385	54.5998	0.00370385	68.6706	0.00370385	73.8755
0.00372692	54.8048	0.00372692	68.9088	0.00372692	74.1442
0.00375	55.0811	0.00375	69.0756	0.00375	74.4363
0.00377308	55.2951	0.00377308	69.3536	0.00377308	74.6816
0.00379615	55.4109	0.00379615	69.6077	0.00379615	74.927
0.00381923	55.6516	0.00381923	69.9253	0.00381923	75.2658
0.00384231	55.8834	0.00384231	70.1874	0.00384231	75.4995
0.00386538	56.0439	0.00386538	70.4177	0.00386538	75.6981
0.00388846	56.24	0.00388846	70.6163	0.00388846	75.9902
0.00391154	56.4807	0.00391154	70.8863	0.00391154	76.2239
0.00393462	56.6857	0.00393462	71.1642	0.00393462	76.4342
0.00395769	56.9175	0.00395769	71.3628	0.00395769	76.7263
0.00398077	57.1492	0.00398077	71.6487	0.00398077	76.9132
0.00400385	57.3632	0.00400385	71.9266	0.00400385	77.1118
0.00402692	57.6039	0.00402692	72.1569	0.00402692	77.3455
0.00405	57.8534	0.00405	72.2681	0.00405	77.5207
0.00407308	57.9782	0.00407308	72.4825	0.00407308	77.731
0.00409615	58.2278	0.00409615	72.7367	0.00409615	78.0231
0.00411923	58.4418	0.00411923	72.9034	0.00411923	78.2685
0.00414231	58.6468	0.00414231	73.0781	0.00414231	78.4437
0.00416538	58.8429	0.00416538	73.3243	0.00416538	78.6424
0.00418846	59.048	0.00418846	73.5388	0.00418846	78.7826
0.00421154	59.2708	0.00421154	73.7294	0.00421154	78.9695
0.00423462	59.4313	0.00423462	73.9438	0.00423462	79.1915
0.00425769	59.5472	0.00425769	74.2217	0.00425769	79.3551
0.00428077	59.7165	0.00428077	74.3726	0.00428077	79.5186
0.00430385	59.877	0.00430385	74.6109	0.00430385	79.7523
0.00432692	60.0196	0.00432692	74.8253	0.00432692	79.8925
0.00435	60.2157	0.00435	75.0238	0.00435	80.1496
0.00437308	60.3762	0.00437308	75.135	0.00437308	80.3599
0.00439615	60.5545	0.00439615	75.3415	0.00439615	80.5585
0.00441923	60.706	0.00441923	75.5321	0.00441923	80.8856
0.00444231	60.9645	0.00444231	75.7624	0.00444231	81.0492
0.00446538	61.125	0.00446538	75.9768	0.00446538	81.2128
0.00448846	61.2854	0.00448846	76.1992	0.00448846	81.353
0.00451154	61.4102	0.00451154	76.4454	0.00451154	81.5399
0.00453462	61.5618	0.00453462	76.5963	0.00453462	81.7619
0.00455769	61.749	0.00455769	76.7233	0.00455769	81.9255
0.00458077	61.9094	0.00458077	76.8424	0.00458077	82.1591
0.00460385	62.0788	0.00460385	77.0172	0.00460385	82.3811
0.00462692	62.2036	0.00462692	77.1522	0.00462692	82.4512
0.00465	62.3462	0.00465	77.3428	0.00465	82.6031
0.00467308	62.4799	0.00467308	77.4778	0.00467308	82.8251
0.00469615	62.6137	0.00469615	77.6048	0.00469615	82.9653
0.00471923	62.8276	0.00471923	77.7001	0.00471923	83.1289
0.00474231	63.0148	0.00474231	77.8113	0.00474231	83.3041
0.00476538	63.1129	0.00476538	78.0098	0.00476538	83.4794
0.00478846	63.2466	0.00478846	78.1846	0.00478846	83.6196
0.00481154	63.4159	0.00481154	78.3434	0.00481154	83.7481
0.00483462	63.5318	0.00483462	78.5102	0.00483462	83.9234
0.00485769	63.6121	0.00485769	78.6769	0.00485769	84.0519
0.00488077	63.7993	0.00488077	78.8358	0.00488077	84.157
0.00490385	63.9686	0.00490385	78.9787	0.00490385	84.2622
0.00492692	64.0756	0.00492692	79.1375	0.00492692	84.3323
0.00495	64.2182	0.00495	79.2805	0.00495	84.4491
0.00497308	64.2717	0.00497308	79.3837	0.00497308	84.5776
0.00499615	64.4678	0.00499615	79.479	0.00499615	84.7062
0.00501923	64.6015	0.00501923	79.622	0.00501923	84.858
0.00504231	64.7709	0.00504231	79.8126	0.00504231	84.9632
0.00506538	64.9314	0.00506538	79.9079	0.00506538	85.1034
0.00508846	65.0116	0.00508846	79.9794	0.00508846	85.2436
0.00511154	65.2077	0.00511154	80.2097	0.00511154	85.3721
0.00513462	65.3147	0.00513462	80.3685	0.00513462	85.489
0.00515769	65.4484	0.00515769	80.5114	0.00515769	85.5941
0.00518077	65.5375	0.00518077	80.6544	0.00518077	85.7343
0.00520385	65.7158	0.00520385	80.8132	0.00520385	85.8628
0.00522692	65.8495	0.00522692	80.9323	0.00522692	86.0615
0.00525	65.9476	0.00525	81.0753	0.00525	86.1199
0.00527308	66.0635	0.00527308	81.1785	0.00527308	86.2834
0.00529615	66.1794	0.00529615	81.2182	0.00529615	86.412
0.00531923	66.3487	0.00531923	81.4644	0.00531923	86.5405
0.00534231	66.4824	0.00534231	81.5597	0.00534231	86.6573
0.00536538	66.5894	0.00536538	81.663	0.00536538	86.7625
0.00538846	66.7231	0.00538846	81.7662	0.00538846	86.8793
0.00541154	66.8836	0.00541154	81.8615	0.00541154	86.9961
0.00543462	66.9906	0.00543462	82.0283	0.00543462	87.1363
0.00545769	67.1243	0.00545769	82.1395	0.00545769	87.3233
0.00548077	67.2045	0.00548077	82.2745	0.00548077	87.4401
0.00550385	67.356	0.00550385	82.3777	0.00550385	87.4869
0.00552692	67.4897	0.00552692	82.473	0.00552692	87.6037
0.00555	67.6235	0.00555	82.6477	0.00555	87.6621
0.00557308	67.7304	0.00557308	82.7589	0.00557308	87.7906
0.00559615	67.8463	0.00559615	82.9177	0.00559615	87.9308
0.00561923	67.9087	0.00561923	82.9574	0.00561923	88.0594
0.00564231	68.0424	0.00564231	83.0924	0.00564231	88.1411
0.00566538	68.1227	0.00566538	83.2195	0.00566538	88.2463
0.00568846	68.2475	0.00568846	83.3625	0.00568846	88.2697
0.00571154	68.4168	0.00571154	83.4339	0.00571154	88.3631
0.00573462	68.506	0.00573462	83.5213	0.00573462	88.4449
0.00575769	68.6219	0.00575769	83.6007	0.00575769	88.515
0.00578077	68.7556	0.00578077	83.6801	0.00578077	88.6318
0.00580385	68.8715	0.00580385	83.8231	0.00580385	88.6903
0.00582692	68.9428	0.00582692	83.9342	0.00582692	88.8071
0.00585	69.0587	0.00585	84.0454	0.00585	88.8772
0.00587308	69.1478	0.00587308	84.1566	0.00587308	89.0758
0.00589615	69.228	0.00589615	84.2598	0.00589615	89.1342
0.00591923	69.2993	0.00591923	84.2996	0.00591923	89.216
0.00594231	69.3796	0.00594231	84.371	0.00594231	89.2511
0.00596538	69.4687	0.00596538	84.4981	0.00596538	89.3562
0.00598846	69.5846	0.00598846	84.6252	0.00598846	89.4731
0.00601154	69.6827	0.00601154	84.7205	0.00601154	89.5899
0.00603462	69.8609	0.00603462	84.8237	0.00603462	89.7184
0.00605769	69.9233	0.00605769	84.9269	0.00605769	89.8586
0.00608077	70.0481	0.00608077	85.0143	0.00608077	89.9054
0.00610385	70.1551	0.00610385	85.0937	0.00610385	89.9988
0.00612692	70.1908	0.00612692	85.2605	0.00612692	90.0806
0.00615	70.2977	0.00615	85.3875	0.00615	90.2325
0.00617308	70.3334	0.00617308	85.4273	0.00617308	90.3026
0.00619615	70.4404	0.00619615	85.5146	0.00619615	90.4779
0.00621923	70.5741	0.00621923	85.5623	0.00621923	90.5596
0.00624231	70.69	0.00624231	85.5781	0.00624231	90.5947
0.00626538	70.7702	0.00626538	85.6734	0.00626538	90.6882
0.00628846	70.895	0.00628846	85.8084	0.00628846	90.7349
0.00631154	70.9752	0.00631154	85.8879	0.00631154	90.8517
0.00633462	71.0822	0.00633462	85.9673	0.00633462	90.8985
0.00635769	71.1981	0.00635769	86.0626	0.00635769	90.9569
0.00638077	71.2516	0.00638077	86.1499	0.00638077	91.0153
0.00640385	71.4298	0.00640385	86.2294	0.00640385	91.1088
0.00642692	71.4744	0.00642692	86.3247	0.00642692	91.1438
0.00645	71.5725	0.00645	86.4438	0.00645	91.2022
0.00647308	71.6438	0.00647308	86.555	0.00647308	91.284
0.00649615	71.7686	0.00649615	86.6503	0.00649615	91.3775
0.00651923	71.8399	0.00651923	86.7694	0.00651923	91.4359
0.00654231	71.9201	0.00654231	86.817	0.00654231	91.5411
0.00656538	72.0538	0.00656538	86.8964	0.00656538	91.6112
0.00658846	72.1162	0.00658846	86.9917	0.00658846	91.7397
0.00661154	72.1608	0.00661154	87.0553	0.00661154	91.8448
0.00663462	72.241	0.00663462	87.1109	0.00663462	91.9617
0.00665769	72.3213	0.00665769	87.1744	0.00665769	92.0785
0.00668077	72.3837	0.00668077	87.2379	0.00668077	92.1486
0.00670385	72.4906	0.00670385	87.3015	0.00670385	92.2187
0.00672692	72.5085	0.00672692	87.3729	0.00672692	92.3005
0.00675	72.5798	0.00675	87.4524	0.00675	92.3472
0.00677308	72.6868	0.00677308	87.4921	0.00677308	92.394
0.00679615	72.8116	0.00679615	87.6032	0.00679615	92.4524
0.00681923	72.9185	0.00681923	87.6588	0.00681923	92.5108
0.00684231	72.9898	0.00684231	87.7065	0.00684231	92.6043
0.00686538	73.0968	0.00686538	87.7303	0.00686538	92.6393
0.00688846	73.1414	0.00688846	87.7859	0.00688846	92.7094
0.00691154	73.1949	0.00691154	87.8812	0.00691154	92.7562
0.00693462	73.2751	0.00693462	87.9686	0.00693462	92.8496
0.00695769	73.3821	0.00695769	88.0241	0.00695769	92.8964
0.00698077	73.4712	0.00698077	88.0639	0.00698077	92.9665
0.00700385	73.5069	0.00700385	88.1274	0.00700385	93.0132
0.00702692	73.5782	0.00702692	88.2068	0.00702692	93.095
0.00705	73.6941	0.00705	88.2783	0.00705	93.1651
0.00707308	73.7921	0.00707308	88.3339	0.00707308	93.2118
0.00709615	73.908	0.00709615	88.4133	0.00709615	93.2235
0.00711923	73.9615	0.00711923	88.5245	0.00711923	93.2702
0.00714231	74.0239	0.00714231	88.5721	0.00714231	93.352
0.00716538	74.0863	0.00716538	88.6118	0.00716538	93.4221
0.00718846	74.1843	0.00718846	88.6277	0.00718846	93.4922
0.00721154	74.2289	0.00721154	88.6992	0.00721154	93.5506
0.00723462	74.3359	0.00723462	88.7627	0.00723462	93.6208
0.00725769	74.4518	0.00725769	88.8104	0.00725769	93.6792
0.00728077	74.5587	0.00728077	88.9136	0.00728077	93.7142
0.00730385	74.5944	0.00730385	88.9771	0.00730385	93.8077
0.00732692	74.6835	0.00732692	89.0486	0.00732692	93.8194
0.00735	74.7014	0.00735	89.0883	0.00735	93.8544
0.00737308	74.7727	0.00737308	89.128	0.00737308	93.9362
0.00739615	74.8618	0.00739615	89.1757	0.00739615	93.9713
0.00741923	74.951	0.00741923	89.2074	0.00741923	93.9946
0.00744231	75.0312	0.00744231	89.2868	0.00744231	94.0414
0.00746538	75.0936	0.00746538	89.3742	0.00746538	94.1465
0.00748846	75.2006	0.00748846	89.4457	0.00748846	94.2166
0.00751154	75.263	0.00751154	89.4774	0.00751154	94.24
0.00753462	75.3343	0.00753462	89.533	0.00753462	94.2984
0.00755769	75.3967	0.00755769	89.5648	0.00755769	94.3802
0.00758077	75.4502	0.00758077	89.6125	0.00758077	94.4036
0.00760385	75.4858	0.00760385	89.6522	0.00760385	94.4269
0.00762692	75.5304	0.00762692	89.7236	0.00762692	94.4737
0.00765	75.6017	0.00765	89.7475	0.00765	94.5204
0.00767308	75.6819	0.00767308	89.803	0.00767308	94.5321
0.00769615	75.7533	0.00769615	89.811	0.00769615	94.5788
0.00771923	75.8246	0.00771923	89.8586	0.00771923	94.6022
0.00774231	75.9226	0.00774231	89.9381	0.00774231	94.684
0.00776538	76.0207	0.00776538	89.9936	0.00776538	94.7307
0.00778846	76.1187	0.00778846	90.081	0.00778846	94.8125
0.00781154	76.2168	0.00781154	90.1128	0.00781154	94.8826
0.00783462	76.3416	0.00783462	90.1922	0.00783462	94.9293
0.00785769	76.4129	0.00785769	90.224	0.00785769	94.9527
0.00788077	76.4486	0.00788077	90.2795	0.00788077	94.9877
0.00790385	76.5377	0.00790385	90.3193	0.00790385	94.9994
0.00792692	76.5823	0.00792692	90.3907	0.00792692	95.0462
0.00795	76.6536	0.00795	90.4622	0.00795	95.0929
0.00797308	76.7071	0.00797308	90.5098	0.00797308	95.1163
0.00799615	76.7516	0.00799615	90.5893	0.00799615	95.1747
0.00801923	76.8051	0.00801923	90.6449	0.00801923	95.1864
0.00804231	76.8764	0.00804231	90.6925	0.00804231	95.2097
0.00806538	76.9567	0.00806538	90.7004	0.00806538	95.2448
0.00808846	77.028	0.00808846	90.7481	0.00808846	95.2798
0.00811154	77.0726	0.00811154	90.8037	0.00811154	95.3266
0.00813462	77.1439	0.00813462	90.891	0.00813462	95.3733
0.00815769	77.1884	0.00815769	90.9466	0.00815769	95.42
0.00818077	77.233	0.00818077	90.9705	0.00818077	95.4551
0.00820385	77.2598	0.00820385	91.0578	0.00820385	95.4784
0.00822692	77.3132	0.00822692	91.1213	0.00822692	95.5485
0.00825	77.3578	0.00825	91.169	0.00825	95.5719
0.00827308	77.4291	0.00827308	91.2008	0.00827308	95.6186
0.00829615	77.4559	0.00829615	91.2484	0.00829615	95.6303
0.00831923	77.5183	0.00831923	91.304	0.00831923	95.6303
0.00834231	77.6252	0.00834231	91.3596	0.00834231	95.6537
0.00836538	77.7055	0.00836538	91.3993	0.00836538	95.6654
0.00838846	77.7411	0.00838846	91.4311	0.00838846	95.7004
0.00841154	77.8124	0.00841154	91.5025	0.00841154	95.7355
0.00843462	77.9194	0.00843462	91.5502	0.00843462	95.7939
0.00845769	77.9551	0.00845769	91.6137	0.00845769	95.8406
0.00848077	78.0086	0.00848077	91.6614	0.00848077	95.8523
0.00850385	78.0531	0.00850385	91.7011	0.00850385	95.9107
0.00852692	78.1244	0.00852692	91.7328	0.00852692	95.9575
0.00855	78.1868	0.00855	91.7646	0.00855	96.0276
0.00857308	78.2492	0.00857308	91.8361	0.00857308	96.0393
0.00859615	78.3206	0.00859615	91.8758	0.00859615	96.0626
0.00861923	78.383	0.00861923	91.9076	0.00861923	96.0626
0.00864231	78.4454	0.00864231	91.9711	0.00864231	96.086
0.00866538	78.4899	0.00866538	91.9949	0.00866538	96.1327
0.00868846	78.5345	0.00868846	92.0187	0.00868846	96.1795
0.00871154	78.5702	0.00871154	92.0426	0.00871154	96.2028
0.00873462	78.6058	0.00873462	92.0743	0.00873462	96.2496
0.00875769	78.6504	0.00875769	92.0982	0.00875769	96.2729
0.00878077	78.7395	0.00878077	92.1458	0.00878077	96.2846
0.00880385	78.7752	0.00880385	92.1696	0.00880385	96.3313
0.00882692	78.8911	0.00882692	92.2014	0.00882692	96.343
0.00885	78.9446	0.00885	92.257	0.00885	96.3664
0.00887308	79.0159	0.00887308	92.2967	0.00887308	96.4014
0.00889615	79.0604	0.00889615	92.3523	0.00889615	96.4131
0.00891923	79.105	0.00891923	92.3999	0.00891923	96.4482
0.00894231	79.1674	0.00894231	92.4317	0.00894231	96.4599
0.00896538	79.2209	0.00896538	92.4873	0.00896538	96.4599
0.00898846	79.2655	0.00898846	92.5191	0.00898846	96.4832
0.00901154	79.3011	0.00901154	92.5508	0.00901154	96.5183
0.00903462	79.3279	0.00903462	92.5905	0.00903462	96.5183
0.00905769	79.3814	0.00905769	92.5985	0.00905769	96.5533
0.00908077	79.4259	0.00908077	92.6541	0.00908077	96.565
0.00910385	79.4616	0.00910385	92.6699	0.00910385	96.6001
0.00912692	79.5151	0.00912692	92.7097	0.00912692	96.6234
0.00915	79.5775	0.00915	92.7573	0.00915	96.6585
0.00917308	79.6042	0.00917308	92.8208	0.00917308	96.7052
0.00919615	79.6399	0.00919615	92.8526	0.00919615	96.7052
0.00921923	79.7112	0.00921923	92.8844	0.00921923	96.7286
0.00924231	79.7379	0.00924231	92.9003	0.00924231	96.752
0.00926538	79.8003	0.00926538	92.9241	0.00926538	96.787
0.00928846	79.8271	0.00928846	92.9638	0.00928846	96.7987
0.00931154	79.8538	0.00931154	92.9956	0.00931154	96.8221
0.00933462	79.8895	0.00933462	93.0273	0.00933462	96.8688
0.00935769	79.9697	0.00935769	93.0511	0.00935769	96.8805
0.00938077	80.0143	0.00938077	93.067	0.00938077	96.9272
0.00940385	80.0856	0.00940385	93.0988	0.00940385	96.9506
0.00942692	80.1569	0.00942692	93.1306	0.00942692	96.9506
0.00945	80.1747	0.00945	93.202	0.00945	96.9856
0.00947308	80.1925	0.00947308	93.2417	0.00947308	96.9973
0.00949615	80.2639	0.00949615	93.2735	0.00949615	97.009
0.00951923	80.2995	0.00951923	93.3132	0.00951923	97.0324
0.00954231	80.3352	0.00954231	93.345	0.00954231	97.0557
0.00956538	80.3976	0.00956538	93.4006	0.00956538	97.0908
0.00958846	80.46	0.00958846	93.4323	0.00958846	97.0908
0.00961154	80.5224	0.00961154	93.4879	0.00961154	97.1258
0.00963462	80.5848	0.00963462	93.5435	0.00963462	97.1843
0.00965769	80.6828	0.00965769	93.5515	0.00965769	97.231
0.00968077	80.7541	0.00968077	93.5515	0.00968077	97.2427
0.00970385	80.8076	0.00970385	93.5991	0.00970385	97.2544
0.00972692	80.8879	0.00972692	93.6229	0.00972692	97.266
0.00975	80.9057	0.00975	93.6468	0.00975	97.2777
0.00977308	80.9324	0.00977308	93.6944	0.00977308	97.2777
0.00979615	80.9681	0.00979615	93.7182	0.00979615	97.3011
0.00981923	81.0483	0.00981923	93.7341	0.00981923	97.3245
0.00984231	81.0661	0.00984231	93.7738	0.00984231	97.3595
0.00986538	81.0929	0.00986538	93.8056	0.00986538	97.3712
0.00988846	81.1464	0.00988846	93.8374	0.00988846	97.3946
0.00991154	81.2088	0.00991154	93.8374	0.00991154	97.4296
0.00993462	81.2266	0.00993462	93.8691	0.00993462	97.4647
0.00995769	81.2801	0.00995769	93.885	0.00995769	97.4763
0.00998077	81.289	0.00998077	93.9168	0.00998077	97.488
0.0100038	81.3514	0.0100038	93.9406	0.0100038	97.4997
0.0100269	81.3692	0.0100269	93.9803	0.0100269	97.5348
0.01005	81.4316	0.01005	94.0121	0.01005	97.5348
0.0100731	81.5029	0.0100731	94.0518	0.0100731	97.5581
0.0100962	81.5297	0.0100962	94.0994	0.0100962	97.5698
0.0101192	81.5564	0.0101192	94.1233	0.0101192	97.5815
0.0101423	81.601	0.0101423	94.155	0.0101423	97.5932
0.0101654	81.6545	0.0101654	94.163	0.0101654	97.6049
0.0101885	81.708	0.0101885	94.163	0.0101885	97.6282
0.0102115	81.7347	0.0102115	94.2027	0.0102115	97.6399
0.0102346	81.7704	0.0102346	94.2662	0.0102346	97.6983
0.0102577	81.7882	0.0102577	94.29	0.0102577	97.71
0.0102808	81.806	0.0102808	94.3139	0.0102808	97.7567
0.0103038	81.8684	0.0103038	94.3377	0.0103038	97.7567
0.0103269	81.9041	0.0103269	94.3615	0.0103269	97.7684
0.01035	81.9219	0.01035	94.3853	0.01035	97.7918
0.0103731	81.9754	0.0103731	94.4091	0.0103731	97.7918
0.0103962	82.0378	0.0103962	94.4647	0.0103962	97.8385
0.0104192	82.0824	0.0104192	94.4965	0.0104192	97.8619
0.0104423	82.1002	0.0104423	94.5283	0.0104423	97.897
0.0104654	82.1537	0.0104654	94.568	0.0104654	97.9203
0.0104885	82.1983	0.0104885	94.5759	0.0104885	97.932
0.0105115	82.2874	0.0105115	94.5997	0.0105115	97.932
0.0105346	82.2963	0.0105346	94.6474	0.0105346	97.9671
0.0105577	82.3409	0.0105577	94.695	0.0105577	97.9671
0.0105808	82.3587	0.0105808	94.7586	0.0105808	97.9787
0.0106038	82.4122	0.0106038	94.7903	0.0106038	98.0021
0.0106269	82.4568	0.0106269	94.8142	0.0106269	98.0488
0.01065	82.4924	0.01065	94.838	0.01065	98.0605
0.0106731	82.5548	0.0106731	94.8856	0.0106731	98.0722
0.0106962	82.5905	0.0106962	94.8936	0.0106962	98.0839
0.0107192	82.6618	0.0107192	94.9095	0.0107192	98.1073
0.0107423	82.6885	0.0107423	94.9412	0.0107423	98.1073
0.0107654	82.7331	0.0107654	94.9492	0.0107654	98.1189
0.0107885	82.7509	0.0107885	94.9809	0.0107885	98.1306
0.0108115	82.7777	0.0108115	94.9968	0.0108115	98.1423
0.0108346	82.8222	0.0108346	95.0127	0.0108346	98.154
0.0108577	82.849	0.0108577	95.0445	0.0108577	98.154
0.0108808	82.8757	0.0108808	95.0604	0.0108808	98.154
0.0109038	82.9203	0.0109038	95.1159	0.0109038	98.1657
0.0109269	82.9738	0.0109269	95.1398	0.0109269	98.2124
0.01095	83.0184	0.01095	95.1954	0.01095	98.2241
0.0109731	83.0273	0.0109731	95.2033	0.0109731	98.2358
0.0109962	83.0808	0.0109962	95.2351	0.0109962	98.2708
0.0110192	83.1164	0.0110192	95.2827	0.0110192	98.2825
0.0110423	83.1521	0.0110423	95.3224	0.0110423	98.2825
0.0110654	83.1788	0.0110654	95.3383	0.0110654	98.2825
0.0110885	83.2145	0.0110885	95.3621	0.0110885	98.3059
0.0111115	83.268	0.0111115	95.3701	0.0111115	98.3176
0.0111346	83.2947	0.0111346	95.3939	0.0111346	98.3292
0.0111577	83.3482	0.0111577	95.4177	0.0111577	98.3643
0.0111808	83.366	0.0111808	95.4495	0.0111808	98.376
0.0112038	83.4017	0.0112038	95.4574	0.0112038	98.3877
0.0112269	83.4373	0.0112269	95.4654	0.0112269	98.3993
0.01125	83.4641	0.01125	95.4892	0.01125	98.411
0.0112731	83.4908	0.0112731	95.513	0.0112731	98.4344
0.0112962	83.5176	0.0112962	95.521	0.0112962	98.4461
0.0113192	83.5443	0.0113192	95.521	0.0113192	98.4578
0.0113423	83.571	0.0113423	95.5607	0.0113423	98.4694
0.0113654	83.5978	0.0113654	95.5686	0.0113654	98.4694
0.0113885	83.6245	0.0113885	95.6004	0.0113885	98.4811
0.0114115	83.6691	0.0114115	95.6163	0.0114115	98.4928
0.0114346	83.6869	0.0114346	95.6163	0.0114346	98.5045
0.0114577	83.7493	0.0114577	95.6242	0.0114577	98.5045
0.0114808	83.7761	0.0114808	95.6401	0.0114808	98.5162
0.0115038	83.8206	0.0115038	95.6639	0.0115038	98.5279
0.0115269	83.8652	0.0115269	95.6798	0.0115269	98.5279
0.01155	83.9187	0.01155	95.6798	0.01155	98.5395
0.0115731	83.9633	0.0115731	95.6957	0.0115731	98.5395
0.0115962	83.9811	0.0115962	95.7116	0.0115962	98.5395
0.0116192	84.0168	0.0116192	95.7354	0.0116192	98.5395
0.0116423	84.0435	0.0116423	95.791	0.0116423	98.5395
0.0116654	84.0702	0.0116654	95.791	0.0116654	98.5395
0.0116885	84.0792	0.0116885	95.7989	0.0116885	98.5512
0.0117115	84.0881	0.0117115	95.8148	0.0117115	98.5512
0.0117346	84.097	0.0117346	95.8386	0.0117346	98.5512
0.0117577	84.1326	0.0117577	95.8545	0.0117577	98.5512
0.0117808	84.1683	0.0117808	95.8704	0.0117808	98.5512
0.0118038	84.204	0.0118038	95.8942	0.0118038	98.5629
0.0118269	84.2218	0.0118269	95.926	0.0118269	98.5629
0.01185	84.2396	0.01185	95.9339	0.01185	98.5629
0.0118731	84.2485	0.0118731	95.9419	0.0118731	98.5863
0.0118962	84.2753	0.0118962	95.9578	0.0118962	98.5863
0.0119192	84.3109	0.0119192	95.9895	0.0119192	98.6213
0.0119423	84.3733	0.0119423	96.0133	0.0119423	98.6564
0.0119654	84.4001	0.0119654	96.0292	0.0119654	98.6681
0.0119885	84.4268	0.0119885	96.0451	0.0119885	98.6914
0.0120115	84.4714	0.0120115	96.0689	0.0120115	98.7148
0.0120346	84.4981	0.0120346	96.0848	0.0120346	98.7148
0.0120577	84.5249	0.0120577	96.1086	0.0120577	98.7615
0.0120808	84.5694	0.0120808	96.1166	0.0120808	98.7732
0.0121038	84.6497	0.0121038	96.1404	0.0121038	98.7732
0.0121269	84.6586	0.0121269	96.1722	0.0121269	98.7732
0.01215	84.7032	0.01215	96.1881	0.01215	98.7849
0.0121731	84.721	0.0121731	96.2039	0.0121731	98.7849
0.0121962	84.7299	0.0121962	96.2198	0.0121962	98.7966
0.0122192	84.7656	0.0122192	96.2357	0.0122192	98.7966
0.0122423	84.8012	0.0122423	96.2675	0.0122423	98.8083
0.0122654	84.8012	0.0122654	96.2754	0.0122654	98.82
0.0122885	84.819	0.0122885	96.2913	0.0122885	98.8316
0.0123115	84.8814	0.0123115	96.3151	0.0123115	98.8316
0.0123346	84.8993	0.0123346	96.3231	0.0123346	98.8316
0.0123577	84.926	0.0123577	96.3469	0.0123577	98.8433
0.0123808	84.9973	0.0123808	96.4104	0.0123808	98.8433
0.0124038	85.033	0.0124038	96.4184	0.0124038	98.8667
0.0124269	85.0508	0.0124269	96.4581	0.0124269	98.8667
0.01245	85.0954	0.01245	96.474	0.01245	98.8667
0.0124731	85.1221	0.0124731	96.4978	0.0124731	98.8667
0.0124962	85.1756	0.0124962	96.5295	0.0124962	98.8667
0.0125192	85.1934	0.0125192	96.5454	0.0125192	98.8667
0.0125423	85.1934	0.0125423	96.5613	0.0125423	98.8667
0.0125654	85.2469	0.0125654	96.5613	0.0125654	98.8784
0.0125885	85.2737	0.0125885	96.5613	0.0125885	98.8901
0.0126115	85.2826	0.0126115	96.5851	0.0126115	98.9017
0.0126346	85.3093	0.0126346	96.609	0.0126346	98.9017
0.0126577	85.3361	0.0126577	96.609	0.0126577	98.9017
0.0126808	85.3896	0.0126808	96.609	0.0126808	98.9017
0.0127038	85.4163	0.0127038	96.6248	0.0127038	98.9017
0.0127269	85.4698	0.0127269	96.6487	0.0127269	98.9017
0.01275	85.5144	0.01275	96.6645	0.01275	98.9134
0.0127731	85.5768	0.0127731	96.6645	0.0127731	98.9134
0.0127962	85.6213	0.0127962	96.7043	0.0127962	98.9134
0.0128192	85.6659	0.0128192	96.7201	0.0128192	98.9251
0.0128423	85.6837	0.0128423	96.7281	0.0128423	98.9368
0.0128654	85.7194	0.0128654	96.744	0.0128654	98.9368
0.0128885	85.7461	0.0128885	96.7598	0.0128885	98.9368
0.0129115	85.764	0.0129115	96.7837	0.0129115	98.9602
0.0129346	85.7907	0.0129346	96.7837	0.0129346	98.9602
0.0129577	85.8174	0.0129577	96.7837	0.0129577	98.9602
0.0129808	85.862	0.0129808	96.8154	0.0129808	98.9602
0.0130038	85.8977	0.0130038	96.8234	0.0130038	98.9718
0.0130269	85.9333	0.0130269	96.8313	0.0130269	98.9952
0.01305	85.9779	0.01305	96.8393	0.01305	99.0069
0.0130731	85.9957	0.0130731	96.8393	0.0130731	99.0069
0.0130962	86.0314	0.0130962	96.8472	0.0130962	99.0069
0.0131192	86.0492	0.0131192	96.8551	0.0131192	99.0186
0.0131423	86.0938	0.0131423	96.871	0.0131423	99.0186
0.0131654	86.1205	0.0131654	96.879	0.0131654	99.0186
0.0131885	86.1383	0.0131885	96.8949	0.0131885	99.0303
0.0132115	86.1562	0.0132115	96.9028	0.0132115	99.0419
0.0132346	86.1829	0.0132346	96.9346	0.0132346	99.0536
0.0132577	86.2007	0.0132577	96.9346	0.0132577	99.0536
0.0132808	86.2097	0.0132808	96.9425	0.0132808	99.0536
0.0133038	86.2186	0.0133038	96.9504	0.0133038	99.0536
0.0133269	86.2542	0.0133269	96.9743	0.0133269	99.0536
0.01335	86.281	0.01335	96.9743	0.01335	99.0653
0.0133731	86.3255	0.0133731	96.9902	0.0133731	99.0653
0.0133962	86.3612	0.0133962	96.9981	0.0133962	99.0653
0.0134192	86.379	0.0134192	97.006	0.0134192	99.0653
0.0134423	86.4147	0.0134423	97.0299	0.0134423	99.0653
0.0134654	86.4325	0.0134654	97.0378	0.0134654	99.0653
0.0134885	86.4414	0.0134885	97.0457	0.0134885	99.0653
0.0135115	86.486	0.0135115	97.0457	0.0135115	99.0653
0.0135346	86.4949	0.0135346	97.0616	0.0135346	99.0653
0.0135577	86.5038	0.0135577	97.0775	0.0135577	99.077
0.0135808	86.5306	0.0135808	97.0775	0.0135808	99.0887
0.0136038	86.5484	0.0136038	97.0775	0.0136038	99.0887
0.0136269	86.5662	0.0136269	97.0855	0.0136269	99.0887
0.01365	86.5662	0.01365	97.1013	0.01365	99.0887
0.0136731	86.5662	0.0136731	97.1172	0.0136731	99.112
0.0136962	86.5751	0.0136962	97.1331	0.0136962	99.1354
0.0137192	86.6019	0.0137192	97.1331	0.0137192	99.1471
0.0137423	86.6375	0.0137423	97.1569	0.0137423	99.1471
0.0137654	86.6821	0.0137654	97.1807	0.0137654	99.1471
0.0137885	86.6999	0.0137885	97.1887	0.0137885	99.1471
0.0138115	86.7445	0.0138115	97.1887	0.0138115	99.1588
0.0138346	86.7802	0.0138346	97.1966	0.0138346	99.1821
0.0138577	86.798	0.0138577	97.2125	0.0138577	99.1938
0.0138808	86.8247	0.0138808	97.2205	0.0138808	99.2055
0.0139038	86.8871	0.0139038	97.2363	0.0139038	99.2055
0.0139269	86.9585	0.0139269	97.2522	0.0139269	99.2055
0.01395	87.0119	0.01395	97.2522	0.01395	99.2055
0.0139731	87.0476	0.0139731	97.2602	0.0139731	99.2172
0.0139962	87.0654	0.0139962	97.284	0.0139962	99.2172
0.0140192	87.1011	0.0140192	97.2919	0.0140192	99.2172
0.0140423	87.1011	0.0140423	97.2999	0.0140423	99.2172
0.0140654	87.1011	0.0140654	97.3158	0.0140654	99.2172
0.0140885	87.1367	0.0140885	97.3237	0.0140885	99.2289
0.0141115	87.1724	0.0141115	97.3396	0.0141115	99.2289
0.0141346	87.2081	0.0141346	97.3475	0.0141346	99.2406
0.0141577	87.2348	0.0141577	97.3555	0.0141577	99.2639
0.0141808	87.2526	0.0141808	97.3634	0.0141808	99.2639
0.0142038	87.2883	0.0142038	97.3713	0.0142038	99.2639
0.0142269	87.3061	0.0142269	97.3793	0.0142269	99.2639
0.01425	87.3596	0.01425	97.3793	0.01425	99.2756
0.0142731	87.3863	0.0142731	97.3872	0.0142731	99.2756
0.0142962	87.3863	0.0142962	97.4031	0.0142962	99.2756
0.0143192	87.4398	0.0143192	97.4269	0.0143192	99.2756
0.0143423	87.4755	0.0143423	97.4269	0.0143423	99.2756
0.0143654	87.5201	0.0143654	97.4349	0.0143654	99.2873
0.0143885	87.5468	0.0143885	97.4428	0.0143885	99.2873
0.0144115	87.5646	0.0144115	97.4587	0.0144115	99.2873
0.0144346	87.5825	0.0144346	97.4666	0.0144346	99.2873
0.0144577	87.6449	0.0144577	97.4746	0.0144577	99.2873
0.0144808	87.6716	0.0144808	97.4825	0.0144808	99.2873
0.0145038	87.6983	0.0145038	97.4905	0.0145038	99.299
0.0145269	87.7162	0.0145269	97.4905	0.0145269	99.3224
0.01455	87.7429	0.01455	97.4905	0.01455	99.334
0.0145731	87.7786	0.0145731	97.4905	0.0145731	99.3457
0.0145962	87.7964	0.0145962	97.4984	0.0145962	99.3457
0.0146192	87.8321	0.0146192	97.5143	0.0146192	99.3457
0.0146423	87.8588	0.0146423	97.5143	0.0146423	99.3457
0.0146654	87.8945	0.0146654	97.5222	0.0146654	99.3574
0.0146885	87.9123	0.0146885	97.554	0.0146885	99.3574
0.0147115	87.939	0.0147115	97.5699	0.0147115	99.3574
0.0147346	87.9479	0.0147346	97.5937	0.0147346	99.3574
0.0147577	87.9658	0.0147577	97.5937	0.0147577	99.3574
0.0147808	87.9658	0.0147808	97.6017	0.0147808	99.3574
0.0148038	87.9925	0.0148038	97.6096	0.0148038	99.3691
0.0148269	88.0014	0.0148269	97.6255	0.0148269	99.3691
0.01485	88.0371	0.01485	97.6414	0.01485	99.3808
0.0148731	88.0371	0.0148731	97.6493	0.0148731	99.3925
0.0148962	88.0549	0.0148962	97.6731	0.0148962	99.3925
0.0149192	88.0727	0.0149192	97.6811	0.0149192	99.3925
0.0149423	88.1084	0.0149423	97.697	0.0149423	99.3925
0.0149654	88.1262	0.0149654	97.7049	0.0149654	99.4041
0.0149885	88.1441	0.0149885	97.7128	0.0149885	99.4041
0.0150115	88.153	0.0150115	97.7208	0.0150115	99.4158
0.0150346	88.1886	0.0150346	97.7208	0.0150346	99.4275
0.0150577	88.251	0.0150577	97.7367	0.0150577	99.4392
0.0150808	88.3045	0.0150808	97.7446	0.0150808	99.4509
0.0151038	88.3313	0.0151038	97.7605	0.0151038	99.4626
0.0151269	88.358	0.0151269	97.7684	0.0151269	99.4742
0.01515	88.3847	0.01515	97.7764	0.01515	99.4742
0.0151731	88.4026	0.0151731	97.7764	0.0151731	99.4742
0.0151962	88.4561	0.0151962	97.7764	0.0151962	99.4742
0.0152192	88.4739	0.0152192	97.8081	0.0152192	99.4742
0.0152423	88.4828	0.0152423	97.8161	0.0152423	99.4742
0.0152654	88.5006	0.0152654	97.824	0.0152654	99.4742
0.0152885	88.5095	0.0152885	97.832	0.0152885	99.4742
0.0153115	88.5363	0.0153115	97.8399	0.0153115	99.4859
0.0153346	88.5541	0.0153346	97.8478	0.0153346	99.4859
0.0153577	88.5987	0.0153577	97.8637	0.0153577	99.4859
0.0153808	88.6254	0.0153808	97.8717	0.0153808	99.4859
0.0154038	88.6433	0.0154038	97.8796	0.0154038	99.4859
0.0154269	88.6967	0.0154269	97.8955	0.0154269	99.4859
0.01545	88.6967	0.01545	97.9034	0.01545	99.4859
0.0154731	88.7057	0.0154731	97.9034	0.0154731	99.4976
0.0154962	88.7324	0.0154962	97.9114	0.0154962	99.4976
0.0155192	88.7681	0.0155192	97.9193	0.0155192	99.4976
0.0155423	88.7948	0.0155423	97.9352	0.0155423	99.4976
0.0155654	88.8037	0.0155654	97.9431	0.0155654	99.4976
0.0155885	88.8305	0.0155885	97.9511	0.0155885	99.4976
0.0156115	88.8661	0.0156115	97.9511	0.0156115	99.4976
0.0156346	88.8839	0.0156346	97.9749	0.0156346	99.4976
0.0156577	88.9285	0.0156577	97.9749	0.0156577	99.4976
0.0156808	88.9463	0.0156808	97.9749	0.0156808	99.4976
0.0157038	88.9642	0.0157038	97.9749	0.0157038	99.5093
0.0157269	88.9731	0.0157269	97.9749	0.0157269	99.5093
0.01575	88.9909	0.01575	97.9908	0.01575	99.5093
0.0157731	88.9998	0.0157731	97.9908	0.0157731	99.5093
0.0157962	89.0266	0.0157962	97.9987	0.0157962	99.5093
0.0158192	89.0266	0.0158192	98.0067	0.0158192	99.521
0.0158423	89.0266	0.0158423	98.0067	0.0158423	99.521
0.0158654	89.0355	0.0158654	98.0067	0.0158654	99.521
0.0158885	89.0533	0.0158885	98.0146	0.0158885	99.521
0.0159115	89.0711	0.0159115	98.0146	0.0159115	99.521
0.0159346	89.089	0.0159346	98.0226	0.0159346	99.521
0.0159577	89.1068	0.0159577	98.0226	0.0159577	99.521
0.0159808	89.1157	0.0159808	98.0305	0.0159808	99.521
0.0160038	89.1424	0.0160038	98.0305	0.0160038	99.521
0.0160269	89.1692	0.0160269	98.0305	0.0160269	99.521
0.01605	89.1781	0.01605	98.0464	0.01605	99.521
0.0160731	89.2138	0.0160731	98.0464	0.0160731	99.521
0.0160962	89.2227	0.0160962	98.0543	0.0160962	99.521
0.0161192	89.2405	0.0161192	98.0623	0.0161192	99.5327
0.0161423	89.2851	0.0161423	98.0623	0.0161423	99.5327
0.0161654	89.3207	0.0161654	98.0702	0.0161654	99.5327
0.0161885	89.3564	0.0161885	98.0702	0.0161885	99.5327
0.0162115	89.3742	0.0162115	98.0781	0.0162115	99.5327
0.0162346	89.392	0.0162346	98.0781	0.0162346	99.5327
0.0162577	89.401	0.0162577	98.0781	0.0162577	99.5327
0.0162808	89.4188	0.0162808	98.0861	0.0162808	99.5443
0.0163038	89.4277	0.0163038	98.1179	0.0163038	99.5443
0.0163269	89.4455	0.0163269	98.1179	0.0163269	99.5443
0.01635	89.4634	0.01635	98.1258	0.01635	99.5443
0.0163731	89.499	0.0163731	98.1337	0.0163731	99.5443
0.0163962	89.5258	0.0163962	98.1417	0.0163962	99.556
0.0164192	89.5258	0.0164192	98.1496	0.0164192	99.556
0.0164423	89.5525	0.0164423	98.1496	0.0164423	99.556
0.0164654	89.5614	0.0164654	98.1496	0.0164654	99.5677
0.0164885	89.5792	0.0164885	98.1496	0.0164885	99.5677
0.0165115	89.5882	0.0165115	98.1496	0.0165115	99.5677
0.0165346	89.6149	0.0165346	98.1496	0.0165346	99.5677
0.0165577	89.6416	0.0165577	98.1496	0.0165577	99.5794
0.0165808	89.6595	0.0165808	98.1655	0.0165808	99.5794
0.0166038	89.6684	0.0166038	98.1655	0.0166038	99.5794
0.0166269	89.7219	0.0166269	98.1734	0.0166269	99.5794
0.01665	89.7308	0.01665	98.1734	0.01665	99.5794
0.0166731	89.7486	0.0166731	98.1734	0.0166731	99.5911
0.0166962	89.7575	0.0166962	98.1893	0.0166962	99.5911
0.0167192	89.7664	0.0167192	98.1893	0.0167192	99.5911
0.0167423	89.7754	0.0167423	98.1893	0.0167423	99.5911
0.0167654	89.7843	0.0167654	98.1893	0.0167654	99.5911
0.0167885	89.811	0.0167885	98.1973	0.0167885	99.6028
0.0168115	89.8467	0.0168115	98.2052	0.0168115	99.6028
0.0168346	89.8912	0.0168346	98.2052	0.0168346	99.6144
0.0168577	89.9002	0.0168577	98.2132	0.0168577	99.6144
0.0168808	89.9269	0.0168808	98.2211	0.0168808	99.6144
0.0169038	89.9358	0.0169038	98.2211	0.0169038	99.6261
0.0169269	89.9447	0.0169269	98.229	0.0169269	99.6378
0.01695	89.9536	0.01695	98.2449	0.01695	99.6378
0.0169731	89.9536	0.0169731	98.2449	0.0169731	99.6378
0.0169962	89.9715	0.0169962	98.2767	0.0169962	99.6378
0.0170192	89.9804	0.0170192	98.2767	0.0170192	99.6378
0.0170423	90.0071	0.0170423	98.2767	0.0170423	99.6378
0.0170654	90.0339	0.0170654	98.2767	0.0170654	99.6378
0.0170885	90.0606	0.0170885	98.2926	0.0170885	99.6495
0.0171115	90.0874	0.0171115	98.3164	0.0171115	99.6612
0.0171346	90.0874	0.0171346	98.3164	0.0171346	99.6729
0.0171577	90.1052	0.0171577	98.3243	0.0171577	99.6729
0.0171808	90.1408	0.0171808	98.3323	0.0171808	99.6729
0.0172038	90.1498	0.0172038	98.3402	0.0172038	99.6729
0.0172269	90.1587	0.0172269	98.3402	0.0172269	99.6729
0.01725	90.1765	0.01725	98.3402	0.01725	99.6729
0.0172731	90.1854	0.0172731	98.3482	0.0172731	99.6729
0.0172962	90.2122	0.0172962	98.3561	0.0172962	99.6729
0.0173192	90.2211	0.0173192	98.3561	0.0173192	99.6729
0.0173423	90.2389	0.0173423	98.3561	0.0173423	99.6729
0.0173654	90.2389	0.0173654	98.3561	0.0173654	99.6729
0.0173885	90.2567	0.0173885	98.372	0.0173885	99.6729
0.0174115	90.2746	0.0174115	98.3799	0.0174115	99.6729
0.0174346	90.2746	0.0174346	98.3879	0.0174346	99.6845
0.0174577	90.3013	0.0174577	98.3958	0.0174577	99.6845
0.0174808	90.3102	0.0174808	98.3958	0.0174808	99.6845
0.0175038	90.328	0.0175038	98.4037	0.0175038	99.6845
0.0175269	90.337	0.0175269	98.4276	0.0175269	99.6845
0.01755	90.3548	0.01755	98.4355	0.01755	99.6845
0.0175731	90.3726	0.0175731	98.4355	0.0175731	99.6845
0.0175962	90.4083	0.0175962	98.4355	0.0175962	99.6845
0.0176192	90.4172	0.0176192	98.4435	0.0176192	99.6845
0.0176423	90.4261	0.0176423	98.4514	0.0176423	99.6845
0.0176654	90.4439	0.0176654	98.4514	0.0176654	99.6845
0.0176885	90.4528	0.0176885	98.4514	0.0176885	99.6962
0.0177115	90.4618	0.0177115	98.4514	0.0177115	99.7079
0.0177346	90.4974	0.0177346	98.4514	0.0177346	99.7196
0.0177577	90.5063	0.0177577	98.4593	0.0177577	99.7196
0.0177808	90.5242	0.0177808	98.4673	0.0177808	99.7196
0.0178038	90.5331	0.0178038	98.4673	0.0178038	99.7313
0.0178269	90.5509	0.0178269	98.4752	0.0178269	99.7313
0.01785	90.5866	0.01785	98.4752	0.01785	99.7313
0.0178731	90.6044	0.0178731	98.4832	0.0178731	99.7313
0.0178962	90.6311	0.0178962	98.4832	0.0178962	99.7313
0.0179192	90.64	0.0179192	98.4832	0.0179192	99.7313
0.0179423	90.649	0.0179423	98.4832	0.0179423	99.7313
0.0179654	90.649	0.0179654	98.4832	0.0179654	99.7313
0.0179885	90.6579	0.0179885	98.4832	0.0179885	99.7313
0.0180115	90.6757	0.0180115	98.4911	0.0180115	99.7313
0.0180346	90.6757	0.0180346	98.4911	0.0180346	99.7313
0.0180577	90.6846	0.0180577	98.4911	0.0180577	99.7313
0.0180808	90.6935	0.0180808	98.4911	0.0180808	99.7313
0.0181038	90.7024	0.0181038	98.4911	0.0181038	99.7313
0.0181269	90.7292	0.0181269	98.507	0.0181269	99.743
0.01815	90.7381	0.01815	98.507	0.01815	99.743
0.0181731	90.747	0.0181731	98.5229	0.0181731	99.743
0.0181962	90.7648	0.0181962	98.5308	0.0181962	99.743
0.0182192	90.7827	0.0182192	98.5308	0.0182192	99.7546
0.0182423	90.7827	0.0182423	98.5308	0.0182423	99.7546
0.0182654	90.8094	0.0182654	98.5308	0.0182654	99.7546
0.0182885	90.8094	0.0182885	98.5388	0.0182885	99.7546
0.0183115	90.8183	0.0183115	98.5467	0.0183115	99.7546
0.0183346	90.8272	0.0183346	98.5546	0.0183346	99.7546
0.0183577	90.8272	0.0183577	98.5626	0.0183577	99.7663
0.0183808	90.8362	0.0183808	98.5626	0.0183808	99.7897
0.0184038	90.8362	0.0184038	98.5864	0.0184038	99.7897
0.0184269	90.8362	0.0184269	98.6102	0.0184269	99.8014
0.01845	90.8629	0.01845	98.6102	0.01845	99.8014
0.0184731	90.8629	0.0184731	98.6102	0.0184731	99.8014
0.0184962	90.8718	0.0184962	98.6261	0.0184962	99.8014
0.0185192	90.8718	0.0185192	98.6261	0.0185192	99.8014
0.0185423	90.8896	0.0185423	98.642	0.0185423	99.8014
0.0185654	90.9164	0.0185654	98.642	0.0185654	99.8014
0.0185885	90.961	0.0185885	98.642	0.0185885	99.8014
0.0186115	90.9877	0.0186115	98.6499	0.0186115	99.8014
0.0186346	91.0234	0.0186346	98.6579	0.0186346	99.8014
0.0186577	91.0234	0.0186577	98.6817	0.0186577	99.8014
0.0186808	91.0234	0.0186808	98.6896	0.0186808	99.8014
0.0187038	91.0323	0.0187038	98.6976	0.0187038	99.8014
0.0187269	91.059	0.0187269	98.6976	0.0187269	99.8014
0.01875	91.0768	0.01875	98.7055	0.01875	99.8014
0.0187731	91.0858	0.0187731	98.7294	0.0187731	99.8014
0.0187962	91.1036	0.0187962	98.7294	0.0187962	99.8014
0.0188192	91.1036	0.0188192	98.7294	0.0188192	99.8014
0.0188423	91.1303	0.0188423	98.7294	0.0188423	99.8014
0.0188654	91.1482	0.0188654	98.7373	0.0188654	99.8014
0.0188885	91.166	0.0188885	98.7373	0.0188885	99.8014
0.0189115	91.1838	0.0189115	98.7532	0.0189115	99.8014
0.0189346	91.2016	0.0189346	98.7611	0.0189346	99.8014
0.0189577	91.2373	0.0189577	98.7691	0.0189577	99.8014
0.0189808	91.2462	0.0189808	98.7691	0.0189808	99.8014
0.0190038	91.2462	0.0190038	98.777	0.0190038	99.8014
0.0190269	91.2462	0.0190269	98.777	0.0190269	99.8014
0.01905	91.273	0.01905	98.7849	0.01905	99.8014
0.0190731	91.273	0.0190731	98.7929	0.0190731	99.8014
0.0190962	91.273	0.0190962	98.7929	0.0190962	99.8014
0.0191192	91.2908	0.0191192	98.7929	0.0191192	99.8014
0.0191423	91.2997	0.0191423	98.8008	0.0191423	99.8014
0.0191654	91.2997	0.0191654	98.8088	0.0191654	99.8014
0.0191885	91.3175	0.0191885	98.8167	0.0191885	99.8014
0.0192115	91.3354	0.0192115	98.8167	0.0192115	99.8014
0.0192346	91.3443	0.0192346	98.8167	0.0192346	99.8014
0.0192577	91.3532	0.0192577	98.8167	0.0192577	99.8014
0.0192808	91.3621	0.0192808	98.8167	0.0192808	99.8014
0.0193038	91.4245	0.0193038	98.8247	0.0193038	99.8014
0.0193269	91.4245	0.0193269	98.8247	0.0193269	99.8014
0.01935	91.4423	0.01935	98.8247	0.01935	99.8014
0.0193731	91.4691	0.0193731	98.8247	0.0193731	99.8014
0.0193962	91.4691	0.0193962	98.8326	0.0193962	99.8014
0.0194192	91.4958	0.0194192	98.8485	0.0194192	99.8014
0.0194423	91.5315	0.0194423	98.8485	0.0194423	99.8131
0.0194654	91.5582	0.0194654	98.8485	0.0194654	99.8131
0.0194885	91.576	0.0194885	98.8564	0.0194885	99.8131
0.0195115	91.585	0.0195115	98.8564	0.0195115	99.8131
0.0195346	91.5939	0.0195346	98.8644	0.0195346	99.8131
0.0195577	91.5939	0.0195577	98.8644	0.0195577	99.8131
0.0195808	91.6117	0.0195808	98.8723	0.0195808	99.8131
0.0196038	91.6206	0.0196038	98.8723	0.0196038	99.8131
0.0196269	91.6206	0.0196269	98.8723	0.0196269	99.8131
0.01965	91.6384	0.01965	98.8802	0.01965	99.8131
0.0196731	91.6474	0.0196731	98.8882	0.0196731	99.8131
0.0196962	91.683	0.0196962	98.8961	0.0196962	99.8131
0.0197192	91.7187	0.0197192	98.8961	0.0197192	99.8131
0.0197423	91.7543	0.0197423	98.9041	0.0197423	99.8131
0.0197654	91.7632	0.0197654	98.9041	0.0197654	99.8131
0.0197885	91.7722	0.0197885	98.912	0.0197885	99.8131
0.0198115	91.7811	0.0198115	98.912	0.0198115	99.8247
0.0198346	91.8078	0.0198346	98.9199	0.0198346	99.8247
0.0198577	91.8167	0.0198577	98.9279	0.0198577	99.8247
0.0198808	91.8346	0.0198808	98.9279	0.0198808	99.8247
0.0199038	91.8346	0.0199038	98.9358	0.0199038	99.8247
0.0199269	91.8524	0.0199269	98.9438	0.0199269	99.8247
0.01995	91.8791	0.01995	98.9438	0.01995	99.8247
0.0199731	91.897	0.0199731	98.9517	0.0199731	99.8247
0.0199962	91.9059	0.0199962	98.9597	0.0199962	99.8247
0.0200192	91.9059	0.0200192	98.9676	0.0200192	99.8247
0.0200423	91.9237	0.0200423	98.9755	0.0200423	99.8247
0.0200654	91.9415	0.0200654	98.9755	0.0200654	99.8247
0.0200885	91.9594	0.0200885	98.9755	0.0200885	99.8247
0.0201115	91.9683	0.0201115	98.9755	0.0201115	99.8247
0.0201346	91.9683	0.0201346	98.9755	0.0201346	99.8247
0.0201577	91.9683	0.0201577	98.9755	0.0201577	99.8247
0.0201808	91.9772	0.0201808	98.9755	0.0201808	99.8247
0.0202038	92.0128	0.0202038	98.9755	0.0202038	99.8364
0.0202269	92.0128	0.0202269	98.9755	0.0202269	99.8364
0.02025	92.0396	0.02025	98.9755	0.02025	99.8364
0.0202731	92.0663	0.0202731	98.9755	0.0202731	99.8364
0.0202962	92.0663	0.0202962	98.9835	0.0202962	99.8364
0.0203192	92.0752	0.0203192	98.9914	0.0203192	99.8364
0.0203423	92.0752	0.0203423	98.9994	0.0203423	99.8364
0.0203654	92.0752	0.0203654	98.9994	0.0203654	99.8364
0.0203885	92.0752	0.0203885	98.9994	0.0203885	99.8364
0.0204115	92.0752	0.0204115	98.9994	0.0204115	99.8364
0.0204346	92.0931	0.0204346	98.9994	0.0204346	99.8364
0.0204577	92.102	0.0204577	99.0073	0.0204577	99.8364
0.0204808	92.1109	0.0204808	99.0073	0.0204808	99.8364
0.0205038	92.1109	0.0205038	99.0152	0.0205038	99.8364
0.0205269	92.1109	0.0205269	99.0311	0.0205269	99.8364
0.02055	92.1109	0.02055	99.0311	0.02055	99.8364
0.0205731	92.1198	0.0205731	99.0311	0.0205731	99.8364
0.0205962	92.1376	0.0205962	99.0311	0.0205962	99.8364
0.0206192	92.1644	0.0206192	99.0311	0.0206192	99.8364
0.0206423	92.1822	0.0206423	99.0311	0.0206423	99.8364
0.0206654	92.2	0.0206654	99.0311	0.0206654	99.8364
0.0206885	92.2179	0.0206885	99.0311	0.0206885	99.8364
0.0207115	92.2179	0.0207115	99.0311	0.0207115	99.8364
0.0207346	92.2446	0.0207346	99.0311	0.0207346	99.8364
0.0207577	92.2446	0.0207577	99.0391	0.0207577	99.8364
0.0207808	92.2535	0.0207808	99.0391	0.0207808	99.8364
0.0208038	92.2624	0.0208038	99.0391	0.0208038	99.8364
0.0208269	92.2713	0.0208269	99.0391	0.0208269	99.8364
0.02085	92.2981	0.02085	99.047	0.02085	99.8364
0.0208731	92.307	0.0208731	99.047	0.0208731	99.8364
0.0208962	92.307	0.0208962	99.047	0.0208962	99.8364
0.0209192	92.307	0.0209192	99.047	0.0209192	99.8364
0.0209423	92.3159	0.0209423	99.047	0.0209423	99.8364
0.0209654	92.3516	0.0209654	99.047	0.0209654	99.8364
0.0209885	92.3783	0.0209885	99.047	0.0209885	99.8364
0.0210115	92.3872	0.0210115	99.055	0.0210115	99.8364
0.0210346	92.3961	0.0210346	99.055	0.0210346	99.8364
0.0210577	92.4051	0.0210577	99.0629	0.0210577	99.8364
0.0210808	92.4318	0.0210808	99.0708	0.0210808	99.8364
0.0211038	92.4675	0.0211038	99.0708	0.0211038	99.8364
0.0211269	92.4764	0.0211269	99.0708	0.0211269	99.8364
0.02115	92.512	0.02115	99.0708	0.02115	99.8364
0.0211731	92.5209	0.0211731	99.0708	0.0211731	99.8364
0.0211962	92.5477	0.0211962	99.0708	0.0211962	99.8364
0.0212192	92.5655	0.0212192	99.0708	0.0212192	99.8364
0.0212423	92.5833	0.0212423	99.0708	0.0212423	99.8364
0.0212654	92.6101	0.0212654	99.0708	0.0212654	99.8364
0.0212885	92.6101	0.0212885	99.0788	0.0212885	99.8364
0.0213115	92.619	0.0213115	99.0867	0.0213115	99.8364
0.0213346	92.6457	0.0213346	99.0867	0.0213346	99.8481
0.0213577	92.6457	0.0213577	99.0867	0.0213577	99.8481
0.0213808	92.6547	0.0213808	99.0867	0.0213808	99.8481
0.0214038	92.6636	0.0214038	99.0867	0.0214038	99.8481
0.0214269	92.6636	0.0214269	99.0867	0.0214269	99.8481
0.02145	92.6814	0.02145	99.0867	0.02145	99.8481
0.0214731	92.6814	0.0214731	99.0947	0.0214731	99.8481
0.0214962	92.6814	0.0214962	99.0947	0.0214962	99.8481
0.0215192	92.6992	0.0215192	99.1026	0.0215192	99.8481
0.0215423	92.6992	0.0215423	99.1026	0.0215423	99.8481
0.0215654	92.726	0.0215654	99.1026	0.0215654	99.8481
0.0215885	92.7438	0.0215885	99.1026	0.0215885	99.8481
0.0216115	92.7527	0.0216115	99.1026	0.0216115	99.8481
0.0216346	92.7705	0.0216346	99.1105	0.0216346	99.8481
0.0216577	92.7973	0.0216577	99.1105	0.0216577	99.8481
0.0216808	92.824	0.0216808	99.1185	0.0216808	99.8481
0.0217038	92.8419	0.0217038	99.1344	0.0217038	99.8481
0.0217269	92.8419	0.0217269	99.1344	0.0217269	99.8481
0.02175	92.8419	0.02175	99.1344	0.02175	99.8481
0.0217731	92.8686	0.0217731	99.1344	0.0217731	99.8481
0.0217962	92.8864	0.0217962	99.1423	0.0217962	99.8481
0.0218192	92.8953	0.0218192	99.1423	0.0218192	99.8481
0.0218423	92.9132	0.0218423	99.1423	0.0218423	99.8481
0.0218654	92.931	0.0218654	99.1503	0.0218654	99.8598
0.0218885	92.9577	0.0218885	99.1503	0.0218885	99.8598
0.0219115	92.9577	0.0219115	99.1503	0.0219115	99.8598
0.0219346	92.9756	0.0219346	99.1503	0.0219346	99.8598
0.0219577	92.9845	0.0219577	99.1503	0.0219577	99.8598
0.0219808	93.0023	0.0219808	99.1503	0.0219808	99.8598
0.0220038	93.0023	0.0220038	99.1503	0.0220038	99.8598
0.0220269	93.0201	0.0220269	99.1503	0.0220269	99.8598
0.02205	93.038	0.02205	99.1582	0.02205	99.8598
0.0220731	93.0558	0.0220731	99.1661	0.0220731	99.8598
0.0220962	93.0736	0.0220962	99.1741	0.0220962	99.8598
0.0221192	93.0825	0.0221192	99.1741	0.0221192	99.8598
0.0221423	93.0825	0.0221423	99.182	0.0221423	99.8598
0.0221654	93.0825	0.0221654	99.182	0.0221654	99.8598
0.0221885	93.0915	0.0221885	99.19	0.0221885	99.8598
0.0222115	93.1093	0.0222115	99.1979	0.0222115	99.8598
0.0222346	93.1182	0.0222346	99.2058	0.0222346	99.8598
0.0222577	93.1182	0.0222577	99.2058	0.0222577	99.8598
0.0222808	93.136	0.0222808	99.2058	0.0222808	99.8598
0.0223038	93.1539	0.0223038	99.2138	0.0223038	99.8598
0.0223269	93.1717	0.0223269	99.2138	0.0223269	99.8598
0.02235	93.1895	0.02235	99.2138	0.02235	99.8598
0.0223731	93.1895	0.0223731	99.2138	0.0223731	99.8598
0.0223962	93.1895	0.0223962	99.2138	0.0223962	99.8598
0.0224192	93.1895	0.0224192	99.2297	0.0224192	99.8598
0.0224423	93.2073	0.0224423	99.2376	0.0224423	99.8598
0.0224654	93.2073	0.0224654	99.2376	0.0224654	99.8598
0.0224885	93.2163	0.0224885	99.2456	0.0224885	99.8598
0.0225115	93.2163	0.0225115	99.2456	0.0225115	99.8598
0.0225346	93.2163	0.0225346	99.2456	0.0225346	99.8598
0.0225577	93.2341	0.0225577	99.2456	0.0225577	99.8598
0.0225808	93.2341	0.0225808	99.2535	0.0225808	99.8598
0.0226038	93.2341	0.0226038	99.2614	0.0226038	99.8598
0.0226269	93.2608	0.0226269	99.2694	0.0226269	99.8598
0.02265	93.2608	0.02265	99.2694	0.02265	99.8598
0.0226731	93.2697	0.0226731	99.2694	0.0226731	99.8598
0.0226962	93.2787	0.0226962	99.2773	0.0226962	99.8598
0.0227192	93.2876	0.0227192	99.2773	0.0227192	99.8598
0.0227423	93.2876	0.0227423	99.2853	0.0227423	99.8598
0.0227654	93.2965	0.0227654	99.2932	0.0227654	99.8598
0.0227885	93.2965	0.0227885	99.2932	0.0227885	99.8598
0.0228115	93.3054	0.0228115	99.2932	0.0228115	99.8598
0.0228346	93.3321	0.0228346	99.3011	0.0228346	99.8598
0.0228577	93.35	0.0228577	99.3011	0.0228577	99.8598
0.0228808	93.3767	0.0228808	99.3011	0.0228808	99.8598
0.0229038	93.3945	0.0229038	99.3011	0.0229038	99.8598
0.0229269	93.4035	0.0229269	99.3091	0.0229269	99.8598
0.02295	93.4035	0.02295	99.3091	0.02295	99.8598
0.0229731	93.4124	0.0229731	99.3091	0.0229731	99.8598
0.0229962	93.448	0.0229962	99.3091	0.0229962	99.8598
0.0230192	93.4748	0.0230192	99.3091	0.0230192	99.8598
0.0230423	93.4837	0.0230423	99.325	0.0230423	99.8598
0.0230654	93.4837	0.0230654	99.325	0.0230654	99.8598
0.0230885	93.4926	0.0230885	99.325	0.0230885	99.8598
0.0231115	93.5193	0.0231115	99.325	0.0231115	99.8598
0.0231346	93.5372	0.0231346	99.3409	0.0231346	99.8598
0.0231577	93.5461	0.0231577	99.3409	0.0231577	99.8598
0.0231808	93.5639	0.0231808	99.3409	0.0231808	99.8598
0.0232038	93.5728	0.0232038	99.3488	0.0232038	99.8598
0.0232269	93.5996	0.0232269	99.3567	0.0232269	99.8598
0.02325	93.6085	0.02325	99.3647	0.02325	99.8598
0.0232731	93.6085	0.0232731	99.3726	0.0232731	99.8598
0.0232962	93.6174	0.0232962	99.3726	0.0232962	99.8598
0.0233192	93.6441	0.0233192	99.3726	0.0233192	99.8598
0.0233423	93.6531	0.0233423	99.3726	0.0233423	99.8598
0.0233654	93.6709	0.0233654	99.3806	0.0233654	99.8598
0.0233885	93.6798	0.0233885	99.3806	0.0233885	99.8715
0.0234115	93.7065	0.0234115	99.3806	0.0234115	99.8832
0.0234346	93.7065	0.0234346	99.3806	0.0234346	99.8832
0.0234577	93.7065	0.0234577	99.3885	0.0234577	99.8832
0.0234808	93.7155	0.0234808	99.3885	0.0234808	99.8832
0.0235038	93.7155	0.0235038	99.3885	0.0235038	99.8832
0.0235269	93.7155	0.0235269	99.3885	0.0235269	99.8832
0.02355	93.7244	0.02355	99.3885	0.02355	99.8832
0.0235731	93.76	0.0235731	99.3885	0.0235731	99.8832
0.0235962	93.7957	0.0235962	99.3964	0.0235962	99.8832
0.0236192	93.8135	0.0236192	99.3964	0.0236192	99.8832
0.0236423	93.8224	0.0236423	99.4044	0.0236423	99.8832
0.0236654	93.8313	0.0236654	99.4123	0.0236654	99.8832
0.0236885	93.8313	0.0236885	99.4123	0.0236885	99.8832
0.0237115	93.8313	0.0237115	99.4123	0.0237115	99.8832
0.0237346	93.8313	0.0237346	99.4123	0.0237346	99.8832
0.0237577	93.8313	0.0237577	99.4203	0.0237577	99.8832
0.0237808	93.8581	0.0237808	99.4203	0.0237808	99.8832
0.0238038	93.8581	0.0238038	99.4282	0.0238038	99.8832
0.0238269	93.8759	0.0238269	99.4282	0.0238269	99.8832
0.02385	93.8848	0.02385	99.4282	0.02385	99.8832
0.0238731	93.8937	0.0238731	99.4282	0.0238731	99.8832
0.0238962	93.9027	0.0238962	99.4282	0.0238962	99.8832
0.0239192	93.9205	0.0239192	99.4282	0.0239192	99.8832
0.0239423	93.9205	0.0239423	99.4282	0.0239423	99.8832
0.0239654	93.9294	0.0239654	99.4282	0.0239654	99.8832
0.0239885	93.9294	0.0239885	99.4282	0.0239885	99.8832
0.0240115	93.9294	0.0240115	99.4282	0.0240115	99.8832
0.0240346	93.9383	0.0240346	99.4282	0.0240346	99.8832
0.0240577	93.9383	0.0240577	99.4282	0.0240577	99.8832
0.0240808	93.9472	0.0240808	99.4361	0.0240808	99.8832
0.0241038	93.9472	0.0241038	99.4361	0.0241038	99.8832
0.0241269	93.9651	0.0241269	99.4361	0.0241269	99.8832
0.02415	93.974	0.02415	99.4361	0.02415	99.8832
0.0241731	93.9918	0.0241731	99.4361	0.0241731	99.8832
0.0241962	93.9918	0.0241962	99.4361	0.0241962	99.8832
0.0242192	93.9918	0.0242192	99.4361	0.0242192	99.8832
0.0242423	94.0007	0.0242423	99.4361	0.0242423	99.8832
0.0242654	94.0007	0.0242654	99.4361	0.0242654	99.8832
0.0242885	94.0096	0.0242885	99.4361	0.0242885	99.8832
0.0243115	94.0275	0.0243115	99.4361	0.0243115	99.8832
0.0243346	94.0364	0.0243346	99.4361	0.0243346	99.8832
0.0243577	94.0453	0.0243577	99.4361	0.0243577	99.8832
0.0243808	94.0453	0.0243808	99.4361	0.0243808	99.8832
0.0244038	94.0631	0.0244038	99.4361	0.0244038	99.8832
0.0244269	94.072	0.0244269	99.4361	0.0244269	99.8832
0.02445	94.072	0.02445	99.4361	0.02445	99.8832
0.0244731	94.0899	0.0244731	99.4441	0.0244731	99.8832
0.0244962	94.1077	0.0244962	99.4441	0.0244962	99.8832
0.0245192	94.1077	0.0245192	99.4441	0.0245192	99.8832
0.0245423	94.1166	0.0245423	99.4441	0.0245423	99.8832
0.0245654	94.1166	0.0245654	99.4441	0.0245654	99.8832
0.0245885	94.1344	0.0245885	99.46	0.0245885	99.8832
0.0246115	94.1433	0.0246115	99.46	0.0246115	99.8832
0.0246346	94.1523	0.0246346	99.46	0.0246346	99.8832
0.0246577	94.1612	0.0246577	99.46	0.0246577	99.8832
0.0246808	94.1612	0.0246808	99.46	0.0246808	99.8832
0.0247038	94.1701	0.0247038	99.4679	0.0247038	99.8832
0.0247269	94.1701	0.0247269	99.4679	0.0247269	99.8832
0.02475	94.179	0.02475	99.4679	0.02475	99.8832
0.0247731	94.179	0.0247731	99.4679	0.0247731	99.8832
0.0247962	94.1879	0.0247962	99.4679	0.0247962	99.8948
0.0248192	94.1879	0.0248192	99.4679	0.0248192	99.8948
0.0248423	94.1968	0.0248423	99.4679	0.0248423	99.8948
0.0248654	94.1968	0.0248654	99.4679	0.0248654	99.8948
0.0248885	94.2057	0.0248885	99.4759	0.0248885	99.8948
0.0249115	94.2147	0.0249115	99.4759	0.0249115	99.8948
0.0249346	94.2503	0.0249346	99.4759	0.0249346	99.8948
0.0249577	94.2503	0.0249577	99.4838	0.0249577	99.8948
0.0249808	94.2681	0.0249808	99.4838	0.0249808	99.8948
0.0250038	94.286	0.0250038	99.4917	0.0250038	99.8948
0.0250269	94.286	0.0250269	99.4917	0.0250269	99.8948
0.02505	94.2949	0.02505	99.4997	0.02505	99.8948
0.0250731	94.3038	0.0250731	99.4997	0.0250731	99.8948
0.0250962	94.3127	0.0250962	99.4997	0.0250962	99.8948
0.0251192	94.3305	0.0251192	99.4997	0.0251192	99.8948
0.0251423	94.3305	0.0251423	99.4997	0.0251423	99.8948
0.0251654	94.3395	0.0251654	99.5076	0.0251654	99.8948
0.0251885	94.3484	0.0251885	99.5076	0.0251885	99.9065
0.0252115	94.3484	0.0252115	99.5076	0.0252115	99.9065
0.0252346	94.3662	0.0252346	99.5156	0.0252346	99.9065
0.0252577	94.384	0.0252577	99.5156	0.0252577	99.9065
0.0252808	94.384	0.0252808	99.5235	0.0252808	99.9065
0.0253038	94.3929	0.0253038	99.5235	0.0253038	99.9065
0.0253269	94.4108	0.0253269	99.5235	0.0253269	99.9065
0.02535	94.4197	0.02535	99.5235	0.02535	99.9065
0.0253731	94.4286	0.0253731	99.5235	0.0253731	99.9065
0.0253962	94.4286	0.0253962	99.5235	0.0253962	99.9065
0.0254192	94.4286	0.0254192	99.5235	0.0254192	99.9065
0.0254423	94.4286	0.0254423	99.5235	0.0254423	99.9065
0.0254654	94.4286	0.0254654	99.5235	0.0254654	99.9065
0.0254885	94.4286	0.0254885	99.5235	0.0254885	99.9065
0.0255115	94.4375	0.0255115	99.5235	0.0255115	99.9065
0.0255346	94.4375	0.0255346	99.5235	0.0255346	99.9065
0.0255577	94.4553	0.0255577	99.5235	0.0255577	99.9065
0.0255808	94.4643	0.0255808	99.5235	0.0255808	99.9065
0.0256038	94.4821	0.0256038	99.5314	0.0256038	99.9065
0.0256269	94.4999	0.0256269	99.5314	0.0256269	99.9065
0.02565	94.4999	0.02565	99.5314	0.02565	99.9065
0.0256731	94.5177	0.0256731	99.5314	0.0256731	99.9065
0.0256962	94.5177	0.0256962	99.5314	0.0256962	99.9065
0.0257192	94.5177	0.0257192	99.5314	0.0257192	99.9065
0.0257423	94.5356	0.0257423	99.5314	0.0257423	99.9065
0.0257654	94.5623	0.0257654	99.5314	0.0257654	99.9065
0.0257885	94.5712	0.0257885	99.5394	0.0257885	99.9065
0.0258115	94.5712	0.0258115	99.5394	0.0258115	99.9065
0.0258346	94.5712	0.0258346	99.5394	0.0258346	99.9065
0.0258577	94.5801	0.0258577	99.5394	0.0258577	99.9065
0.0258808	94.5891	0.0258808	99.5394	0.0258808	99.9065
0.0259038	94.5891	0.0259038	99.5394	0.0259038	99.9065
0.0259269	94.5891	0.0259269	99.5394	0.0259269	99.9065
0.02595	94.598	0.02595	99.5394	0.02595	99.9182
0.0259731	94.6069	0.0259731	99.5394	0.0259731	99.9182
0.0259962	94.6069	0.0259962	99.5394	0.0259962	99.9182
0.0260192	94.6158	0.0260192	99.5394	0.0260192	99.9182
0.0260423	94.6425	0.0260423	99.5394	0.0260423	99.9182
0.0260654	94.6515	0.0260654	99.5394	0.0260654	99.9182
0.0260885	94.6515	0.0260885	99.5394	0.0260885	99.9182
0.0261115	94.6604	0.0261115	99.5473	0.0261115	99.9182
0.0261346	94.6604	0.0261346	99.5473	0.0261346	99.9182
0.0261577	94.6604	0.0261577	99.5553	0.0261577	99.9182
0.0261808	94.6604	0.0261808	99.5553	0.0261808	99.9182
0.0262038	94.6693	0.0262038	99.5553	0.0262038	99.9182
0.0262269	94.6782	0.0262269	99.5553	0.0262269	99.9182
0.02625	94.6871	0.02625	99.5553	0.02625	99.9182
0.0262731	94.6871	0.0262731	99.5553	0.0262731	99.9182
0.0262962	94.6871	0.0262962	99.5632	0.0262962	99.9182
0.0263192	94.696	0.0263192	99.5632	0.0263192	99.9182
0.0263423	94.7049	0.0263423	99.5632	0.0263423	99.9182
0.0263654	94.7049	0.0263654	99.5632	0.0263654	99.9182
0.0263885	94.7139	0.0263885	99.5632	0.0263885	99.9182
0.0264115	94.7228	0.0264115	99.5632	0.0264115	99.9182
0.0264346	94.7406	0.0264346	99.5632	0.0264346	99.9182
0.0264577	94.7584	0.0264577	99.5632	0.0264577	99.9182
0.0264808	94.7763	0.0264808	99.5632	0.0264808	99.9182
0.0265038	94.7852	0.0265038	99.5632	0.0265038	99.9182
0.0265269	94.7941	0.0265269	99.5632	0.0265269	99.9182
0.02655	94.7941	0.02655	99.5632	0.02655	99.9182
0.0265731	94.803	0.0265731	99.5712	0.0265731	99.9182
0.0265962	94.803	0.0265962	99.5712	0.0265962	99.9182
0.0266192	94.8208	0.0266192	99.5712	0.0266192	99.9182
0.0266423	94.8208	0.0266423	99.5712	0.0266423	99.9182
0.0266654	94.8208	0.0266654	99.5712	0.0266654	99.9182
0.0266885	94.8208	0.0266885	99.5712	0.0266885	99.9182
0.0267115	94.8297	0.0267115	99.5712	0.0267115	99.9182
0.0267346	94.8387	0.0267346	99.5712	0.0267346	99.9182
0.0267577	94.8743	0.0267577	99.5791	0.0267577	99.9182
0.0267808	94.8832	0.0267808	99.5791	0.0267808	99.9182
0.0268038	94.8832	0.0268038	99.5791	0.0268038	99.9182
0.0268269	94.8832	0.0268269	99.587	0.0268269	99.9182
0.02685	94.8832	0.02685	99.587	0.02685	99.9182
0.0268731	94.8832	0.0268731	99.587	0.0268731	99.9182
0.0268962	94.9011	0.0268962	99.587	0.0268962	99.9182
0.0269192	94.9189	0.0269192	99.587	0.0269192	99.9182
0.0269423	94.9278	0.0269423	99.587	0.0269423	99.9182
0.0269654	94.9367	0.0269654	99.587	0.0269654	99.9182
0.0269885	94.9367	0.0269885	99.587	0.0269885	99.9182
0.0270115	94.9367	0.0270115	99.587	0.0270115	99.9182
0.0270346	94.9456	0.0270346	99.587	0.0270346	99.9182
0.0270577	94.9456	0.0270577	99.587	0.0270577	99.9182
0.0270808	94.9456	0.0270808	99.587	0.0270808	99.9182
0.0271038	94.9545	0.0271038	99.587	0.0271038	99.9182
0.0271269	94.9635	0.0271269	99.595	0.0271269	99.9182
0.02715	94.9635	0.02715	99.595	0.02715	99.9182
0.0271731	94.9724	0.0271731	99.595	0.0271731	99.9182
0.0271962	94.9724	0.0271962	99.6029	0.0271962	99.9182
0.0272192	94.9813	0.0272192	99.6109	0.0272192	99.9182
0.0272423	94.9902	0.0272423	99.6109	0.0272423	99.9182
0.0272654	94.9902	0.0272654	99.6109	0.0272654	99.9182
0.0272885	94.9902	0.0272885	99.6109	0.0272885	99.9182
0.0273115	94.9902	0.0273115	99.6109	0.0273115	99.9182
0.0273346	94.9902	0.0273346	99.6109	0.0273346	99.9182
0.0273577	94.9991	0.0273577	99.6109	0.0273577	99.9182
0.0273808	94.9991	0.0273808	99.6109	0.0273808	99.9182
0.0274038	95.008	0.0274038	99.6188	0.0274038	99.9182
0.0274269	95.0169	0.0274269	99.6188	0.0274269	99.9182
0.02745	95.0259	0.02745	99.6188	0.02745	99.9182
0.0274731	95.0348	0.0274731	99.6188	0.0274731	99.9182
0.0274962	95.0348	0.0274962	99.6188	0.0274962	99.9182
0.0275192	95.0348	0.0275192	99.6188	0.0275192	99.9182
0.0275423	95.0526	0.0275423	99.6188	0.0275423	99.9182
0.0275654	95.0526	0.0275654	99.6188	0.0275654	99.9182
0.0275885	95.0615	0.0275885	99.6188	0.0275885	99.9182
0.0276115	95.0615	0.0276115	99.6188	0.0276115	99.9182
0.0276346	95.0704	0.0276346	99.6188	0.0276346	99.9182
0.0276577	95.0704	0.0276577	99.6188	0.0276577	99.9182
0.0276808	95.0704	0.0276808	99.6267	0.0276808	99.9299
0.0277038	95.0793	0.0277038	99.6347	0.0277038	99.9299
0.0277269	95.0793	0.0277269	99.6347	0.0277269	99.9299
0.02775	95.0883	0.02775	99.6347	0.02775	99.9299
0.0277731	95.0972	0.0277731	99.6347	0.0277731	99.9299
0.0277962	95.0972	0.0277962	99.6347	0.0277962	99.9299
0.0278192	95.0972	0.0278192	99.6347	0.0278192	99.9299
0.0278423	95.115	0.0278423	99.6426	0.0278423	99.9299
0.0278654	95.1239	0.0278654	99.6426	0.0278654	99.9299
0.0278885	95.1328	0.0278885	99.6426	0.0278885	99.9299
0.0279115	95.1685	0.0279115	99.6506	0.0279115	99.9299
0.0279346	95.1685	0.0279346	99.6506	0.0279346	99.9299
0.0279577	95.1685	0.0279577	99.6506	0.0279577	99.9299
0.0279808	95.1952	0.0279808	99.6585	0.0279808	99.9299
0.0280038	95.2041	0.0280038	99.6585	0.0280038	99.9299
0.0280269	95.2131	0.0280269	99.6585	0.0280269	99.9299
0.02805	95.222	0.02805	99.6585	0.02805	99.9299
0.0280731	95.222	0.0280731	99.6585	0.0280731	99.9299
0.0280962	95.222	0.0280962	99.6585	0.0280962	99.9299
0.0281192	95.2309	0.0281192	99.6585	0.0281192	99.9299
0.0281423	95.2487	0.0281423	99.6585	0.0281423	99.9299
0.0281654	95.2755	0.0281654	99.6585	0.0281654	99.9299
0.0281885	95.2755	0.0281885	99.6585	0.0281885	99.9299
0.0282115	95.2755	0.0282115	99.6585	0.0282115	99.9299
0.0282346	95.2844	0.0282346	99.6585	0.0282346	99.9299
0.0282577	95.2844	0.0282577	99.6585	0.0282577	99.9299
0.0282808	95.2844	0.0282808	99.6744	0.0282808	99.9299
0.0283038	95.2933	0.0283038	99.6744	0.0283038	99.9299
0.0283269	95.2933	0.0283269	99.6744	0.0283269	99.9299
0.02835	95.2933	0.02835	99.6823	0.02835	99.9299
0.0283731	95.2933	0.0283731	99.6823	0.0283731	99.9299
0.0283962	95.3022	0.0283962	99.6823	0.0283962	99.9299
0.0284192	95.32	0.0284192	99.6823	0.0284192	99.9299
0.0284423	95.3289	0.0284423	99.6823	0.0284423	99.9299
0.0284654	95.3289	0.0284654	99.6823	0.0284654	99.9299
0.0284885	95.3468	0.0284885	99.6903	0.0284885	99.9299
0.0285115	95.3557	0.0285115	99.6903	0.0285115	99.9299
0.0285346	95.3646	0.0285346	99.6903	0.0285346	99.9299
0.0285577	95.3646	0.0285577	99.6903	0.0285577	99.9299
0.0285808	95.3824	0.0285808	99.6903	0.0285808	99.9299
0.0286038	95.3913	0.0286038	99.6903	0.0286038	99.9299
0.0286269	95.4002	0.0286269	99.6903	0.0286269	99.9299
0.02865	95.4092	0.02865	99.6903	0.02865	99.9299
0.0286731	95.4092	0.0286731	99.6903	0.0286731	99.9299
0.0286962	95.4092	0.0286962	99.6903	0.0286962	99.9299
0.0287192	95.4181	0.0287192	99.6903	0.0287192	99.9299
0.0287423	95.4181	0.0287423	99.6903	0.0287423	99.9299
0.0287654	95.4181	0.0287654	99.6903	0.0287654	99.9299
0.0287885	95.4181	0.0287885	99.6982	0.0287885	99.9299
0.0288115	95.4181	0.0288115	99.6982	0.0288115	99.9299
0.0288346	95.4181	0.0288346	99.6982	0.0288346	99.9299
0.0288577	95.427	0.0288577	99.6982	0.0288577	99.9299
0.0288808	95.427	0.0288808	99.6982	0.0288808	99.9299
0.0289038	95.4359	0.0289038	99.6982	0.0289038	99.9299
0.0289269	95.4359	0.0289269	99.6982	0.0289269	99.9299
0.02895	95.4537	0.02895	99.7062	0.02895	99.9299
0.0289731	95.4537	0.0289731	99.7062	0.0289731	99.9299
0.0289962	95.4626	0.0289962	99.7062	0.0289962	99.9299
0.0290192	95.4626	0.0290192	99.7141	0.0290192	99.9299
0.0290423	95.4716	0.0290423	99.722	0.0290423	99.9299
0.0290654	95.4716	0.0290654	99.7379	0.0290654	99.9299
0.0290885	95.4716	0.0290885	99.7379	0.0290885	99.9299
0.0291115	95.4716	0.0291115	99.7379	0.0291115	99.9299
0.0291346	95.4805	0.0291346	99.7379	0.0291346	99.9299
0.0291577	95.4894	0.0291577	99.7379	0.0291577	99.9299
0.0291808	95.4983	0.0291808	99.7379	0.0291808	99.9299
0.0292038	95.4983	0.0292038	99.7379	0.0292038	99.9299
0.0292269	95.4983	0.0292269	99.7379	0.0292269	99.9299
0.02925	95.4983	0.02925	99.7459	0.02925	99.9299
0.0292731	95.4983	0.0292731	99.7459	0.0292731	99.9299
0.0292962	95.5161	0.0292962	99.7459	0.0292962	99.9299
0.0293192	95.5161	0.0293192	99.7459	0.0293192	99.9299
0.0293423	95.534	0.0293423	99.7538	0.0293423	99.9299
0.0293654	95.5518	0.0293654	99.7538	0.0293654	99.9299
0.0293885	95.5696	0.0293885	99.7538	0.0293885	99.9299
0.0294115	95.5696	0.0294115	99.7538	0.0294115	99.9299
0.0294346	95.5785	0.0294346	99.7538	0.0294346	99.9299
0.0294577	95.5874	0.0294577	99.7538	0.0294577	99.9299
0.0294808	95.5964	0.0294808	99.7538	0.0294808	99.9299
0.0295038	95.5964	0.0295038	99.7538	0.0295038	99.9299
0.0295269	95.5964	0.0295269	99.7538	0.0295269	99.9299
0.02955	95.6053	0.02955	99.7538	0.02955	99.9299
0.0295731	95.6053	0.0295731	99.7538	0.0295731	99.9299
0.0295962	95.6053	0.0295962	99.7538	0.0295962	99.9299
0.0296192	95.6053	0.0296192	99.7538	0.0296192	99.9299
0.0296423	95.6142	0.0296423	99.7538	0.0296423	99.9299
0.0296654	95.6231	0.0296654	99.7538	0.0296654	99.9299
0.0296885	95.6409	0.0296885	99.7538	0.0296885	99.9299
0.0297115	95.6498	0.0297115	99.7538	0.0297115	99.9299
0.0297346	95.6498	0.0297346	99.7538	0.0297346	99.9299
0.0297577	95.6498	0.0297577	99.7538	0.0297577	99.9299
0.0297808	95.6498	0.0297808	99.7538	0.0297808	99.9299
0.0298038	95.6498	0.0298038	99.7538	0.0298038	99.9299
0.0298269	95.6677	0.0298269	99.7538	0.0298269	99.9299
0.02985	95.6766	0.02985	99.7538	0.02985	99.9299
0.0298731	95.6855	0.0298731	99.7538	0.0298731	99.9299
0.0298962	95.7033	0.0298962	99.7538	0.0298962	99.9299
0.0299192	95.7033	0.0299192	99.7538	0.0299192	99.9299
0.0299423	95.7033	0.0299423	99.7538	0.0299423	99.9299
0.0299654	95.7212	0.0299654	99.7538	0.0299654	99.9299
0.0299885	95.7212	0.0299885	99.7538	0.0299885	99.9416
0.0300115	95.7212	0.0300115	99.7538	0.0300115	99.9416
0.0300346	95.7479	0.0300346	99.7538	0.0300346	99.9416
0.0300577	95.7568	0.0300577	99.7538	0.0300577	99.9416
0.0300808	95.7568	0.0300808	99.7538	0.0300808	99.9416
0.0301038	95.7568	0.0301038	99.7538	0.0301038	99.9416
0.0301269	95.7568	0.0301269	99.7538	0.0301269	99.9416
0.03015	95.7657	0.03015	99.7538	0.03015	99.9416
0.0301731	95.7657	0.0301731	99.7538	0.0301731	99.9416
0.0301962	95.7657	0.0301962	99.7538	0.0301962	99.9416
0.0302192	95.7657	0.0302192	99.7538	0.0302192	99.9416
0.0302423	95.7657	0.0302423	99.7538	0.0302423	99.9416
0.0302654	95.7836	0.0302654	99.7538	0.0302654	99.9416
0.0302885	95.7836	0.0302885	99.7538	0.0302885	99.9416
0.0303115	95.7836	0.0303115	99.7538	0.0303115	99.9416
0.0303346	95.7925	0.0303346	99.7618	0.0303346	99.9416
0.0303577	95.7925	0.0303577	99.7618	0.0303577	99.9416
0.0303808	95.8014	0.0303808	99.7618	0.0303808	99.9416
0.0304038	95.8103	0.0304038	99.7697	0.0304038	99.9416
0.0304269	95.8192	0.0304269	99.7697	0.0304269	99.9416
0.03045	95.8192	0.03045	99.7697	0.03045	99.9416
0.0304731	95.8192	0.0304731	99.7697	0.0304731	99.9416
0.0304962	95.8192	0.0304962	99.7697	0.0304962	99.9416
0.0305192	95.8192	0.0305192	99.7697	0.0305192	99.9416
0.0305423	95.8281	0.0305423	99.7697	0.0305423	99.9416
0.0305654	95.837	0.0305654	99.7697	0.0305654	99.9416
0.0305885	95.837	0.0305885	99.7697	0.0305885	99.9416
0.0306115	95.846	0.0306115	99.7697	0.0306115	99.9416
0.0306346	95.8549	0.0306346	99.7697	0.0306346	99.9416
0.0306577	95.8549	0.0306577	99.7697	0.0306577	99.9416
0.0306808	95.8549	0.0306808	99.7697	0.0306808	99.9416
0.0307038	95.8549	0.0307038	99.7697	0.0307038	99.9416
0.0307269	95.8549	0.0307269	99.7697	0.0307269	99.9416
0.03075	95.8727	0.03075	99.7697	0.03075	99.9416
0.0307731	95.8727	0.0307731	99.7697	0.0307731	99.9416
0.0307962	95.8727	0.0307962	99.7697	0.0307962	99.9416
0.0308192	95.8816	0.0308192	99.7697	0.0308192	99.9416
0.0308423	95.8816	0.0308423	99.7697	0.0308423	99.9416
0.0308654	95.8905	0.0308654	99.7697	0.0308654	99.9533
0.0308885	95.8905	0.0308885	99.7697	0.0308885	99.9533
0.0309115	95.8905	0.0309115	99.7697	0.0309115	99.9533
0.0309346	95.8994	0.0309346	99.7776	0.0309346	99.9533
0.0309577	95.9084	0.0309577	99.7776	0.0309577	99.9533
0.0309808	95.9084	0.0309808	99.7776	0.0309808	99.9533
0.0310038	95.9084	0.0310038	99.7776	0.0310038	99.9533
0.0310269	95.9084	0.0310269	99.7776	0.0310269	99.9533
0.03105	95.9084	0.03105	99.7776	0.03105	99.9533
0.0310731	95.9084	0.0310731	99.7776	0.0310731	99.9533
0.0310962	95.9084	0.0310962	99.7776	0.0310962	99.9533
0.0311192	95.9084	0.0311192	99.7776	0.0311192	99.9533
0.0311423	95.9173	0.0311423	99.7776	0.0311423	99.9533
0.0311654	95.9262	0.0311654	99.7776	0.0311654	99.9533
0.0311885	95.9262	0.0311885	99.7776	0.0311885	99.9533
0.0312115	95.9262	0.0312115	99.7776	0.0312115	99.9533
0.0312346	95.9351	0.0312346	99.7776	0.0312346	99.9533
0.0312577	95.944	0.0312577	99.7776	0.0312577	99.9533
0.0312808	95.944	0.0312808	99.7776	0.0312808	99.9533
0.0313038	95.9529	0.0313038	99.7776	0.0313038	99.9533
0.0313269	95.9618	0.0313269	99.7776	0.0313269	99.9533
0.03135	95.9797	0.03135	99.7776	0.03135	99.9533
0.0313731	95.9886	0.0313731	99.7776	0.0313731	99.9533
0.0313962	95.9886	0.0313962	99.7776	0.0313962	99.9533
0.0314192	96.0064	0.0314192	99.7776	0.0314192	99.9533
0.0314423	96.0153	0.0314423	99.7776	0.0314423	99.9533
0.0314654	96.0153	0.0314654	99.7856	0.0314654	99.9533
0.0314885	96.0332	0.0314885	99.7856	0.0314885	99.9533
0.0315115	96.0421	0.0315115	99.7856	0.0315115	99.9533
0.0315346	96.0421	0.0315346	99.7856	0.0315346	99.9533
0.0315577	96.0421	0.0315577	99.7856	0.0315577	99.9533
0.0315808	96.051	0.0315808	99.7856	0.0315808	99.9533
0.0316038	96.051	0.0316038	99.7856	0.0316038	99.9533
0.0316269	96.0599	0.0316269	99.7856	0.0316269	99.9533
0.03165	96.0599	0.03165	99.7856	0.03165	99.9533
0.0316731	96.0688	0.0316731	99.7856	0.0316731	99.9533
0.0316962	96.0777	0.0316962	99.7856	0.0316962	99.9533
0.0317192	96.0866	0.0317192	99.7856	0.0317192	99.9533
0.0317423	96.0956	0.0317423	99.7856	0.0317423	99.9533
0.0317654	96.0956	0.0317654	99.7856	0.0317654	99.9533
0.0317885	96.0956	0.0317885	99.7856	0.0317885	99.9533
0.0318115	96.0956	0.0318115	99.7856	0.0318115	99.9533
0.0318346	96.0956	0.0318346	99.7856	0.0318346	99.9533
0.0318577	96.0956	0.0318577	99.7856	0.0318577	99.9533
0.0318808	96.0956	0.0318808	99.7856	0.0318808	99.9533
0.0319038	96.0956	0.0319038	99.7856	0.0319038	99.9533
0.0319269	96.0956	0.0319269	99.7856	0.0319269	99.9533
0.03195	96.1045	0.03195	99.7856	0.03195	99.9533
0.0319731	96.1134	0.0319731	99.7856	0.0319731	99.9533
0.0319962	96.1134	0.0319962	99.7856	0.0319962	99.9533
0.0320192	96.1134	0.0320192	99.7856	0.0320192	99.9533
0.0320423	96.1134	0.0320423	99.7856	0.0320423	99.9533
0.0320654	96.1134	0.0320654	99.7935	0.0320654	99.9533
0.0320885	96.1134	0.0320885	99.7935	0.0320885	99.9533
0.0321115	96.1134	0.0321115	99.7935	0.0321115	99.9533
0.0321346	96.1134	0.0321346	99.7935	0.0321346	99.9533
0.0321577	96.1134	0.0321577	99.7935	0.0321577	99.9533
0.0321808	96.1134	0.0321808	99.7935	0.0321808	99.9533
0.0322038	96.1223	0.0322038	99.7935	0.0322038	99.9533
0.0322269	96.1401	0.0322269	99.7935	0.0322269	99.9533
0.03225	96.1401	0.03225	99.7935	0.03225	99.9533
0.0322731	96.1401	0.0322731	99.7935	0.0322731	99.9533
0.0322962	96.149	0.0322962	99.7935	0.0322962	99.9533
0.0323192	96.149	0.0323192	99.7935	0.0323192	99.9533
0.0323423	96.149	0.0323423	99.7935	0.0323423	99.9533
0.0323654	96.158	0.0323654	99.7935	0.0323654	99.9533
0.0323885	96.158	0.0323885	99.7935	0.0323885	99.9533
0.0324115	96.158	0.0324115	99.7935	0.0324115	99.9533
0.0324346	96.1669	0.0324346	99.7935	0.0324346	99.9533
0.0324577	96.1669	0.0324577	99.8015	0.0324577	99.9533
0.0324808	96.1669	0.0324808	99.8094	0.0324808	99.9533
0.0325038	96.1669	0.0325038	99.8094	0.0325038	99.9533
0.0325269	96.1758	0.0325269	99.8094	0.0325269	99.9533
0.03255	96.1847	0.03255	99.8094	0.03255	99.9533
0.0325731	96.1847	0.0325731	99.8094	0.0325731	99.9533
0.0325962	96.1847	0.0325962	99.8094	0.0325962	99.9533
0.0326192	96.1847	0.0326192	99.8094	0.0326192	99.9533
0.0326423	96.1936	0.0326423	99.8094	0.0326423	99.9533
0.0326654	96.2114	0.0326654	99.8094	0.0326654	99.9533
0.0326885	96.2204	0.0326885	99.8094	0.0326885	99.9533
0.0327115	96.2204	0.0327115	99.8094	0.0327115	99.9533
0.0327346	96.2293	0.0327346	99.8094	0.0327346	99.9533
0.0327577	96.2293	0.0327577	99.8094	0.0327577	99.9533
0.0327808	96.2293	0.0327808	99.8094	0.0327808	99.9533
0.0328038	96.2293	0.0328038	99.8094	0.0328038	99.9533
0.0328269	96.2382	0.0328269	99.8094	0.0328269	99.9533
0.03285	96.2471	0.03285	99.8094	0.03285	99.9533
0.0328731	96.2471	0.0328731	99.8094	0.0328731	99.9533
0.0328962	96.2471	0.0328962	99.8094	0.0328962	99.9533
0.0329192	96.2471	0.0329192	99.8094	0.0329192	99.9533
0.0329423	96.2471	0.0329423	99.8173	0.0329423	99.9533
0.0329654	96.2471	0.0329654	99.8173	0.0329654	99.9533
0.0329885	96.2471	0.0329885	99.8173	0.0329885	99.9533
0.0330115	96.256	0.0330115	99.8173	0.0330115	99.9533
0.0330346	96.2649	0.0330346	99.8173	0.0330346	99.9533
0.0330577	96.2828	0.0330577	99.8173	0.0330577	99.9533
0.0330808	96.2828	0.0330808	99.8173	0.0330808	99.9533
0.0331038	96.2828	0.0331038	99.8173	0.0331038	99.9533
0.0331269	96.2828	0.0331269	99.8253	0.0331269	99.9533
0.03315	96.2917	0.03315	99.8253	0.03315	99.9533
0.0331731	96.2917	0.0331731	99.8253	0.0331731	99.9533
0.0331962	96.2917	0.0331962	99.8253	0.0331962	99.9533
0.0332192	96.3006	0.0332192	99.8253	0.0332192	99.9533
0.0332423	96.3006	0.0332423	99.8253	0.0332423	99.9533
0.0332654	96.3006	0.0332654	99.8253	0.0332654	99.9533
0.0332885	96.3006	0.0332885	99.8253	0.0332885	99.9533
0.0333115	96.3006	0.0333115	99.8253	0.0333115	99.9533
0.0333346	96.3184	0.0333346	99.8253	0.0333346	99.9533
0.0333577	96.3273	0.0333577	99.8253	0.0333577	99.9649
0.0333808	96.3273	0.0333808	99.8253	0.0333808	99.9649
0.0334038	96.3273	0.0334038	99.8253	0.0334038	99.9649
0.0334269	96.3273	0.0334269	99.8253	0.0334269	99.9649
0.03345	96.3362	0.03345	99.8253	0.03345	99.9649
0.0334731	96.3362	0.0334731	99.8332	0.0334731	99.9649
0.0334962	96.3452	0.0334962	99.8332	0.0334962	99.9649
0.0335192	96.3452	0.0335192	99.8332	0.0335192	99.9649
0.0335423	96.3541	0.0335423	99.8332	0.0335423	99.9649
0.0335654	96.3719	0.0335654	99.8332	0.0335654	99.9649
0.0335885	96.3719	0.0335885	99.8332	0.0335885	99.9649
0.0336115	96.3719	0.0336115	99.8332	0.0336115	99.9649
0.0336346	96.3719	0.0336346	99.8332	0.0336346	99.9649
0.0336577	96.3808	0.0336577	99.8332	0.0336577	99.9649
0.0336808	96.3897	0.0336808	99.8332	0.0336808	99.9649
0.0337038	96.3897	0.0337038	99.8332	0.0337038	99.9649
0.0337269	96.3897	0.0337269	99.8332	0.0337269	99.9649
0.03375	96.3897	0.03375	99.8332	0.03375	99.9649
0.0337731	96.3897	0.0337731	99.8332	0.0337731	99.9649
0.0337962	96.4076	0.0337962	99.8332	0.0337962	99.9649
0.0338192	96.4254	0.0338192	99.8332	0.0338192	99.9649
0.0338423	96.4254	0.0338423	99.8332	0.0338423	99.9649
0.0338654	96.4254	0.0338654	99.8332	0.0338654	99.9649
0.0338885	96.4254	0.0338885	99.8332	0.0338885	99.9649
0.0339115	96.4432	0.0339115	99.8332	0.0339115	99.9649
0.0339346	96.4432	0.0339346	99.8332	0.0339346	99.9649
0.0339577	96.4432	0.0339577	99.8412	0.0339577	99.9649
0.0339808	96.4521	0.0339808	99.8412	0.0339808	99.9649
0.0340038	96.47	0.0340038	99.8412	0.0340038	99.9649
0.0340269	96.47	0.0340269	99.8412	0.0340269	99.9649
0.03405	96.47	0.03405	99.8412	0.03405	99.9649
0.0340731	96.47	0.0340731	99.8412	0.0340731	99.9649
0.0340962	96.47	0.0340962	99.8412	0.0340962	99.9649
0.0341192	96.4789	0.0341192	99.8491	0.0341192	99.9649
0.0341423	96.4789	0.0341423	99.8491	0.0341423	99.9649
0.0341654	96.4878	0.0341654	99.8491	0.0341654	99.9649
0.0341885	96.5056	0.0341885	99.8491	0.0341885	99.9649
0.0342115	96.5056	0.0342115	99.8491	0.0342115	99.9649
0.0342346	96.5145	0.0342346	99.8491	0.0342346	99.9649
0.0342577	96.5145	0.0342577	99.8491	0.0342577	99.9649
0.0342808	96.5145	0.0342808	99.8491	0.0342808	99.9649
0.0343038	96.5145	0.0343038	99.8491	0.0343038	99.9649
0.0343269	96.5145	0.0343269	99.8491	0.0343269	99.9649
0.03435	96.5145	0.03435	99.8491	0.03435	99.9649
0.0343731	96.5234	0.0343731	99.8491	0.0343731	99.9649
0.0343962	96.5234	0.0343962	99.8491	0.0343962	99.9649
0.0344192	96.5413	0.0344192	99.8491	0.0344192	99.9649
0.0344423	96.5413	0.0344423	99.8491	0.0344423	99.9649
0.0344654	96.5413	0.0344654	99.8491	0.0344654	99.9649
0.0344885	96.5502	0.0344885	99.8491	0.0344885	99.9649
0.0345115	96.568	0.0345115	99.8491	0.0345115	99.9649
0.0345346	96.568	0.0345346	99.8491	0.0345346	99.9649
0.0345577	96.568	0.0345577	99.8491	0.0345577	99.9649
0.0345808	96.568	0.0345808	99.8491	0.0345808	99.9649
0.0346038	96.568	0.0346038	99.8491	0.0346038	99.9649
0.0346269	96.568	0.0346269	99.8571	0.0346269	99.9649
0.03465	96.568	0.03465	99.8571	0.03465	99.9649
0.0346731	96.568	0.0346731	99.8571	0.0346731	99.9649
0.0346962	96.568	0.0346962	99.8571	0.0346962	99.9649
0.0347192	96.5769	0.0347192	99.8571	0.0347192	99.9649
0.0347423	96.5858	0.0347423	99.8571	0.0347423	99.9649
0.0347654	96.5858	0.0347654	99.8571	0.0347654	99.9649
0.0347885	96.6037	0.0347885	99.8571	0.0347885	99.9649
0.0348115	96.6037	0.0348115	99.8571	0.0348115	99.9649
0.0348346	96.6126	0.0348346	99.865	0.0348346	99.9649
0.0348577	96.6215	0.0348577	99.865	0.0348577	99.9649
0.0348808	96.6304	0.0348808	99.865	0.0348808	99.9649
0.0349038	96.6304	0.0349038	99.8729	0.0349038	99.9649
0.0349269	96.6304	0.0349269	99.8729	0.0349269	99.9649
0.03495	96.6304	0.03495	99.8729	0.03495	99.9649
0.0349731	96.6393	0.0349731	99.8729	0.0349731	99.9649
0.0349962	96.6482	0.0349962	99.8729	0.0349962	99.9649
0.0350192	96.6482	0.0350192	99.8729	0.0350192	99.9649
0.0350423	96.6482	0.0350423	99.8729	0.0350423	99.9649
0.0350654	96.6572	0.0350654	99.8729	0.0350654	99.9649
0.0350885	96.6661	0.0350885	99.8729	0.0350885	99.9649
0.0351115	96.6661	0.0351115	99.8729	0.0351115	99.9649
0.0351346	96.6661	0.0351346	99.8729	0.0351346	99.9649
0.0351577	96.675	0.0351577	99.8729	0.0351577	99.9649
0.0351808	96.675	0.0351808	99.8729	0.0351808	99.9649
0.0352038	96.675	0.0352038	99.8729	0.0352038	99.9649
0.0352269	96.6839	0.0352269	99.8729	0.0352269	99.9649
0.03525	96.6839	0.03525	99.8729	0.03525	99.9649
0.0352731	96.6839	0.0352731	99.8729	0.0352731	99.9649
0.0352962	96.6928	0.0352962	99.8729	0.0352962	99.9649
0.0353192	96.6928	0.0353192	99.8729	0.0353192	99.9649
0.0353423	96.6928	0.0353423	99.8729	0.0353423	99.9649
0.0353654	96.7106	0.0353654	99.8729	0.0353654	99.9649
0.0353885	96.7196	0.0353885	99.8729	0.0353885	99.9649
0.0354115	96.7196	0.0354115	99.8809	0.0354115	99.9649
0.0354346	96.7285	0.0354346	99.8809	0.0354346	99.9649
0.0354577	96.7374	0.0354577	99.8809	0.0354577	99.9649
0.0354808	96.7374	0.0354808	99.8809	0.0354808	99.9649
0.0355038	96.7374	0.0355038	99.8809	0.0355038	99.9649
0.0355269	96.7463	0.0355269	99.8809	0.0355269	99.9649
0.03555	96.7463	0.03555	99.8809	0.03555	99.9649
0.0355731	96.7463	0.0355731	99.8809	0.0355731	99.9649
0.0355962	96.7463	0.0355962	99.8809	0.0355962	99.9649
0.0356192	96.7463	0.0356192	99.8809	0.0356192	99.9649
0.0356423	96.7463	0.0356423	99.8809	0.0356423	99.9649
0.0356654	96.7552	0.0356654	99.8809	0.0356654	99.9649
0.0356885	96.7552	0.0356885	99.8809	0.0356885	99.9649
0.0357115	96.7641	0.0357115	99.8809	0.0357115	99.9649
0.0357346	96.773	0.0357346	99.8809	0.0357346	99.9649
0.0357577	96.782	0.0357577	99.8809	0.0357577	99.9649
0.0357808	96.7909	0.0357808	99.8809	0.0357808	99.9649
0.0358038	96.7909	0.0358038	99.8809	0.0358038	99.9649
0.0358269	96.7909	0.0358269	99.8809	0.0358269	99.9649
0.03585	96.7909	0.03585	99.8809	0.03585	99.9649
0.0358731	96.7909	0.0358731	99.8809	0.0358731	99.9649
0.0358962	96.7909	0.0358962	99.8809	0.0358962	99.9649
0.0359192	96.7998	0.0359192	99.8809	0.0359192	99.9649
0.0359423	96.8176	0.0359423	99.8809	0.0359423	99.9649
0.0359654	96.8176	0.0359654	99.8809	0.0359654	99.9649
0.0359885	96.8176	0.0359885	99.8809	0.0359885	99.9649
0.0360115	96.8265	0.0360115	99.8809	0.0360115	99.9649
0.0360346	96.8265	0.0360346	99.8809	0.0360346	99.9649
0.0360577	96.8265	0.0360577	99.8809	0.0360577	99.9649
0.0360808	96.8265	0.0360808	99.8809	0.0360808	99.9649
0.0361038	96.8265	0.0361038	99.8809	0.0361038	99.9649
0.0361269	96.8444	0.0361269	99.8809	0.0361269	99.9649
0.03615	96.8444	0.03615	99.8809	0.03615	99.9649
0.0361731	96.8444	0.0361731	99.8809	0.0361731	99.9649
0.0361962	96.8444	0.0361962	99.8809	0.0361962	99.9649
0.0362192	96.8533	0.0362192	99.8809	0.0362192	99.9649
0.0362423	96.8533	0.0362423	99.8809	0.0362423	99.9649
0.0362654	96.8622	0.0362654	99.8809	0.0362654	99.9649
0.0362885	96.8711	0.0362885	99.8809	0.0362885	99.9649
0.0363115	96.8711	0.0363115	99.8809	0.0363115	99.9649
0.0363346	96.8711	0.0363346	99.8809	0.0363346	99.9649
0.0363577	96.8711	0.0363577	99.8809	0.0363577	99.9649
0.0363808	96.8711	0.0363808	99.8809	0.0363808	99.9649
0.0364038	96.88	0.0364038	99.8809	0.0364038	99.9649
0.0364269	96.88	0.0364269	99.8809	0.0364269	99.9649
0.03645	96.9068	0.03645	99.8809	0.03645	99.9649
0.0364731	96.9068	0.0364731	99.8809	0.0364731	99.9649
0.0364962	96.9068	0.0364962	99.8809	0.0364962	99.9649
0.0365192	96.9157	0.0365192	99.8809	0.0365192	99.9649
0.0365423	96.9157	0.0365423	99.8809	0.0365423	99.9649
0.0365654	96.9157	0.0365654	99.8809	0.0365654	99.9649
0.0365885	96.9335	0.0365885	99.8809	0.0365885	99.9649
0.0366115	96.9335	0.0366115	99.8809	0.0366115	99.9649
0.0366346	96.9424	0.0366346	99.8809	0.0366346	99.9649
0.0366577	96.9424	0.0366577	99.8809	0.0366577	99.9649
0.0366808	96.9424	0.0366808	99.8809	0.0366808	99.9649
0.0367038	96.9424	0.0367038	99.8809	0.0367038	99.9649
0.0367269	96.9424	0.0367269	99.8809	0.0367269	99.9649
0.03675	96.9424	0.03675	99.8809	0.03675	99.9649
0.0367731	96.9424	0.0367731	99.8809	0.0367731	99.9766
0.0367962	96.9424	0.0367962	99.8809	0.0367962	99.9766
0.0368192	96.9513	0.0368192	99.8809	0.0368192	99.9766
0.0368423	96.9513	0.0368423	99.8809	0.0368423	99.9766
0.0368654	96.9602	0.0368654	99.8809	0.0368654	99.9766
0.0368885	96.9602	0.0368885	99.8809	0.0368885	99.9766
0.0369115	96.9602	0.0369115	99.8809	0.0369115	99.9766
0.0369346	96.9602	0.0369346	99.8809	0.0369346	99.9766
0.0369577	96.9602	0.0369577	99.8809	0.0369577	99.9766
0.0369808	96.9602	0.0369808	99.8809	0.0369808	99.9766
0.0370038	96.9602	0.0370038	99.8809	0.0370038	99.9766
0.0370269	96.9692	0.0370269	99.8809	0.0370269	99.9766
0.03705	96.9781	0.03705	99.8809	0.03705	99.9766
0.0370731	96.987	0.0370731	99.8809	0.0370731	99.9766
0.0370962	96.987	0.0370962	99.8809	0.0370962	99.9766
0.0371192	96.987	0.0371192	99.8809	0.0371192	99.9766
0.0371423	96.987	0.0371423	99.8809	0.0371423	99.9766
0.0371654	97.0048	0.0371654	99.8809	0.0371654	99.9766
0.0371885	97.0048	0.0371885	99.8809	0.0371885	99.9766
0.0372115	97.0316	0.0372115	99.8809	0.0372115	99.9766
0.0372346	97.0316	0.0372346	99.8809	0.0372346	99.9766
0.0372577	97.0316	0.0372577	99.8809	0.0372577	99.9766
0.0372808	97.0316	0.0372808	99.8809	0.0372808	99.9766
0.0373038	97.0316	0.0373038	99.8809	0.0373038	99.9766
0.0373269	97.0316	0.0373269	99.8888	0.0373269	99.9766
0.03735	97.0316	0.03735	99.8888	0.03735	99.9766
0.0373731	97.0316	0.0373731	99.8888	0.0373731	99.9766
0.0373962	97.0316	0.0373962	99.8888	0.0373962	99.9766
0.0374192	97.0405	0.0374192	99.8888	0.0374192	99.9766
0.0374423	97.0405	0.0374423	99.8888	0.0374423	99.9766
0.0374654	97.0672	0.0374654	99.8888	0.0374654	99.9766
0.0374885	97.0672	0.0374885	99.8888	0.0374885	99.9766
0.0375115	97.0672	0.0375115	99.8888	0.0375115	99.9766
0.0375346	97.0761	0.0375346	99.8888	0.0375346	99.9766
0.0375577	97.085	0.0375577	99.8888	0.0375577	99.9766
0.0375808	97.085	0.0375808	99.8888	0.0375808	99.9766
0.0376038	97.085	0.0376038	99.8888	0.0376038	99.9766
0.0376269	97.085	0.0376269	99.8888	0.0376269	99.9766
0.03765	97.094	0.03765	99.8888	0.03765	99.9766
0.0376731	97.1029	0.0376731	99.8888	0.0376731	99.9766
0.0376962	97.1029	0.0376962	99.8888	0.0376962	99.9766
0.0377192	97.1118	0.0377192	99.8888	0.0377192	99.9766
0.0377423	97.1118	0.0377423	99.8888	0.0377423	99.9766
0.0377654	97.1296	0.0377654	99.8888	0.0377654	99.9766
0.0377885	97.1296	0.0377885	99.8888	0.0377885	99.9766
0.0378115	97.1474	0.0378115	99.8888	0.0378115	99.9766
0.0378346	97.1474	0.0378346	99.8888	0.0378346	99.9766
0.0378577	97.1474	0.0378577	99.8888	0.0378577	99.9766
0.0378808	97.1653	0.0378808	99.8888	0.0378808	99.9766
0.0379038	97.1653	0.0379038	99.8888	0.0379038	99.9766
0.0379269	97.1653	0.0379269	99.8888	0.0379269	99.9766
0.03795	97.1831	0.03795	99.8888	0.03795	99.9766
0.0379731	97.192	0.0379731	99.8888	0.0379731	99.9766
0.0379962	97.2009	0.0379962	99.8888	0.0379962	99.9766
0.0380192	97.2009	0.0380192	99.8888	0.0380192	99.9766
0.0380423	97.2009	0.0380423	99.8888	0.0380423	99.9766
0.0380654	97.2009	0.0380654	99.8888	0.0380654	99.9766
0.0380885	97.2098	0.0380885	99.8888	0.0380885	99.9766
0.0381115	97.2098	0.0381115	99.8888	0.0381115	99.9766
0.0381346	97.2188	0.0381346	99.8888	0.0381346	99.9766
0.0381577	97.2188	0.0381577	99.8888	0.0381577	99.9766
0.0381808	97.2188	0.0381808	99.8888	0.0381808	99.9766
0.0382038	97.2277	0.0382038	99.8888	0.0382038	99.9766
0.0382269	97.2455	0.0382269	99.8888	0.0382269	99.9766
0.03825	97.2544	0.03825	99.8888	0.03825	99.9766
0.0382731	97.2544	0.0382731	99.8888	0.0382731	99.9766
0.0382962	97.2722	0.0382962	99.8968	0.0382962	99.9766
0.0383192	97.2722	0.0383192	99.8968	0.0383192	99.9766
0.0383423	97.2722	0.0383423	99.8968	0.0383423	99.9766
0.0383654	97.2722	0.0383654	99.8968	0.0383654	99.9766
0.0383885	97.2812	0.0383885	99.8968	0.0383885	99.9766
0.0384115	97.2812	0.0384115	99.8968	0.0384115	99.9766
0.0384346	97.2812	0.0384346	99.8968	0.0384346	99.9766
0.0384577	97.2812	0.0384577	99.8968	0.0384577	99.9766
0.0384808	97.2812	0.0384808	99.8968	0.0384808	99.9766
0.0385038	97.2812	0.0385038	99.8968	0.0385038	99.9766
0.0385269	97.2901	0.0385269	99.8968	0.0385269	99.9766
0.03855	97.2901	0.03855	99.8968	0.03855	99.9766
0.0385731	97.2901	0.0385731	99.8968	0.0385731	99.9766
0.0385962	97.2901	0.0385962	99.9047	0.0385962	99.9766
0.0386192	97.2901	0.0386192	99.9047	0.0386192	99.9766
0.0386423	97.2901	0.0386423	99.9047	0.0386423	99.9766
0.0386654	97.2901	0.0386654	99.9047	0.0386654	99.9766
0.0386885	97.299	0.0386885	99.9206	0.0386885	99.9766
0.0387115	97.3079	0.0387115	99.9206	0.0387115	99.9766
0.0387346	97.3079	0.0387346	99.9206	0.0387346	99.9766
0.0387577	97.3079	0.0387577	99.9206	0.0387577	99.9766
0.0387808	97.3079	0.0387808	99.9206	0.0387808	99.9766
0.0388038	97.3079	0.0388038	99.9206	0.0388038	99.9766
0.0388269	97.3079	0.0388269	99.9206	0.0388269	99.9766
0.03885	97.3079	0.03885	99.9206	0.03885	99.9766
0.0388731	97.3079	0.0388731	99.9206	0.0388731	99.9766
0.0388962	97.3079	0.0388962	99.9206	0.0388962	99.9766
0.0389192	97.3168	0.0389192	99.9206	0.0389192	99.9766
0.0389423	97.3346	0.0389423	99.9206	0.0389423	99.9766
0.0389654	97.3436	0.0389654	99.9206	0.0389654	99.9766
0.0389885	97.3436	0.0389885	99.9206	0.0389885	99.9766
0.0390115	97.3525	0.0390115	99.9206	0.0390115	99.9766
0.0390346	97.3525	0.0390346	99.9206	0.0390346	99.9766
0.0390577	97.3525	0.0390577	99.9206	0.0390577	99.9766
0.0390808	97.3525	0.0390808	99.9206	0.0390808	99.9766
0.0391038	97.3525	0.0391038	99.9206	0.0391038	99.9766
0.0391269	97.3614	0.0391269	99.9206	0.0391269	99.9766
0.03915	97.3614	0.03915	99.9206	0.03915	99.9766
0.0391731	97.3703	0.0391731	99.9206	0.0391731	99.9766
0.0391962	97.3703	0.0391962	99.9206	0.0391962	99.9766
0.0392192	97.3703	0.0392192	99.9206	0.0392192	99.9766
0.0392423	97.3703	0.0392423	99.9206	0.0392423	99.9766
0.0392654	97.3703	0.0392654	99.9206	0.0392654	99.9766
0.0392885	97.3792	0.0392885	99.9206	0.0392885	99.9766
0.0393115	97.3792	0.0393115	99.9206	0.0393115	99.9766
0.0393346	97.3792	0.0393346	99.9285	0.0393346	99.9766
0.0393577	97.3881	0.0393577	99.9285	0.0393577	99.9766
0.0393808	97.3881	0.0393808	99.9285	0.0393808	99.9766
0.0394038	97.3881	0.0394038	99.9285	0.0394038	99.9766
0.0394269	97.3881	0.0394269	99.9285	0.0394269	99.9766
0.03945	97.3881	0.03945	99.9285	0.03945	99.9766
0.0394731	97.3881	0.0394731	99.9285	0.0394731	99.9766
0.0394962	97.3881	0.0394962	99.9285	0.0394962	99.9766
0.0395192	97.3881	0.0395192	99.9285	0.0395192	99.9766
0.0395423	97.4149	0.0395423	99.9285	0.0395423	99.9766
0.0395654	97.4149	0.0395654	99.9285	0.0395654	99.9766
0.0395885	97.4149	0.0395885	99.9285	0.0395885	99.9766
0.0396115	97.4238	0.0396115	99.9285	0.0396115	99.9766
0.0396346	97.4505	0.0396346	99.9285	0.0396346	99.9766
0.0396577	97.4505	0.0396577	99.9285	0.0396577	99.9766
0.0396808	97.4594	0.0396808	99.9285	0.0396808	99.9766
0.0397038	97.4594	0.0397038	99.9285	0.0397038	99.9766
0.0397269	97.4684	0.0397269	99.9285	0.0397269	99.9766
0.03975	97.4684	0.03975	99.9285	0.03975	99.9766
0.0397731	97.4684	0.0397731	99.9285	0.0397731	99.9766
0.0397962	97.4862	0.0397962	99.9285	0.0397962	99.9766
0.0398192	97.4862	0.0398192	99.9285	0.0398192	99.9766
0.0398423	97.4862	0.0398423	99.9285	0.0398423	99.9766
0.0398654	97.4951	0.0398654	99.9285	0.0398654	99.9766
0.0398885	97.4951	0.0398885	99.9285	0.0398885	99.9766
0.0399115	97.504	0.0399115	99.9285	0.0399115	99.9766
0.0399346	97.504	0.0399346	99.9285	0.0399346	99.9766
0.0399577	97.504	0.0399577	99.9285	0.0399577	99.9766
0.0399808	97.5129	0.0399808	99.9285	0.0399808	99.9766
0.0400038	97.5129	0.0400038	99.9285	0.0400038	99.9766
0.0400269	97.5129	0.0400269	99.9285	0.0400269	99.9766
0.04005	97.5129	0.04005	99.9285	0.04005	99.9766
0.0400731	97.5129	0.0400731	99.9285	0.0400731	99.9766
0.0400962	97.5129	0.0400962	99.9285	0.0400962	99.9766
0.0401192	97.5129	0.0401192	99.9285	0.0401192	99.9766
0.0401423	97.5129	0.0401423	99.9285	0.0401423	99.9766
0.0401654	97.5129	0.0401654	99.9285	0.0401654	99.9766
0.0401885	97.5129	0.0401885	99.9285	0.0401885	99.9766
0.0402115	97.5218	0.0402115	99.9285	0.0402115	99.9766
0.0402346	97.5218	0.0402346	99.9285	0.0402346	99.9766
0.0402577	97.5218	0.0402577	99.9285	0.0402577	99.9766
0.0402808	97.5218	0.0402808	99.9285	0.0402808	99.9766
0.0403038	97.5218	0.0403038	99.9285	0.0403038	99.9766
0.0403269	97.5218	0.0403269	99.9285	0.0403269	99.9766
0.04035	97.5308	0.04035	99.9285	0.04035	99.9766
0.0403731	97.5308	0.0403731	99.9285	0.0403731	99.9766
0.0403962	97.5308	0.0403962	99.9285	0.0403962	99.9766
0.0404192	97.5308	0.0404192	99.9285	0.0404192	99.9766
0.0404423	97.5397	0.0404423	99.9285	0.0404423	99.9766
0.0404654	97.5486	0.0404654	99.9285	0.0404654	99.9766
0.0404885	97.5575	0.0404885	99.9285	0.0404885	99.9766
0.0405115	97.5575	0.0405115	99.9285	0.0405115	99.9766
0.0405346	97.5575	0.0405346	99.9285	0.0405346	99.9766
0.0405577	97.5575	0.0405577	99.9285	0.0405577	99.9766
0.0405808	97.5664	0.0405808	99.9285	0.0405808	99.9766
0.0406038	97.5664	0.0406038	99.9285	0.0406038	99.9766
0.0406269	97.5664	0.0406269	99.9285	0.0406269	99.9766
0.04065	97.5753	0.04065	99.9285	0.04065	99.9766
0.0406731	97.5753	0.0406731	99.9285	0.0406731	99.9766
0.0406962	97.5842	0.0406962	99.9285	0.0406962	99.9766
0.0407192	97.5932	0.0407192	99.9285	0.0407192	99.9766
0.0407423	97.6021	0.0407423	99.9285	0.0407423	99.9766
0.0407654	97.611	0.0407654	99.9285	0.0407654	99.9766
0.0407885	97.611	0.0407885	99.9285	0.0407885	99.9766
0.0408115	97.611	0.0408115	99.9285	0.0408115	99.9766
0.0408346	97.611	0.0408346	99.9285	0.0408346	99.9766
0.0408577	97.611	0.0408577	99.9285	0.0408577	99.9766
0.0408808	97.6199	0.0408808	99.9285	0.0408808	99.9766
0.0409038	97.6288	0.0409038	99.9285	0.0409038	99.9766
0.0409269	97.6466	0.0409269	99.9285	0.0409269	99.9766
0.04095	97.6466	0.04095	99.9285	0.04095	99.9766
0.0409731	97.6466	0.0409731	99.9285	0.0409731	99.9766
0.0409962	97.6466	0.0409962	99.9285	0.0409962	99.9766
0.0410192	97.6466	0.0410192	99.9285	0.0410192	99.9766
0.0410423	97.6466	0.0410423	99.9285	0.0410423	99.9766
0.0410654	97.6466	0.0410654	99.9365	0.0410654	99.9766
0.0410885	97.6466	0.0410885	99.9365	0.0410885	99.9766
0.0411115	97.6466	0.0411115	99.9365	0.0411115	99.9766
0.0411346	97.6466	0.0411346	99.9365	0.0411346	99.9766
0.0411577	97.6466	0.0411577	99.9365	0.0411577	99.9766
0.0411808	97.6556	0.0411808	99.9365	0.0411808	99.9766
0.0412038	97.6556	0.0412038	99.9365	0.0412038	99.9766
0.0412269	97.6645	0.0412269	99.9365	0.0412269	99.9766
0.04125	97.6734	0.04125	99.9365	0.04125	99.9766
0.0412731	97.6823	0.0412731	99.9365	0.0412731	99.9766
0.0412962	97.6823	0.0412962	99.9365	0.0412962	99.9766
0.0413192	97.6823	0.0413192	99.9365	0.0413192	99.9766
0.0413423	97.6912	0.0413423	99.9365	0.0413423	99.9766
0.0413654	97.6912	0.0413654	99.9365	0.0413654	99.9766
0.0413885	97.6912	0.0413885	99.9365	0.0413885	99.9766
0.0414115	97.6912	0.0414115	99.9365	0.0414115	99.9766
0.0414346	97.7001	0.0414346	99.9365	0.0414346	99.9766
0.0414577	97.7001	0.0414577	99.9365	0.0414577	99.9766
0.0414808	97.709	0.0414808	99.9444	0.0414808	99.9766
0.0415038	97.709	0.0415038	99.9444	0.0415038	99.9766
0.0415269	97.709	0.0415269	99.9444	0.0415269	99.9766
0.04155	97.709	0.04155	99.9444	0.04155	99.9766
0.0415731	97.718	0.0415731	99.9444	0.0415731	99.9766
0.0415962	97.718	0.0415962	99.9444	0.0415962	99.9766
0.0416192	97.7269	0.0416192	99.9444	0.0416192	99.9766
0.0416423	97.7269	0.0416423	99.9444	0.0416423	99.9766
0.0416654	97.7269	0.0416654	99.9444	0.0416654	99.9766
0.0416885	97.7269	0.0416885	99.9444	0.0416885	99.9766
0.0417115	97.7269	0.0417115	99.9444	0.0417115	99.9766
0.0417346	97.7358	0.0417346	99.9444	0.0417346	99.9766
0.0417577	97.7358	0.0417577	99.9444	0.0417577	99.9766
0.0417808	97.7358	0.0417808	99.9444	0.0417808	99.9766
0.0418038	97.7358	0.0418038	99.9444	0.0418038	99.9766
0.0418269	97.7358	0.0418269	99.9444	0.0418269	99.9766
0.04185	97.7358	0.04185	99.9444	0.04185	99.9766
0.0418731	97.7358	0.0418731	99.9444	0.0418731	99.9766
0.0418962	97.7358	0.0418962	99.9444	0.0418962	99.9766
0.0419192	97.7358	0.0419192	99.9444	0.0419192	99.9766
0.0419423	97.7358	0.0419423	99.9444	0.0419423	99.9766
0.0419654	97.7358	0.0419654	99.9444	0.0419654	99.9766
0.0419885	97.7447	0.0419885	99.9444	0.0419885	99.9766
0.0420115	97.7447	0.0420115	99.9444	0.0420115	99.9766
0.0420346	97.7447	0.0420346	99.9444	0.0420346	99.9766
0.0420577	97.7447	0.0420577	99.9444	0.0420577	99.9766
0.0420808	97.7536	0.0420808	99.9444	0.0420808	99.9766
0.0421038	97.7625	0.0421038	99.9444	0.0421038	99.9766
0.0421269	97.7625	0.0421269	99.9444	0.0421269	99.9766
0.04215	97.7625	0.04215	99.9444	0.04215	99.9766
0.0421731	97.7625	0.0421731	99.9444	0.0421731	99.9766
0.0421962	97.7714	0.0421962	99.9444	0.0421962	99.9766
0.0422192	97.7804	0.0422192	99.9444	0.0422192	99.9766
0.0422423	97.7804	0.0422423	99.9444	0.0422423	99.9766
0.0422654	97.7804	0.0422654	99.9444	0.0422654	99.9766
0.0422885	97.7893	0.0422885	99.9444	0.0422885	99.9766
0.0423115	97.7893	0.0423115	99.9444	0.0423115	99.9766
0.0423346	97.7982	0.0423346	99.9444	0.0423346	99.9766
0.0423577	97.7982	0.0423577	99.9444	0.0423577	99.9766
0.0423808	97.7982	0.0423808	99.9524	0.0423808	99.9766
0.0424038	97.816	0.0424038	99.9524	0.0424038	99.9766
0.0424269	97.8249	0.0424269	99.9524	0.0424269	99.9766
0.04245	97.8249	0.04245	99.9524	0.04245	99.9766
0.0424731	97.8249	0.0424731	99.9524	0.0424731	99.9766
0.0424962	97.8249	0.0424962	99.9524	0.0424962	99.9766
0.0425192	97.8249	0.0425192	99.9524	0.0425192	99.9766
0.0425423	97.8249	0.0425423	99.9524	0.0425423	99.9766
0.0425654	97.8249	0.0425654	99.9524	0.0425654	99.9766
0.0425885	97.8249	0.0425885	99.9524	0.0425885	99.9766
0.0426115	97.8249	0.0426115	99.9524	0.0426115	99.9766
0.0426346	97.8249	0.0426346	99.9524	0.0426346	99.9766
0.0426577	97.8249	0.0426577	99.9524	0.0426577	99.9766
0.0426808	97.8338	0.0426808	99.9524	0.0426808	99.9766
0.0427038	97.8428	0.0427038	99.9524	0.0427038	99.9766
0.0427269	97.8517	0.0427269	99.9524	0.0427269	99.9766
0.04275	97.8517	0.04275	99.9524	0.04275	99.9766
0.0427731	97.8517	0.0427731	99.9524	0.0427731	99.9766
0.0427962	97.8517	0.0427962	99.9524	0.0427962	99.9766
0.0428192	97.8606	0.0428192	99.9524	0.0428192	99.9766
0.0428423	97.8695	0.0428423	99.9524	0.0428423	99.9766
0.0428654	97.8784	0.0428654	99.9524	0.0428654	99.9766
0.0428885	97.8784	0.0428885	99.9524	0.0428885	99.9766
0.0429115	97.8784	0.0429115	99.9524	0.0429115	99.9766
0.0429346	97.8784	0.0429346	99.9524	0.0429346	99.9766
0.0429577	97.8873	0.0429577	99.9524	0.0429577	99.9766
0.0429808	97.8873	0.0429808	99.9524	0.0429808	99.9766
0.0430038	97.8873	0.0430038	99.9524	0.0430038	99.9766
0.0430269	97.8873	0.0430269	99.9524	0.0430269	99.9766
0.04305	97.8962	0.04305	99.9524	0.04305	99.9766
0.0430731	97.9052	0.0430731	99.9524	0.0430731	99.9766
0.0430962	97.9141	0.0430962	99.9524	0.0430962	99.9766
0.0431192	97.9141	0.0431192	99.9524	0.0431192	99.9766
0.0431423	97.923	0.0431423	99.9524	0.0431423	99.9766
0.0431654	97.923	0.0431654	99.9524	0.0431654	99.9766
0.0431885	97.923	0.0431885	99.9524	0.0431885	99.9766
0.0432115	97.923	0.0432115	99.9524	0.0432115	99.9766
0.0432346	97.923	0.0432346	99.9524	0.0432346	99.9766
0.0432577	97.923	0.0432577	99.9524	0.0432577	99.9766
0.0432808	97.923	0.0432808	99.9524	0.0432808	99.9766
0.0433038	97.923	0.0433038	99.9524	0.0433038	99.9766
0.0433269	97.923	0.0433269	99.9524	0.0433269	99.9766
0.04335	97.923	0.04335	99.9524	0.04335	99.9766
0.0433731	97.9319	0.0433731	99.9524	0.0433731	99.9766
0.0433962	97.9319	0.0433962	99.9524	0.0433962	99.9766
0.0434192	97.9319	0.0434192	99.9524	0.0434192	99.9766
0.0434423	97.9319	0.0434423	99.9524	0.0434423	99.9766
0.0434654	97.9319	0.0434654	99.9524	0.0434654	99.9766
0.0434885	97.9319	0.0434885	99.9524	0.0434885	99.9766
0.0435115	97.9319	0.0435115	99.9603	0.0435115	99.9766
0.0435346	97.9319	0.0435346	99.9603	0.0435346	99.9766
0.0435577	97.9319	0.0435577	99.9603	0.0435577	99.9766
0.0435808	97.9319	0.0435808	99.9603	0.0435808	99.9766
0.0436038	97.9319	0.0436038	99.9603	0.0436038	99.9766
0.0436269	97.9319	0.0436269	99.9603	0.0436269	99.9766
0.04365	97.9408	0.04365	99.9603	0.04365	99.9766
0.0436731	97.9408	0.0436731	99.9603	0.0436731	99.9766
0.0436962	97.9586	0.0436962	99.9603	0.0436962	99.9766
0.0437192	97.9586	0.0437192	99.9603	0.0437192	99.9766
0.0437423	97.9586	0.0437423	99.9603	0.0437423	99.9766
0.0437654	97.9586	0.0437654	99.9603	0.0437654	99.9766
0.0437885	97.9586	0.0437885	99.9603	0.0437885	99.9766
0.0438115	97.9586	0.0438115	99.9603	0.0438115	99.9766
0.0438346	97.9676	0.0438346	99.9603	0.0438346	99.9766
0.0438577	97.9676	0.0438577	99.9603	0.0438577	99.9766
0.0438808	97.9676	0.0438808	99.9603	0.0438808	99.9766
0.0439038	97.9676	0.0439038	99.9603	0.0439038	99.9766
0.0439269	97.9676	0.0439269	99.9603	0.0439269	99.9766
0.04395	97.9676	0.04395	99.9603	0.04395	99.9766
0.0439731	97.9676	0.0439731	99.9682	0.0439731	99.9766
0.0439962	97.9676	0.0439962	99.9682	0.0439962	99.9766
0.0440192	97.9676	0.0440192	99.9682	0.0440192	99.9766
0.0440423	97.9676	0.0440423	99.9682	0.0440423	99.9766
0.0440654	97.9676	0.0440654	99.9682	0.0440654	99.9766
0.0440885	97.9765	0.0440885	99.9682	0.0440885	99.9766
0.0441115	97.9765	0.0441115	99.9682	0.0441115	99.9766
0.0441346	97.9765	0.0441346	99.9682	0.0441346	99.9766
0.0441577	97.9765	0.0441577	99.9682	0.0441577	99.9766
0.0441808	97.9765	0.0441808	99.9682	0.0441808	99.9766
0.0442038	97.9854	0.0442038	99.9682	0.0442038	99.9766
0.0442269	97.9854	0.0442269	99.9682	0.0442269	99.9766
0.04425	97.9854	0.04425	99.9682	0.04425	99.9766
0.0442731	97.9854	0.0442731	99.9682	0.0442731	99.9766
0.0442962	97.9854	0.0442962	99.9682	0.0442962	99.9766
0.0443192	97.9854	0.0443192	99.9682	0.0443192	99.9766
0.0443423	97.9854	0.0443423	99.9682	0.0443423	99.9766
0.0443654	97.9854	0.0443654	99.9682	0.0443654	99.9766
0.0443885	97.9854	0.0443885	99.9682	0.0443885	99.9766
0.0444115	97.9854	0.0444115	99.9682	0.0444115	99.9766
0.0444346	97.9854	0.0444346	99.9682	0.0444346	99.9766
0.0444577	97.9854	0.0444577	99.9682	0.0444577	99.9766
0.0444808	97.9854	0.0444808	99.9682	0.0444808	99.9766
0.0445038	97.9854	0.0445038	99.9682	0.0445038	99.9766
0.0445269	97.9854	0.0445269	99.9682	0.0445269	99.9766
0.04455	97.9854	0.04455	99.9682	0.04455	99.9766
0.0445731	97.9854	0.0445731	99.9682	0.0445731	99.9766
0.0445962	97.9943	0.0445962	99.9682	0.0445962	99.9766
0.0446192	98.0032	0.0446192	99.9682	0.0446192	99.9766
0.0446423	98.0121	0.0446423	99.9682	0.0446423	99.9766
0.0446654	98.0121	0.0446654	99.9682	0.0446654	99.9766
0.0446885	98.021	0.0446885	99.9682	0.0446885	99.9766
0.0447115	98.021	0.0447115	99.9682	0.0447115	99.9766
0.0447346	98.03	0.0447346	99.9682	0.0447346	99.9766
0.0447577	98.0389	0.0447577	99.9682	0.0447577	99.9766
0.0447808	98.0389	0.0447808	99.9682	0.0447808	99.9766
0.0448038	98.0389	0.0448038	99.9682	0.0448038	99.9766
0.0448269	98.0389	0.0448269	99.9682	0.0448269	99.9766
0.04485	98.0389	0.04485	99.9682	0.04485	99.9766
0.0448731	98.0389	0.0448731	99.9682	0.0448731	99.9766
0.0448962	98.0389	0.0448962	99.9682	0.0448962	99.9766
0.0449192	98.0389	0.0449192	99.9682	0.0449192	99.9766
0.0449423	98.0389	0.0449423	99.9682	0.0449423	99.9766
0.0449654	98.0478	0.0449654	99.9682	0.0449654	99.9766
0.0449885	98.0478	0.0449885	99.9682	0.0449885	99.9766
0.0450115	98.0478	0.0450115	99.9682	0.0450115	99.9766
0.0450346	98.0478	0.0450346	99.9682	0.0450346	99.9766
0.0450577	98.0567	0.0450577	99.9682	0.0450577	99.9766
0.0450808	98.0567	0.0450808	99.9682	0.0450808	99.9766
0.0451038	98.0567	0.0451038	99.9682	0.0451038	99.9766
0.0451269	98.0567	0.0451269	99.9682	0.0451269	99.9766
0.04515	98.0567	0.04515	99.9682	0.04515	99.9766
0.0451731	98.0567	0.0451731	99.9682	0.0451731	99.9766
0.0451962	98.0656	0.0451962	99.9682	0.0451962	99.9766
0.0452192	98.0656	0.0452192	99.9682	0.0452192	99.9766
0.0452423	98.0656	0.0452423	99.9682	0.0452423	99.9766
0.0452654	98.0656	0.0452654	99.9682	0.0452654	99.9766
0.0452885	98.0656	0.0452885	99.9682	0.0452885	99.9766
0.0453115	98.0656	0.0453115	99.9682	0.0453115	99.9766
0.0453346	98.0656	0.0453346	99.9682	0.0453346	99.9766
0.0453577	98.0656	0.0453577	99.9682	0.0453577	99.9766
0.0453808	98.0656	0.0453808	99.9682	0.0453808	99.9766
0.0454038	98.0745	0.0454038	99.9682	0.0454038	99.9766
0.0454269	98.0745	0.0454269	99.9682	0.0454269	99.9766
0.04545	98.0745	0.04545	99.9682	0.04545	99.9766
0.0454731	98.0834	0.0454731	99.9682	0.0454731	99.9766
0.0454962	98.0834	0.0454962	99.9682	0.0454962	99.9766
0.0455192	98.0834	0.0455192	99.9682	0.0455192	99.9766
0.0455423	98.0834	0.0455423	99.9682	0.0455423	99.9766
0.0455654	98.0834	0.0455654	99.9682	0.0455654	99.9766
0.0455885	98.0834	0.0455885	99.9682	0.0455885	99.9766
0.0456115	98.0834	0.0456115	99.9682	0.0456115	99.9766
0.0456346	98.0924	0.0456346	99.9682	0.0456346	99.9766
0.0456577	98.0924	0.0456577	99.9682	0.0456577	99.9766
0.0456808	98.0924	0.0456808	99.9682	0.0456808	99.9766
0.0457038	98.1013	0.0457038	99.9682	0.0457038	99.9766
0.0457269	98.1013	0.0457269	99.9682	0.0457269	99.9766
0.04575	98.1013	0.04575	99.9682	0.04575	99.9766
0.0457731	98.1013	0.0457731	99.9682	0.0457731	99.9766
0.0457962	98.1013	0.0457962	99.9682	0.0457962	99.9766
0.0458192	98.1013	0.0458192	99.9682	0.0458192	99.9766
0.0458423	98.1013	0.0458423	99.9682	0.0458423	99.9766
0.0458654	98.1102	0.0458654	99.9682	0.0458654	99.9766
0.0458885	98.1102	0.0458885	99.9682	0.0458885	99.9766
0.0459115	98.1191	0.0459115	99.9682	0.0459115	99.9766
0.0459346	98.1191	0.0459346	99.9682	0.0459346	99.9766
0.0459577	98.1191	0.0459577	99.9682	0.0459577	99.9766
0.0459808	98.1191	0.0459808	99.9682	0.0459808	99.9766
0.0460038	98.1191	0.0460038	99.9682	0.0460038	99.9766
0.0460269	98.128	0.0460269	99.9682	0.0460269	99.9766
0.04605	98.128	0.04605	99.9682	0.04605	99.9766
0.0460731	98.128	0.0460731	99.9682	0.0460731	99.9766
0.0460962	98.128	0.0460962	99.9682	0.0460962	99.9766
[truncated: 11,003 more rows]

## Sheet:  Fi4. 4 panel h
counts_per_cluster_MFT	counts_per_cluster_PP	counts_per_cluster_SC
8	8	8
8	8	8
8	8	8
8	8	8
8	8	8
8	8	8
8	8	8
8	8	8
8	8	8
8	8	8
8	8	8
8	8	8
8	8	8
8	8	8
8	8	8
8	8	8
8	8	8
8	8	8
8	8	8
8	8	8
8	8	8
8	8	8
8	8	8
8	8	8
8	8	8
8	8	8
8	8	8
8	8	8
8	8	8
8	8	8
8	8	8
8	8	8
8	8	8
8	8	8
8	8	8
8	8	8
8	8	8
8	8	8
8	8	8
8	8	8
8	8	8
8	8	8
8	8	8
8	8	8
8	8	8
8	8	8
8	8	8
8	8	8
8	8	8
8	8	8
8	8	8
8	8	8
8	8	8
8	8	8
8	8	8
8	8	8
8	8	8
8	8	8
8	8	8
8	8	8
8	8	8
8	8	8
8	8	8
8	8	8
8	8	8
8	8	8
8	8	8
8	8	8
8	8	8
8	8	8
8	8	8
8	8	8
8	8	8
8	8	8
8	8	8
8	8	8
8	8	8
8	8	8
8	8	8
8	8	8
8	8	8
8	8	8
8	8	8
8	8	8
8	8	8
8	8	8
8	8	8
8	8	8
8	8	8
8	8	8
8	8	8
8	8	8
8	8	8
8	8	8
8	8	8
8	8	8
8	8	8
8	8	8
8	8	8
8	8	8
8	8	8
8	8	8
8	8	8
8	8	8
8	8	8
8	8	8
8	8	8
8	8	8
8	8	8
8	8	8
8	8	8
8	8	8
8	8	8
8	8	8
8	8	8
8	8	8
8	8	8
8	8	8
8	8	8
8	8	8
8	8	8
8	8	8
8	8	8
8	8	8
8	8	8
8	8	8
8	8	8
8	8	8
8	8	8
8	8	8
8	8	8
8	8	8
8	8	8
8	8	8
8	8	8
8	8	8
8	8	8
8	8	8
8	8	8
8	8	8
8	8	8
8	8	8
8	8	8
8	8	8
8	8	8
8	8	8
8	8	8
8	8	8
8	8	8
8	8	8
8	8	8
8	8	8
8	8	8
8	8	8
8	8	8
8	8	8
8	8	8
8	8	8
8	8	8
8	8	8
8	8	8
8	8	8
8	8	8
8	8	8
8	8	8
8	8	8
8	8	8
8	8	8
8	8	8
8	8	8
8	8	8
8	8	8
8	8	8
8	8	8
8	8	8
8	8	8
8	8	8
8	8	8
8	8	8
8	8	8
8	8	8
8	8	8
8	8	8
8	8	8
8	8	8
8	8	8
8	8	8
8	8	8
8	8	8
8	8	8
8	8	8
8	8	8
8	8	8
8	8	8
8	8	8
8	8	8
8	8	8
8	8	8
8	8	8
8	8	8
8	8	8
8	9	8
8	9	8
8	9	8
8	9	8
8	9	9
8	9	9
8	9	9
9	9	9
9	9	9
9	9	9
9	9	9
9	9	9
9	9	9
9	9	9
9	9	9
9	9	9
9	9	9
9	9	9
9	9	9
9	9	9
9	9	9
9	9	9
9	9	9
9	9	9
9	9	9
9	9	9
9	9	9
9	9	9
9	9	9
9	9	9
9	9	9
9	9	9
9	9	9
9	9	9
9	9	9
9	9	9
9	9	9
9	9	9
9	9	9
9	9	9
9	9	9
9	9	9
9	9	9
9	9	9
9	9	9
9	9	9
9	9	9
9	9	9
9	9	9
9	9	9
9	9	9
9	9	9
9	9	9
9	9	9
9	9	9
9	9	9
9	9	9
9	9	9
9	9	9
9	9	9
9	9	9
9	9	9
9	9	9
9	9	9
9	9	9
9	9	9
9	9	9
9	9	9
9	9	9
9	9	9
9	9	9
9	9	9
9	9	9
9	9	9
9	9	9
9	9	9
9	9	9
9	9	9
9	9	9
9	9	9
9	9	9
9	9	9
9	9	9
9	9	9
9	9	9
9	9	9
9	9	9
9	9	9
9	9	9
9	9	9
9	9	9
9	9	9
9	9	9
9	9	9
9	9	9
9	9	9
9	9	9
9	9	9
9	9	9
9	9	9
9	9	9
9	9	9
9	9	9
9	9	9
9	9	9
9	9	9
9	9	9
9	9	9
9	9	9
9	9	9
9	9	9
9	9	9
9	9	9
9	9	9
9	9	9
9	9	9
9	9	9
9	9	9
9	9	9
9	9	9
9	9	9
9	9	9
9	9	9
9	9	9
9	9	9
9	9	9
9	9	9
9	9	9
9	9	9
9	9	9
9	9	9
9	9	9
9	9	9
9	9	9
9	9	9
9	9	9
9	9	9
9	9	9
9	9	9
9	9	9
9	9	9
9	9	9
9	9	9
9	9	9
9	9	9
9	9	9
9	9	9
9	9	9
9	9	9
9	9	9
9	9	9
9	9	9
9	9	9
9	9	9
9	9	9
9	9	9
9	9	9
9	9	9
9	9	9
9	9	9
9	9	9
9	9	9
9	9	9
9	9	9
9	9	9
9	9	9
9	9	9
9	9	9
9	9	9
9	9	9
9	9	9
9	9	9
9	9	9
9	9	9
9	9	9
9	9	9
9	9	9
9	9	9
9	9	9
9	9	9
9	9	9
9	9	9
9	9	9
9	9	9
9	9	9
9	9	9
9	9	9
9	9	9
9	9	9
9	9	9
9	9	9
9	9	9
9	9	9
9	9	9
9	9	9
9	9	9
9	9	9
9	9	9
9	9	9
9	9	9
9	9	9
9	9	9
9	9	9
9	9	9
9	9	9
9	9	9
9	9	9
9	9	9
9	9	9
9	9	9
9	9	9
9	9	9
9	9	9
9	9	9
9	9	9
9	9	9
9	9	9
9	9	9
9	9	9
9	9	9
9	9	9
9	9	9
9	9	9
9	9	9
9	9	9
9	9	9
9	9	9
9	9	9
9	9	9
9	9	9
9	9	9
9	9	9
9	9	9
9	9	9
9	9	9
9	9	9
9	9	9
9	9	9
9	9	9
9	9	9
9	9	9
9	9	9
9	9	9
9	9	9
9	9	9
9	9	9
9	9	9
9	9	9
9	9	9
9	9	9
9	9	9
9	9	9
9	9	9
9	9	9
9	9	9
9	9	9
9	9	9
9	9	9
9	9	9
9	9	9
9	9	9
9	9	9
9	9	9
9	9	9
9	9	9
9	9	9
9	9	9
9	9	9
9	9	9
9	9	9
9	9	9
9	9	9
9	9	9
9	9	9
9	9	9
9	9	9
9	9	9
9	9	9
9	9	9
9	9	9
9	9	9
9	9	9
9	9	9
9	9	9
9	9	9
9	9	9
9	9	9
9	9	9
9	9	9
9	9	9
9	9	9
9	9	9
9	9	9
9	9	9
9	9	9
9	9	9
9	9	9
9	9	9
9	9	9
9	9	9
9	9	9
9	9	9
9	9	9
9	9	9
9	9	9
9	9	9
9	9	9
9	9	9
9	9	9
9	9	9
9	9	9
9	9	9
9	9	9
9	9	9
9	9	9
9	9	9
9	9	9
9	9	9
9	9	9
9	9	9
9	9	9
9	9	9
9	9	9
9	9	9
9	9	9
9	9	9
9	9	9
9	9	9
9	9	9
9	9	9
9	9	9
9	9	9
9	9	9
9	9	9
9	9	9
9	9	9
9	9	9
9	9	9
9	9	9
9	9	9
9	9	9
9	9	9
9	9	9
9	9	9
9	9	9
9	9	9
9	9	9
9	9	9
9	9	9
9	9	9
9	9	9
9	9	9
9	9	9
9	9	9
9	9	9
9	9	9
9	9	9
9	9	9
9	9	9
9	9	9
9	9	9
9	9	9
9	9	9
9	9	9
9	9	9
9	9	9
9	9	9
9	9	9
9	9	9
9	9	9
9	9	9
9	9	9
9	9	9
9	9	9
9	9	9
9	9	9
9	9	9
9	9	9
9	9	9
9	9	9
9	9	9
9	9	9
9	9	9
9	9	9
9	9	9
9	9	9
9	9	9
9	9	9
9	9	9
9	9	9
9	9	9
9	9	9
9	9	9
9	9	9
9	9	9
9	9	9
9	9	9
9	9	9
9	9	9
9	9	9
9	9	9
9	9	9
9	9	9
9	9	9
9	9	9
9	9	9
9	9	9
9	9	9
9	9	9
9	9	9
9	9	9
9	9	9
9	9	9
9	9	9
9	9	9
9	9	9
9	9	9
9	9	9
9	9	9
9	9	9
9	9	9
9	9	9
9	9	9
9	9	9
9	9	9
9	9	9
9	9	9
9	9	9
9	9	9
9	9	9
9	9	9
9	9	9
9	9	9
9	9	9
9	9	9
9	9	9
9	9	9
9	9	9
9	9	9
9	9	9
9	9	9
9	9	9
9	9	9
9	9	9
9	9	9
9	9	9
9	9	9
9	9	9
9	9	9
9	9	9
9	9	9
9	9	9
9	9	9
9	9	9
9	9	9
9	9	9
9	9	9
9	9	9
9	9	9
10	9	9
10	9	9
10	9	9
10	9	9
10	9	9
10	9	9
10	9	9
10	9	9
10	9	9
10	9	9
10	9	9
10	9	9
10	9	9
10	9	9
10	9	9
10	9	10
10	9	10
10	9	10
10	9	10
10	9	10
10	9	10
10	9	10
10	9	10
10	9	10
10	9	10
10	9	10
10	9	10
10	9	10
10	9	10
10	9	10
10	9	10
10	9	10
10	9	10
10	9	10
10	9	10
10	9	10
10	9	10
10	9	10
10	9	10
10	9	10
10	9	10
10	9	10
10	9	10
10	9	10
10	9	10
10	9	10
10	9	10
10	9	10
10	9	10
10	9	10
10	9	10
10	9	10
10	9	10
10	9	10
10	9	10
10	9	10
10	9	10
10	9	10
10	9	10
10	9	10
10	9	10
10	9	10
10	9	10
10	9	10
10	9	10
10	9	10
10	9	10
10	9	10
10	9	10
10	9	10
10	9	10
10	9	10
10	9	10
10	9	10
10	9	10
10	9	10
10	9	10
10	9	10
10	9	10
10	9	10
10	9	10
10	9	10
10	9	10
10	9	10
10	9	10
10	9	10
10	9	10
10	9	10
10	9	10
10	9	10
10	9	10
10	9	10
10	9	10
10	9	10
10	9	10
10	9	10
10	9	10
10	9	10
10	9	10
10	9	10
10	9	10
10	9	10
10	9	10
10	9	10
10	9	10
10	9	10
10	9	10
10	9	10
10	9	10
10	9	10
10	9	10
10	10	10
10	10	10
10	10	10
10	10	10
10	10	10
10	10	10
10	10	10
10	10	10
10	10	10
10	10	10
10	10	10
10	10	10
10	10	10
10	10	10
10	10	10
10	10	10
10	10	10
10	10	10
10	10	10
10	10	10
10	10	10
10	10	10
10	10	10
10	10	10
10	10	10
10	10	10
10	10	10
10	10	10
10	10	10
10	10	10
10	10	10
10	10	10
10	10	10
10	10	10
10	10	10
10	10	10
10	10	10
10	10	10
10	10	10
10	10	10
10	10	10
10	10	10
10	10	10
10	10	10
10	10	10
10	10	10
10	10	10
10	10	10
10	10	10
10	10	10
10	10	10
10	10	10
10	10	10
10	10	10
10	10	10
10	10	10
10	10	10
10	10	10
10	10	10
10	10	10
10	10	10
10	10	10
10	10	10
10	10	10
10	10	10
10	10	10
10	10	10
10	10	10
10	10	10
10	10	10
10	10	10
10	10	10
10	10	10
10	10	10
10	10	10
10	10	10
10	10	10
10	10	10
10	10	10
10	10	10
10	10	10
10	10	10
10	10	10
10	10	10
10	10	10
10	10	10
10	10	10
10	10	10
10	10	10
10	10	10
10	10	10
10	10	10
10	10	10
10	10	10
10	10	10
10	10	10
10	10	10
10	10	10
10	10	10
10	10	10
10	10	10
10	10	10
10	10	10
10	10	10
10	10	10
10	10	10
10	10	10
10	10	10
10	10	10
10	10	10
10	10	10
10	10	10
10	10	10
10	10	10
10	10	10
10	10	10
10	10	10
10	10	10
10	10	10
10	10	10
10	10	10
10	10	10
10	10	10
10	10	10
10	10	10
10	10	10
10	10	10
10	10	10
10	10	10
10	10	10
10	10	10
10	10	10
10	10	10
10	10	10
10	10	10
10	10	10
10	10	10
10	10	10
10	10	10
10	10	10
10	10	10
10	10	10
10	10	10
10	10	10
10	10	10
10	10	10
10	10	10
10	10	10
10	10	10
10	10	10
10	10	10
10	10	10
10	10	10
10	10	10
10	10	10
10	10	10
10	10	10
10	10	10
10	10	10
10	10	10
10	10	10
10	10	10
10	10	10
10	10	10
10	10	10
10	10	10
10	10	10
10	10	10
10	10	10
10	10	10
10	10	10
10	10	10
10	10	10
10	10	10
10	10	10
10	10	10
10	10	10
10	10	10
10	10	10
10	10	10
10	10	10
10	10	10
10	10	10
10	10	10
10	10	10
10	10	10
10	10	10
10	10	10
10	10	10
10	10	10
10	10	10
10	10	10
10	10	10
10	10	10
10	10	10
10	10	10
10	10	10
10	10	10
10	10	10
10	10	10
10	10	10
10	10	10
10	10	10
10	10	10
10	10	10
10	10	10
10	10	10
10	10	10
10	10	10
10	10	10
10	10	10
10	10	10
10	10	10
10	10	10
10	10	10
10	10	10
10	10	10
10	10	10
10	10	10
10	10	10
10	10	10
10	10	10
10	10	10
10	10	10
10	10	10
10	10	10
10	10	10
10	10	10
10	10	10
10	10	10
10	10	10
10	10	10
10	10	10
10	10	10
10	10	10
10	10	10
10	10	10
10	10	10
10	10	10
10	10	10
10	10	10
10	10	10
10	10	10
10	10	10
10	10	10
10	10	10
10	10	10
10	10	10
10	10	10
10	10	10
10	10	10
10	10	10
10	10	10
10	10	10
10	10	10
10	10	10
10	10	10
10	10	10
10	10	10
10	10	10
10	10	10
10	10	10
10	10	10
10	10	10
10	10	10
10	10	10
10	10	10
10	10	10
10	10	10
10	10	10
10	10	10
10	10	10
10	10	10
10	10	10
10	10	10
10	10	10
10	10	10
10	10	10
10	10	10
10	10	10
10	10	10
10	10	10
10	10	10
10	10	10
10	10	10
10	10	10
10	10	10
10	10	10
10	10	10
10	10	10
10	10	10
10	10	10
10	10	10
10	10	10
10	10	10
10	10	10
10	10	10
10	10	10
10	10	10
10	10	10
10	10	10
10	10	10
10	10	10
10	10	10
10	10	10
10	10	10
10	10	10
10	10	10
10	10	10
10	10	10
10	10	10
10	10	10
10	10	10
10	10	10
10	10	10
10	10	10
10	10	10
10	10	10
10	10	10
10	10	10
10	10	10
10	10	10
10	10	10
10	10	10
10	10	10
10	10	10
10	10	10
10	10	10
10	10	10
10	10	10
10	10	10
10	10	10
10	10	10
10	10	10
10	10	10
10	10	10
10	10	10
10	10	10
10	10	10
10	10	10
10	10	10
10	10	10
10	10	10
10	10	10
10	10	10
10	10	10
10	10	10
10	10	10
10	10	10
10	10	10
10	10	10
10	10	10
10	10	10
10	10	10
10	10	10
10	10	10
10	10	10
10	10	10
10	10	10
10	10	10
10	10	10
10	10	10
10	10	10
10	10	10
10	10	10
10	10	10
10	10	10
10	10	10
10	10	10
10	10	10
10	10	10
10	10	10
10	10	10
10	10	10
10	10	10
10	10	10
10	10	10
10	10	10
10	10	10
10	10	10
10	10	10
10	10	10
10	10	10
10	10	10
10	10	10
10	10	10
10	10	10
10	10	10
10	10	10
10	10	10
10	10	10
10	10	10
10	10	10
10	10	10
10	10	10
10	10	10
10	10	10
10	10	10
10	10	10
10	10	10
10	10	10
10	10	10
10	10	10
10	10	10
10	10	10
10	10	10
10	10	10
10	10	10
10	10	10
10	10	10
10	10	10
10	10	10
10	10	10
10	10	10
10	10	10
10	10	10
10	10	10
10	10	10
10	10	10
10	10	10
10	10	10
10	10	10
10	10	10
10	10	10
10	10	10
10	10	10
10	10	10
10	10	10
10	10	10
10	10	10
10	10	10
10	10	10
10	10	10
10	10	10
10	10	10
10	10	10
10	10	10
10	10	10
10	10	10
10	10	10
10	10	10
10	10	10
10	10	10
10	10	10
10	10	10
10	10	10
10	10	10
10	10	10
10	10	10
10	10	10
10	10	10
10	10	10
10	10	10
10	10	10
10	10	10
10	10	10
10	10	10
10	10	10
10	10	10
10	10	10
10	10	10
10	10	10
10	10	10
10	10	10
10	10	10
10	10	10
10	10	10
10	10	10
10	10	10
10	10	10
10	10	10
10	10	10
10	10	10
10	10	10
10	10	10
10	10	10
10	10	10
10	10	10
10	10	10
10	10	10
10	10	10
10	10	10
10	10	10
10	10	10
10	10	10
10	10	10
10	10	10
10	10	10
10	10	10
10	10	10
10	10	10
10	10	10
10	10	10
10	10	10
10	10	10
10	10	10
10	10	10
10	10	10
10	10	10
10	10	10
10	10	10
10	10	10
10	10	10
10	10	10
10	10	10
10	10	10
10	10	10
10	10	10
10	10	10
10	10	10
10	10	10
10	10	10
10	10	10
10	10	10
10	10	10
10	10	10
10	10	10
10	10	10
10	10	10
10	10	10
10	10	10
10	10	10
10	10	10
10	10	10
10	10	10
10	10	10
10	10	10
10	10	10
10	10	10
10	10	10
10	10	10
10	10	10
10	10	10
10	10	10
10	10	10
10	10	10
10	10	10
10	10	10
10	10	10
10	10	10
10	10	10
10	10	10
10	10	10
10	10	10
10	10	10
10	10	10
10	10	10
10	10	10
10	10	10
10	10	10
10	10	10
10	10	10
10	10	10
10	10	10
10	10	10
10	10	10
10	10	10
10	10	10
10	10	10
10	10	10
10	10	10
10	10	10
10	10	10
10	10	10
10	10	10
10	10	10
10	10	10
10	10	10
10	10	10
10	10	10
10	10	10
10	10	10
10	10	10
10	10	10
10	10	10
10	10	10
10	10	10
10	10	10
10	10	10
10	10	10
10	10	10
10	10	10
10	10	10
10	10	10
10	10	10
10	10	10
10	10	10
10	10	10
10	10	10
10	10	10
10	10	10
10	10	10
10	10	10
10	10	10
10	10	10
10	10	10
10	10	10
10	10	10
10	10	10
10	10	10
10	10	10
10	10	10
10	10	10
10	10	10
10	10	10
10	10	10
10	10	10
10	10	10
10	10	10
10	10	10
10	10	10
10	10	10
10	10	10
10	10	10
10	10	10
10	10	10
10	10	10
10	10	10
10	10	10
10	10	10
10	10	10
10	10	10
10	10	10
10	10	10
10	10	10
10	10	10
10	10	10
10	10	10
10	10	10
10	10	10
10	10	10
10	10	10
10	10	10
10	10	10
10	10	10
10	10	10
10	10	10
10	10	10
10	10	10
11	10	10
11	10	10
11	10	10
11	10	10
11	10	10
11	10	10
11	10	10
11	10	10
11	10	10
11	10	10
11	10	10
11	10	10
11	10	10
11	10	10
11	10	10
11	10	10
11	10	10
11	10	10
11	10	10
11	10	10
11	10	10
11	10	10
11	10	10
11	10	10
11	10	10
11	10	10
11	10	10
11	10	10
11	10	10
11	10	10
11	10	10
11	10	10
11	10	10
11	10	10
11	10	10
11	10	10
11	10	10
11	10	10
11	10	10
11	10	10
11	10	10
11	10	10
11	10	10
11	10	10
11	10	10
11	10	10
11	10	10
11	10	10
11	10	10
11	10	10
11	10	10
11	10	10
11	10	10
11	10	10
11	10	10
11	10	10
11	10	10
11	10	10
11	10	10
11	10	10
11	10	10
11	10	10
11	10	10
11	10	10
11	10	10
11	10	10
11	10	10
11	10	10
11	10	10
11	10	10
11	10	10
11	10	10
11	10	10
11	10	10
11	10	10
11	10	10
11	10	10
11	10	10
11	10	10
11	10	10
11	10	10
11	10	10
11	10	10
11	10	10
11	10	10
11	10	10
11	10	10
11	10	10
11	10	10
11	10	10
11	10	10
11	10	10
11	10	10
11	10	10
11	10	10
11	10	10
11	10	10
11	10	10
11	10	10
11	10	10
11	10	10
11	10	10
11	10	10
11	10	10
11	10	10
11	10	10
11	10	10
11	10	10
11	10	10
11	10	10
11	10	10
11	10	10
11	10	10
11	10	10
11	10	10
11	10	10
11	10	10
11	10	10
11	10	10
11	10	10
11	10	10
11	10	10
11	10	10
11	10	10
11	10	10
11	10	10
11	10	10
11	10	10
11	10	11
11	10	11
11	10	11
11	10	11
11	10	11
11	10	11
11	10	11
11	10	11
11	10	11
11	10	11
11	10	11
11	10	11
11	10	11
11	10	11
11	10	11
11	10	11
11	10	11
11	10	11
11	10	11
11	10	11
11	10	11
11	10	11
11	10	11
11	10	11
11	10	11
11	10	11
11	10	11
11	10	11
11	10	11
11	10	11
11	10	11
11	10	11
11	10	11
11	10	11
11	10	11
11	10	11
11	10	11
11	10	11
11	10	11
11	10	11
11	10	11
11	10	11
11	10	11
11	10	11
11	10	11
11	10	11
11	10	11
11	10	11
11	10	11
11	10	11
11	10	11
11	10	11
11	10	11
11	10	11
11	10	11
11	10	11
11	10	11
11	10	11
11	10	11
11	10	11
11	10	11
11	10	11
11	10	11
11	10	11
11	10	11
11	10	11
11	10	11
11	10	11
11	10	11
11	10	11
11	10	11
11	10	11
11	10	11
11	10	11
11	10	11
11	10	11
11	10	11
11	10	11
11	10	11
11	10	11
11	10	11
11	10	11
11	10	11
11	10	11
11	10	11
11	10	11
11	10	11
11	10	11
11	10	11
11	10	11
11	10	11
11	10	11
11	10	11
11	10	11
11	10	11
11	10	11
11	10	11
11	10	11
11	10	11
11	10	11
11	10	11
11	10	11
11	10	11
11	10	11
11	10	11
11	10	11
11	10	11
11	10	11
11	10	11
11	10	11
11	10	11
11	10	11
11	10	11
11	10	11
11	10	11
11	10	11
11	10	11
11	10	11
11	10	11
11	10	11
11	10	11
11	10	11
11	10	11
11	10	11
11	10	11
11	10	11
11	10	11
11	10	11
11	10	11
11	10	11
11	10	11
11	10	11
11	10	11
11	10	11
11	10	11
11	10	11
11	10	11
11	10	11
11	10	11
11	10	11
11	10	11
11	10	11
11	10	11
11	10	11
11	10	11
11	10	11
11	10	11
11	10	11
11	10	11
11	10	11
11	10	11
11	10	11
11	10	11
11	10	11
11	10	11
11	10	11
11	10	11
11	10	11
11	10	11
11	10	11
11	10	11
11	10	11
11	10	11
11	10	11
11	10	11
11	10	11
11	10	11
11	10	11
11	10	11
11	10	11
11	10	11
11	10	11
11	10	11
11	10	11
11	10	11
11	10	11
11	10	11
11	10	11
11	10	11
11	10	11
11	10	11
11	10	11
11	10	11
11	10	11
11	10	11
11	10	11
11	10	11
11	10	11
11	10	11
11	10	11
11	10	11
11	10	11
11	10	11
11	10	11
11	10	11
11	10	11
11	10	11
11	10	11
11	10	11
11	10	11
11	10	11
11	10	11
11	10	11
11	10	11
11	10	11
11	10	11
11	10	11
11	10	11
11	10	11
11	10	11
11	10	11
11	10	11
11	10	11
11	10	11
11	10	11
11	10	11
11	10	11
11	10	11
11	10	11
11	10	11
11	10	11
11	10	11
11	10	11
11	10	11
11	10	11
11	10	11
11	10	11
11	10	11
11	10	11
11	10	11
11	10	11
11	10	11
11	10	11
11	10	11
11	10	11
11	10	11
11	10	11
11	10	11
11	10	11
11	10	11
11	10	11
11	10	11
11	10	11
11	10	11
11	10	11
11	10	11
11	10	11
11	10	11
11	10	11
11	10	11
11	10	11
11	10	11
11	10	11
11	10	11
11	10	11
11	10	11
11	10	11
11	10	11
11	10	11
11	10	11
11	10	11
11	10	11
11	10	11
11	10	11
11	10	11
11	10	11
11	10	11
11	10	11
11	10	11
11	10	11
11	10	11
11	10	11
11	10	11
11	10	11
11	10	11
11	10	11
11	10	11
11	10	11
11	10	11
11	10	11
11	10	11
11	10	11
11	10	11
11	10	11
11	10	11
11	10	11
11	10	11
11	10	11
11	10	11
11	10	11
11	10	11
11	10	11
11	10	11
11	10	11
11	10	11
11	10	11
11	10	11
11	10	11
11	10	11
11	10	11
11	10	11
11	10	11
11	10	11
11	10	11
11	10	11
11	10	11
11	10	11
11	10	11
11	10	11
11	10	11
11	10	11
11	10	11
11	10	11
11	10	11
11	10	11
11	10	11
11	10	11
11	10	11
11	10	11
11	10	11
11	10	11
11	10	11
11	10	11
11	10	11
11	10	11
11	10	11
11	10	11
11	10	11
11	10	11
11	10	11
11	10	11
11	10	11
11	10	11
11	10	11
11	10	11
11	10	11
11	10	11
11	10	11
11	10	11
11	10	11
11	10	11
11	10	11
11	10	11
11	10	11
11	10	11
11	10	11
11	10	11
11	10	11
11	10	11
11	10	11
11	10	11
11	10	11
11	10	11
11	10	11
11	10	11
11	10	11
11	10	11
11	10	11
11	10	11
11	10	11
11	10	11
11	10	11
11	10	11
11	10	11
11	10	11
11	10	11
11	10	11
11	10	11
11	11	11
11	11	11
11	11	11
11	11	11
11	11	11
11	11	11
11	11	11
11	11	11
11	11	11
11	11	11
11	11	11
11	11	11
11	11	11
11	11	11
11	11	11
11	11	11
11	11	11
11	11	11
11	11	11
11	11	11
11	11	11
11	11	11
11	11	11
11	11	11
11	11	11
11	11	11
11	11	11
11	11	11
11	11	11
11	11	11
11	11	11
11	11	11
11	11	11
11	11	11
11	11	11
11	11	11
11	11	11
11	11	11
11	11	11
11	11	11
11	11	11
11	11	11
11	11	11
11	11	11
11	11	11
11	11	11
11	11	11
11	11	11
11	11	11
11	11	11
11	11	11
11	11	11
11	11	11
11	11	11
11	11	11
11	11	11
11	11	11
11	11	11
11	11	11
11	11	11
11	11	11
11	11	11
11	11	11
11	11	11
11	11	11
11	11	11
11	11	11
11	11	11
11	11	11
11	11	11
11	11	11
11	11	11
11	11	11
11	11	11
11	11	11
11	11	11
11	11	11
11	11	11
11	11	11
11	11	11
11	11	11
11	11	11
11	11	11
11	11	11
11	11	11
12	11	11
12	11	11
12	11	11
12	11	11
12	11	11
12	11	11
12	11	11
12	11	11
[truncated: 10,593 more rows]

## Sheet: Fig. 4 panel i
cluster_length_MFT	cluster_length_PP	cluster_length_SC
0.227323	0.238499	0.185293
0.205461	0.204119	0.198275
0.200393	0.245214	0.137386
0.190499	0.18128	0.122703
0.192984	0.232623	0.154431
0.196204	0.224082	0.20712
0.203039	0.182509	0.221424
0.176655	0.191917	0.241764
0.210164	0.186714	0.158193
0.206622	0.160688	0.183657
0.23712	0.204216	0.192515
0.207276	0.192402	0.197554
0.220681	0.186218	0.163231
0.222507	0.230241	0.172558
0.209083	0.184225	0.181651
0.209021	0.173458	0.144946
0.237732	0.153411	0.181986
0.197802	0.166451	0.15383
0.164101	0.185128	0.156152
0.217519	0.237543	0.177374
0.189007	0.206136	0.206811
0.191104	0.16889	0.194489
0.185553	0.159275	0.170167
0.194187	0.203682	0.217341
0.20286	0.190255	0.21615
0.186472	0.210136	0.197581
0.196259	0.188003	0.212234
0.21312	0.181508	0.150455
0.183909	0.158635	0.193159
0.193724	0.161405	0.183437
0.187564	0.186478	0.204226
0.190901	0.209464	0.18745
0.166822	0.169355	0.229279
0.22482	0.180347	0.190137
0.1708	0.220404	0.131233
0.220406	0.212254	0.181328
0.207932	0.196647	0.162413
0.186257	0.239549	0.167453
0.192539	0.149716	0.176928
0.206534	0.175438	0.193212
0.185006	0.182238	0.213502
0.159429	0.219114	0.217606
0.191451	0.213651	0.186397
0.196966	0.193381	0.19468
0.18632	0.217681	0.209707
0.196125	0.197023	0.186542
0.205874	0.154383	0.201001
0.181495	0.148464	0.191922
0.206401	0.206265	0.194841
0.185966	0.184902	0.181532
0.178572	0.177313	0.141853
0.196109	0.215717	0.189277
0.197127	0.192397	0.182179
0.167752	0.18187	0.172197
0.195301	0.212837	0.218037
0.204112	0.198922	0.198897
0.188393	0.217519	0.195052
0.212767	0.204141	0.161968
0.174463	0.205283	0.161591
0.198243	0.177886	0.187492
0.226855	0.158831	0.197005
0.217233	0.145065	0.163514
0.201226	0.210286	0.214279
0.194554	0.189033	0.18202
0.206526	0.205986	0.203476
0.186821	0.190595	0.192067
0.169104	0.154888	0.237443
0.173565	0.175097	0.232596
0.154088	0.185371	0.227734
0.216584	0.202665	0.19438
0.150318	0.225623	0.203658
0.160502	0.233202	0.186647
0.175612	0.152367	0.23335
0.184578	0.190903	0.155158
0.205138	0.177146	0.19781
0.223259	0.188116	0.183568
0.203596	0.161241	0.193016
0.201539	0.164215	0.197541
0.202909	0.159406	0.154175
0.223512	0.18968	0.235507
0.185118	0.201469	0.179161
0.163954	0.155562	0.204641
0.193558	0.189393	0.164904
0.129778	0.20213	0.164998
0.17751	0.216469	0.201229
0.17605	0.194792	0.214806
0.176261	0.1392	0.228029
0.177547	0.191072	0.185158
0.224981	0.187702	0.137276
0.190982	0.166588	0.186454
0.195287	0.192414	0.227713
0.165729	0.19896	0.219233
0.15562	0.219542	0.186562
0.163475	0.19188	0.192766
0.189329	0.212568	0.184618
0.204243	0.241526	0.224937
0.167957	0.210723	0.193128
0.194397	0.22278	0.225889
0.191912	0.204808	0.155996
0.226693	0.142797	0.174156
0.13211	0.138199	0.224008
0.232674	0.198841	0.171829
0.194099	0.156597	0.22804
0.188001	0.207916	0.163974
0.1683	0.183564	0.185578
0.178537	0.169539	0.175599
0.163332	0.132856	0.222395
0.188073	0.214383	0.161431
0.201354	0.150357	0.181131
0.190043	0.163636	0.207857
0.186751	0.197398	0.201297
0.201853	0.150762	0.201645
0.215367	0.208935	0.234849
0.215369	0.195629	0.199038
0.163271	0.235137	0.192964
0.144173	0.215796	0.202065
0.190521	0.213024	0.194487
0.182713	0.156519	0.180429
0.192835	0.157986	0.203608
0.161035	0.158865	0.22084
0.187395	0.188729	0.179569
0.184547	0.162248	0.204977
0.189275	0.164501	0.159103
0.224965	0.184746	0.195621
0.185619	0.14522	0.170429
0.208136	0.193525	0.167817
0.13501	0.198377	0.17229
0.220264	0.219426	0.203118
0.186693	0.241556	0.197714
0.19684	0.18652	0.222583
0.211876	0.144542	0.152434
0.160213	0.215868	0.175869
0.190342	0.212716	0.201275
0.161151	0.17927	0.158092
0.209186	0.185359	0.175485
0.236613	0.20963	0.133495
0.208054	0.167136	0.166598
0.171769	0.138415	0.206295
0.182893	0.232323	0.201787
0.189567	0.208463	0.219792
0.187018	0.209325	0.193801
0.180277	0.148956	0.185035
0.231016	0.200626	0.218404
0.210023	0.223933	0.173753
0.234501	0.234527	0.175552
0.214128	0.185362	0.190281
0.197097	0.217384	0.210717
0.209959	0.181905	0.165654
0.163966	0.228986	0.177416
0.20818	0.201691	0.152632
0.180856	0.22512	0.166281
0.198874	0.246037	0.251154
0.174549	0.190348	0.170122
0.185107	0.210937	0.211301
0.180363	0.190511	0.210346
0.205792	0.154479	0.208297
0.169279	0.190367	0.211527
0.213697	0.245021	0.183185
0.214681	0.210071	0.211968
0.199177	0.256036	0.195768
0.16085	0.179185	0.224544
0.203022	0.190112	0.211962
0.222468	0.198126	0.127311
0.24528	0.160914	0.159419
0.200369	0.204359	0.190275
0.159357	0.227237	0.175517
0.216943	0.202153	0.182172
0.215547	0.182762	0.182865
0.211192	0.19183	0.205933
0.189115	0.141666	0.177266
0.183585	0.185037	0.180952
0.17517	0.200336	0.158399
0.187927	0.225929	0.140828
0.168257	0.202738	0.167511
0.226341	0.179349	0.169512
0.201973	0.204217	0.186492
0.157025	0.182211	0.160382
0.242179	0.170856	0.192981
0.17031	0.206586	0.201555
0.170143	0.19019	0.210022
0.173964	0.127226	0.183893
0.157305	0.16738	0.202393
0.135757	0.264638	0.172698
0.230418	0.172459	0.188125
0.203193	0.197456	0.17693
0.202298	0.171386	0.230107
0.19795	0.20377	0.188384
0.210556	0.164552	0.190803
0.168091	0.170813	0.210127
0.189499	0.16405	0.176459
0.215969	0.202056	0.200076
0.214003	0.153239	0.205667
0.185973	0.176674	0.195431
0.202237	0.20621	0.212372
0.166581	0.181409	0.216659
0.152719	0.196195	0.157852
0.195018	0.185918	0.186079
0.214124	0.199048	0.222554
0.192156	0.164888	0.186892
0.229249	0.174547	0.191801
0.218522	0.166886	0.219443
0.183802	0.19041	0.213689
0.174434	0.190075	0.179288
0.238778	0.176757	0.230707
0.18231	0.183296	0.165465
0.197393	0.179452	0.202712
0.227598	0.214005	0.196245
0.194739	0.218253	0.1867
0.171294	0.180115	0.165273
0.163482	0.1634	0.212097
0.236372	0.229708	0.181648
0.199324	0.183907	0.245925
0.174805	0.211038	0.161563
0.17504	0.242348	0.210068
0.216318	0.144379	0.190501
0.218321	0.197328	0.196265
0.159056	0.205897	0.20874
0.257544	0.158304	0.189799
0.15687	0.214756	0.20971
0.191717	0.16944	0.211932
0.191722	0.188549	0.18729
0.168041	0.186266	0.218585
0.182477	0.181268	0.1651
0.185544	0.229094	0.18452
0.215534	0.168667	0.162017
0.210273	0.162996	0.1694
0.218269	0.213083	0.189183
0.216577	0.212173	0.188076
0.155361	0.226413	0.16721
0.225976	0.182531	0.217156
0.18958	0.21454	0.183017
0.218855	0.218916	0.157105
0.179895	0.202467	0.184705
0.200818	0.202395	0.216438
0.232888	0.231029	0.202151
0.193891	0.174971	0.233247
0.176175	0.194484	0.184798
0.139703	0.207743	0.220719
0.203458	0.241569	0.18313
0.197394	0.217702	0.23146
0.217277	0.193643	0.190771
0.188476	0.158884	0.192393
0.208804	0.214499	0.18933
0.211895	0.177884	0.144489
0.168055	0.187571	0.151495
0.218516	0.187961	0.179816
0.199122	0.146033	0.165829
0.193707	0.193868	0.167492
0.186741	0.183033	0.205178
0.197801	0.199115	0.168167
0.173741	0.193481	0.196579
0.201112	0.175807	0.217821
0.187338	0.182891	0.176286
0.213381	0.242033	0.197224
0.151208	0.158161	0.173967
0.153257	0.197106	0.154982
0.202446	0.184985	0.227906
0.156681	0.187155	0.188381
0.195437	0.194027	0.201258
0.212368	0.178093	0.19509
0.233764	0.193176	0.198482
0.193123	0.158527	0.194601
0.153074	0.255881	0.194991
0.21248	0.205824	0.228716
0.221702	0.19168	0.172725
0.209242	0.205775	0.192389
0.208364	0.192198	0.204148
0.197131	0.18395	0.159379
0.200458	0.167803	0.204576
0.167935	0.195788	0.197175
0.23673	0.216226	0.130207
0.182817	0.185872	0.187571
0.198116	0.225401	0.181821
0.213894	0.179865	0.201392
0.200163	0.155935	0.176983
0.163582	0.190746	0.237714
0.209856	0.16489	0.179899
0.215165	0.189173	0.204464
0.190307	0.153817	0.186878
0.184271	0.157043	0.181947
0.201924	0.195828	0.205919
0.211895	0.218139	0.19421
0.217787	0.204226	0.206327
0.211475	0.191225	0.222957
0.213646	0.216191	0.215149
0.190828	0.193499	0.160951
0.200627	0.196124	0.216132
0.189968	0.175146	0.244713
0.182474	0.205837	0.240582
0.154454	0.177699	0.232969
0.192868	0.178105	0.195056
0.209991	0.199119	0.172257
0.24182	0.17676	0.17491
0.210854	0.192986	0.233888
0.152402	0.215235	0.217114
0.168592	0.173596	0.173725
0.199527	0.188229	0.197045
0.22138	0.186688	0.167607
0.207519	0.200742	0.15647
0.185629	0.192502	0.193311
0.216224	0.228478	0.198887
0.156423	0.196482	0.182646
0.192578	0.209773	0.189788
0.180401	0.246375	0.193443
0.192213	0.185836	0.196988
0.157462	0.192226	0.149779
0.188771	0.15154	0.185615
0.20219	0.186797	0.146952
0.187621	0.202377	0.160654
0.151962	0.199043	0.197531
0.144889	0.172974	0.215519
0.197377	0.204197	0.217941
0.180426	0.20054	0.156617
0.193133	0.155028	0.16703
0.226091	0.196739	0.19177
0.197615	0.210952	0.205041
0.151628	0.219872	0.186045
0.186106	0.166521	0.196201
0.18553	0.213407	0.194346
0.182191	0.192288	0.208661
0.222826	0.236415	0.168724
0.183631	0.187506	0.214211
0.21565	0.197835	0.217698
0.201533	0.198957	0.224817
0.173818	0.198461	0.194309
0.203893	0.185763	0.195478
0.174802	0.160529	0.215124
0.236723	0.18446	0.171488
0.19873	0.20662	0.190157
0.190666	0.215366	0.187065
0.165526	0.159868	0.202452
0.191353	0.186462	0.180936
0.199202	0.227216	0.159781
0.19371	0.210794	0.191146
0.218768	0.200477	0.232531
0.161222	0.186908	0.155434
0.221958	0.272974	0.18273
0.204133	0.190352	0.174323
0.164066	0.178586	0.156927
0.191712	0.188756	0.174033
0.165055	0.261349	0.22076
0.19045	0.197887	0.188478
0.160305	0.209836	0.174689
0.245303	0.163938	0.193505
0.216974	0.165227	0.151056
0.215183	0.216034	0.195694
0.192869	0.178122	0.212279
0.208331	0.216619	0.230851
0.18546	0.152941	0.184321
0.168083	0.198399	0.223419
0.163508	0.227769	0.210543
0.249058	0.203528	0.201603
0.186706	0.219252	0.179156
0.15099	0.202035	0.187705
0.196317	0.232604	0.160303
0.180296	0.217378	0.190081
0.194296	0.203541	0.217454
0.181449	0.216019	0.15312
0.238403	0.226398	0.206651
0.215753	0.187191	0.176677
0.205274	0.208326	0.211964
0.219644	0.183685	0.194575
0.195204	0.207927	0.186327
0.191384	0.1737	0.18146
0.233341	0.134079	0.176511
0.169293	0.215692	0.197126
0.197479	0.199843	0.199937
0.156183	0.19174	0.186093
0.178427	0.182954	0.184485
0.212064	0.154675	0.181697
0.2213	0.167111	0.159538
0.24428	0.182963	0.201817
0.20999	0.212172	0.214238
0.205239	0.229057	0.176764
0.165769	0.159789	0.229783
0.190614	0.193523	0.159488
0.159417	0.189182	0.150382
0.215891	0.169418	0.212723
0.214168	0.201633	0.154691
0.16437	0.167683	0.187561
0.200367	0.236407	0.203983
0.190786	0.216564	0.169609
0.238375	0.186937	0.129488
0.205717	0.200501	0.201886
0.155387	0.214344	0.201506
0.238244	0.185503	0.205669
0.213351	0.209978	0.189453
0.165973	0.189533	0.203118
0.23228	0.207567	0.166515
0.164677	0.165506	0.215927
0.203375	0.186173	0.18818
0.218458	0.203541	0.210083
0.216815	0.213778	0.211603
0.183035	0.187678	0.16529
0.18618	0.185672	0.197491
0.184632	0.235913	0.178581
0.193066	0.215906	0.216893
0.182281	0.218943	0.188647
0.192889	0.195461	0.181553
0.204154	0.16408	0.172295
0.178109	0.192407	0.207626
0.189825	0.186131	0.19305
0.229881	0.195073	0.194205
0.198673	0.225295	0.171964
0.229609	0.211505	0.205103
0.212422	0.216954	0.207554
0.218307	0.137025	0.209922
0.203985	0.223232	0.150586
0.170955	0.206601	0.190697
0.181496	0.205925	0.223472
0.182602	0.197039	0.251039
0.137378	0.182337	0.220418
0.211224	0.183455	0.189769
0.214852	0.174375	0.201713
0.194069	0.183185	0.218143
0.17925	0.197754	0.191596
0.215526	0.184719	0.197972
0.18309	0.182648	0.236854
0.185675	0.184768	0.171987
0.185466	0.239748	0.22158
0.223471	0.185628	0.192148
0.172404	0.135862	0.1984
0.18077	0.190855	0.165611
0.178725	0.168068	0.203708
0.182327	0.2162	0.1868
0.24145	0.19142	0.167958
0.215902	0.222935	0.179903
0.158139	0.163455	0.240244
0.219212	0.181889	0.174251
0.226203	0.211114	0.217832
0.207792	0.211189	0.219352
0.193791	0.209578	0.201649
0.210133	0.211701	0.212158
0.197242	0.187605	0.199665
0.191554	0.222736	0.195812
0.218208	0.196027	0.201875
0.171644	0.173088	0.201082
0.182881	0.237459	0.229468
0.243935	0.233472	0.20999
0.198624	0.186155	0.197227
0.189673	0.185562	0.216133
0.182988	0.218944	0.220107
0.235874	0.192044	0.213035
0.199463	0.199216	0.186216
0.201456	0.143636	0.204088
0.178506	0.215358	0.227721
0.210204	0.200124	0.225999
0.176512	0.180752	0.24544
0.18231	0.2453	0.17204
0.220264	0.210905	0.214928
0.223171	0.185667	0.195324
0.190873	0.184774	0.13792
0.193225	0.220611	0.213788
0.20209	0.222427	0.237812
0.239645	0.220167	0.194958
0.182354	0.212126	0.17935
0.198083	0.186338	0.171804
0.209962	0.175246	0.163404
0.19421	0.163293	0.164637
0.218876	0.221586	0.187748
0.256386	0.218364	0.147542
0.183143	0.204192	0.17561
0.20568	0.234688	0.197396
0.202307	0.216122	0.192902
0.223157	0.172689	0.198392
0.197178	0.128728	0.206858
0.195594	0.197907	0.175735
0.195407	0.233877	0.181749
0.16962	0.199513	0.215107
0.202391	0.178868	0.161527
0.217812	0.153085	0.23176
0.209804	0.241706	0.184856
0.203568	0.190227	0.226537
0.194105	0.189753	0.204743
0.167487	0.188842	0.205918
0.214323	0.159544	0.224595
0.171127	0.204519	0.156668
0.178827	0.176105	0.181542
0.194499	0.21505	0.191297
0.158029	0.206009	0.189693
0.207479	0.184766	0.163299
0.232663	0.221581	0.204135
0.19639	0.193266	0.18739
0.182743	0.198835	0.216838
0.143787	0.18109	0.187195
0.196105	0.157154	0.185895
0.136709	0.256198	0.236532
0.196419	0.151135	0.176178
0.183193	0.165747	0.204008
0.224268	0.143574	0.165675
0.228701	0.188692	0.158228
0.182971	0.161999	0.19129
0.162999	0.178659	0.22141
0.212706	0.232967	0.20449
0.206553	0.200464	0.263531
0.170396	0.18944	0.150712
0.198413	0.259914	0.179614
0.22057	0.152417	0.186921
0.203415	0.17597	0.214374
0.19703	0.189062	0.184954
0.196328	0.171559	0.235393
0.164407	0.21289	0.179641
0.198248	0.182141	0.19283
0.179149	0.239502	0.200638
0.221248	0.218046	0.17202
0.151518	0.211443	0.214148
0.199617	0.222647	0.211896
0.179109	0.230322	0.203408
0.172279	0.183238	0.227396
0.209953	0.191793	0.161479
0.261986	0.18938	0.212682
0.216803	0.190275	0.181118
0.186376	0.211086	0.183573
0.171567	0.179428	0.193248
0.210982	0.178627	0.186958
0.209313	0.198405	0.227528
0.172903	0.164557	0.196847
0.193919	0.175141	0.166324
0.231253	0.209902	0.222183
0.175304	0.178807	0.172955
0.221456	0.156911	0.268137
0.186943	0.198412	0.17311
0.176053	0.173652	0.21761
0.212534	0.193748	0.198301
0.179836	0.210551	0.175759
0.210263	0.202371	0.189536
0.173329	0.217672	0.193884
0.169464	0.218288	0.184181
0.235737	0.174791	0.226243
0.199382	0.226709	0.200811
0.180819	0.164866	0.194623
0.213708	0.161745	0.212759
0.220867	0.199253	0.178047
0.192141	0.212269	0.184175
0.2197	0.215776	0.203018
0.227825	0.189527	0.197747
0.180289	0.187419	0.187311
0.160296	0.233817	0.181544
0.192962	0.156701	0.215587
0.184722	0.20884	0.220636
0.205737	0.199451	0.17213
0.215647	0.171052	0.207017
0.246037	0.201883	0.202373
0.213402	0.218494	0.196816
0.18158	0.203958	0.175785
0.201676	0.177718	0.202917
0.215866	0.203204	0.206231
0.237493	0.183031	0.167621
0.220085	0.183707	0.196776
0.187538	0.151445	0.202859
0.211806	0.243572	0.174937
0.222615	0.154734	0.166244
0.193925	0.187035	0.164246
0.248907	0.223271	0.1551
0.157738	0.168811	0.189927
0.198587	0.22192	0.196162
0.336579	0.19732	0.183866
0.165231	0.23091	0.228068
0.154152	0.215167	0.203246
0.214595	0.18127	0.17591
0.218049	0.180264	0.19245
0.162019	0.211457	0.183985
0.187151	0.172763	0.191555
0.193501	0.220126	0.217757
0.20766	0.192258	0.198335
0.193443	0.211171	0.181471
0.188458	0.202583	0.168693
0.190016	0.18631	0.199554
0.198965	0.131965	0.175585
0.193989	0.171446	0.181104
0.187073	0.203116	0.200008
0.186254	0.172092	0.187967
0.193912	0.192892	0.183817
0.186722	0.18312	0.210925
0.222334	0.210095	0.219842
0.164443	0.200105	0.178755
0.179476	0.169788	0.200227
0.204142	0.178791	0.133915
0.157723	0.242203	0.171441
0.202525	0.243277	0.190273
0.167793	0.221521	0.217657
0.155249	0.207586	0.175806
0.161202	0.215944	0.185243
0.216602	0.212358	0.184285
0.192498	0.227279	0.189325
0.204086	0.179446	0.221896
0.18196	0.18748	0.190123
0.159982	0.158392	0.204461
0.163394	0.187506	0.194567
0.204128	0.195008	0.209756
0.164064	0.202189	0.18921
0.222249	0.210176	0.189979
0.186721	0.165622	0.222785
0.149801	0.218039	0.204216
0.177263	0.222208	0.166715
0.200029	0.193716	0.2324
0.15487	0.167337	0.179789
0.202771	0.146631	0.166823
0.202658	0.191371	0.209801
0.176221	0.215988	0.150869
0.15794	0.207624	0.162037
0.21297	0.205969	0.194404
0.206149	0.220431	0.174071
0.153505	0.202045	0.186518
0.185988	0.196764	0.168492
0.208982	0.241227	0.172805
0.159817	0.16631	0.172287
0.165487	0.189424	0.187005
0.210793	0.195904	0.218445
0.15813	0.231889	0.210704
0.215655	0.215502	0.200972
0.203181	0.198345	0.191195
0.155457	0.187787	0.212655
0.211931	0.140712	0.212887
0.213488	0.216349	0.242703
0.166345	0.196336	0.199333
0.165867	0.217099	0.223041
0.212347	0.162669	0.232864
0.172866	0.19123	0.193286
0.159443	0.189053	0.157526
0.190179	0.188728	0.186466
0.192251	0.211063	0.169324
0.177169	0.197014	0.171959
0.158672	0.187738	0.213547
0.156839	0.202791	0.167765
0.152817	0.196439	0.179804
0.208999	0.192403	0.183432
0.215655	0.207046	0.155083
0.186636	0.22249	0.184074
0.19408	0.246582	0.198718
0.188271	0.142262	0.206805
0.186784	0.188519	0.21411
0.215301	0.22343	0.195709
0.197452	0.203641	0.191045
0.188515	0.179769	0.199291
0.15354	0.200965	0.210214
0.214042	0.177243	0.220686
0.191092	0.228134	0.17226
0.183374	0.213777	0.192487
0.190262	0.191343	0.212064
0.194653	0.238021	0.19323
0.224297	0.19131	0.239501
0.170641	0.188366	0.160071
0.210605	0.226079	0.199558
0.148131	0.213579	0.165266
0.208572	0.223253	0.204938
0.198807	0.150447	0.199119
0.139272	0.185513	0.191545
0.191016	0.174588	0.169002
0.196764	0.164755	0.165356
0.183453	0.186699	0.197645
0.209619	0.205895	0.241256
0.156905	0.188603	0.179486
0.180014	0.192011	0.209129
0.176966	0.211521	0.179984
0.243998	0.223784	0.160817
0.217567	0.194175	0.184321
0.219801	0.199728	0.192372
0.182944	0.157793	0.200682
0.180276	0.165479	0.1636
0.189166	0.217236	0.174278
0.230717	0.19097	0.194143
0.193472	0.197481	0.189363
0.182232	0.223109	0.213148
0.27647	0.206992	0.175669
0.219045	0.235533	0.25295
0.208722	0.153933	0.177954
0.206937	0.187581	0.182307
0.197505	0.197902	0.254768
0.236027	0.186643	0.187628
0.188819	0.20406	0.187583
0.227919	0.19816	0.186458
0.157583	0.175126	0.184482
0.197907	0.170514	0.195974
0.189638	0.202934	0.190571
0.203251	0.18338	0.194613
0.242704	0.205624	0.185117
0.231579	0.133376	0.163216
0.18278	0.19806	0.195104
0.239178	0.19958	0.155074
0.195198	0.20364	0.194841
0.217265	0.193345	0.151731
0.217547	0.184978	0.201848
0.212335	0.215541	0.213017
0.223416	0.152486	0.226899
0.187604	0.18128	0.162155
0.157808	0.207864	0.211681
0.193369	0.161087	0.211538
0.213046	0.184192	0.174529
0.158989	0.189607	0.2433
0.188129	0.189941	0.177391
0.18764	0.184598	0.15442
0.15851	0.198136	0.173799
0.19458	0.169511	0.248913
0.209102	0.1926	0.216604
0.228755	0.194673	0.192391
0.186905	0.221336	0.210475
0.236442	0.18816	0.152833
0.24204	0.194633	0.178878
0.216253	0.225785	0.20536
0.184108	0.166976	0.181853
0.188284	0.175513	0.189008
0.21093	0.182751	0.162169
0.203035	0.172891	0.165481
0.198859	0.24458	0.189502
0.16183	0.190892	0.222009
0.232887	0.192893	0.198305
0.186834	0.203995	0.185191
0.19227	0.181845	0.188186
0.249694	0.155308	0.186981
0.191406	0.203229	0.216254
0.215808	0.20574	0.195468
0.245183	0.198717	0.181614
0.156217	0.188553	0.177111
0.218432	0.159173	0.22766
0.195358	0.182233	0.20927
0.236449	0.199489	0.235114
0.188507	0.149205	0.249
0.167362	0.215247	0.236892
0.169711	0.166089	0.183734
0.160315	0.215291	0.191562
0.175632	0.228195	0.227031
0.278497	0.171648	0.189548
0.210336	0.222297	0.205952
0.244757	0.210076	0.236123
0.155684	0.202842	0.212725
0.187318	0.150908	0.157039
0.159499	0.221227	0.221399
0.187244	0.17693	0.213257
0.243654	0.174801	0.196471
0.215726	0.166129	0.171819
0.169834	0.22316	0.181428
0.188898	0.234595	0.185581
0.189273	0.201691	0.219988
0.231301	0.199598	0.225554
0.180514	0.129088	0.167618
0.207948	0.23186	0.196736
0.182219	0.188763	0.165869
0.183302	0.136244	0.191095
0.19276	0.201618	0.207689
0.218583	0.208829	0.210149
0.22803	0.161074	0.195917
0.154628	0.246092	0.166141
0.212064	0.203114	0.192854
0.198497	0.160287	0.190116
0.184756	0.208064	0.184059
0.164597	0.182287	0.215436
0.125946	0.182238	0.180743
0.172507	0.188722	0.217131
0.182679	0.231451	0.203198
0.228553	0.19193	0.189545
0.222292	0.158058	0.188248
0.187852	0.174115	0.206811
0.208464	0.211951	0.21581
0.15364	0.158693	0.229925
0.214523	0.156569	0.218462
0.234832	0.211323	0.168799
0.22065	0.167912	0.197302
0.243787	0.164492	0.19161
0.200003	0.20043	0.190582
0.186416	0.18074	0.189645
0.194965	0.247839	0.223806
0.193407	0.204028	0.160248
0.203415	0.174347	0.196466
0.214941	0.182908	0.197425
0.175888	0.198899	0.180298
0.162675	0.154108	0.203125
0.183149	0.211211	0.19088
0.203514	0.210125	0.188568
0.143192	0.18139	0.233832
0.226787	0.184634	0.195427
0.204042	0.233598	0.209229
0.207649	0.218296	0.244021
0.155484	0.161379	0.235682
0.202946	0.204421	0.215848
0.17786	0.234631	0.202203
0.191256	0.212826	0.198891
0.210662	0.218646	0.221394
0.233871	0.218493	0.173236
0.228712	0.190292	0.199534
0.21303	0.221967	0.18676
0.281931	0.211981	0.195166
0.187539	0.146319	0.207572
0.160841	0.230037	0.21425
0.2212	0.192467	0.148853
0.186893	0.193952	0.194682
0.197474	0.205614	0.188094
0.1329	0.165143	0.186968
0.203541	0.231401	0.171591
0.192778	0.169059	0.179774
0.22394	0.199977	0.224567
0.197167	0.244423	0.186769
0.170053	0.181223	0.181662
0.181274	0.200295	0.202718
0.193144	0.365309	0.182174
0.202139	0.185896	0.185953
0.212121	0.189544	0.190426
0.183566	0.219884	0.154383
0.214878	0.279454	0.190148
0.215744	0.212966	0.213572
0.236087	0.203396	0.192884
0.188784	0.188162	0.201411
0.194562	0.211032	0.188557
0.208972	0.242926	0.216166
0.136929	0.205395	0.164878
0.125461	0.182797	0.216573
0.231828	0.197836	0.168081
0.182292	0.186838	0.187894
0.159375	0.183455	0.204558
0.151993	0.308872	0.196113
0.188535	0.189131	0.225583
0.202529	0.22643	0.192993
0.219262	0.179606	0.217089
0.158833	0.204789	0.183723
0.205757	0.193908	0.2298
0.187122	0.169291	0.269982
0.229809	0.198671	0.234332
0.215396	0.170457	0.186269
0.221806	0.172674	0.152077
0.186926	0.1682	0.206524
0.222616	0.169912	0.211674
0.167895	0.186166	0.18155
0.213999	0.153751	0.192754
0.203879	0.20623	0.233545
0.253322	0.154273	0.193134
0.161493	0.219229	0.188508
0.215549	0.169812	0.181754
0.202013	0.18032	0.19771
0.213493	0.213237	0.160654
0.185344	0.156628	0.198379
0.200653	0.189558	0.174609
0.199324	0.18874	0.197913
0.212734	0.184752	0.206804
0.162514	0.228546	0.214365
0.210624	0.219484	0.206146
0.231169	0.187518	0.234621
0.182023	0.159019	0.199596
0.197319	0.212137	0.173687
0.222321	0.235762	0.196796
0.177355	0.222596	0.212829
0.174002	0.456134	0.192256
0.205314	0.202809	0.213879
0.228825	0.213534	0.228786
0.190251	0.185785	0.262497
0.186919	0.185311	0.188174
0.198193	0.186251	0.194257
0.198835	0.189595	0.190946
0.220636	0.211724	0.182837
0.187219	0.141953	0.208816
0.18257	0.214304	0.234124
0.216568	0.190122	0.183046
0.191527	0.195875	0.13312
0.236837	0.18924	0.147615
0.198278	0.248552	0.20873
0.222528	0.235691	0.240697
0.211594	0.209625	0.185109
0.220273	0.228559	0.131642
0.24209	0.215562	0.189262
0.209152	0.200366	0.209004
0.217812	0.210547	0.20137
0.167063	0.226151	0.166544
0.219557	0.183208	0.247774
0.216276	0.190846	0.197694
0.215095	0.189297	0.179828
0.155831	0.18531	0.228468
0.212192	0.20057	0.220597
0.178801	0.13996	0.207937
0.191283	0.227086	0.216664
0.205662	0.199715	0.193875
0.181139	0.192426	0.139528
0.186823	0.216596	0.188108
0.175786	0.238626	0.223039
0.215668	0.221028	0.194418
0.215188	0.231416	0.129808
0.218075	0.165358	0.183896
0.183226	0.184013	0.204536
0.18461	0.206409	0.174871
0.185454	0.190761	0.22697
0.240442	0.218781	0.204576
0.197581	0.187571	0.167251
0.193996	0.197447	0.212263
0.18311	0.209231	0.186245
0.1939	0.192469	0.210269
0.190325	0.223231	0.169824
0.188984	0.248623	0.195751
0.183756	0.186021	0.214127
0.188328	0.214662	0.180097
0.213322	0.246443	0.18391
0.228707	0.207615	0.188217
0.158962	0.192526	0.192396
0.246893	0.16462	0.187887
0.198826	0.163073	0.178852
0.228889	0.196318	0.158353
0.255065	0.192004	0.187777
0.208172	0.243676	0.188054
0.208256	0.179988	0.199803
0.182601	0.233264	0.223362
0.272628	0.202651	0.197328
0.217094	0.153337	0.162224
0.243419	0.242218	0.186965
0.199647	0.166213	0.218802
0.203903	0.19335	0.182122
0.231521	0.245218	0.181883
0.166569	0.176167	0.198553
0.2331	0.209437	0.256288
0.214506	0.237349	0.228989
0.187191	0.197418	0.189941
0.225125	0.204745	0.196714
0.241407	0.201918	0.193875
0.196147	0.227175	0.166328
0.216759	0.217474	0.217073
0.219499	0.18856	0.211452
0.194444	0.171774	0.191415
0.229347	0.184971	0.181456
0.185274	0.156899	0.169481
0.192016	0.21546	0.215381
0.216639	0.219419	0.210889
0.186946	0.216945	0.128144
0.211103	0.229722	0.19232
0.215056	0.181392	0.245574
0.167157	0.201948	0.217998
0.140074	0.237229	0.215479
0.190175	0.178376	0.167848
0.245043	0.222891	0.197066
0.217494	0.221051	0.215961
0.221952	0.185063	0.157929
0.193897	0.249785	0.214793
0.192568	0.189576	0.196577
0.220681	0.189779	0.157564
0.187118	0.203913	0.219681
0.230421	0.240805	0.191455
0.202642	0.193671	0.225077
0.215414	0.158053	0.193772
0.185237	0.218034	0.218293
0.170145	0.235633	0.152065
0.211668	0.157149	0.186551
0.194782	0.16894	0.225655
0.217326	0.219529	0.214289
0.172825	0.209455	0.245859
0.200084	0.214344	0.175597
0.217776	0.191193	0.224952
0.200409	0.203416	0.191355
0.217939	0.201707	0.161509
0.150836	0.159609	0.179498
0.224359	0.22932	0.18344
0.213277	0.221804	0.20304
0.202718	0.145503	0.156408
0.218175	0.197418	0.190017
0.213618	0.207002	0.237571
0.234135	0.192126	0.246956
0.198012	0.193623	0.199347
0.209653	0.192676	0.217912
0.197087	0.179944	0.187999
0.258574	0.180189	0.19655
0.217015	0.200043	0.168212
0.182768	0.221244	0.197436
0.193521	0.17864	0.215666
0.191638	0.190373	0.164838
0.178499	0.189388	0.181417
0.178544	0.214281	0.176687
0.216376	0.194374	0.18744
0.206911	0.195169	0.199819
0.166798	0.189908	0.188868
0.178554	0.188848	0.181213
0.251783	0.192628	0.198574
0.171899	0.201389	0.214082
0.187443	0.219015	0.245214
0.202772	0.211714	0.164643
0.262974	0.17079	0.205424
0.182934	0.192747	0.245191
0.195711	0.165189	0.154945
0.244565	0.206796	0.199882
0.189671	0.190295	0.220717
0.218737	0.178956	0.164888
0.191487	0.226313	0.18474
0.178542	0.168978	0.221961
0.232333	0.221234	0.188519
0.212005	0.152402	0.193875
0.159526	0.168584	0.213613
0.180372	0.214038	0.156483
0.198435	0.226608	0.190118
0.276125	0.163057	0.224588
0.170272	0.18691	0.143336
0.160722	0.180979	0.220164
0.130621	0.169584	0.223657
0.210985	0.184336	0.220295
0.174112	0.180525	0.229189
0.189936	0.214077	0.193828
0.220784	0.177793	0.145835
0.190528	0.184536	0.15515
0.21703	0.162994	0.186669
0.202814	0.195724	0.180561
0.172825	0.201506	0.165208
0.2162	0.182655	0.15325
0.194174	0.199012	0.203194
0.142935	0.18878	0.195872
0.176579	0.205626	0.197324
0.244846	0.196144	0.189522
0.193626	0.161473	0.195709
0.159487	0.183787	0.17523
0.196584	0.171972	0.199073
0.219885	0.223135	0.199599
0.186992	0.160322	0.160732
0.188101	0.185152	0.177492
0.257077	0.255211	0.194638
0.201398	0.213498	0.198673
0.187622	0.204435	0.18866
0.175287	0.201849	0.224244
0.226242	0.221242	0.152433
0.222994	0.156457	0.186424
0.203557	0.188277	0.207041
0.184039	0.182316	0.192221
0.228705	0.195566	0.200807
0.208383	0.217468	0.184031
0.166981	0.194358	0.183532
0.22507	0.15681	0.214459
0.173748	0.220556	0.223688
0.248779	0.196902	0.211858
0.194243	0.16511	0.156398
0.204382	0.203898	0.185198
0.201713	0.224621	0.188408
0.156534	0.163968	0.189919
0.224396	0.179996	0.175475
0.175176	0.190355	0.220838
0.186844	0.240676	0.197013
0.170017	0.185595	0.155193
0.210529	0.165858	0.206622
0.164379	0.15069	0.184245
0.198103	0.224961	0.194937
0.179968	0.182259	0.204696
0.186939	0.22535	0.24143
0.211642	0.168041	0.19994
0.217335	0.167608	0.188982
0.229722	0.247639	0.217846
0.165336	0.214656	0.155237
0.202925	0.200362	0.180976
0.158909	0.193828	0.236369
0.226279	0.200572	0.113341
0.196942	0.150203	0.213899
0.234575	0.156913	0.192904
0.19244	0.169826	0.214031
0.223127	0.24412	0.215916
0.168932	0.158062	0.226871
0.241758	0.188379	0.225822
0.211679	0.186281	0.211494
0.232572	0.205956	0.205203
0.196388	0.211678	0.191278
0.160128	0.212061	0.220857
0.237523	0.194676	0.244888
0.168692	0.245799	0.183058
0.189109	0.160709	0.240262
0.299237	0.191725	0.21318
0.195518	0.197615	0.155492
0.222014	0.170313	0.228169
0.200108	0.202091	0.228357
0.164729	0.192862	0.182457
0.180767	0.213775	0.178649
0.219207	0.210771	0.219492
0.213054	0.243317	0.211769
0.201639	0.211362	0.192817
0.221167	0.154947	0.185165
0.193189	0.172542	0.218666
0.203328	0.193543	0.183282
0.157474	0.188623	0.157481
0.189852	0.247855	0.210889
0.220572	0.223949	0.201157
0.188228	0.14812	0.181755
0.1895	0.206172	0.214017
0.179353	0.202193	0.218373
0.19828	0.16794	0.181669
0.178719	0.157775	0.206858
0.218845	0.172271	0.220127
0.181143	0.226434	0.232313
0.222783	0.184939	0.215831
0.212494	0.212829	0.18463
0.229454	0.205727	0.135328
0.188825	0.266403	0.194915
0.178443	0.203125	0.183186
0.270151	0.222995	0.219347
0.164972	0.165685	0.211657
0.220634	0.206101	0.164134
0.223693	0.216429	0.227658
0.207116	0.200807	0.160066
0.202023	0.182876	0.193047
0.159381	0.228187	0.167578
0.188937	0.15742	0.191673
0.182294	0.187751	0.193799
0.169794	0.199402	0.153529
0.193934	0.202608	0.204499
0.214337	0.217699	0.204496
0.213634	0.166011	0.162303
0.189421	0.188659	0.165477
0.176999	0.190571	0.186825
0.184984	0.183956	0.193329
0.210229	0.215242	0.188317
0.171	0.186452	0.19825
0.179257	0.18413	0.154671
0.161428	0.218507	0.242821
0.203986	0.251791	0.215086
0.195747	0.238006	0.211631
0.239433	0.157749	0.259256
0.217688	0.18226	0.189049
0.209745	0.157083	0.17507
0.212638	0.216546	0.186976
0.233282	0.213923	0.170575
0.176698	0.1671	0.180801
0.227256	0.206859	0.189085
0.216407	0.235751	0.202585
0.193877	0.220858	0.25299
0.243198	0.175047	0.186541
0.187662	0.187093	0.186139
0.175214	0.272273	0.193333
0.159951	0.161939	0.161211
0.190865	0.214611	0.194527
0.225524	0.203681	0.175534
0.219617	0.200432	0.172103
0.197746	0.216866	0.202755
0.185337	0.160269	0.187271
0.180658	0.19529	0.167328
0.144854	0.21046	0.185058
0.127011	0.165056	0.207332
0.221417	0.196449	0.202562
0.207239	0.187604	0.154412
0.206066	0.218976	0.17499
0.230907	0.19804	0.189783
0.220107	0.227204	0.16531
0.184396	0.188434	0.202792
0.171171	0.166929	0.185151
0.162784	0.213615	0.195749
0.147199	0.219711	0.165588
0.175919	0.199143	0.211394
0.167689	0.201077	0.210223
0.231275	0.198877	0.234208
0.222355	0.223989	0.209638
0.182794	0.213503	0.211239
0.185546	0.188371	0.230026
0.187825	0.215732	0.182591
0.174883	0.210202	0.201708
0.215083	0.184492	0.221567
0.198241	0.209462	0.228468
0.220819	0.160786	0.200141
0.156681	0.180228	0.198489
0.271632	0.193172	0.19365
0.180504	0.166427	0.194449
0.213039	0.230079	0.194861
0.190173	0.207364	0.225003
0.184689	0.224919	0.159915
0.170495	0.204325	0.215604
0.207879	0.221843	0.215057
0.171805	0.201097	0.209459
0.188824	0.196117	0.154998
0.172985	0.168157	0.217559
0.186745	0.217074	0.231944
0.171602	0.143167	0.2117
0.194124	0.216728	0.18626
0.222639	0.195745	0.165746
0.222575	0.186365	0.19257
0.194607	0.193518	0.219411
0.181316	0.198828	0.209604
0.170505	0.1966	0.162706
0.219613	0.194782	0.183904
0.205617	0.19241	0.195925
0.187507	0.20626	0.188164
0.207027	0.198261	0.188562
0.192968	0.251971	0.179313
0.162562	0.202592	0.166341
0.194266	0.205706	0.226637
0.216144	0.163008	0.219611
0.193009	0.193324	0.165332
0.160241	0.242261	0.144655
0.156253	0.221456	0.206108
0.189111	0.214998	0.215975
0.209468	0.272727	0.176247
0.221144	0.200363	0.20687
0.202944	0.183416	0.166637
0.139421	0.215846	0.198918
0.194597	0.213481	0.177227
0.214849	0.205247	0.214841
0.187589	0.209749	0.224104
0.218095	0.210808	0.193806
0.226784	0.153349	0.199767
0.213747	0.185955	0.215289
0.156654	0.199725	0.178006
0.264527	0.184283	0.251396
0.193163	0.192945	0.188734
0.15684	0.208777	0.225887
0.160424	0.199509	0.181465
0.191692	0.22626	0.150628
0.191092	0.20941	0.21947
0.201629	0.190866	0.19146
0.211466	0.196497	0.212602
0.24078	0.183807	0.183288
0.207081	0.165632	0.202549
0.221836	0.207802	0.209554
0.153669	0.159988	0.203673
0.227909	0.197972	0.209205
0.182872	0.140424	0.158227
0.184858	0.168853	0.186149
0.222534	0.153318	0.183523
0.183875	0.205703	0.189755
0.160152	0.162511	0.185909
0.188858	0.126509	0.199127
0.211433	0.228519	0.262785
0.215639	0.222172	0.157605
0.194362	0.188701	0.198553
0.188099	0.184439	0.196102
0.211362	0.221169	0.212072
0.164419	0.161546	0.211783
0.197349	0.216749	0.199174
0.163831	0.190262	0.235763
0.214682	0.180746	0.233412
0.161148	0.202915	0.214699
0.220298	0.158042	0.191978
0.212364	0.221204	0.210797
0.190922	0.197505	0.177062
0.200402	0.207018	0.221252
0.187492	0.185354	0.210997
0.207358	0.211399	0.166851
0.18067	0.164767	0.193654
0.208333	0.167153	0.233669
0.190291	0.207824	0.217261
0.260456	0.183697	0.190605
0.162373	0.229574	0.157123
0.153086	0.220285	0.182653
0.222553	0.193798	0.2103
0.220057	0.192497	0.193041
0.20932	0.210219	0.175655
0.210203	0.228354	0.177542
0.191859	0.148246	0.186384
0.212228	0.184369	0.200045
0.196894	0.215073	0.189832
0.153405	0.208302	0.199159
0.203467	0.209036	0.184767
0.199804	0.193079	0.156903
0.233231	0.193027	0.192353
0.185615	0.213807	0.214403
0.19836	0.213601	0.211772
0.227148	0.191868	0.211753
0.224929	0.213675	0.188106
0.205903	0.192028	0.229447
0.16645	0.147883	0.196255
0.184954	0.197296	0.178558
0.247035	0.2341	0.192665
0.219596	0.204962	0.228867
0.170534	0.171724	0.20215
0.198364	0.160683	0.190103
0.183864	0.211793	0.204265
0.192406	0.188992	0.190726
0.191873	0.185299	0.166073
0.197808	0.211655	0.193564
0.152984	0.16894	0.167027
0.15199	0.174471	0.193383
0.186366	0.21972	0.185948
0.170133	0.247862	0.217026
0.156819	0.222298	0.218784
0.185795	0.220207	0.18871
0.166468	0.220078	0.215397
0.190817	0.201445	0.182874
0.222259	0.209586	0.214724
0.166844	0.210853	0.212704
0.187026	0.209077	0.197874
0.177517	0.193565	0.221467
0.202309	0.225524	0.194442
0.186869	0.188705	0.174239
0.220197	0.217088	0.231743
0.188428	0.21702	0.191502
0.217728	0.186468	0.16549
0.165137	0.245046	0.228489
0.179461	0.192687	0.213434
0.182276	0.198879	0.195004
0.223566	0.201357	0.192416
0.16758	0.198297	0.2025
0.160235	0.206782	0.194509
0.196738	0.213645	0.18942
0.174318	0.196052	0.198645
0.214863	0.197119	0.21173
0.19665	0.235266	0.191416
0.215192	0.230058	0.192163
0.20799	0.216879	0.223011
0.186952	0.201002	0.246475
0.188041	0.161211	0.20761
0.230268	0.231038	0.207719
0.222862	0.196092	0.178247
0.202476	0.18191	0.185389
0.152516	0.206484	0.197357
0.237712	0.211516	0.181238
0.199172	0.186816	0.255032
0.24432	0.215166	0.192744
0.193555	0.217091	0.162102
0.229252	0.185563	0.130977
0.217755	0.227695	0.216752
0.177208	0.21721	0.199929
0.227559	0.149488	0.219299
0.19354	0.192545	0.221506
0.225031	0.166757	0.201453
0.213316	0.225034	0.1693
0.205042	0.160381	0.212178
0.152451	0.141463	0.193931
0.18256	0.165621	0.154298
0.193575	0.208502	0.127545
0.216483	0.187292	0.1935
0.226099	0.182742	0.227344
0.151616	0.185255	0.205184
0.184782	0.163112	0.195235
0.194149	0.165699	0.228093
0.191836	0.162694	0.199318
0.172212	0.221915	0.182252
0.193876	0.20697	0.176854
0.184495	0.185201	0.203766
0.182761	0.211597	0.202175
0.250822	0.255213	0.208222
0.190363	0.195126	0.19332
0.164144	0.198981	0.217475
0.188635	0.155697	0.237678
0.188852	0.194901	0.228368
0.153351	0.182981	0.181081
0.167973	0.188956	0.222776
0.199748	0.190001	0.179454
0.16037	0.191909	0.239345
0.179382	0.175843	0.182003
0.221574	0.17609	0.253018
0.191154	0.191435	0.21692
0.253277	0.194966	0.226235
0.204753	0.22079	0.183033
0.198664	0.198213	0.184616
0.15337	0.157823	0.208867
0.171949	0.194487	0.182804
0.196	0.153398	0.183152
0.20617	0.188012	0.160306
0.187525	0.183064	0.216196
0.158212	0.19573	0.241774
0.214361	0.197352	0.191085
0.154634	0.203444	0.182819
0.199676	0.197852	0.187282
0.209248	0.184557	0.181752
0.16522	0.192125	0.171869
0.161215	0.185687	0.177086
0.192692	0.204377	0.203695
0.199805	0.211847	0.148302
0.170933	0.209972	0.185806
0.187489	0.192733	0.161774
0.182123	0.166363	0.198183
0.210889	0.185626	0.195491
0.201994	0.233975	0.187421
0.222182	0.188261	0.211966
0.181995	0.222595	0.199979
0.185744	0.237115	0.227689
0.165232	0.244459	0.190679
0.202888	0.200159	0.163938
0.191849	0.184311	0.212253
0.2235	0.187655	0.212749
0.187503	0.1565	0.236088
0.184551	0.191143	0.229607
0.209185	0.17313	0.19118
0.178482	0.196386	0.185804
0.164085	0.19591	0.149713
0.191607	0.207494	0.187684
0.169859	0.190905	0.162743
0.24392	0.19887	0.182109
0.160527	0.168901	0.206379
0.188817	0.194978	0.198655
0.141688	0.195454	0.192244
0.183134	0.282066	0.162463
0.232269	0.179642	0.19824
0.159561	0.195449	0.185949
0.248076	0.201596	0.182426
0.184041	0.197807	0.202004
0.221985	0.154748	0.199324
0.164793	0.206462	0.187707
0.218992	0.215978	0.213086
0.183262	0.199499	0.211681
0.180833	0.211206	0.190041
0.212867	0.141227	0.18773
0.217985	0.231968	0.157169
0.213627	0.250868	0.187032
0.198543	0.18498	0.227868
0.188074	0.183308	0.179332
0.183491	0.226535	0.192275
0.193206	0.184106	0.170299
0.204447	0.193023	0.199556
0.18536	0.200045	0.188048
0.180076	0.215272	0.184286
0.199761	0.225956	0.196106
0.211555	0.180327	0.184345
0.209382	0.243211	0.186862
0.224091	0.213561	0.218428
0.18464	0.214544	0.202429
0.191704	0.212004	0.18231
0.175589	0.158925	0.180936
0.181908	0.22212	0.19483
0.201284	0.167578	0.188212
0.190379	0.188807	0.230629
0.192019	0.20967	0.199905
0.18974	0.227316	0.187994
0.242029	0.220316	0.196088
0.159285	0.18157	0.206865
0.244992	0.190456	0.203576
0.187564	0.166656	0.193527
0.19336	0.186578	0.235333
0.166341	0.196202	0.227587
0.192912	0.212596	0.198082
0.247894	0.212336	0.159936
0.153553	0.18309	0.21648
0.227482	0.217786	0.185624
0.226975	0.233589	0.156893
0.200719	0.204016	0.191964
0.172932	0.17499	0.171912
0.192591	0.180708	0.179533
0.22153	0.173031	0.186116
0.176667	0.186622	0.196884
0.19408	0.210311	0.208248
0.201615	0.195066	0.157389
0.185783	0.226084	0.220226
0.219621	0.217109	0.210992
0.198054	0.1866	0.19208
0.170797	0.21778	0.213899
0.159244	0.217736	0.176855
0.191123	0.222085	0.195264
0.210633	0.181099	0.187601
0.228829	0.200236	0.188177
0.224693	0.198105	0.182352
0.214978	0.191559	0.221808
0.204442	0.185035	0.229536
0.219819	0.242391	0.184171
0.249248	0.217305	0.159799
0.203579	0.195474	0.251637
0.154579	0.196504	0.174531
0.149726	0.245901	0.174496
0.195103	0.198417	0.1871
0.20909	0.215323	0.216836
0.222904	0.199703	0.207436
0.237031	0.229187	0.173307
0.237272	0.194545	0.190797
0.210393	0.186939	0.205963
0.200818	0.169248	0.191699
0.182737	0.169289	0.196593
0.212623	0.187635	0.186027
0.250206	0.207621	0.222103
0.184153	0.231196	0.166947
0.251488	0.194517	0.153857
0.155753	0.221195	0.1934
0.259629	0.157491	0.208408
0.197632	0.196385	0.180145
0.229026	0.21551	0.161953
0.226052	0.190007	0.215457
0.254563	0.191716	0.196498
0.155482	0.163825	0.184479
0.185871	0.221797	0.289926
0.182385	0.214774	0.168254
0.216154	0.213798	0.158911
0.166298	0.190684	0.184856
0.219478	0.183616	0.198824
0.236249	0.20316	0.197759
0.186512	0.200202	0.188217
0.217409	0.220175	0.196101
0.189923	0.222275	0.230466
0.221293	0.193655	0.172682
0.195044	0.198397	0.159622
0.171421	0.200981	0.271198
0.224746	0.210177	0.188127
0.179638	0.190585	0.198545
0.243847	0.188132	0.187403
0.237766	0.195132	0.188153
0.225123	0.202383	0.171122
0.220585	0.165524	0.218147
0.265151	0.193795	0.20241
0.141084	0.236031	0.194016
0.203632	0.212503	0.18099
0.197839	0.214895	0.206699
0.230489	0.154418	0.198225
0.190313	0.215759	0.186211
0.220121	0.217138	0.193988
0.211324	0.25851	0.221795
0.236357	0.242136	0.169256
0.182667	0.172901	0.195997
0.220635	0.182369	0.148251
0.216592	0.190493	0.212371
0.273479	0.228565	0.158534
0.243575	0.169593	0.156971
0.200896	0.222459	0.228358
0.223118	0.203276	0.191319
0.22943	0.18159	0.216352
0.274774	0.221375	0.159665
0.20043	0.194294	0.19419
0.1933	0.177858	0.185271
0.226639	0.229978	0.183382
0.221488	0.155149	0.216941
0.18524	0.188413	0.205057
0.234009	0.222036	0.167008
0.206671	0.216439	0.159664
0.174998	0.220146	0.199522
0.249886	0.1536	0.182009
0.252465	0.187955	0.180586
0.158951	0.186524	0.149536
0.214762	0.185784	0.209018
0.16353	0.187692	0.219871
0.188423	0.211193	0.164634
0.184658	0.261237	0.210165
0.191841	0.227637	0.163505
0.211635	0.216134	0.235632
0.267495	0.242113	0.167568
0.2419	0.21382	0.214435
0.243596	0.157576	0.189229
0.199847	0.219118	0.187843
0.278997	0.205021	0.200586
0.210393	0.215392	0.154198
0.187059	0.197712	0.201931
0.174116	0.190412	0.141131
0.21161	0.180501	0.211442
0.256691	0.210091	0.251317
0.218402	0.193201	0.194792
0.232086	0.182317	0.210078
0.217254	0.185193	0.211579
0.205997	0.21365	0.211318
0.215328	0.20475	0.169185
0.173277	0.213627	0.212402
0.2024	0.214547	0.223163
0.191033	0.192234	0.19621
0.212121	0.218458	0.140261
0.191019	0.208645	0.188007
0.268963	0.17664	0.212455
0.24864	0.188544	0.21423
0.207908	0.155458	0.199571
0.23964	0.190787	0.201495
0.234725	0.193805	0.27208
0.242881	0.200257	0.172813
0.184798	0.181658	0.153066
0.212008	0.191676	0.193957
0.215826	0.217273	0.203067
0.186004	0.21729	0.157932
0.161006	0.201903	0.201764
0.223989	0.196338	0.189017
0.246402	0.219371	0.198311
0.195616	0.153346	0.239633
0.225479	0.212996	0.184793
0.182889	0.212086	0.167966
0.160148	0.210634	0.217323
0.24679	0.218763	0.186764
0.213795	0.209191	0.223359
0.241676	0.202303	0.244814
0.21408	0.19435	0.213289
0.204588	0.215439	0.185235
0.224888	0.200451	0.19701
0.16561	0.204083	0.187695
0.213659	0.217179	0.217127
0.191513	0.180119	0.157981
0.188916	0.171636	0.218722
0.193374	0.210884	0.190773
0.267864	0.158355	0.242297
0.195214	0.160846	0.211799
0.198943	0.213117	0.22643
0.214876	0.194114	0.193173
0.215494	0.210409	0.187607
0.157908	0.212436	0.197582
0.207113	0.200609	0.218983
0.227345	0.238847	0.187802
0.219409	0.158072	0.229636
0.220185	0.208847	0.227811
0.192279	0.187486	0.215418
0.208296	0.211541	0.192019
0.209597	0.215532	0.180304
0.177685	0.218308	0.199481
0.217564	0.167219	0.209576
0.231487	0.17918	0.137955
0.224302	0.211521	0.220038
0.237226	0.15609	0.238678
0.234135	0.161928	0.137858
0.189264	0.226819	0.177152
0.176993	0.165141	0.239609
0.204996	0.200909	0.124638
0.220678	0.215021	0.189659
0.225955	0.15835	0.246678
0.160517	0.214456	0.210875
0.187673	0.180511	0.17884
0.191278	0.212788	0.18977
0.191879	0.187973	0.213324
0.202861	0.188314	0.208609
0.238262	0.177201	0.227791
0.227584	0.197322	0.225888
0.215073	0.152166	0.187989
0.222956	0.210761	0.215914
0.189696	0.212068	0.240073
0.168837	0.173467	0.227351
0.199184	0.199943	0.250981
0.181268	0.196998	0.204078
0.176504	0.137467	0.167084
0.207242	0.186609	0.175682
0.182336	0.172426	0.158247
0.162481	0.178475	0.212216
0.162022	0.176602	0.185157
0.226212	0.160316	0.182352
0.216024	0.220159	0.196855
0.265699	0.233194	0.246681
0.214788	0.189182	0.216273
0.157991	0.20912	0.183654
0.166654	0.248742	0.283818
0.162636	0.183479	0.21713
0.238748	0.20527	0.226728
0.300018	0.223375	0.212136
0.225	0.219312	0.219953
0.187042	0.18599	0.204493
0.196443	0.165456	0.206069
0.180762	0.152615	0.161817
0.184336	0.194201	0.208362
0.228164	0.216258	0.183744
0.23103	0.230335	0.269031
0.164433	0.206256	0.205015
0.223343	0.191788	0.193957
0.192291	0.202889	0.192243
0.201652	0.175626	0.244097
0.236956	0.212207	0.247821
0.186987	0.176509	0.157232
0.21675	0.249666	0.186302
0.228101	0.176059	0.201604
0.198068	0.175087	0.218244
0.196829	0.183667	0.186306
0.202931	0.214547	0.183174
0.230517	0.246471	0.245714
0.217254	0.184536	0.283958
0.204981	0.188209	0.213333
0.16464	0.215061	0.211509
0.227003	0.22683	0.184143
0.220353	0.212471	0.216161
0.192448	0.200363	0.184583
0.238577	0.181209	0.196834
0.213939	0.218025	0.188987
0.183153	0.186545	0.219375
0.218564	0.193541	0.218959
0.22113	0.2105	0.186216
0.189642	0.183203	0.21127
0.197662	0.186429	0.155856
0.214035	0.199279	0.211977
0.195609	0.205532	0.247562
0.183139	0.21495	0.215026
0.215615	0.185346	0.143317
0.242205	0.203549	0.262167
0.190392	0.198888	0.246359
0.221512	0.158048	0.178508
0.209111	0.170509	0.212381
0.219287	0.22167	0.182304
0.203681	0.20258	0.235697
0.224448	0.218807	0.184704
0.209759	0.179944	0.203859
0.156098	0.214596	0.218457
0.20811	0.186916	0.163068
0.217135	0.151844	0.22125
0.188988	0.173224	0.220715
0.243009	0.181005	0.226676
0.246019	0.15776	0.209711
0.190343	0.180003	0.230839
0.225901	0.219805	0.197726
0.214794	0.17987	0.161453
0.251908	0.173262	0.235988
0.235343	0.184977	0.188795
0.238803	0.221559	0.241283
0.216874	0.223936	0.187787
0.210846	0.217228	0.200578
0.214109	0.227766	0.235374
0.21653	0.168013	0.165809
0.203688	0.17501	0.252872
0.18138	0.174746	0.185293
0.238331	0.184855	0.174852
0.160002	0.186906	0.205723
0.188735	0.195246	0.184241
0.186412	0.191659	0.205264
0.185461	0.18645	0.191819
0.196426	0.194556	0.219909
0.244337	0.180236	0.199604
0.192078	0.201759	0.217662
0.244021	0.212986	0.207527
0.188822	0.229288	0.139814
0.239004	0.201525	0.222551
0.229156	0.203306	0.229658
0.20653	0.215408	0.241237
0.209969	0.193605	0.19096
0.253482	0.170603	0.183224
0.185369	0.227651	0.264195
0.165797	0.200103	0.158705
0.183745	0.163732	0.192728
0.233584	0.158201	0.23212
0.208305	0.171624	0.184112
0.203178	0.158832	0.182551
0.212153	0.213733	0.222279
0.207129	0.215658	0.219337
0.228572	0.181114	0.250016
0.167558	0.181837	0.212331
0.181804	0.20259	0.17571
0.18451	0.242171	0.139716
0.236651	0.1991	0.206076
0.220828	0.189456	0.163898
0.189982	0.220217	0.208987
0.215074	0.211576	0.212359
0.212888	0.176372	0.252999
0.196215	0.182636	0.157057
0.176262	0.185235	0.196841
0.227952	0.222634	0.183263
0.245092	0.230412	0.264343
0.219199	0.242963	0.244828
0.184134	0.221441	0.213958
0.195828	0.154065	0.211721
0.258235	0.214242	0.193245
0.193165	0.171204	0.221438
0.190765	0.21521	0.192248
0.221307	0.148079	0.194033
0.219433	0.221284	0.204104
0.258577	0.186161	0.180144
0.184788	0.161807	0.164987
0.129466	0.15692	0.256665
0.243259	0.214723	0.226175
0.178874	0.161893	0.197808
0.212647	0.183885	0.184226
0.183161	0.192949	0.184624
0.18759	0.182849	0.201851
0.196658	0.193561	0.187623
0.201321	0.20572	0.153874
0.188217	0.159027	0.261693
0.186284	0.157345	0.195727
0.31183	0.157348	0.184526
0.185838	0.244288	0.158155
0.184053	0.172321	0.246214
0.223419	0.224553	0.240128
0.190463	0.186495	0.227264
0.187722	0.213782	0.167307
0.181269	0.238631	0.195057
0.246981	0.211919	0.208394
0.197419	0.176462	0.19241
0.210144	0.199614	0.212616
0.254915	0.238247	0.213593
0.205737	0.197999	0.153702
0.218649	0.188953	0.226182
0.155816	0.20386	0.15166
0.232162	0.19005	0.213088
0.167429	0.198364	0.175054
0.232894	0.189844	0.176049
0.235547	0.125661	0.162425
0.209691	0.158436	0.250946
0.156799	0.212181	0.233022
0.189121	0.195001	0.248264
0.210713	0.173508	0.19399
0.220084	0.19594	0.206159
0.190348	0.200146	0.207863
0.240226	0.204448	0.264012
0.189429	0.186523	0.195805
0.186645	0.200317	0.242686
0.163153	0.212295	0.190076
0.188144	0.183921	0.207037
0.192541	0.188546	0.184227
0.185908	0.205246	0.162104
0.220211	0.200914	0.200389
0.165595	0.185343	0.217276
0.177264	0.226793	0.262688
0.152417	0.168168	0.19376
0.18417	0.174687	0.211977
0.237123	0.195196	0.188632
0.181351	0.209461	0.188619
0.191444	0.226123	0.223465
0.216389	0.186002	0.18624
0.192441	0.193806	0.26545
0.219428	0.219653	0.217647
0.184563	0.213902	0.187521
0.182915	0.185513	0.206781
0.296333	0.186295	0.185317
0.190356	0.245021	0.258301
0.239794	0.182381	0.21595
0.267904	0.166281	0.248531
0.162302	0.211634	0.175179
0.185238	0.21239	0.213564
0.195882	0.182194	0.309731
0.230478	0.172073	0.19251
0.183084	0.201719	0.227886
0.246593	0.175319	0.15819
0.220934	0.193624	0.138563
0.249761	0.17584	0.241695
0.252584	0.164614	0.211758
0.193706	0.224473	0.214623
0.220547	0.212242	0.217303
0.160736	0.190047	0.250489
0.212102	0.203569	0.20131
0.19323	0.19346	0.210368
0.16207	0.216718	0.189454
0.198636	0.201867	0.241476
0.264132	0.194337	0.215618
0.170436	0.18455	0.167179
0.167576	0.21873	0.195895
0.230113	0.187917	0.184072
0.175575	0.177771	0.189028
0.142933	0.1908	0.204368
0.193033	0.184816	0.203819
0.213834	0.203438	0.174679
0.239186	0.157174	0.204942
0.215955	0.226934	0.199075
0.214905	0.231672	0.226702
0.182861	0.244979	0.225118
0.176214	0.149773	0.259285
0.171571	0.192762	0.203669
0.197921	0.188463	0.219066
0.168631	0.217356	0.211731
0.177141	0.186406	0.199919
0.248694	0.152038	0.165457
0.193944	0.183888	0.249465
0.154822	0.221498	0.251975
0.177516	0.218736	0.185932
0.194935	0.165146	0.188677
0.243565	0.203913	0.212523
0.223312	0.182607	0.215146
0.212335	0.222266	0.193729
0.183567	0.211699	0.15116
0.227466	0.190681	0.220143
0.231965	0.222363	0.152557
0.212898	0.212677	0.175392
0.214213	0.164361	0.201108
0.200068	0.155287	0.209602
0.224192	0.189666	0.185435
0.20235	0.173322	0.19026
0.211347	0.186005	0.190807
0.210364	0.184082	0.176726
0.246276	0.193974	0.23674
0.170349	0.197186	0.261167
0.215991	0.194212	0.254811
0.190165	0.225537	0.216801
0.175588	0.176424	0.188095
0.257362	0.164823	0.226244
0.20623	0.166977	0.162742
0.239048	0.182514	0.159553
0.159202	0.185931	0.225825
0.234575	0.187643	0.18439
0.209315	0.188339	0.233673
0.226917	0.190395	0.176401
0.220035	0.196692	0.240093
0.164763	0.187485	0.185167
0.223037	0.159103	0.22336
0.211187	0.192153	0.200535
0.181599	0.226082	0.15516
0.207177	0.163317	0.220537
0.19902	0.153912	0.214593
0.197236	0.200047	0.220142
0.206212	0.15797	0.170805
0.196567	0.205003	0.192737
0.19851	0.184578	0.249407
0.212443	0.228159	0.212162
0.156671	0.160788	0.223609
0.217187	0.196185	0.230894
0.159607	0.17196	0.201561
0.181043	0.164335	0.236953
0.224677	0.192955	0.169045
0.220461	0.153967	0.215414
0.215605	0.151971	0.210908
0.189817	0.193803	0.187262
0.26252	0.210264	0.229902
0.201662	0.191597	0.243163
0.186189	0.210575	0.213702
0.251414	0.22333	0.170317
0.190305	0.18743	0.21137
0.233897	0.21348	0.199308
0.184427	0.221676	0.21241
0.207158	0.181705	0.181459
0.251365	0.175588	0.174108
0.193483	0.229877	0.158088
0.243211	0.194468	0.202
0.172234	0.188256	0.182856
0.215743	0.178313	0.160236
0.185387	0.191777	0.235221
0.215906	0.187711	0.180387
0.217862	0.155721	0.223448
0.213138	0.217404	0.191012
0.1765	0.215612	0.170452
0.219818	0.197522	0.224211
0.21786	0.184491	0.204915
0.185466	0.175539	0.185263
0.207095	0.176613	0.187127
0.243079	0.191249	0.223469
0.24458	0.195667	0.194591
0.182197	0.16429	0.190283
0.184875	0.159703	0.151637
0.214009	0.185563	0.180044
0.18813	0.201091	0.181258
0.244694	0.211961	0.177409
0.185232	0.198927	0.206563
0.246806	0.191443	0.224209
0.211869	0.162236	0.211687
0.159376	0.201625	0.176652
0.187413	0.200522	0.206333
0.227195	0.165792	0.1946
0.215325	0.196372	0.201036
0.228509	0.237101	0.194793
0.186312	0.190128	0.215678
0.234644	0.230304	0.220959
0.213812	0.196796	0.22819
0.181006	0.180752	0.166968
0.185773	0.215196	0.140534
0.214672	0.182295	0.180204
0.202109	0.220475	0.185908
0.194243	0.237232	0.184593
0.23281	0.196075	0.194202
0.191732	0.192147	0.188472
0.188436	0.204473	0.220349
0.156989	0.175365	0.242572
0.214889	0.200468	0.238509
0.249237	0.231837	0.175275
0.21365	0.22472	0.215029
0.242563	0.187681	0.212338
0.171252	0.209951	0.161797
0.190697	0.218916	0.215403
0.21722	0.246929	0.193694
0.217675	0.18484	0.235422
0.195397	0.172107	0.194545
0.161307	0.197463	0.292994
0.163629	0.247185	0.217233
0.194534	0.218996	0.229629
0.251766	0.155756	0.220558
0.257421	0.190066	0.250751
0.191434	0.181204	0.183049
0.278049	0.184986	0.211686
0.194251	0.202588	0.210793
0.202501	0.195054	0.181351
0.184259	0.186463	0.175883
0.18204	0.181965	0.21135
0.205396	0.190936	0.219478
0.217882	0.170784	0.236512
0.243007	0.210981	0.181156
0.155113	0.192452	0.182776
0.188732	0.17662	0.18263
0.177067	0.16526	0.194593
0.251007	0.170473	0.233382
0.238428	0.182273	0.238521
0.192407	0.18245	0.190368
0.217636	0.273295	0.176789
0.220465	0.212877	0.178938
0.204362	0.186569	0.181118
0.155068	0.182011	0.161844
0.181885	0.219157	0.22338
0.174431	0.256875	0.211916
0.154094	0.197713	0.213414
0.156943	0.187978	0.210288
0.228326	0.185448	0.16321
0.188846	0.187591	0.206317
0.206548	0.240225	0.192231
0.180934	0.161459	0.221263
0.181994	0.229664	0.214734
0.221668	0.165888	0.184039
0.196894	0.213384	0.160741
0.221146	0.215156	0.199836
0.182876	0.212614	0.242876
0.19202	0.248775	0.211954
0.188988	0.203476	0.205977
0.246922	0.199277	0.220047
0.185864	0.201125	0.162968
0.2073	0.154372	0.226361
0.231057	0.185736	0.210301
0.206422	0.243032	0.241267
0.206504	0.190168	0.203549
0.216222	0.158632	0.209284
0.15543	0.162558	0.157064
0.212774	0.189295	0.20917
0.218487	0.238781	0.214764
0.196814	0.214665	0.21707
0.262187	0.194646	0.190802
0.215061	0.158089	0.204271
0.240913	0.226862	0.185732
0.201075	0.216437	0.263183
0.164078	0.172163	0.219635
0.19255	0.184416	0.202692
0.225513	0.211664	0.187692
0.243081	0.233134	0.207053
0.173532	0.200386	0.191067
0.189878	0.21304	0.213727
0.234965	0.209956	0.244917
0.171835	0.160466	0.163088
0.203296	0.169267	0.240121
0.189996	0.22608	0.203667
0.207072	0.266816	0.244627
0.272075	0.273046	0.199683
0.256055	0.210845	0.18364
0.249991	0.171646	0.215172
0.19621	0.15178	0.140858
0.226022	0.204909	0.188517
0.175791	0.195467	0.187908
0.286405	0.211145	0.225573
0.191267	0.210956	0.206398
0.227461	0.17821	0.217133
0.189448	0.193619	0.228697
0.196316	0.230614	0.168848
0.185124	0.21707	0.230988
0.188933	0.191487	0.226677
0.16546	0.219819	0.218408
0.180571	0.159868	0.163792
0.213012	0.165375	0.221218
0.196213	0.179982	0.189571
0.213205	0.21277	0.19919
0.266378	0.2063	0.179641
0.195112	0.210981	0.212499
0.214361	0.192148	0.192962
0.194825	0.221847	0.185657
0.206681	0.195456	0.169455
0.212991	0.219893	0.203147
0.194407	0.213003	0.192096
0.247062	0.24456	0.190772
0.246717	0.22043	0.176888
0.24492	0.255331	0.191781
[truncated: 10,593 more rows]

## Sheet: Fig. 4 panel j
cluster_volume_MFT	cluster_volume_PP	cluster_volume_SC
0.001285	0.001258	0.00139
0.001213	0.001522	0.001367
0.001622	0.001486	0.001091
0.001141	0.001456	0.000767
0.00149	0.001318	0.001115
0.001321	0.001294	0.001295
0.001466	0.001366	0.001271
0.001454	0.001342	0.001355
0.001406	0.001378	0.001462
0.001538	0.001462	0.001175
0.001345	0.001486	0.001343
0.001285	0.001366	0.00145
0.001273	0.001282	0.00139
0.001466	0.001629	0.001426
0.00167	0.001114	0.001331
0.001297	0.001306	0.000995
0.001063	0.001294	0.001331
0.001321	0.001222	0.00139
0.001538	0.001402	0.00139
0.001273	0.001474	0.001307
0.001466	0.001318	0.001151
0.001225	0.001582	0.001295
0.001261	0.001114	0.001402
0.001502	0.00115	0.001091
0.001454	0.001282	0.00157
0.001297	0.001354	0.001109
0.001478	0.001222	0.001235
0.001153	0.001282	0.00151
0.00143	0.001198	0.001462
0.001502	0.001294	0.001259
0.001249	0.001426	0.001079
0.001538	0.001054	0.00145
0.001526	0.001498	0.00139
0.001466	0.00139	0.001283
0.001165	0.001306	0.001151
0.00137	0.001186	0.001187
0.001321	0.00127	0.001199
0.001345	0.00115	0.001331
0.001466	0.00133	0.001331
0.001526	0.001498	0.001283
0.001526	0.001306	0.001271
0.001297	0.001114	0.001331
0.001382	0.001174	0.001247
0.001514	0.001558	0.001546
0.001261	0.001522	0.001067
0.001502	0.001114	0.001199
0.00161	0.001222	0.001378
0.001502	0.001522	0.001199
0.001574	0.001665	0.001414
0.001502	0.001606	0.000971
0.001273	0.001426	0.000971
0.001514	0.001246	0.001331
0.001454	0.001438	0.001211
0.001273	0.001102	0.001402
0.00146	0.001629	0.001175
0.001418	0.001462	0.001378
0.001454	0.001522	0.00145
0.00137	0.00145	0.001163
0.00155	0.001258	0.001115
0.001406	0.00127	0.001498
0.001958	0.001282	0.001402
0.001394	0.0013	0.001378
0.001418	0.001366	0.001414
0.001382	0.001558	0.001307
0.001538	0.001462	0.001367
0.001442	0.001282	0.001462
0.001237	0.001018	0.001283
0.001189	0.001342	0.001343
0.001526	0.001354	0.001307
0.001177	0.001366	0.001367
0.001285	0.001354	0.001211
0.001141	0.001606	0.001199
0.001598	0.001342	0.001462
0.001153	0.001318	0.001343
0.001201	0.001378	0.001343
0.001418	0.001522	0.001283
0.001394	0.001396	0.001426
0.001237	0.001486	0.001367
0.001406	0.001222	0.001127
0.001442	0.000994	0.001474
0.001129	0.00139	0.001307
0.001418	0.001222	0.001235
0.001466	0.001354	0.001378
0.001117	0.00133	0.001055
0.001418	0.001737	0.001211
0.001213	0.001294	0.001438
0.001466	0.001234	0.001378
0.001333	0.001474	0.001343
0.001297	0.001282	0.001151
0.001237	0.001384	0.001043
0.001357	0.001174	0.001355
0.001141	0.001438	0.001151
0.001321	0.001246	0.001402
0.00143	0.001402	0.001474
0.001418	0.001306	0.001498
0.001081	0.00151	0.00145
0.001189	0.00115	0.001438
0.001442	0.001414	0.001582
0.001478	0.001234	0.001163
0.001141	0.001174	0.001139
0.001153	0.000851	0.001295
0.001333	0.001246	0.001295
0.00143	0.001366	0.001414
0.001526	0.001378	0.001319
0.001129	0.00115	0.001654
0.001466	0.001294	0.001283
0.001273	0.001234	0.001546
0.001141	0.001402	0.001163
0.001766	0.001174	0.00163
0.001309	0.001294	0.001414
0.001321	0.001306	0.00139
0.001249	0.001306	0.001331
0.001454	0.001486	0.001378
0.001442	0.001342	0.001331
0.001225	0.001114	0.001091
0.001237	0.001486	0.001546
0.001478	0.001306	0.001367
0.001454	0.001198	0.000947
0.001285	0.00115	0.001319
0.001177	0.001594	0.001163
0.001213	0.00139	0.001534
0.001382	0.001282	0.000839
0.001562	0.001498	0.001007
0.001406	0.00127	0.001283
0.001357	0.001294	0.001319
0.00137	0.001078	0.00145
0.001141	0.001294	0.001031
0.001442	0.001378	0.001438
0.001526	0.001426	0.001474
0.001382	0.00133	0.001438
0.001424	0.000994	0.001331
0.001069	0.001282	0.001187
0.001562	0.001402	0.001546
0.001394	0.001222	0.001151
0.001273	0.001498	0.001115
0.001706	0.001294	0.001295
0.001574	0.001306	0.001271
0.001285	0.001186	0.00157
0.001309	0.001402	0.001474
0.001574	0.001384	0.001067
0.001261	0.001498	0.001295
0.001418	0.00121	0.001319
0.001129	0.001174	0.001462
0.001249	0.001582	0.001343
0.001153	0.00115	0.001606
0.001514	0.00145	0.001378
0.001418	0.00121	0.001307
0.001466	0.001138	0.001163
0.001261	0.001246	0.001283
0.001081	0.00139	0.001067
0.001376	0.00145	0.001498
0.001382	0.001306	0.001594
0.001237	0.001546	0.001355
0.00143	0.001354	0.001367
0.001442	0.001354	0.001414
0.001225	0.001162	0.001343
0.001442	0.00139	0.001151
0.001297	0.001474	0.001319
0.001333	0.001234	0.001223
0.001345	0.001582	0.001558
0.00137	0.001318	0.001019
0.001406	0.00133	0.001295
0.00185	0.001138	0.001103
0.001237	0.001306	0.001115
0.001394	0.001402	0.00157
0.001418	0.001198	0.001343
0.001177	0.00133	0.001594
0.001345	0.001354	0.001402
0.00137	0.001534	0.001283
0.001814	0.001246	0.001187
0.001442	0.001162	0.00139
0.000889	0.00115	0.001367
0.001394	0.00115	0.001127
0.001189	0.001186	0.001271
0.00167	0.00103	0.001408
0.00173	0.001294	0.001438
0.001454	0.001426	0.00139
0.00137	0.00109	0.001402
0.001285	0.00109	0.001199
0.001153	0.001342	0.001378
0.001406	0.001126	0.001271
0.000937	0.001126	0.001073
0.001249	0.001306	0.001307
0.001442	0.001342	0.001199
0.001261	0.00145	0.001139
0.001622	0.001102	0.001271
0.001418	0.001366	0.001103
0.001225	0.001078	0.00145
0.001309	0.00133	0.001438
0.001165	0.001186	0.001367
0.001406	0.000923	0.001367
0.001838	0.001186	0.001283
0.001261	0.00109	0.001378
0.00137	0.001174	0.001211
0.00179	0.001402	0.001474
0.001165	0.00121	0.001343
0.001754	0.001342	0.001259
0.001478	0.001228	0.001211
0.001418	0.000959	0.001355
0.001261	0.00103	0.001331
0.001454	0.001174	0.001402
0.001249	0.001246	0.001139
0.001321	0.001174	0.001307
0.001862	0.00115	0.001582
0.001297	0.001234	0.001474
0.001454	0.001414	0.001582
0.001574	0.00151	0.001474
0.001345	0.001522	0.001175
0.001297	0.001689	0.001367
0.001261	0.00145	0.001402
0.00137	0.001354	0.001187
0.001382	0.001462	0.001343
0.001261	0.001414	0.001223
0.00161	0.001414	0.001283
0.001442	0.001282	0.00145
0.001418	0.00127	0.00139
0.001628	0.00151	0.001367
0.001418	0.001366	0.001546
0.00137	0.001378	0.00139
0.001478	0.001294	0.001307
0.001634	0.001474	0.001462
0.001478	0.001366	0.00163
0.001201	0.00109	0.001223
0.001454	0.001641	0.00145
0.001297	0.001366	0.001414
0.001778	0.001378	0.001522
0.001574	0.001378	0.001331
0.001802	0.001366	0.001384
0.0014	0.001066	0.001462
0.001796	0.001438	0.001331
0.001478	0.00133	0.001402
0.00149	0.001402	0.001307
0.001478	0.00145	0.001319
0.001526	0.001162	0.001414
0.002018	0.00133	0.00139
0.001321	0.001522	0.001331
0.001598	0.00121	0.001229
0.000985	0.001653	0.001462
0.001333	0.001617	0.001378
0.001646	0.001522	0.001438
0.001514	0.001474	0.001367
0.001466	0.001486	0.001247
0.001406	0.001474	0.001522
0.00167	0.001348	0.001259
0.001081	0.001438	0.000983
0.001418	0.001594	0.00145
0.001466	0.001438	0.000881
0.001406	0.001474	0.00139
0.001201	0.001402	0.001534
0.00143	0.001486	0.001319
0.001225	0.001306	0.001343
0.00155	0.001402	0.001402
0.001249	0.001462	0.001462
0.001526	0.001426	0.001414
0.001117	0.001258	0.001486
0.00149	0.001498	0.001319
0.001382	0.00139	0.001606
0.001538	0.001474	0.001259
0.001279	0.001546	0.001546
0.001333	0.00157	0.001259
0.001297	0.001378	0.001402
0.001201	0.001234	0.001402
0.001454	0.001558	0.001325
0.001382	0.001552	0.001426
0.001886	0.001378	0.001055
0.001472	0.001438	0.001283
0.001382	0.001294	0.001426
0.001454	0.001366	0.001642
0.001454	0.001438	0.001474
0.001442	0.001414	0.001498
0.001333	0.00121	0.001091
0.001285	0.001366	0.001127
0.001514	0.001162	0.00145
0.001478	0.001426	0.001474
0.00185	0.00127	0.001343
0.00143	0.001426	0.001618
0.001442	0.001438	0.001402
0.001454	0.001282	0.001516
0.001466	0.00127	0.00145
0.001454	0.001258	0.001378
0.001466	0.001462	0.00145
0.001742	0.001546	0.001307
0.001754	0.001414	0.001522
0.001345	0.001486	0.001594
0.001502	0.001821	0.00139
0.001586	0.00157	0.001307
0.001442	0.001438	0.001378
0.001309	0.001486	0.001378
0.001442	0.001582	0.001894
0.001165	0.001546	0.001211
0.001778	0.001282	0.001498
0.001406	0.001468	0.001378
0.001694	0.001486	0.00145
0.001357	0.000791	0.00145
0.001273	0.001222	0.00139
0.00161	0.001282	0.001594
0.001394	0.001546	0.001163
0.001442	0.001222	0.001367
0.001442	0.001354	0.001474
0.001297	0.001426	0.001474
0.001598	0.001462	0.001426
0.001297	0.001378	0.001474
0.001117	0.001282	0.00139
0.001406	0.001258	0.001606
0.001478	0.001414	0.001438
0.001382	0.001426	0.001055
0.00143	0.001438	0.001702
0.001297	0.001342	0.001247
0.001357	0.001402	0.001235
0.001382	0.001366	0.001462
0.001165	0.001066	0.001175
0.00143	0.001438	0.001474
0.001562	0.001617	0.001319
0.001562	0.001306	0.00142
0.002006	0.00145	0.001199
0.001418	0.001366	0.001462
0.001273	0.001594	0.001414
0.001225	0.001198	0.001498
0.001778	0.001899	0.001402
0.00143	0.00157	0.001522
0.001718	0.001474	0.001259
0.001442	0.001414	0.001462
0.001345	0.00145	0.00145
0.001562	0.001354	0.00157
0.001321	0.001486	0.001438
0.001333	0.00145	0.001367
0.001309	0.001438	0.001259
0.001622	0.00133	0.001402
0.001394	0.001653	0.001462
0.001442	0.001558	0.001211
0.001273	0.001222	0.001211
0.00143	0.001402	0.001414
0.001586	0.001462	0.001426
0.001478	0.001342	0.001666
0.001766	0.001264	0.001205
0.001418	0.001426	0.001438
0.001357	0.002097	0.001498
0.00191	0.001414	0.001546
0.001261	0.001486	0.000743
0.001454	0.001486	0.000911
0.001394	0.001653	0.001438
0.001478	0.001426	0.00151
0.001309	0.001534	0.001139
0.001568	0.001066	0.001211
0.00167	0.001606	0.001367
0.001478	0.001558	0.001355
0.00161	0.001617	0.001414
0.001261	0.001677	0.001696
0.001574	0.00127	0.001355
0.001201	0.00139	0.001774
0.000937	0.001378	0.001343
0.001526	0.00145	0.001678
0.001345	0.001366	0.001522
0.001237	0.001366	0.001307
0.001718	0.001653	0.00151
0.001321	0.001534	0.001367
0.001538	0.001438	0.001414
0.001225	0.001426	0.001247
0.001622	0.001378	0.001402
0.001442	0.001438	0.00157
0.001285	0.00133	0.001558
0.001267	0.001558	0.001307
0.001297	0.00133	0.001426
0.001249	0.001462	0.001558
0.001574	0.001306	0.001426
0.001237	0.001629	0.001367
0.001514	0.001617	0.001043
0.001418	0.00133	0.001594
0.001177	0.001426	0.001558
0.001273	0.00145	0.001474
0.00143	0.001306	0.001247
0.00149	0.001534	0.001259
0.001646	0.001474	0.001378
0.00143	0.001438	0.001402
0.001562	0.001486	0.001462
0.001622	0.001294	0.001414
0.000997	0.001426	0.001259
0.001333	0.001318	0.00145
0.001442	0.001282	0.001139
0.001321	0.001342	0.001367
0.001478	0.001222	0.001486
0.001418	0.001558	0.001462
0.001682	0.001438	0.001151
0.00137	0.001474	0.001426
0.001345	0.001617	0.001151
0.001526	0.001174	0.001462
0.001634	0.00121	0.001486
0.001466	0.001282	0.001426
0.001382	0.001402	0.00169
0.001285	0.001282	0.001498
0.00137	0.001474	0.001414
0.001502	0.001186	0.001486
0.001694	0.001582	0.001235
0.001345	0.001366	0.001546
0.001382	0.001306	0.001187
0.001261	0.001761	0.001486
0.001376	0.001462	0.001259
0.00161	0.001402	0.001474
0.001285	0.00121	0.001438
0.001454	0.001474	0.00148
0.001418	0.001426	0.00139
0.001364	0.001438	0.001426
0.00143	0.001414	0.001462
0.001183	0.00115	0.001678
0.00146	0.00145	0.001666
0.00137	0.001402	0.001546
0.001466	0.001701	0.001522
0.00137	0.00139	0.001319
0.001237	0.001486	0.00163
0.001466	0.001402	0.001546
0.00137	0.001414	0.001486
0.001351	0.001462	0.00157
0.001466	0.001438	0.001259
0.001261	0.000935	0.001438
0.001562	0.001773	0.001558
0.001466	0.001558	0.001259
0.00167	0.001474	0.001486
0.001345	0.001402	0.001247
0.001418	0.001498	0.001498
0.001261	0.001689	0.001522
0.001442	0.001534	0.00139
0.001345	0.000982	0.001414
0.001442	0.001522	0.001474
0.001442	0.001306	0.001426
0.001502	0.001234	0.001115
0.001478	0.00121	0.001426
0.00143	0.00115	0.000995
0.001129	0.001234	0.001127
0.002246	0.001258	0.001271
0.001598	0.001522	0.001115
0.001454	0.001366	0.001319
0.001285	0.001498	0.001319
0.001418	0.001414	0.001115
0.001442	0.001282	0.00139
0.001418	0.001438	0.001307
0.001261	0.001522	0.001474
0.000973	0.001444	0.001582
0.001442	0.001402	0.00169
0.001538	0.001809	0.001486
0.001333	0.001318	0.001414
0.001514	0.00157	0.001223
0.001478	0.001498	0.001319
0.001117	0.001462	0.001402
0.001394	0.001366	0.001486
0.001814	0.001294	0.001319
0.00167	0.001246	0.001205
0.001514	0.00145	0.001558
0.001502	0.00127	0.001438
0.001466	0.001438	0.001378
0.001574	0.001234	0.00145
0.001538	0.001354	0.001319
0.001622	0.001498	0.001271
0.001424	0.001474	0.001402
0.00149	0.001366	0.001426
0.001718	0.001282	0.001426
0.00137	0.001414	0.001462
0.00137	0.001354	0.001211
0.001141	0.001378	0.001319
0.001478	0.001474	0.001438
0.00143	0.001474	0.001223
0.001898	0.001276	0.001043
0.001273	0.001378	0.001462
0.001333	0.001845	0.001498
0.001418	0.00151	0.001402
0.001502	0.001294	0.001426
0.001412	0.001246	0.001283
0.001406	0.001258	0.001331
0.00155	0.00145	0.001337
0.001297	0.001318	0.001402
0.001718	0.001498	0.001271
0.001442	0.001174	0.001337
0.001442	0.001594	0.001199
0.00173	0.001366	0.002002
0.001273	0.001366	0.001576
0.00149	0.001426	0.001438
0.001394	0.001438	0.001378
0.001418	0.001426	0.001091
0.001466	0.001474	0.001402
0.001309	0.001498	0.001486
0.001466	0.001414	0.00145
0.001321	0.001306	0.001139
0.001345	0.001462	0.001402
0.001357	0.001342	0.001438
0.001406	0.001342	0.001438
0.001141	0.001462	0.001462
0.001345	0.000923	0.001307
0.000985	0.001342	0.001331
0.001357	0.001234	0.001307
0.001225	0.00115	0.001378
0.001357	0.001294	0.001367
0.001478	0.001408	0.001331
0.001442	0.00145	0.001307
0.00149	0.001665	0.001247
0.001333	0.00121	0.001438
0.001442	0.001318	0.001522
0.001285	0.001054	0.001355
0.00143	0.001438	0.001378
0.001454	0.00139	0.001211
0.001442	0.001342	0.001666
0.001514	0.001366	0.001414
0.001514	0.001354	0.001355
0.001189	0.001773	0.001355
0.001309	0.001522	0.001654
0.001502	0.001258	0.001319
0.00155	0.001582	0.001355
0.001406	0.001282	0.001426
0.001442	0.001546	0.001211
0.001382	0.00139	0.00139
0.001562	0.001402	0.001343
0.001514	0.001414	0.001175
0.001478	0.001306	0.001462
0.00167	0.001438	0.001319
0.001454	0.001234	0.001295
0.001345	0.00139	0.001378
0.001646	0.001414	0.001498
0.001706	0.001414	0.001331
0.00137	0.001258	0.001319
0.001406	0.001426	0.001558
0.001946	0.00145	0.001247
0.001309	0.001282	0.001319
0.0017	0.00127	0.001558
0.001514	0.001258	0.001295
0.001382	0.001486	0.001151
0.001009	0.001414	0.001355
0.001357	0.00145	0.001462
0.001478	0.001486	0.001426
0.001321	0.001426	0.001355
0.001297	0.001474	0.001426
0.001297	0.001378	0.001307
0.001442	0.001438	0.001091
0.001418	0.001378	0.001259
0.001502	0.001258	0.001498
0.00149	0.001366	0.001378
0.001574	0.001665	0.001319
0.001321	0.001582	0.001331
0.001718	0.00133	0.001331
0.001538	0.001342	0.001654
0.001261	0.001402	0.00145
0.00149	0.00133	0.001378
0.001538	0.00127	0.00145
0.001177	0.001438	0.001474
0.001526	0.001474	0.001163
0.001406	0.001426	0.001498
0.001357	0.001246	0.001414
0.001129	0.001534	0.001462
0.001237	0.001354	0.00142
0.00191	0.001354	0.001414
0.00137	0.001258	0.001103
0.00179	0.001318	0.001426
0.001297	0.00145	0.001139
0.001297	0.001462	0.001223
0.001321	0.001246	0.001355
0.001514	0.001354	0.001139
0.001249	0.001414	0.001235
0.00143	0.001258	0.001175
0.001502	0.00145	0.001426
0.002943	0.001558	0.00151
0.001562	0.00133	0.001343
0.001442	0.001426	0.001331
0.001442	0.001222	0.001223
0.001454	0.001318	0.001486
0.001382	0.001402	0.00139
0.00137	0.001462	0.001594
0.00143	0.001462	0.001402
0.00143	0.00151	0.001235
0.001418	0.001677	0.001534
0.001357	0.00127	0.001378
0.001418	0.001474	0.001331
0.001418	0.001126	0.001187
0.001898	0.001366	0.001367
0.001357	0.001438	0.001462
0.00149	0.001486	0.001223
0.001418	0.001486	0.001319
0.00143	0.00151	0.001367
0.001574	0.001462	0.00139
0.00143	0.001791	0.001474
0.001418	0.001234	0.001534
0.001514	0.001258	0.001115
0.001357	0.001426	0.00139
0.001442	0.001318	0.001343
0.001382	0.001426	0.00145
0.00146	0.001366	0.001558
0.001357	0.001234	0.001211
0.001394	0.001294	0.001414
0.001201	0.00127	0.001462
0.001826	0.001629	0.001432
0.001351	0.001348	0.00151
0.001309	0.00115	0.001438
0.001574	0.001378	0.001522
0.001562	0.001234	0.001498
0.001261	0.00151	0.000899
0.001484	0.001078	0.001474
0.001279	0.001438	0.001295
0.001285	0.001462	0.001522
0.001442	0.001234	0.001355
0.001382	0.001318	0.001462
0.001117	0.001294	0.001498
0.001345	0.001282	0.001319
0.001333	0.001552	0.00151
0.001406	0.00121	0.001283
0.001442	0.001474	0.000983
0.001454	0.001294	0.001426
0.00161	0.001318	0.00139
0.001069	0.001438	0.001319
0.001249	0.001114	0.001462
0.001634	0.001498	0.000923
0.001057	0.00115	0.001343
0.001454	0.001414	0.001438
0.001357	0.001222	0.001462
0.001442	0.00133	0.001498
0.001382	0.001318	0.001426
0.001345	0.001402	0.00139
0.001321	0.001294	0.001402
0.00143	0.00127	0.00145
0.002126	0.00127	0.001402
0.001406	0.001354	0.001103
0.00143	0.001438	0.001163
0.001261	0.001318	0.001355
0.001333	0.001294	0.00157
0.001418	0.001114	0.001223
0.001442	0.001294	0.001211
0.001225	0.001522	0.001331
0.00149	0.001492	0.00139
0.001297	0.001426	0.001558
0.00143	0.001354	0.001295
0.001129	0.001486	0.001283
0.001273	0.001462	0.001474
0.001562	0.001438	0.001367
0.001418	0.00151	0.00145
0.001285	0.001438	0.001486
0.001418	0.001258	0.001582
0.00143	0.001318	0.001235
0.001321	0.001486	0.001247
0.001442	0.00127	0.001378
0.00143	0.001138	0.001205
0.001526	0.001246	0.001504
0.001538	0.00133	0.001235
0.001478	0.001522	0.001414
0.001406	0.001438	0.001414
0.001556	0.001318	0.00163
0.001418	0.001378	0.001091
0.001357	0.001414	0.001462
0.001237	0.001354	0.001175
0.001478	0.001462	0.001247
0.001009	0.001426	0.001163
0.001165	0.00127	0.001426
0.001466	0.001306	0.001301
0.001069	0.001318	0.001438
0.001586	0.001318	0.001307
0.001382	0.001474	0.001127
0.001406	0.001462	0.001474
0.001466	0.001354	0.002026
0.001406	0.001414	0.001666
0.001141	0.001402	0.001307
0.001249	0.001378	0.001918
0.002403	0.001354	0.001187
0.001129	0.001342	0.001259
0.00143	0.00133	0.001414
0.001249	0.00139	0.001582
0.001249	0.001366	0.001426
0.00143	0.001138	0.001247
0.001754	0.00133	0.00145
0.001454	0.001414	0.001355
0.001502	0.001234	0.001283
0.002192	0.001474	0.001259
0.001502	0.001378	0.001726
0.001622	0.001246	0.00163
0.001622	0.001246	0.00145
0.001634	0.001474	0.00145
0.001574	0.001378	0.001378
0.001418	0.001414	0.001486
0.001778	0.00145	0.001367
0.001237	0.00127	0.001091
0.001706	0.00139	0.001462
0.001418	0.001126	0.001486
0.001418	0.001234	0.001666
0.001406	0.001378	0.001199
0.00149	0.001138	0.001438
0.00143	0.001294	0.001618
0.001538	0.001306	0.001438
0.001466	0.001294	0.00139
0.001538	0.001318	0.00139
0.00167	0.001414	0.001546
0.001454	0.001294	0.001378
0.00185	0.001066	0.001426
0.001141	0.001474	0.00151
0.001382	0.00139	0.001642
0.001478	0.001282	0.001438
0.001345	0.001498	0.001714
0.001237	0.001498	0.001546
0.001874	0.001462	0.001367
0.001802	0.001402	0.00139
0.001225	0.001234	0.001714
0.00161	0.001246	0.001414
0.001886	0.001474	0.00157
0.001838	0.001078	0.001666
0.00161	0.001462	0.00151
0.001658	0.00139	0.001402
0.001237	0.001222	0.001594
0.001838	0.00133	0.001834
0.001502	0.001366	0.00145
0.00146	0.00139	0.001247
0.00161	0.00151	0.001426
0.001285	0.001426	0.001295
0.001502	0.001677	0.001247
0.001646	0.001294	0.00169
0.001586	0.001474	0.001414
0.001285	0.00121	0.001438
0.001454	0.001162	0.001355
0.001394	0.001414	0.001378
0.001682	0.00139	0.001438
0.001502	0.00133	0.001822
0.001586	0.001282	0.001378
0.001189	0.001414	0.001714
0.001718	0.00145	0.00187
0.001442	0.001174	0.001654
0.001069	0.001402	0.001558
0.001357	0.00127	0.00163
0.001526	0.001258	0.001295
0.00149	0.001534	0.001378
0.001514	0.001498	0.001522
0.001285	0.00133	0.001187
0.002715	0.001396	0.001307
0.001622	0.00139	0.001378
0.001562	0.00145	0.001534
0.001273	0.001114	0.001402
0.001382	0.00115	0.001271
0.001309	0.001486	0.001414
0.001406	0.001354	0.001247
0.001646	0.001246	0.00157
0.001538	0.00133	0.001474
0.001826	0.001198	0.001438
0.00167	0.001558	0.00139
0.001442	0.00118	0.001486
0.001622	0.001258	0.001822
0.001562	0.001126	0.001438
0.001478	0.00127	0.001462
0.00149	0.001366	0.001486
0.001706	0.001222	0.001534
0.001345	0.000863	0.001618
0.002222	0.001414	0.001522
0.001141	0.001162	0.001558
0.00137	0.00139	0.001235
0.001297	0.001342	0.001642
0.001694	0.00145	0.001534
0.001376	0.00139	0.00169
0.00143	0.001342	0.001498
0.000949	0.001186	0.001426
0.001297	0.00103	0.001594
0.00143	0.001186	0.001522
0.00143	0.001402	0.001402
0.00173	0.001306	0.001582
0.001418	0.001414	0.001474
0.001508	0.001078	0.001534
0.001502	0.001252	0.00163
0.001562	0.001066	0.001474
0.001646	0.00127	0.001642
0.001766	0.001294	0.001307
0.001982	0.001342	0.001726
0.001297	0.001294	0.00169
0.00137	0.001378	0.001594
0.001526	0.001414	0.001462
0.001297	0.001414	0.001414
0.001586	0.001378	0.001438
0.001394	0.00127	0.001642
0.001394	0.001342	0.001474
0.001478	0.00139	0.001402
0.00137	0.00133	0.001594
0.001357	0.001342	0.00145
0.001418	0.001342	0.001582
0.001838	0.00121	0.001331
0.00161	0.00127	0.001402
0.001598	0.001414	0.001564
0.001213	0.001432	0.001367
0.001309	0.001629	0.001343
0.001442	0.001594	0.00139
0.001382	0.001893	0.00145
0.001706	0.001414	0.001343
0.001466	0.001474	0.001331
0.001538	0.00151	0.001091
0.00149	0.001228	0.001355
0.00179	0.00157	0.001474
0.001466	0.001246	0.001558
0.001418	0.001606	0.001474
0.001357	0.001486	0.00145
0.001586	0.001594	0.001558
0.001418	0.001306	0.001414
0.001129	0.001701	0.001402
0.001586	0.001378	0.00157
0.001418	0.001282	0.00169
0.001646	0.001653	0.001414
0.001454	0.00145	0.001355
0.001309	0.001222	0.001666
0.001418	0.001474	0.00151
0.001514	0.003576	0.001331
0.00158	0.001414	0.001666
0.001309	0.001336	0.001355
0.001406	0.00145	0.00139
0.001718	0.001653	0.001295
0.00143	0.001246	0.001462
0.001694	0.001582	0.001223
0.001165	0.001594	0.001462
0.001622	0.001426	0.001331
0.001658	0.001426	0.001534
0.001213	0.001306	0.001426
0.001069	0.001414	0.001498
0.001862	0.001474	0.001522
0.001562	0.001486	0.00157
0.001418	0.00151	0.001822
0.001225	0.002965	0.001462
0.001562	0.001378	0.001486
0.001586	0.001462	0.00145
0.001364	0.001246	0.001588
0.001093	0.00157	0.001079
0.001478	0.001366	0.001474
0.001333	0.001474	0.001738
0.001418	0.001665	0.001307
0.001706	0.000911	0.001438
0.001502	0.001426	0.001331
0.001502	0.001462	0.001594
0.001478	0.001258	0.001247
0.001442	0.00151	0.00163
0.001454	0.001282	0.001402
0.001333	0.001857	0.001319
0.001784	0.001354	0.00151
0.001093	0.001486	0.001402
0.001718	0.001366	0.001331
0.001406	0.001414	0.001666
0.001562	0.001438	0.001498
0.001081	0.00145	0.00157
0.001694	0.001558	0.001307
0.00149	0.001438	0.001378
0.00143	0.001701	0.001678
0.001502	0.001438	0.001462
0.001442	0.00145	0.001474
0.00185	0.001282	0.001414
0.00137	0.001366	0.00145
0.001237	0.001594	0.001319
0.001466	0.001534	0.001426
0.001382	0.001737	0.001462
0.001442	0.004134	0.001426
0.00191	0.001342	0.001486
0.001562	0.00139	0.001618
0.001406	0.001414	0.001774
0.001237	0.001432	0.001618
0.001646	0.001462	0.001355
0.001586	0.001462	0.001217
0.001502	0.001306	0.001474
0.001382	0.001246	0.001474
0.00137	0.001773	0.001822
0.001442	0.00157	0.001414
0.001586	0.001366	0.001163
0.002475	0.001354	0.001283
0.00137	0.001689	0.001367
0.001394	0.001546	0.001714
0.00179	0.001486	0.001414
0.002174	0.001749	0.001163
0.001826	0.001432	0.001462
0.00155	0.001366	0.001438
0.001478	0.001546	0.001678
0.001418	0.001737	0.001486
0.00149	0.001342	0.001367
0.001478	0.001474	0.001235
0.001682	0.001246	0.001462
0.001213	0.001306	0.001462
0.001658	0.001665	0.001594
0.00155	0.001234	0.001426
0.00173	0.001474	0.001558
0.001682	0.001677	0.001558
0.001478	0.001414	0.001175
0.00143	0.001462	0.001343
0.001478	0.001438	0.001462
0.00149	0.001462	0.001283
0.001357	0.001582	0.001331
0.001814	0.001318	0.001438
0.001406	0.001498	0.001462
0.001129	0.001821	0.00157
0.001478	0.001438	0.001414
0.001454	0.001414	0.001271
0.001394	0.001414	0.001504
0.001442	0.001498	0.001402
0.001502	0.001701	0.001522
0.00143	0.001246	0.001223
0.00143	0.001534	0.001522
0.00143	0.001689	0.001666
0.00167	0.001546	0.00145
0.001718	0.001546	0.001582
0.00185	0.001294	0.001319
0.001466	0.001582	0.001067
0.00146	0.001737	0.001822
0.001646	0.00145	0.001534
0.001646	0.001366	0.001127
0.001634	0.001426	0.001474
0.001682	0.001282	0.001558
0.00179	0.001641	0.001606
0.001658	0.00151	0.001684
0.001273	0.001905	0.001654
0.00197	0.001222	0.001522
0.001478	0.00139	0.001426
0.001598	0.001797	0.001462
0.001478	0.00145	0.00163
0.001676	0.001402	0.00139
0.00155	0.001761	0.001726
0.001514	0.00151	0.001426
0.001778	0.00145	0.001726
0.001658	0.001582	0.00139
0.001574	0.001821	0.001355
0.001526	0.001719	0.001546
0.001562	0.001522	0.001474
0.001406	0.00157	0.001414
0.001394	0.001402	0.001714
0.001718	0.00145	0.001726
0.001586	0.001474	0.001378
0.001994	0.001677	0.00139
0.001273	0.001414	0.001498
0.001406	0.001414	0.001498
0.001706	0.001833	0.00163
0.001466	0.001066	0.001211
0.001454	0.001534	0.00145
0.001478	0.00121	0.00169
0.001105	0.00121	0.001846
0.001261	0.001486	0.001438
0.001466	0.001402	0.00151
0.001454	0.001054	0.001414
0.001442	0.001665	0.001642
0.00143	0.001474	0.001402
0.001165	0.001725	0.001462
0.001676	0.00145	0.001438
0.001394	0.001294	0.001438
0.00143	0.001797	0.001534
0.001502	0.00145	0.00163
0.001706	0.001582	0.001402
0.001514	0.001354	0.001462
0.001466	0.001582	0.001462
0.001454	0.001653	0.001414
0.00143	0.001617	0.001438
0.00167	0.001402	0.001486
0.001406	0.001462	0.001474
0.001406	0.001474	0.001582
0.001538	0.001438	0.001462
0.001874	0.001522	0.001462
0.001418	0.001594	0.00172
0.001466	0.001941	0.001247
0.001093	0.00151	0.001402
0.001946	0.001414	0.001426
0.001598	0.001498	0.001558
0.001562	0.001234	0.001462
0.001538	0.001558	0.001534
0.001454	0.001462	0.001882
0.001418	0.00142	0.001582
0.001418	0.001617	0.001402
0.001766	0.00139	0.001438
0.001502	0.001414	0.001594
0.001718	0.001354	0.00157
0.001622	0.001294	0.00139
0.00137	0.001282	0.001666
0.001406	0.00157	0.001426
0.001658	0.001474	0.001367
0.001309	0.00145	0.001426
0.001454	0.001552	0.00151
0.00155	0.001498	0.00139
0.001502	0.001546	0.00151
0.001418	0.001534	0.001462
0.001394	0.001246	0.001462
0.001442	0.001749	0.00145
0.001478	0.001402	0.00181
0.001478	0.001498	0.001474
0.001442	0.001522	0.00154
0.00143	0.00145	0.00139
0.001526	0.001881	0.001438
0.001442	0.001558	0.001283
0.00173	0.001893	0.001474
0.001189	0.001617	0.001474
0.00149	0.001162	0.001187
0.001153	0.001558	0.001091
0.00185	0.001498	0.001462
0.001898	0.001546	0.001426
0.001309	0.001318	0.001402
0.001586	0.001282	0.001331
0.00149	0.001522	0.001343
0.001273	0.001372	0.001654
0.002018	0.001378	0.001367
0.00155	0.001198	0.00139
0.001478	0.001378	0.001462
0.001357	0.00127	0.00151
0.00149	0.001378	0.001259
0.00149	0.001366	0.001486
0.00167	0.001558	0.00151
0.001778	0.00145	0.001402
0.001382	0.001282	0.001438
0.00161	0.001737	0.001438
0.001406	0.00127	0.001486
0.001297	0.001462	0.001438
0.00158	0.001558	0.001402
0.001394	0.001486	0.001384
0.001333	0.001773	0.00151
0.00149	0.00151	0.001426
0.001802	0.001797	0.001414
0.001394	0.00139	0.00181
0.001225	0.001486	0.001642
0.001478	0.001384	0.001558
0.001418	0.001306	0.001414
0.001382	0.001318	0.001319
0.001201	0.001426	0.001402
0.001778	0.002019	0.001438
0.002036	0.001486	0.001474
0.001646	0.001186	0.00139
0.001418	0.001426	0.001378
0.001574	0.001474	0.001402
0.001766	0.001306	0.001426
0.001526	0.001474	0.001666
0.001454	0.001474	0.001438
0.001478	0.00133	0.001414
0.00137	0.001402	0.001367
0.001598	0.001606	0.001295
0.001466	0.00139	0.001307
0.001634	0.001402	0.001462
0.001634	0.001701	0.001355
0.001454	0.001246	0.001438
0.001412	0.00151	0.001498
0.001622	0.001653	0.001642
0.001514	0.001222	0.001606
0.00149	0.001414	0.001618
0.001562	0.001438	0.001462
0.001382	0.001474	0.001522
0.001225	0.00157	0.00139
0.001982	0.001282	0.001594
0.001382	0.001462	0.001474
0.00155	0.001342	0.001211
0.000877	0.001042	0.001438
0.001285	0.001426	0.001474
0.001454	0.001402	0.001462
0.00143	0.00157	0.001582
0.001736	0.001749	0.001738
0.001502	0.002001	0.001103
0.001249	0.001629	0.00157
0.001514	0.001462	0.001361
0.001526	0.001402	0.000887
0.001454	0.001198	0.001426
0.001586	0.001354	0.001462
0.001394	0.00139	0.001402
0.001574	0.001366	0.001642
0.001586	0.001414	0.001378
0.00173	0.001438	0.001462
0.00185	0.001318	0.00157
0.001718	0.001701	0.001378
0.001634	0.001737	0.001582
0.00143	0.001546	0.00151
0.001598	0.001414	0.00187
0.001514	0.001725	0.00157
0.001574	0.00127	0.001462
0.002114	0.001522	0.001438
0.001838	0.001474	0.001211
0.001562	0.001234	0.001474
0.00155	0.001486	0.001378
0.001105	0.001857	0.001678
0.001406	0.001558	0.001414
0.001622	0.001617	0.00157
0.001345	0.001761	0.001462
0.001508	0.001665	0.001462
0.001574	0.001318	0.001115
0.0014	0.001641	0.001462
0.001502	0.001629	0.001367
0.001442	0.001474	0.001498
0.001406	0.001629	0.00181
0.001418	0.001641	0.001271
0.001526	0.001342	0.001414
0.001351	0.001354	0.001319
0.001466	0.001749	0.001343
0.001454	0.001617	0.001079
0.001382	0.00145	0.001474
0.001153	0.00145	0.001426
0.001586	0.001546	0.001402
0.001622	0.001474	0.001199
0.001321	0.001498	0.001474
0.00149	0.00145	0.001031
0.001418	0.002025	0.001726
0.001586	0.001737	0.001355
0.001586	0.001893	0.001462
0.00137	0.001558	0.001402
0.001406	0.001462	0.001438
0.001454	0.00151	0.001462
0.001502	0.001582	0.001055
0.00143	0.001617	0.001462
0.001478	0.001426	0.001522
0.001574	0.001234	0.001606
0.001261	0.00145	0.001414
0.001177	0.001462	0.001378
0.001261	0.001594	0.001319
0.001538	0.001432	0.001426
0.001418	0.001318	0.00145
0.00155	0.001462	0.001438
0.001634	0.001474	0.001367
0.001273	0.001498	0.001462
0.00164	0.001534	0.001426
0.00143	0.001234	0.001426
0.001285	0.001402	0.001414
0.001225	0.001522	0.002062
0.001418	0.001905	0.001414
0.001694	0.001869	0.001438
0.002042	0.001246	0.001414
0.001213	0.00145	0.00139
0.001189	0.001282	0.001498
0.001345	0.001282	0.001091
0.001646	0.001414	0.001319
0.001562	0.001665	0.001414
0.001454	0.001318	0.001534
0.001586	0.00151	0.001462
0.001646	0.001426	0.00193
0.001814	0.001474	0.001666
0.001273	0.001366	0.001462
0.001466	0.001354	0.001414
0.001297	0.001378	0.001534
0.001502	0.00127	0.001355
0.001538	0.001617	0.001331
0.001418	0.001318	0.001474
0.001622	0.001402	0.001211
0.001165	0.001426	0.001906
0.001706	0.00151	0.001247
0.001273	0.001582	0.001702
0.001394	0.001282	0.001498
0.001934	0.001498	0.001378
0.001658	0.00139	0.001378
0.002307	0.00145	0.001319
0.001418	0.001498	0.001343
0.001406	0.00151	0.001378
0.001526	0.001426	0.00175
0.001502	0.001342	0.001528
0.001261	0.001306	0.001474
0.001382	0.001594	0.001295
0.001466	0.001378	0.001534
0.001646	0.001294	0.001343
0.00173	0.00139	0.001426
0.001598	0.001785	0.001283
0.001598	0.001486	0.001414
0.00149	0.001414	0.00139
0.001454	0.001617	0.001498
0.001285	0.001342	0.001618
0.001406	0.001444	0.001319
0.00155	0.001558	0.001474
0.001502	0.001294	0.001462
0.001442	0.001378	0.001462
0.001598	0.001366	0.001223
0.001249	0.001414	0.001378
0.00155	0.001594	0.001402
0.001502	0.001462	0.001247
0.001309	0.001629	0.001438
0.001514	0.001246	0.001522
0.001466	0.00151	0.001462
0.001321	0.00157	0.00157
0.001478	0.001426	0.001378
0.001454	0.00145	0.00145
0.001394	0.001869	0.001594
0.00137	0.001462	0.001109
0.00143	0.001522	0.001642
0.001213	0.001282	0.001343
0.001237	0.001414	0.00145
0.001526	0.001414	0.001307
0.001454	0.001342	0.00145
0.00143	0.001917	0.001582
0.001766	0.001558	0.001378
0.001718	0.001617	0.001462
0.001634	0.001725	0.001438
0.001526	0.001462	0.001307
0.001694	0.00151	0.001594
0.001454	0.00139	0.001654
0.001526	0.001486	0.001498
0.00149	0.001234	0.001426
0.001454	0.00157	0.001606
0.00137	0.001522	0.001343
0.001604	0.00133	0.001438
0.001526	0.001713	0.001486
0.001442	0.001785	0.001414
0.001345	0.001414	0.001259
0.00149	0.001498	0.001534
0.00146	0.00151	0.001594
0.001502	0.001282	0.001414
0.001321	0.001342	0.00169
0.00143	0.001522	0.001474
0.001249	0.00139	0.001283
0.001574	0.001342	0.001462
0.001658	0.001534	0.001402
0.001273	0.001617	0.001462
0.001646	0.001498	0.001031
0.001454	0.001486	0.001414
0.001382	0.00145	0.001414
0.001321	0.001462	0.001402
0.001526	0.00145	0.001067
0.001568	0.001941	0.001498
0.001466	0.00145	0.001103
0.001273	0.001378	0.001355
0.001442	0.001629	0.001498
0.001345	0.001426	0.001438
0.001688	0.001534	0.001522
0.001418	0.001174	0.001414
0.001826	0.00139	0.001714
0.001394	0.001102	0.001367
0.001502	0.001486	0.001414
0.001285	0.00133	0.00157
0.001418	0.001534	0.001606
0.001406	0.00139	0.001594
0.001069	0.001078	0.001378
0.001406	0.00139	0.001702
0.001622	0.001426	0.001307
0.001466	0.001282	0.001283
0.001345	0.0016	0.001606
0.00149	0.00151	0.00157
0.001526	0.001426	0.001259
0.001249	0.001629	0.001702
0.001225	0.001366	0.001367
0.00149	0.001474	0.001882
0.001598	0.001438	0.001355
0.00173	0.001258	0.001295
0.001538	0.001342	0.00145
0.00149	0.001402	0.00157
0.001442	0.00121	0.001522
0.001406	0.001665	0.001295
0.001394	0.00151	0.001378
0.001778	0.001438	0.001582
0.001418	0.001606	0.001438
0.00143	0.001582	0.001283
0.001742	0.001713	0.00145
0.001093	0.001186	0.001223
0.001466	0.001438	0.001498
0.00161	0.001498	0.001319
0.001442	0.001594	0.001378
0.001598	0.001456	0.001522
0.001454	0.00139	0.00151
0.00149	0.001378	0.001666
0.001526	0.001246	0.001474
0.00143	0.001534	0.001486
0.001237	0.00145	0.001223
0.001237	0.001474	0.001378
0.001237	0.001665	0.001414
0.001826	0.00145	0.001486
0.001442	0.001552	0.001235
0.001454	0.001629	0.001618
0.00137	0.00139	0.001666
0.001394	0.001498	0.00163
0.001273	0.00151	0.001223
0.001502	0.00115	0.002062
0.001333	0.00145	0.001534
0.001754	0.00145	0.001486
0.001454	0.00133	0.00145
0.001285	0.001234	0.00163
0.001261	0.001378	0.001426
0.00143	0.001438	0.001343
0.001478	0.001785	0.00145
0.001273	0.001234	0.00163
0.001634	0.001462	0.001534
0.001189	0.00139	0.001378
0.000961	0.00127	0.001355
0.001394	0.001857	0.00145
0.001478	0.001432	0.001438
0.00161	0.001725	0.001546
0.001412	0.001474	0.001235
0.001418	0.001246	0.001414
0.001406	0.001594	0.001331
0.001454	0.001665	0.00187
0.001454	0.001426	0.001235
0.00161	0.001282	0.00151
0.001442	0.001498	0.002176
0.001297	0.001785	0.00139
0.001658	0.001665	0.001414
0.00179	0.00145	0.001271
0.001165	0.001294	0.001378
0.001285	0.001498	0.00145
0.001442	0.00145	0.001355
0.001526	0.001462	0.001343
0.001165	0.001414	0.001355
0.001345	0.00139	0.00169
0.001382	0.001174	0.001259
0.001382	0.001486	0.00151
0.001514	0.001426	0.001396
0.001273	0.001462	0.001492
0.001586	0.001474	0.001319
0.001502	0.00151	0.001367
0.001646	0.001378	0.001414
0.001682	0.001462	0.00163
0.001526	0.001426	0.001474
0.001255	0.001258	0.001414
0.001682	0.002061	0.001355
0.001478	0.001438	0.001738
0.001454	0.001426	0.001271
0.001454	0.001474	0.001367
0.001442	0.001342	0.001558
0.001538	0.001552	0.001522
0.001466	0.001833	0.001498
0.001454	0.00157	0.001546
0.001706	0.001582	0.001067
0.001213	0.001522	0.001486
0.001466	0.00151	0.001474
0.001502	0.00127	0.001426
0.001406	0.001498	0.001402
0.001357	0.001474	0.001378
0.001538	0.001462	0.00145
0.001406	0.00145	0.001558
0.001285	0.001354	0.001319
0.00149	0.00151	0.001331
0.001394	0.001534	0.000935
0.00155	0.001534	0.001319
0.001838	0.001402	0.001558
0.001297	0.001486	0.00169
0.001586	0.001486	0.00139
0.001766	0.001462	0.00139
0.001718	0.00127	0.001522
0.001297	0.001054	0.001438
0.001514	0.001534	0.001414
0.001261	0.001294	0.001654
0.001351	0.001438	0.001918
0.001466	0.00139	0.001558
0.001333	0.00145	0.001414
0.001309	0.001534	0.00145
0.001357	0.001534	0.001834
0.001658	0.001186	0.001618
0.001297	0.001342	0.00139
0.00155	0.001102	0.001582
0.001454	0.001414	0.001378
0.001418	0.001534	0.00181
0.001454	0.000911	0.001211
0.001454	0.001078	0.001414
0.001093	0.001749	0.001906
0.001622	0.00139	0.001582
0.001502	0.001498	0.001079
0.00137	0.00139	0.001438
0.001345	0.001414	0.001438
0.001526	0.001306	0.001402
0.001748	0.00115	0.00169
0.001382	0.001474	0.001319
0.001466	0.001582	0.001714
0.001394	0.001641	0.001426
0.001406	0.001402	0.001426
0.001454	0.001689	0.001414
0.001706	0.001402	0.001474
0.001321	0.001558	0.00145
0.001285	0.00145	0.001594
0.001297	0.001402	0.001534
0.001454	0.001486	0.001259
0.001418	0.001414	0.00139
0.001418	0.001486	0.001438
0.001478	0.001498	0.001702
0.001418	0.001402	0.001462
0.001442	0.001462	0.001654
0.00155	0.00121	0.001726
0.001273	0.001438	0.001426
0.001418	0.001318	0.001534
0.001514	0.001606	0.001822
0.001297	0.001953	0.001247
0.001526	0.001617	0.001438
0.001394	0.001438	0.001319
0.001514	0.001402	0.001367
0.001454	0.001438	0.001618
0.001406	0.00145	0.001402
0.001598	0.001426	0.001438
0.001658	0.001713	0.001343
0.001586	0.001665	0.001355
0.001514	0.001665	0.001534
0.001418	0.00157	0.001163
0.001562	0.00121	0.001546
0.001478	0.001582	0.001498
0.001273	0.00133	0.001666
0.001165	0.00139	0.001307
0.001406	0.001534	0.001582
0.001706	0.001522	0.00151
0.001598	0.001438	0.00139
0.001682	0.00139	0.001606
0.00137	0.001689	0.00151
0.001988	0.001162	0.001462
0.001466	0.001653	0.00163
0.001273	0.00151	0.001402
0.00143	0.001486	0.001343
0.001285	0.001486	0.001307
0.001418	0.001306	0.001606
0.00167	0.001318	0.001414
0.00161	0.001821	0.001522
0.001442	0.001486	0.002014
0.00143	0.001498	0.001546
0.001622	0.001582	0.001402
0.001357	0.00139	0.001223
0.001189	0.001258	0.001408
0.001694	0.00145	0.001534
0.001802	0.001426	0.001355
0.001682	0.001138	0.001642
0.001442	0.00133	0.001474
0.001297	0.001809	0.001498
0.001249	0.00145	0.001534
0.001406	0.001737	0.001414
0.00149	0.001402	0.00151
0.001598	0.001378	0.001259
0.001526	0.001486	0.001498
0.001357	0.001246	0.001498
0.001454	0.001486	0.001175
0.001406	0.001426	0.001498
0.00149	0.001534	0.00139
0.001646	0.00145	0.001474
0.001201	0.001426	0.001414
0.001454	0.001534	0.001654
0.00143	0.001078	0.001361
0.001442	0.001162	0.001642
0.00143	0.001683	0.00145
0.00143	0.001414	0.001426
0.00137	0.00151	0.001462
0.001321	0.00142	0.001498
0.001394	0.001126	0.001402
0.001249	0.001366	0.001247
0.001345	0.001546	0.001474
0.001321	0.001426	0.001666
0.00137	0.001594	0.001654
0.00155	0.001462	0.001498
0.001321	0.001354	0.001462
0.00143	0.001354	0.001582
0.001694	0.001366	0.001211
0.00185	0.001462	0.001438
0.001778	0.00145	0.001438
0.001622	0.001234	0.001295
0.00143	0.001594	0.00151
0.001562	0.001402	0.001331
0.001562	0.001414	0.001426
0.00173	0.00121	0.001432
0.00167	0.00145	0.001151
0.001706	0.001414	0.001414
0.001526	0.001462	0.001558
0.001982	0.001342	0.00175
0.001826	0.00151	0.00145
0.001706	0.00139	0.001474
0.001754	0.00145	0.001762
0.001345	0.00133	0.001343
0.001526	0.001438	0.001307
0.00167	0.001408	0.00157
0.001574	0.001713	0.001331
0.001574	0.001438	0.001355
0.002042	0.001066	0.001606
0.002126	0.001438	0.001456
0.001394	0.001306	0.001139
0.001826	0.001354	0.001534
0.001658	0.001234	0.001355
0.001502	0.001366	0.001438
0.001526	0.001498	0.001462
0.001514	0.001186	0.001343
0.001952	0.001426	0.001319
0.001526	0.001354	0.001259
0.002186	0.001306	0.001462
0.001574	0.001186	0.001307
0.001874	0.001378	0.001462
0.001958	0.001426	0.001223
0.001994	0.001462	0.001438
0.00155	0.00127	0.001295
0.001574	0.001438	0.002098
0.001718	0.00145	0.00151
0.002174	0.001402	0.001522
0.001598	0.001498	0.001474
0.001766	0.001318	0.001426
0.001826	0.001534	0.001462
0.00167	0.001318	0.001474
0.001634	0.00139	0.001462
0.001538	0.001354	0.001307
0.001838	0.001222	0.001223
0.001898	0.001546	0.001558
0.001742	0.001474	0.001942
0.001514	0.001582	0.001283
0.001814	0.001498	0.001462
0.00161	0.001414	0.001331
0.001706	0.001426	0.001642
0.001754	0.001534	0.00139
0.00167	0.001546	0.001774
0.001862	0.001366	0.001522
0.001213	0.001402	0.001271
0.00167	0.00151	0.001378
0.001754	0.000947	0.001378
0.001778	0.001426	0.001438
0.00167	0.001402	0.001259
0.001946	0.001438	0.001295
0.001586	0.001617	0.001534
0.00206	0.001378	0.001414
0.00155	0.00145	0.001462
0.001838	0.001414	0.001247
0.00209	0.001462	0.001654
0.001622	0.001498	0.00157
0.001622	0.001582	0.001438
0.00161	0.00157	0.001414
0.001454	0.001474	0.001462
0.001802	0.001402	0.001558
0.001682	0.001438	0.001247
0.001802	0.001486	0.00157
0.001694	0.001558	0.001534
0.001754	0.001594	0.001283
0.001562	0.001054	0.001426
0.00167	0.001486	0.001378
0.001742	0.00151	0.001486
0.001718	0.001546	0.001295
0.001646	0.001498	0.001726
0.001982	0.001474	0.001283
0.001958	0.00145	0.001259
0.001586	0.001486	0.001271
0.001958	0.001354	0.001546
0.001382	0.001294	0.001654
0.001526	0.001426	0.00169
0.001514	0.001677	0.001438
0.001634	0.001522	0.001534
0.001682	0.001366	0.001355
0.002246	0.001797	0.001486
0.002042	0.001558	0.00139
0.00185	0.001222	0.001414
0.001622	0.001186	0.001558
0.00179	0.001378	0.002062
0.001724	0.001486	0.001426
0.001742	0.00145	0.001384
0.001357	0.001426	0.001295
0.001574	0.001402	0.001438
0.002343	0.00139	0.001642
0.001442	0.00151	0.001582
0.001514	0.001426	0.001223
0.001694	0.001426	0.001378
0.00179	0.001462	0.001558
0.001634	0.00145	0.001295
0.001243	0.001342	0.001378
0.001706	0.001486	0.00145
0.001646	0.001438	0.001666
0.001706	0.001498	0.00151
0.001682	0.00139	0.001738
0.003448	0.00145	0.001522
0.00149	0.001354	0.001367
0.001682	0.00127	0.001534
0.00197	0.001737	0.001378
0.001646	0.001402	0.002206
0.001706	0.001378	0.00145
0.00167	0.001474	0.001319
0.001646	0.001222	0.00145
0.00185	0.001426	0.001486
0.00161	0.001402	0.001414
0.000997	0.001546	0.001498
0.001718	0.001342	0.001414
0.00191	0.001629	0.001462
0.00167	0.001474	0.001558
0.00155	0.001312	0.00145
0.001526	0.001719	0.001522
0.001814	0.001462	0.00145
0.001982	0.001426	0.001654
0.00155	0.001342	0.00175
0.001562	0.001438	0.00163
0.001622	0.00121	0.00169
0.001682	0.001366	0.001522
0.001634	0.001378	0.001666
0.00143	0.001438	0.001522
0.001706	0.001474	0.001834
0.001442	0.001378	0.001558
0.00149	0.001426	0.001942
0.001922	0.001366	0.001738
0.002222	0.001522	0.001594
0.002018	0.001486	0.001732
0.001285	0.001534	0.001678
0.00179	0.001282	0.001534
0.001646	0.001474	0.001355
0.001622	0.001378	0.001618
0.001321	0.001378	0.001534
0.001802	0.001246	0.001594
0.001814	0.00154	0.001762
0.001646	0.001426	0.002098
0.001706	0.001246	0.001594
0.001646	0.00145	0.001618
0.001982	0.00145	0.001582
0.001682	0.001282	0.001642
0.001862	0.00145	0.002014
0.001586	0.001234	0.001223
0.001874	0.001462	0.001636
0.002349	0.001342	0.001738
0.001742	0.001342	0.001175
0.001646	0.001402	0.001426
0.001634	0.001462	0.001618
0.001718	0.001486	0.00145
0.001562	0.001773	0.001588
0.001814	0.00145	0.001798
0.001357	0.001258	0.001618
0.001676	0.000959	0.00169
0.00155	0.001462	0.00157
0.001646	0.001438	0.001462
0.001778	0.001498	0.00157
0.00155	0.001366	0.001762
0.001418	0.001402	0.00163
0.001658	0.001486	0.001678
0.001622	0.001629	0.001798
0.001574	0.001354	0.001786
0.00179	0.001222	0.001714
0.001778	0.00157	0.00205
0.001538	0.001486	0.00175
0.001658	0.001342	0.001498
0.001802	0.001462	0.001786
0.001357	0.001486	0.001319
0.001514	0.001366	0.001714
0.001742	0.001414	0.001343
0.00161	0.001342	0.00163
0.001766	0.00145	0.00184
0.00155	0.001785	0.001726
0.001514	0.001653	0.001618
0.00143	0.001318	0.001247
0.00149	0.001462	0.001726
0.001778	0.001462	0.001546
0.002102	0.001486	0.001438
0.001754	0.001641	0.001798
0.001694	0.001402	0.00157
0.001658	0.00154	0.002086
0.001418	0.001162	0.001678
0.00191	0.001114	0.001558
0.00167	0.001258	0.001438
0.001778	0.001438	0.001642
0.001634	0.00133	0.00193
0.001321	0.001534	0.001271
0.001718	0.001546	0.001271
0.001658	0.001474	0.001522
0.00155	0.001192	0.001762
0.00197	0.001462	0.001798
0.001478	0.001504	0.001355
0.001826	0.001426	0.001259
0.001862	0.001342	0.00139
0.001718	0.001438	0.001702
0.001754	0.001462	0.001522
0.001718	0.001534	0.00175
0.001694	0.00145	0.001846
0.001874	0.001414	0.001762
0.001742	0.001426	0.001906
0.00155	0.001426	0.001618
0.00167	0.001378	0.00145
0.001814	0.001354	0.001642
0.00155	0.001174	0.001438
0.001682	0.001462	0.001714
0.001526	0.00145	0.001462
0.00143	0.001312	0.00205
0.00173	0.001414	0.001606
0.001574	0.00145	0.001594
0.001766	0.001366	0.001786
0.00152	0.001138	0.00163
0.001622	0.001414	0.001486
0.001718	0.001725	0.001798
0.001454	0.001354	0.001762
0.001826	0.001294	0.001378
0.001814	0.001378	0.002002
0.001658	0.001426	0.001546
0.001634	0.00109	0.001498
0.001646	0.001474	0.001522
0.001526	0.001426	0.001486
0.001718	0.001258	0.001594
0.001754	0.00145	0.001558
0.001526	0.001426	0.001462
0.00143	0.00145	0.001666
0.00161	0.00157	0.001343
0.001562	0.001222	0.001534
0.001598	0.001474	0.001678
0.00179	0.00139	0.001666
0.001658	0.00121	0.00199
0.001406	0.001366	0.001894
0.001682	0.001246	0.001618
0.001634	0.001282	0.001642
0.0017	0.001282	0.001582
0.001814	0.001414	0.00163
0.001874	0.001641	0.001738
0.001778	0.001653	0.001822
0.00155	0.001474	0.001438
0.001418	0.001534	0.001618
0.001658	0.001606	0.001474
0.001526	0.001426	0.001666
0.001742	0.001198	0.001534
0.001556	0.001354	0.00145
0.001357	0.001522	0.00163
0.00155	0.001629	0.001642
0.001538	0.001522	0.001786
0.001574	0.001366	0.00163
0.001778	0.001617	0.00169
0.00173	0.00139	0.001594
0.001574	0.001498	0.00163
0.001862	0.001282	0.001894
0.001598	0.001438	0.001103
0.00191	0.00145	0.001696
0.001718	0.001318	0.001726
0.001814	0.001474	0.001672
0.00179	0.00145	0.00163
0.00203	0.001426	0.001402
0.001466	0.001809	0.00169
0.00155	0.00139	0.001378
0.001694	0.001234	0.001582
0.001814	0.001522	0.001798
0.001538	0.001438	0.001582
0.001406	0.00151	0.001402
0.00167	0.001396	0.00139
0.001538	0.00148	0.001606
0.001778	0.00145	0.001426
0.001364	0.00127	0.001774
0.001249	0.001438	0.001654
0.001658	0.00145	0.001319
0.001958	0.00139	0.001726
0.001538	0.00157	0.001498
0.00161	0.001426	0.001618
0.001718	0.001366	0.00193
0.001874	0.001222	0.001786
0.001862	0.001378	0.001235
0.001694	0.001366	0.00145
0.001742	0.001462	0.001738
0.001946	0.00145	0.001558
0.001586	0.00139	0.001534
0.001478	0.001474	0.00169
0.001694	0.001629	0.00157
0.001958	0.00133	0.001714
0.001838	0.00151	0.001606
0.001514	0.00127	0.001798
0.001922	0.001354	0.001558
0.001598	0.001402	0.001522
0.002054	0.001474	0.001642
0.001682	0.001354	0.001618
0.001177	0.001354	0.001738
0.001514	0.001474	0.001642
0.001406	0.001414	0.001546
0.001742	0.001462	0.00151
0.001574	0.001246	0.001642
0.00137	0.001426	0.001762
0.001394	0.001486	0.001588
0.001694	0.001462	0.001367
0.001502	0.00145	0.00139
0.001526	0.001306	0.001954
0.002511	0.00145	0.001594
0.001478	0.001773	0.001151
0.001562	0.001198	0.00181
0.001634	0.001701	0.001474
0.00161	0.001474	0.001534
0.001514	0.001713	0.00145
0.001622	0.001378	0.001546
0.001718	0.001462	0.001546
0.001586	0.001498	0.00139
0.00143	0.001426	0.001894
0.00173	0.001438	0.001822
0.001922	0.001282	0.001414
0.001718	0.001414	0.001654
0.001345	0.001294	0.001139
0.001826	0.001809	0.001606
0.001658	0.001438	0.001594
0.001694	0.001977	0.001654
0.001634	0.00097	0.001426
0.001538	0.001426	0.001762
0.001394	0.001426	0.00193
0.001778	0.00133	0.00199
0.001694	0.001198	0.001283
0.00155	0.001474	0.001355
0.00197	0.001534	0.001702
0.001502	0.00157	0.002026
0.001454	0.001366	0.00151
0.001382	0.001378	0.001786
0.00143	0.001354	0.001762
0.001466	0.001438	0.001654
0.001622	0.001462	0.001642
0.001406	0.001498	0.001414
0.00173	0.001474	0.001666
0.001718	0.00145	0.00181
0.001658	0.00151	0.001654
0.001478	0.001486	0.00169
0.001622	0.001534	0.002074
0.001153	0.001522	0.00151
0.00143	0.001198	0.001516
0.001778	0.001402	0.001726
0.001622	0.001474	0.001642
0.001958	0.001474	0.00199
0.001916	0.001617	0.001307
0.001538	0.00145	0.001582
0.001802	0.00127	0.001774
0.001766	0.00121	0.001618
0.001622	0.001282	0.001948
0.002054	0.001534	0.001912
0.002018	0.001234	0.00157
0.001634	0.001306	0.001426
0.001333	0.001438	0.001594
0.001261	0.001438	0.002014
0.001634	0.001462	0.001355
0.001898	0.001486	0.001738
0.001802	0.00109	0.001319
0.001826	0.001426	0.001319
0.001886	0.001366	0.001702
0.00179	0.001294	0.00157
0.001574	0.00151	0.001714
0.001934	0.001534	0.002014
0.001345	0.001623	0.00157
0.001802	0.001462	0.001606
0.00149	0.001426	0.001762
0.001502	0.001438	0.001894
0.001598	0.001222	0.001522
0.001862	0.001378	0.001822
0.001538	0.00145	0.001331
0.00143	0.00139	0.001594
0.001766	0.001258	0.001666
0.001646	0.001366	0.001462
0.001309	0.001078	0.001798
0.001466	0.001264	0.001642
0.001718	0.001378	0.001534
0.001592	0.001378	0.001618
0.00155	0.00151	0.002158
0.001418	0.001366	0.00151
0.001273	0.001498	0.001642
0.001706	0.001354	0.001858
0.001562	0.001689	0.002218
0.001802	0.001294	0.001666
0.001562	0.001414	0.001462
0.001622	0.001234	0.001486
0.001742	0.001426	0.001235
0.00185	0.001366	0.001534
0.001586	0.001378	0.001534
0.00173	0.001606	0.001606
0.001658	0.001402	0.00163
0.001538	0.001378	0.001678
0.001946	0.001402	0.001702
0.001562	0.001342	0.001894
0.001598	0.001258	0.001295
0.001646	0.001462	0.00163
0.001418	0.001486	0.001235
0.001826	0.001414	0.00163
0.001682	0.00127	0.001606
0.001682	0.001414	0.00181
0.001598	0.001462	0.00145
0.00185	0.001522	0.00157
0.001622	0.00139	0.00139
0.00161	0.001462	0.001558
0.001592	0.001402	0.001798
0.001514	0.001474	0.001762
0.001394	0.001498	0.001918
0.001718	0.001342	0.00163
0.001598	0.001378	0.00139
0.001766	0.00145	0.00181
0.001538	0.00145	0.001654
0.001754	0.001462	0.001762
0.001418	0.001474	0.00199
0.001694	0.001282	0.001906
0.00161	0.001474	0.00181
0.002174	0.001438	0.001582
0.001742	0.001282	0.001798
0.001285	0.001558	0.001726
0.001406	0.001462	0.001906
0.001586	0.00133	0.001438
0.001574	0.001414	0.001355
0.001658	0.00139	0.00175
0.001394	0.001462	0.001498
0.001706	0.001498	0.001402
0.001634	0.001234	0.001498
0.001562	0.001498	0.001642
0.001706	0.001582	0.001606
0.00137	0.001426	0.00163
0.001406	0.00157	0.00163
0.001766	0.001546	0.001786
0.001586	0.00133	0.001654
0.001538	0.00139	0.001882
0.00161	0.00139	0.001594
0.001778	0.001246	0.001594
0.001357	0.001366	0.001558
0.001339	0.001474	0.001546
0.002054	0.001234	0.001558
0.00167	0.00145	0.00157
0.001754	0.001522	0.001654
0.001454	0.00139	0.001534
0.001658	0.001474	0.001642
0.001658	0.001462	0.00145
0.00167	0.001522	0.001474
0.001622	0.001354	0.001738
0.001838	0.001474	0.001474
0.001273	0.001582	0.001438
0.001634	0.001366	0.00163
0.001598	0.001114	0.00157
0.001658	0.00145	0.001666
0.001718	0.001378	0.001882
0.001586	0.001282	0.001414
0.001646	0.001414	0.001654
0.001562	0.00109	0.001678
0.001622	0.00139	0.001307
0.001562	0.001474	0.001954
0.00155	0.001438	0.00187
0.001598	0.001534	0.001618
0.001682	0.001246	0.001726
0.001862	0.00139	0.002206
0.00167	0.001402	0.001642
0.001598	0.001438	0.00163
0.001442	0.001114	0.00151
0.001922	0.001677	0.001618
0.001682	0.001665	0.001786
0.001598	0.001258	0.001606
0.001982	0.001522	0.002062
0.001898	0.001534	0.001606
0.001081	0.001426	0.001594
0.00149	0.001414	0.00157
0.001574	0.001294	0.001642
0.00149	0.001462	0.001618
0.001658	0.00145	0.00145
0.001778	0.001869	0.001786
0.00149	0.001378	0.001594
0.001562	0.001498	0.001666
0.00161	0.00139	0.00151
0.001147	0.001408	0.001367
0.00137	0.00145	0.001223
0.001321	0.001737	0.00145
0.001718	0.001402	0.001786
0.001958	0.001498	0.001786
0.001934	0.001234	0.001367
0.001466	0.00145	0.001522
0.001634	0.00133	0.001786
0.001249	0.001462	0.001606
0.001502	0.001402	0.001846
0.001562	0.001629	0.00157
0.001309	0.001486	0.001534
0.002271	0.001498	0.001618
0.001682	0.001462	0.001486
0.001874	0.001402	0.001247
0.001357	0.001594	0.001402
0.00155	0.001426	0.001954
0.001604	0.001426	0.00175
0.001357	0.001222	0.00205
0.001406	0.001606	0.001834
0.001694	0.001641	0.002074
0.00167	0.001378	0.001498
0.001718	0.001665	0.00157
0.001586	0.001342	0.001942
0.00209	0.001546	0.002074
0.001249	0.001701	0.001726
0.001976	0.001629	0.001606
0.001574	0.001378	0.001546
0.001333	0.001486	0.001546
0.001574	0.001797	0.001438
0.001345	0.001522	0.001858
0.00137	0.001474	0.001462
0.001333	0.001498	0.00157
0.001598	0.001653	0.001307
0.00173	0.001582	0.00154
0.001844	0.001641	0.00175
0.001562	0.001522	0.001846
0.001682	0.001402	0.00145
0.001778	0.001989	0.001822
0.001862	0.001761	0.001882
0.001706	0.001773	0.001726
0.001237	0.001594	0.00181
0.001454	0.001713	0.001654
0.00167	0.001641	0.001151
0.001538	0.001773	0.00145
0.001454	0.001582	0.001618
0.001598	0.00151	0.001462
0.00155	0.001606	0.00163
0.001814	0.001677	0.001558
0.001514	0.001594	0.001594
0.002042	0.002013	0.00163
0.001658	0.001629	0.00157
0.001574	0.001522	0.00145
0.001598	0.001809	0.001558
0.001117	0.001917	0.001426
0.001826	0.001809	0.001786
0.001526	0.001773	0.00163
0.0017	0.001881	0.001462
0.001556	0.002145	0.001378
0.001814	0.001222	0.001654
0.001598	0.001641	0.001486
0.00173	0.001725	0.001882
0.001706	0.001731	0.001678
0.001778	0.001773	0.00175
0.001382	0.001606	0.001462
0.001466	0.001402	0.001606
0.00167	0.001713	0.001654
0.001658	0.00157	0.001606
0.001874	0.001546	0.001702
0.00185	0.001474	0.001654
0.00143	0.001725	0.001714
0.001622	0.001641	0.001702
0.00173	0.001683	0.001666
0.001706	0.001797	0.001798
0.001886	0.001857	0.001774
0.001622	0.001665	0.001606
0.001742	0.001617	0.001438
0.001586	0.001546	0.001307
0.001862	0.001653	0.001606
0.001598	0.001498	0.001402
0.001622	0.00151	0.00193
0.001586	0.001761	0.001618
0.001778	0.002025	0.001786
0.001862	0.001366	0.001726
0.001826	0.001606	0.001402
0.001838	0.001725	0.00157
0.001754	0.001378	0.001283
0.001382	0.001665	0.001522
0.00167	0.001677	0.00163
0.001994	0.001606	0.001816
0.00167	0.001767	0.001654
0.001562	0.001689	0.001486
0.001586	0.001785	0.00163
0.00143	0.001917	0.001522
0.001562	0.001665	0.001702
0.001622	0.001594	0.00163
0.000937	0.001797	0.001678
0.001478	0.001342	0.001942
0.001562	0.001534	0.00157
0.001562	0.001653	0.00163
0.001538	0.001606	0.00187
0.002367	0.001677	0.001522
0.001466	0.001641	0.001714
0.001982	0.001558	0.001762
0.001874	0.001198	0.001654
0.001778	0.001641	0.001259
0.001766	0.001606	0.001702
0.001622	0.00121	0.001438
0.001778	0.001809	0.00175
0.002102	0.001881	0.001606
0.00221	0.002145	0.001522
[truncated: 10,593 more rows]
