# Supplementary material for: Targeted volumetric single-molecule localization microscopy of defined presynaptic structures in brain sections
Source: Commun Biol. 2021 Mar 25;4:407. doi: 10.1038/s42003-021-01939-z (PMC7994795; doi:10.1038/s42003-021-01939-z)
Supplement: Supplementary file 8 — Supplementary Data 4 [file 42003_2021_1939_MOESM8_ESM.xlsx]

## Sheet: Fig. 5 panel a
cluster_length_DMSO_animal_1	cluster_length_Forskolin_animal_1
0.183734	0.185787
0.186982	0.195509
0.191648	0.197322
0.195697	0.201242
0.199395	0.204257
0.200965	0.204327
0.211816	0.206078
0.214833	0.210827
0.215253	0.211291
0.215287	0.214033
0.217477	0.216163
0.217716	0.217223
0.218104	0.217851
0.218276	0.219779
0.220818	0.220332
0.221427	0.220524
0.222303	0.221709
0.224634	0.222512
0.224972	0.22513
0.225746	0.225851
0.227209	0.22629
0.227593	0.227845
0.228285	0.227976
0.229491	0.228463
0.230169	0.228589
0.230957	0.229691
0.236792	0.232428
0.238044	0.233194
0.239853	0.235844
0.240632	0.236292
0.241462	0.237834
0.242586	0.237866
0.243758	0.23991
0.2447	0.239982
0.245094	0.240172
0.245418	0.24032
0.24543	0.24062
0.245465	0.242861
0.245759	0.243138
0.245785	0.244037
0.246156	0.244745
0.246929	0.245171
0.247475	0.245496
0.251435	0.245542
0.25162	0.245804
0.252558	0.246187
0.254515	0.246738
0.255187	0.247204
0.255797	0.247612
0.256147	0.250052
0.256284	0.251236
0.257884	0.251391
0.258532	0.251599
0.25874	0.251963
0.259474	0.254035
0.264434	0.254402
0.266506	0.255055
0.26907	0.255677
0.270022	0.2563
0.271425	0.257208
0.272291	0.257338
0.276102	0.257506
0.277476	0.258758
0.277753	0.259368
0.279753	0.260231
0.281562	0.260691
0.284075	0.261018
0.28471	0.261067
0.286984	0.261148
0.287628	0.261341
0.289195	0.263983
0.289304	0.26563
0.290711	0.265677
0.294739	0.266688
0.295974	0.266899
0.297809	0.269968
0.298794	0.270787
0.301969	0.270842
0.303572	0.272675
0.303734	0.276071
0.304327	0.276119
0.309903	0.277557
0.312609	0.278057
0.312955	0.278827
0.316548	0.278985
0.336892	0.279887
0.187769	0.280376
0.189759	0.281041
0.191507	0.281404
0.193523	0.283019
0.195572	0.28327
0.198276	0.284146
0.19999	0.284551
0.203261	0.2856
0.210476	0.285667
0.211027	0.285994
0.213499	0.287228
0.213506	0.289971
0.214089	0.291671
0.214476	0.29346
0.215208	0.295585
0.216855	0.296436
0.218596	0.296497
0.219091	0.297516
0.220096	0.2992
0.220893	0.307495
0.222359	0.307532
0.222856	0.30868
0.22342	0.30924
0.224039	0.334629
0.224709	0.336119
0.225591	0.33861
0.225744	0.345135
0.226345	0.354763
0.226618	0.193193
0.228302	0.201415
0.228528	0.201959
0.22915	0.21097
0.229967	0.212811
0.231703	0.214053
0.233154	0.214422
0.23469	0.214503
0.234929	0.214511
0.235316	0.214933
0.236089	0.215617
0.236228	0.217171
0.237484	0.219121
0.238724	0.22143
0.239024	0.223098
0.239119	0.223294
0.239129	0.225936
0.241881	0.226133
0.241935	0.226174
0.242264	0.226735
0.243535	0.22736
0.244034	0.229126
0.245618	0.229397
0.24574	0.229861
0.245835	0.230612
0.246294	0.231762
0.247216	0.232424
0.247677	0.232793
0.248193	0.233429
0.249689	0.23345
0.250198	0.235178
0.250928	0.236841
0.251556	0.238469
0.252188	0.23861
0.252512	0.238795
0.25392	0.238982
0.255094	0.239505
0.256294	0.239903
0.257264	0.240524
0.25843	0.241481
0.260644	0.242359
0.261826	0.242985
0.262907	0.243383
0.263285	0.243451
0.265332	0.243844
0.265691	0.244445
0.265741	0.244741
0.266178	0.244915
0.266398	0.245181
0.267317	0.245626
0.267631	0.246189
0.267716	0.24669
0.268246	0.246856
0.269755	0.247225
0.269822	0.247339
0.269949	0.247664
0.270077	0.249175
0.270541	0.249294
0.271438	0.249453
0.272185	0.249458
0.273595	0.249901
0.274181	0.250724
0.274447	0.250872
0.275031	0.251717
0.275474	0.252443
0.276125	0.252922
0.276414	0.253105
0.276482	0.255267
0.276778	0.255517
0.276788	0.255966
0.27766	0.256175
0.277789	0.256184
0.278639	0.25625
0.278911	0.256731
0.279129	0.25713
0.280158	0.257451
0.280593	0.257865
0.280819	0.258208
0.280912	0.259539
0.280954	0.259961
0.281579	0.259975
0.281723	0.26185
0.28186	0.262144
0.282215	0.262902
0.28331	0.263015
0.283382	0.263044
0.283779	0.263131
0.284597	0.264377
0.284939	0.264676
0.284991	0.264785
0.285554	0.264794
0.285669	0.265581
0.289778	0.265817
0.289972	0.266026
0.29015	0.266183
0.290869	0.266604
0.291493	0.266806
0.292088	0.267663
0.292135	0.267825
0.292481	0.268574
0.293718	0.269047
0.294023	0.269671
0.29607	0.269826
0.296268	0.269868
0.296389	0.269887
0.298215	0.270401
0.299061	0.270456
0.299449	0.27082
0.299592	0.270876
0.301353	0.271042
0.302635	0.271156
0.304709	0.271346
0.306178	0.271433
0.307583	0.271963
0.307668	0.273797
0.307908	0.274226
0.308975	0.274244
0.310233	0.2748
0.310385	0.275187
0.310407	0.275687
0.313083	0.276063
0.326484	0.276147
0.330502	0.276493
0.332998	0.276584
0.337852	0.276908
0.337956	0.277121
0.338052	0.277381
0.340114	0.277524
0.3576	0.278026
0.374209	0.278035
0.187959	0.278589
0.191667	0.27863
0.200397	0.278909
0.200608	0.279459
0.206016	0.280471
0.216263	0.280507
0.216784	0.280962
0.216812	0.281656
0.216898	0.282115
0.217098	0.282921
0.218475	0.28323
0.21992	0.283528
0.220546	0.283817
0.220601	0.284251
0.22132	0.284464
0.223985	0.287049
0.224345	0.288573
0.224654	0.28989
0.227046	0.290101
0.227683	0.290531
0.228689	0.291104
0.229028	0.291348
0.22945	0.291388
0.231042	0.291767
0.231256	0.291965
0.232547	0.292991
0.233714	0.293141
0.234209	0.293194
0.235354	0.298658
0.236657	0.299856
0.23951	0.300198
0.240197	0.301132
0.240999	0.301455
0.241283	0.302006
0.241324	0.302542
0.241419	0.302807
0.241675	0.303231
0.242329	0.303892
0.242355	0.304126
0.24256	0.304957
0.242775	0.306712
0.243715	0.309378
0.245475	0.309797
0.245731	0.309903
0.246124	0.312253
0.246152	0.312614
0.246181	0.312874
0.246349	0.316981
0.24642	0.317663
0.247802	0.327004
0.247804	0.330798
0.248664	0.33131
0.248776	0.333787
0.248876	0.338588
0.249541	0.341261
0.249952	0.342239
0.250169	0.34235
0.251894	0.342673
0.252363	0.353423
0.253205	0.354569
0.253377	0.364186
0.253618	0.202301
0.254338	0.2179
0.254453	0.21856
0.255409	0.218819
0.256122	0.219072
0.256287	0.219387
0.256325	0.221772
0.257237	0.222524
0.257764	0.222609
0.257831	0.223653
0.258634	0.224078
0.258989	0.224665
0.259502	0.225193
0.26093	0.22644
0.261223	0.226802
0.261363	0.227589
0.261416	0.227902
0.262164	0.229105
0.262241	0.229377
0.262521	0.229545
0.263888	0.231267
0.264137	0.232091
0.264779	0.232984
0.264877	0.234027
0.264964	0.234528
0.26507	0.234829
0.265079	0.235435
0.265707	0.236138
0.268588	0.236202
0.268887	0.237075
0.269873	0.238817
0.270317	0.242083
0.270723	0.243669
0.271836	0.243882
0.272278	0.243913
0.273236	0.244582
0.273417	0.244634
0.273887	0.244672
0.274266	0.244701
0.274569	0.245161
0.274588	0.245402
0.274831	0.246257
0.27494	0.24683
0.275364	0.247749
0.276151	0.247839
0.276979	0.248194
0.27724	0.248446
0.277284	0.248657
0.277428	0.248928
0.278348	0.249075
0.278512	0.25109
0.278581	0.25123
0.278598	0.251266
0.278951	0.251801
0.27937	0.252695
0.280806	0.25304
0.281533	0.253242
0.28201	0.253537
0.282115	0.253555
0.282903	0.255519
0.28297	0.256606
0.283472	0.256783
0.283631	0.25691
0.284123	0.257937
0.284295	0.258088
0.284698	0.258317
0.285193	0.258339
0.285329	0.258404
0.287296	0.258729
0.289207	0.259189
0.289357	0.260063
0.291141	0.26018
0.291638	0.260404
0.293388	0.260848
0.294382	0.260887
0.294461	0.261479
0.295305	0.262009
0.296976	0.262518
0.297643	0.262541
0.298134	0.262674
0.299122	0.262681
0.299154	0.264058
0.299267	0.264212
0.299547	0.264512
0.299908	0.26459
0.300745	0.264811
0.301566	0.26503
0.301571	0.265358
0.302077	0.265544
0.30218	0.266552
0.302224	0.26674
0.30278	0.267134
0.302965	0.267199
0.303181	0.267254
0.303285	0.270046
0.304	0.270134
0.304522	0.271004
0.305171	0.27139
0.306437	0.271574
0.307246	0.271899
0.307249	0.271905
0.307374	0.272199
0.307538	0.272686
0.307637	0.272706
0.307855	0.273298
0.307951	0.273335
0.308488	0.273476
0.309892	0.275018
0.310329	0.275198
0.310453	0.275326
0.310953	0.275419
0.31269	0.275471
0.31302	0.275659
0.313345	0.276027
0.31458	0.276037
0.314796	0.276219
0.316677	0.276807
0.317502	0.276909
0.319802	0.277628
0.320052	0.278253
0.320635	0.278839
0.320972	0.278984
0.322648	0.279025
0.323155	0.279128
0.323699	0.279211
0.327331	0.279937
0.329374	0.280175
0.332105	0.280563
0.333254	0.282066
0.333363	0.282804
0.333503	0.282872
0.337617	0.283843
0.338301	0.283918
0.34255	0.284297
0.345252	0.284345
0.349461	0.284394
0.37168	0.284889
0.372265	0.285263
0.405072	0.285358
0.20179	0.285631
0.210451	0.286326
0.212508	0.286398
0.217328	0.286405
0.219634	0.288321
0.225352	0.289078
0.225803	0.289157
0.227801	0.29011
0.227843	0.29039
0.232419	0.29071
0.23483	0.292188
0.236384	0.292293
0.23878	0.292446
0.239536	0.292537
0.241136	0.292625
0.241798	0.292933
0.244807	0.293222
0.245215	0.29406
0.245277	0.294218
0.246864	0.294375
0.247369	0.2949
0.247438	0.295184
0.247741	0.295749
0.24805	0.297018
0.248546	0.297315
0.249318	0.299057
0.249691	0.299091
0.249795	0.30041
0.25027	0.300903
0.250959	0.301086
0.251722	0.301259
0.253498	0.301725
0.254812	0.301786
0.255543	0.302001
0.255811	0.302096
0.25607	0.302385
0.256149	0.302771
0.256327	0.302893
0.256437	0.302968
0.256689	0.303
0.260795	0.303125
0.261238	0.303227
0.261979	0.303653
0.262619	0.303717
0.26568	0.303736
0.267554	0.304107
0.267802	0.304247
0.268123	0.304929
0.268471	0.306055
0.270152	0.306781
0.270325	0.306985
0.270349	0.307117
0.271776	0.307878
0.272107	0.308357
0.272269	0.308633
0.272276	0.308789
0.272387	0.309095
0.272577	0.309997
0.272838	0.310224
0.273659	0.310398
0.274058	0.311175
0.274482	0.311719
0.27462	0.31227
0.274774	0.313557
0.275159	0.3136
0.275325	0.315063
0.275501	0.316491
0.275567	0.316925
0.275769	0.317359
0.275974	0.317931
0.276311	0.318174
0.276384	0.318933
0.276517	0.319085
0.277117	0.319226
0.2772	0.319441
0.277691	0.319667
0.27822	0.320729
0.278457	0.320832
0.278695	0.322864
0.278877	0.324028
0.27972	0.324779
0.279747	0.326476
0.280288	0.326678
0.280422	0.328393
0.281183	0.330326
0.281404	0.3315
0.281798	0.332321
0.282063	0.332904
0.282316	0.333441
0.282619	0.333629
0.282764	0.335119
0.283051	0.336468
0.283163	0.336604
0.283179	0.339777
0.283471	0.346837
0.285052	0.347731
0.28539	0.361423
0.285535	0.36153
0.285676	0.361897
0.288179	0.370014
0.288875	0.374327
0.289596	0.382488
0.28982	0.383339
0.291607	0.390209
0.293772	0.654742
0.294055	0.19327
0.294599	0.210519
0.294634	0.2153
0.295033	0.216874
0.296211	0.217141
0.298022	0.217253
0.298243	0.218346
0.298687	0.218557
0.300025	0.22159
0.300642	0.222314
0.301908	0.224615
0.301982	0.226749
0.302359	0.227829
0.302723	0.228689
0.302813	0.229449
0.302824	0.231005
0.303357	0.231156
0.303646	0.231805
0.304606	0.232975
0.305426	0.233178
0.306309	0.23418
0.306371	0.236335
0.307115	0.23744
0.307207	0.23829
0.30748	0.2405
0.307657	0.242735
0.30778	0.243532
0.307981	0.24386
0.308158	0.244094
0.308514	0.244489
0.308643	0.246278
0.309832	0.247863
0.310271	0.248119
0.310716	0.248689
0.311817	0.248871
0.311819	0.249304
0.311891	0.250087
0.311942	0.250373
0.312614	0.251506
0.31304	0.252313
0.313762	0.252393
0.313937	0.253413
0.314661	0.253734
0.315924	0.254889
0.316478	0.255924
0.316727	0.256794
0.31681	0.25725
0.317084	0.258347
0.317276	0.258475
0.32003	0.258939
0.320212	0.259095
0.320313	0.259708
0.323223	0.260021
0.324314	0.260184
0.326693	0.260501
0.328315	0.261402
0.328435	0.261496
0.329461	0.263521
0.329604	0.263998
0.331039	0.265337
0.331915	0.266336
0.33221	0.266728
0.332542	0.267796
0.332846	0.267952
0.332962	0.268776
0.333605	0.269965
0.334007	0.270037
0.334246	0.27102
0.334598	0.271404
0.335063	0.271813
0.335555	0.272326
0.336248	0.272369
0.33654	0.273578
0.336963	0.273636
0.338146	0.274035
0.338461	0.274174
0.341966	0.274242
0.346836	0.274904
0.348398	0.274936
0.349413	0.27609
0.351262	0.276485
0.354651	0.277207
0.354695	0.277264
0.360535	0.278219
0.364163	0.27832
0.365608	0.278959
0.36984	0.279248
0.371263	0.279379
0.372677	0.279727
0.375742	0.281359
0.377339	0.282851
0.381274	0.282898
0.396594	0.282961
0.397069	0.28362
0.400231	0.283652
0.404468	0.283773
0.207862	0.283896
0.22183	0.284963
0.225625	0.285224
0.24066	0.285582
0.241176	0.285992
0.243893	0.286362
0.244066	0.287002
0.24483	0.287393
0.245971	0.288559
0.249245	0.289328
0.2494	0.289446
0.250552	0.289513
0.250615	0.289939
0.252234	0.290392
0.252353	0.291559
0.252361	0.292651
0.255333	0.292713
0.255469	0.292784
0.255658	0.294203
0.256326	0.294978
0.2564	0.295615
0.257678	0.295816
0.257703	0.296461
0.260858	0.297085
0.263028	0.297143
0.263411	0.298476
0.264023	0.299435
0.264827	0.299612
0.268423	0.300182
0.269939	0.300679
0.270158	0.301357
0.270345	0.301416
0.270347	0.301696
0.273947	0.301729
0.274527	0.301949
0.274834	0.302108
0.275562	0.302307
0.2758	0.302438
0.276836	0.302487
0.277902	0.303085
0.277983	0.303274
0.27841	0.303336
0.278939	0.303505
0.279391	0.303569
0.280215	0.304097
0.280769	0.304546
0.280896	0.304673
0.281176	0.304716
0.28168	0.30488
0.281731	0.304935
0.282423	0.30496
0.282606	0.305072
0.282639	0.305673
0.282741	0.306085
0.282761	0.306639
0.28284	0.307072
0.283835	0.307104
0.284961	0.307168
0.285005	0.307917
0.286405	0.307924
0.287445	0.307988
0.288867	0.308918
0.289817	0.309072
0.289872	0.309391
0.2904	0.309591
0.290742	0.30964
0.292275	0.311783
0.293025	0.312049
0.29337	0.313441
0.293414	0.313565
0.294059	0.313738
0.294254	0.314473
0.294608	0.314509
0.294927	0.315107
0.295082	0.31532
0.296488	0.31532
0.298973	0.315581
0.299341	0.316226
0.299642	0.31695
0.300375	0.318276
0.300422	0.318503
0.302169	0.319384
0.302411	0.319604
0.302507	0.319656
0.302549	0.319714
0.303066	0.321744
0.303191	0.32232
0.303636	0.324997
0.304673	0.325759
0.304676	0.325982
0.306115	0.328473
0.306866	0.328666
0.307588	0.329141
0.307695	0.329461
0.308228	0.329818
0.308309	0.331333
0.308862	0.332266
0.308914	0.332664
0.308984	0.333555
0.310089	0.333684
0.310278	0.334482
0.310553	0.334723
0.311807	0.334991
0.31464	0.335839
0.316982	0.336094
0.318429	0.336832
0.318532	0.337816
0.320296	0.338338
0.32073	0.338899
0.321869	0.338928
0.323616	0.339394
0.324333	0.339853
0.326362	0.340001
0.326453	0.340508
0.327309	0.340663
0.32833	0.343726
0.329171	0.345239
0.329181	0.347287
0.330442	0.348228
0.330639	0.352344
0.330856	0.35584
0.331622	0.359494
0.332171	0.359859
0.332596	0.360024
0.332661	0.360364
0.333381	0.362918
0.333537	0.366836
0.334255	0.375819
0.33486	0.383167
0.335811	0.386404
0.335856	0.42564
0.33632	0.430542
0.336334	0.430622
0.336504	0.431458
0.336959	0.521168
0.337548	0.201944
0.338303	0.213487
0.338884	0.216363
0.339145	0.223322
0.339654	0.224491
0.340701	0.230495
0.341003	0.233938
0.342365	0.236447
0.343346	0.23829
0.344143	0.240114
0.3458	0.243531
0.345816	0.245282
0.347695	0.245337
0.352458	0.24617
0.352622	0.247041
0.353287	0.249435
0.354586	0.250577
0.355472	0.25081
0.355839	0.250971
0.35899	0.253293
0.360533	0.256469
0.361976	0.25697
0.36357	0.257537
0.365654	0.258916
0.37106	0.260236
0.37137	0.26175
0.372296	0.263804
0.375538	0.264374
0.38949	0.265511
0.39522	0.265643
0.417852	0.26588
0.424474	0.266205
0.550635	0.26892
0.23072	0.269572
0.23584	0.272212
0.23621	0.272229
0.238469	0.272422
0.246349	0.272707
0.250054	0.274567
0.250642	0.275114
0.255168	0.275129
0.256313	0.277154
0.256481	0.278347
0.262882	0.278364
0.269664	0.278896
0.271085	0.279424
0.27236	0.279967
0.274668	0.280211
0.27527	0.280763
0.276616	0.281616
0.27891	0.28169
0.279056	0.28174
0.281781	0.281875
0.282978	0.282155
0.286433	0.282965
0.288932	0.283519
0.289388	0.283681
0.290476	0.283752
0.293186	0.284148
0.293747	0.285163
0.297297	0.28519
0.297782	0.285263
0.299133	0.285666
0.301835	0.285868
0.30237	0.286636
0.302557	0.286879
0.302719	0.286954
0.303545	0.287541
0.304368	0.28796
0.304726	0.289479
0.305796	0.290274
0.305953	0.291554
0.306243	0.291609
0.306755	0.292497
0.307397	0.294069
0.307909	0.294193
0.308217	0.294887
0.308593	0.295224
0.311427	0.295607
0.311703	0.295859
0.313258	0.297021
0.31462	0.297697
0.31522	0.298682
0.315463	0.29924
0.31587	0.2998
0.318373	0.300742
0.319214	0.301002
0.319218	0.301972
0.319331	0.302322
0.319493	0.303234
0.319585	0.303268
0.319859	0.303965
0.320421	0.304262
0.322038	0.304546
0.322204	0.304705
0.324029	0.304749
0.3241	0.305128
0.326298	0.306013
0.327775	0.306145
0.328014	0.306161
0.328244	0.307434
0.328362	0.307474
0.329182	0.307557
0.330682	0.307718
0.330856	0.308082
0.332715	0.308431
0.332789	0.308786
0.333529	0.308899
0.333941	0.309734
0.335358	0.310195
0.335813	0.310892
0.335862	0.311118
0.336798	0.311778
0.337318	0.311825
0.33959	0.311989
0.340703	0.313019
0.34117	0.313763
0.341485	0.313915
0.342291	0.314393
0.342492	0.314743
0.342763	0.315781
0.343093	0.315788
0.343889	0.316313
0.345532	0.31696
0.345683	0.318289
0.348336	0.319387
0.349259	0.319952
0.349668	0.32052
0.35077	0.320622
0.350926	0.323234
0.354611	0.323515
0.356486	0.324952
0.360058	0.327689
0.360143	0.331131
0.362729	0.333024
0.363198	0.333255
0.363764	0.333647
0.363998	0.33613
0.365728	0.336473
0.366983	0.336496
0.369217	0.337669
0.370669	0.338957
0.374022	0.340339
0.377126	0.340658
0.392931	0.34078
0.394364	0.341079
0.397244	0.34223
0.403032	0.344378
0.405523	0.346058
0.427206	0.346099
0.42991	0.347088
0.214275	0.350896
0.236633	0.355356
0.241551	0.361072
0.24325	0.362724
0.243995	0.362744
0.245087	0.363897
0.251139	0.365301
0.252885	0.366891
0.259057	0.367272
0.265064	0.368293
0.267494	0.370774
0.268051	0.371408
0.269343	0.372162
0.26981	0.379558
0.270126	0.381351
0.271272	0.392306
0.274716	0.393329
0.275026	0.399931
0.275338	0.403458
0.2756	0.404046
0.279183	0.420132
0.279224	0.422243
0.28005	0.423809
0.282379	0.216626
0.282391	0.223317
0.284788	0.226332
0.285035	0.228518
0.286874	0.2339
0.287324	0.241717
0.288891	0.242113
0.28949	0.246053
0.289597	0.247832
0.289682	0.249353
0.28994	0.249965
0.290722	0.252823
0.291419	0.252945
0.291493	0.253419
0.29169	0.253934
0.293282	0.254589
0.293527	0.25672
0.293922	0.257003
0.29924	0.260006
0.300746	0.26326
0.301136	0.263926
0.302413	0.264742
0.302881	0.266252
0.303429	0.268353
0.303556	0.268989
0.305502	0.269045
0.305587	0.271942
0.306944	0.271964
0.307953	0.272429
0.308179	0.272781
0.308589	0.273563
0.308876	0.273645
0.310735	0.2738
0.312038	0.275036
0.316407	0.275168
0.319604	0.275926
0.320548	0.275972
0.321962	0.277342
0.32239	0.278773
0.324968	0.279302
0.327044	0.279486
0.328794	0.27957
0.328835	0.27965
0.32945	0.281517
0.330573	0.283142
0.331064	0.284541
0.333999	0.284763
0.334025	0.285234
0.334254	0.290125
0.334547	0.290206
0.336228	0.290513
0.336576	0.290653
0.337785	0.291237
0.339737	0.291697
0.340737	0.295641
0.340796	0.297789
0.341004	0.298135
0.341089	0.298256
0.341146	0.301105
0.341853	0.302045
0.34235	0.302154
0.342601	0.302367
0.343343	0.303179
0.344089	0.303665
0.345551	0.304018
0.345661	0.304149
0.346288	0.304578
0.348035	0.304586
0.348894	0.304671
0.349407	0.304982
0.354006	0.305216
0.358302	0.30659
0.358433	0.307345
0.358673	0.308024
0.35923	0.308341
0.359829	0.308695
0.36103	0.309839
0.361105	0.310236
0.361423	0.310312
0.36187	0.310439
0.362149	0.310793
0.362737	0.311066
0.36346	0.311543
0.363664	0.31161
0.365698	0.311685
0.366152	0.312552
0.366537	0.313094
0.366953	0.31332
0.367143	0.313441
0.367597	0.313569
0.368609	0.313606
0.36868	0.314143
0.368771	0.316668
0.369265	0.319154
0.369455	0.320389
0.369795	0.321712
0.370148	0.322554
0.373282	0.322891
0.373993	0.324863
0.376112	0.325421
0.383863	0.325781
0.387988	0.330006
0.391701	0.330274
0.392473	0.330445
0.393004	0.330613
0.393074	0.331578
0.394418	0.332476
0.394946	0.334039
0.395444	0.335088
0.395713	0.3355
0.404447	0.335645
0.405196	0.336847
0.407318	0.33744
0.409039	0.337692
0.421426	0.337992
0.421631	0.338409
0.423714	0.339218
0.424772	0.339879
0.55966	0.340927
0.217297	0.342594
0.242985	0.343078
0.252913	0.343268
0.259003	0.343979
0.259304	0.344506
0.262351	0.344702
0.278431	0.345714
0.280481	0.34603
0.291981	0.346159
0.293064	0.346373
0.29471	0.347549
0.299702	0.347925
0.301261	0.348337
0.30162	0.350901
0.302873	0.351404
0.303685	0.351466
0.30369	0.353235
0.304534	0.353742
0.305241	0.355159
0.305258	0.357829
0.305624	0.357969
0.307262	0.358366
0.308339	0.360018
0.310124	0.360526
0.310782	0.361126
0.311791	0.364671
0.313496	0.365001
0.313518	0.367554
0.314631	0.36757
0.318814	0.368533
0.319288	0.37084
0.324437	0.37089
0.325666	0.371958
0.32649	0.37239
0.32859	0.376901
0.32886	0.379674
0.329659	0.380964
0.329932	0.383225
0.330734	0.383525
0.331064	0.393113
0.331393	0.395131
0.332116	0.397138
0.332123	0.398273
0.332996	0.399553
0.333793	0.399696
0.334473	0.400072
0.33482	0.40084
0.336443	0.402559
0.337943	0.407335
0.338045	0.407336
0.338618	0.408961
0.3397	0.409516
0.339998	0.409709
0.340668	0.418967
0.341214	0.420156
0.343024	0.422769
0.343089	0.4384
0.344756	0.443946
0.345534	0.452284
0.346518	0.459659
0.347375	0.607404
0.34745	0.224593
0.348053	0.228708
0.349688	0.24801
0.349965	0.248127
0.351578	0.255239
0.354654	0.25566
0.357289	0.256816
0.357839	0.257385
0.358364	0.258933
0.358858	0.259292
0.359083	0.260462
0.362482	0.262267
0.364072	0.264925
0.364075	0.266184
0.368606	0.267241
0.369265	0.267647
0.370155	0.270113
0.371197	0.27135
0.371437	0.271431
0.373586	0.271893
0.375071	0.272187
0.376035	0.275072
0.381458	0.275988
0.382111	0.276547
0.382362	0.279755
0.383068	0.280525
0.39257	0.28665
0.392786	0.287505
0.39407	0.289265
0.396878	0.2897
0.397547	0.290962
0.398365	0.291205
0.399665	0.291267
0.406857	0.293279
0.411787	0.295601
0.419865	0.295774
0.423585	0.296242
0.424591	0.297294
0.42624	0.297867
0.428001	0.297945
0.430953	0.297972
0.434585	0.299194
0.437376	0.300541
0.450197	0.300774
0.451789	0.30183
0.453933	0.304073
0.458957	0.304243
0.468278	0.304451
0.483794	0.304877
0.513849	0.305904
0.230547	0.308399
0.239449	0.308836
0.253953	0.30944
0.256496	0.310816
0.264509	0.31084
0.275352	0.311073
0.277273	0.312959
0.277409	0.313441
0.281396	0.314442
0.282372	0.314658
0.28407	0.316317
0.2841	0.316719
0.286259	0.317241
0.291684	0.317751
0.293809	0.318578
0.300975	0.318964
0.305704	0.319326
0.307194	0.319343
0.308272	0.323774
0.308668	0.324522
0.309644	0.324946
0.310028	0.325
0.310297	0.325683
0.310889	0.326224
0.312393	0.326508
0.313432	0.326708
0.316059	0.326861
0.316691	0.331358
0.317186	0.331638
0.317952	0.33211
0.318373	0.332282
0.319877	0.333922
0.320629	0.335773
0.322262	0.335784
0.323258	0.336968
0.326021	0.33712
0.327822	0.337569
0.329374	0.337737
0.330957	0.339701
0.331743	0.339938
0.334352	0.341137
0.335238	0.341181
0.335583	0.343432
0.335716	0.344348
0.337623	0.345614
0.33789	0.347336
0.338635	0.347856
0.338715	0.348621
0.339104	0.348765
0.340539	0.349173
0.341795	0.349595
0.342512	0.349716
0.343601	0.350838
0.345787	0.353984
0.34639	0.354541
0.346433	0.361011
0.348193	0.361819
0.349487	0.36361
0.352837	0.366385
0.355315	0.367328
0.355681	0.368247
0.356621	0.369096
0.358742	0.369339
0.36002	0.371044
0.36191	0.371329
0.362381	0.371651
0.363721	0.372983
0.365574	0.374413
0.365856	0.374528
0.366767	0.378415
0.367404	0.380945
0.367702	0.383368
0.36841	0.3837
0.36873	0.38372
0.378118	0.386589
0.378172	0.387977
0.380621	0.390241
0.381438	0.391368
0.381504	0.395363
0.383032	0.396159
0.384759	0.396475
0.388118	0.39726
0.390185	0.398657
0.390221	0.39866
0.393732	0.400801
0.394225	0.40959
0.396951	0.411786
0.397453	0.421632
0.399083	0.422796
0.399818	0.423468
0.40387	0.423813
0.407963	0.424143
0.408193	0.434111
0.409615	0.435746
0.412303	0.446046
0.416988	0.449668
0.417129	0.454617
0.418613	0.466672
0.419417	0.470375
0.419764	0.47443
0.421973	0.486381
0.423567	0.517768
0.424397	0.518123
0.428858	0.518257
0.447923	0.237244
0.448423	0.2459
0.451674	0.246202
0.451858	0.257599
0.459946	0.258621
0.466422	0.261045
0.481363	0.266397
0.482809	0.270281
0.511928	0.27204
0.264932	0.272225
0.267783	0.273565
0.271386	0.274315
0.271687	0.275089
0.28673	0.275888
0.289335	0.277554
0.292256	0.279426
0.296313	0.280773
0.299599	0.281063
0.300717	0.282329
0.302768	0.284286
0.303495	0.286047
0.307637	0.288402
0.313442	0.288493
0.314026	0.291392
0.314579	0.292378
0.317041	0.299035
0.317415	0.299083
0.318062	0.303948
0.321415	0.305174
0.321563	0.308063
0.322832	0.308847
0.323795	0.309458
0.324614	0.311278
0.325068	0.311722
0.325411	0.31191
0.326248	0.31219
0.326312	0.312402
0.328572	0.312668
0.328771	0.313169
0.330463	0.313357
0.330682	0.314114
0.334646	0.314953
0.335328	0.317272
0.337299	0.318577
0.339028	0.319973
0.34141	0.319985
0.342076	0.321133
0.342975	0.321135
0.343304	0.321541
0.346098	0.321599
0.348138	0.321859
0.348286	0.322006
0.350715	0.323559
0.355824	0.326223
0.35924	0.327594
0.361109	0.328705
0.363203	0.329011
0.36367	0.329679
0.365979	0.332484
0.371783	0.333495
0.372467	0.333566
0.376749	0.334023
0.378369	0.334735
0.383562	0.335087
0.388958	0.335911
0.390155	0.335934
0.393111	0.336146
0.393493	0.336405
0.393935	0.337588
0.396428	0.337698
0.397541	0.338421
0.403161	0.339826
0.418734	0.340478
0.421209	0.341735
0.424559	0.342255
0.427383	0.342644
0.427673	0.343668
0.428632	0.344714
0.429075	0.345999
0.4293	0.346192
0.43962	0.346283
0.442081	0.346291
0.442115	0.346406
0.452241	0.346704
0.452721	0.347069
0.454456	0.34819
0.464166	0.349428
0.469491	0.352312
0.480844	0.353757
0.488668	0.359175
0.518249	0.36209
0.528618	0.362447
0.240463	0.36265
0.269679	0.36414
0.27346	0.365015
0.283207	0.366038
0.28662	0.367612
0.289372	0.37096
0.295079	0.371472
0.295922	0.375793
0.298145	0.37902
0.29831	0.37993
0.298314	0.382325
0.299722	0.383288
0.303527	0.3851
0.30437	0.3857
0.306794	0.388016
0.308614	0.388042
0.31396	0.388741
0.315863	0.389126
0.320591	0.389199
0.321452	0.389692
0.322357	0.391294
0.32702	0.392511
0.328848	0.392585
0.330749	0.39339
0.332077	0.394825
0.332104	0.396789
0.33596	0.398248
0.336121	0.398378
0.337561	0.400447
0.339265	0.403647
0.341207	0.405125
0.34122	0.406645
0.341588	0.407345
0.341918	0.41116
0.344483	0.415697
0.345051	0.42047
0.346165	0.4209
0.347189	0.424195
0.348863	0.425197
0.348923	0.428064
0.351352	0.42903
0.351366	0.429652
0.352983	0.440287
0.353705	0.444381
0.354455	0.448878
0.354905	0.476665
0.355504	0.479855
0.356261	0.544605
0.356881	0.233728
0.35736	0.250581
0.358223	0.250844
0.358569	0.260639
0.360864	0.268684
0.361019	0.270699
0.361692	0.270817
0.362245	0.271403
0.3627	0.276381
0.364006	0.277835
0.364142	0.284446
0.364294	0.287436
0.365032	0.291059
0.367171	0.292974
0.367804	0.294527
0.368231	0.300457
0.371189	0.302198
0.371861	0.302344
0.375078	0.302901
0.376261	0.303548
0.377807	0.304408
0.378408	0.304762
0.380979	0.307347
0.382596	0.307721
0.383497	0.308649
0.384202	0.308819
0.385072	0.309638
0.385312	0.310805
0.388548	0.314013
0.388885	0.314018
0.389121	0.315777
0.391602	0.31651
0.392474	0.317402
0.39329	0.317604
0.395213	0.319038
0.396105	0.325587
0.397047	0.328662
0.397357	0.332821
0.397717	0.33342
0.397851	0.333963
0.399681	0.334838
0.400226	0.335675
0.401886	0.336492
0.403908	0.338229
0.40457	0.338656
0.411757	0.338711
0.419723	0.339733
0.423325	0.342335
0.428653	0.342657
0.432254	0.342956
0.434215	0.343508
0.443385	0.34351
0.445529	0.344453
0.45372	0.34832
0.454444	0.348369
0.468867	0.349254
0.484165	0.349504
0.48643	0.349565
0.486968	0.350091
0.545132	0.350824
0.55861	0.355434
0.570812	0.356983
0.279117	0.357635
0.281186	0.358873
0.308347	0.359567
0.308637	0.359717
0.311204	0.362047
0.312193	0.362842
0.312964	0.363879
0.315836	0.365011
0.319409	0.366197
0.322074	0.366319
0.323387	0.369026
0.330639	0.369886
0.330735	0.370016
0.333065	0.370619
0.333807	0.371253
0.34001	0.37327
0.342013	0.373586
0.350285	0.376415
0.35155	0.382076
0.356328	0.386605
0.35662	0.387754
0.357857	0.393276
0.36006	0.393672
0.360238	0.395199
0.361047	0.395405
0.361529	0.396159
0.362146	0.397715
0.362887	0.406106
0.363473	0.408319
0.363624	0.416523
0.364317	0.417739
0.364687	0.421517
0.365162	0.423803
0.366633	0.424921
0.367023	0.428063
0.368114	0.435722
0.37069	0.452149
0.371433	0.50925
0.371463	0.266244
0.371939	0.268842
0.374537	0.277818
0.374857	0.279434
0.375018	0.282536
0.375302	0.28288
0.376502	0.283658
0.377735	0.291378
0.377913	0.29238
0.378534	0.293044
0.378928	0.295871
0.380308	0.296623
0.38159	0.297658
0.386789	0.300282
0.388445	0.301757
0.397035	0.302515
0.398214	0.304774
0.40425	0.306592
0.40527	0.307708
0.405672	0.309546
0.409588	0.310922
0.411193	0.311103
0.41213	0.312274
0.412325	0.314387
0.413736	0.314837
0.41834	0.315718
0.418964	0.31625
0.421323	0.319643
0.426014	0.320865
0.428642	0.321011
0.430553	0.325078
0.43096	0.327575
0.433774	0.327694
0.435967	0.330579
0.441808	0.332657
0.442652	0.335129
0.444035	0.335608
0.445099	0.33655
0.451766	0.337231
0.45199	0.337469
0.454753	0.338222
0.465577	0.339338
0.47129	0.341201
0.481933	0.342048
0.483678	0.344489
0.484195	0.346078
0.490879	0.350214
0.513792	0.354461
0.527056	0.36026
0.535983	0.3613
0.549528	0.361821
0.65702	0.364343
0.28649	0.365315
0.298995	0.365797
0.313119	0.366228
0.317667	0.366516
0.317668	0.366539
0.317791	0.366754
0.317864	0.369075
0.318749	0.370183
0.321625	0.374071
0.325733	0.377808
0.329204	0.380693
0.334003	0.380706
0.336907	0.381374
0.337343	0.381645
0.337389	0.383232
0.338603	0.386334
0.340195	0.386376
0.342154	0.386684
0.342232	0.387086
0.342374	0.3907
0.344994	0.391476
0.349688	0.391905
0.353572	0.395007
0.357277	0.395127
0.360822	0.395576
0.363458	0.399888
0.363676	0.400441
0.367307	0.401216
0.372617	0.405466
0.374799	0.405573
0.376028	0.405951
0.3782	0.408214
0.379469	0.412275
0.379795	0.413601
0.384444	0.415598
0.385413	0.416739
0.389476	0.422895
0.391019	0.426472
0.392551	0.429171
0.392596	0.433784
0.392988	0.434933
0.394812	0.44391
0.396348	0.453157
0.399929	0.469969
0.404199	0.476045
0.407457	0.479733
0.420324	0.484312
0.421927	0.487883
0.424827	0.495003
0.428803	0.500043
0.428858	0.516004
0.433302	0.528309
0.449511	0.574968
0.452057	0.725686
0.45273	0.965762
0.453849	0.269053
0.456062	0.271904
0.461698	0.273129
0.464029	0.273799
0.467413	0.277438
0.471943	0.288445
0.482312	0.290113
0.486302	0.292981
0.488251	0.2978
0.489372	0.299891
0.504491	0.303561
0.510534	0.305398
0.53152	0.30643
0.542306	0.306585
0.580516	0.307122
0.301658	0.307573
0.308908	0.307793
0.309468	0.310305
0.316474	0.313844
0.323111	0.314391
0.325323	0.315862
0.326323	0.318417
0.327459	0.319024
0.333518	0.319858
0.336191	0.322294
0.338327	0.323647
0.342563	0.327736
0.343535	0.327943
0.345064	0.332125
0.347374	0.334638
0.348429	0.334767
0.359594	0.334924
0.36121	0.335388
0.362579	0.338774
0.372622	0.338927
0.373659	0.339606
0.373716	0.340515
0.373755	0.342028
0.375556	0.342853
0.378116	0.344302
0.378208	0.344637
0.378629	0.344718
0.381843	0.349163
0.382132	0.349672
0.384014	0.349699
0.388562	0.351711
0.389124	0.351879
0.391678	0.355685
0.395502	0.356986
0.39708	0.35902
0.399137	0.361663
0.39982	0.361782
0.401306	0.362123
0.401824	0.362486
0.402595	0.364478
0.403006	0.365379
0.409746	0.365405
0.414645	0.368705
0.41545	0.369008
0.418823	0.373715
0.420507	0.375706
0.420919	0.381657
0.420982	0.381731
0.421994	0.38325
0.423074	0.383282
0.427291	0.383889
0.431324	0.386904
0.431449	0.390088
0.434996	0.390165
0.439151	0.391162
0.446582	0.392662
0.449113	0.392773
0.45154	0.394221
0.4518	0.39607
0.453613	0.404459
0.455152	0.405533
0.457995	0.405579
0.458486	0.406379
0.458659	0.40653
0.461526	0.407793
0.484428	0.410487
0.485397	0.415695
0.486564	0.416921
0.486685	0.418588
0.499573	0.419159
0.508845	0.421013
0.515396	0.42197
0.525203	0.422731
0.529281	0.423175
0.292976	0.423342
0.311938	0.423465
0.322627	0.425638
0.322737	0.427446
0.325864	0.428
0.326543	0.430639
0.332874	0.431084
0.33478	0.432827
0.335808	0.436623
0.339193	0.438631
0.344328	0.452392
0.344866	0.459756
0.349871	0.465465
0.349924	0.478446
0.35099	0.481551
0.352951	0.48881
0.353932	0.498575
0.363276	0.503677
0.364041	0.504284
0.36886	0.52518
0.371711	0.264328
0.372752	0.291208
0.375373	0.293508
0.375977	0.299065
0.376722	0.30144
0.378369	0.305356
0.378811	0.306576
0.38135	0.31001
0.38411	0.316328
0.386461	0.319785
0.387147	0.320367
0.390743	0.32074
0.391205	0.321597
0.394506	0.323245
0.39524	0.323761
0.395597	0.324996
0.396998	0.333873
0.398085	0.333879
0.412379	0.334665
0.414028	0.335859
0.415272	0.338283
0.417319	0.344018
0.41919	0.344124
0.420596	0.346696
0.423223	0.348186
0.42644	0.348528
0.427706	0.349327
0.427936	0.349891
0.435664	0.35517
0.438544	0.362195
0.440836	0.362244
0.448491	0.366326
0.450731	0.366416
0.452593	0.371775
0.458101	0.372002
0.462671	0.375123
0.466922	0.37564
0.471322	0.375727
0.47305	0.375818
0.474888	0.377948
0.484746	0.379831
0.487257	0.379866
0.499702	0.382049
0.501349	0.385419
0.50187	0.390297
0.51371	0.391181
0.527506	0.391396
0.538403	0.391982
0.557613	0.394325
0.568885	0.394498
0.579577	0.395741
0.589262	0.396686
0.593477	0.397132
0.311303	0.398875
0.312801	0.401745
0.321174	0.402229
0.325813	0.406019
0.326243	0.407883
0.327273	0.407943
0.328835	0.408075
0.333728	0.4113
0.335127	0.411445
0.336441	0.414168
0.341742	0.415027
0.353747	0.420189
0.362721	0.42028
0.365956	0.421048
0.366394	0.425092
0.368869	0.426604
0.369632	0.427568
0.370978	0.427821
0.371258	0.429007
0.372493	0.433529
0.374779	0.433712
0.384646	0.435411
0.385557	0.435431
0.388017	0.436161
0.392275	0.444344
0.393412	0.447612
0.393988	0.450739
0.395183	0.450817
0.397493	0.452921
0.398419	0.453362
0.400318	0.456233
0.40274	0.459275
0.405541	0.461672
0.406989	0.461697
0.407444	0.473331
0.408118	0.482227
0.410451	0.484908
0.420527	0.489847
0.422552	0.491331
0.422939	0.503708
0.423104	0.506497
0.423771	0.517117
0.424565	0.524139
0.425947	0.574903
0.427518	0.276344
0.429485	0.293369
0.430502	0.299673
0.43276	0.309323
0.43439	0.313862
0.439555	0.317442
0.449101	0.317983
0.454116	0.32198
0.45964	0.322992
0.459759	0.326967
0.46086	0.328618
0.466066	0.329428
0.468155	0.33516
0.470234	0.335189
0.479844	0.335412
0.483208	0.342002
0.487087	0.342593
0.488622	0.342762
0.49168	0.346807
0.492317	0.347177
0.493051	0.34796
0.494553	0.354645
0.49523	0.357104
0.502375	0.358491
0.507943	0.361393
0.512582	0.3617
0.516911	0.36461
0.542421	0.36807
0.543856	0.368808
0.57873	0.371698
0.286518	0.37283
0.311859	0.373726
0.327755	0.375282
0.329238	0.375585
0.330896	0.37612
0.331363	0.37673
0.335463	0.38204
0.339839	0.383325
0.345143	0.385416
0.3517	0.387351
0.35458	0.389658
0.356508	0.392695
0.361091	0.394515
0.361567	0.394884
0.365871	0.39514
0.37064	0.397068
0.371887	0.397931
0.372189	0.398854
0.383231	0.399004
0.38886	0.39985
0.393168	0.403106
0.394088	0.40482
0.395774	0.407726
0.396623	0.413863
0.400796	0.416953
0.401159	0.417514
0.407681	0.420992
0.420176	0.42142
0.420474	0.421479
0.42511	0.425251
0.430623	0.425408
0.43406	0.429801
0.435057	0.432193
0.438373	0.439377
0.438901	0.440593
0.441451	0.443693
0.451535	0.447016
0.455512	0.453317
0.455716	0.453771
0.45711	0.453861
0.459447	0.45474
0.470883	0.455003
0.478054	0.455787
0.480425	0.458954
0.482303	0.461232
0.482479	0.471625
0.484299	0.472485
0.492062	0.483817
0.510519	0.488277
0.516912	0.511335
0.517009	0.535533
0.543883	0.535743
0.556981	0.56214
0.575467	0.569334
0.607664	0.589229
0.634702	0.600701
0.638328	0.602147
0.334524	0.615685
0.337862	0.267011
0.343429	0.289053
0.344675	0.314714
0.34654	0.318652
0.347693	0.327113
0.34957	0.331447
0.356205	0.335671
0.362128	0.335902
0.364918	0.337685
0.367913	0.341153
0.37033	0.342999
0.373807	0.350573
0.380609	0.353646
0.388518	0.355271
0.392848	0.356286
0.393023	0.361818
0.397776	0.361835
0.400176	0.363621
0.40018	0.364276
0.405428	0.364289
0.408189	0.364317
0.410721	0.366588
0.412226	0.366706
0.420173	0.367405
0.422315	0.367585
0.423105	0.368376
0.423774	0.370629
0.425826	0.372283
0.426356	0.372378
0.427009	0.380892
0.427269	0.386977
0.428243	0.387869
0.428509	0.389919
0.430235	0.390969
0.432821	0.391006
0.43904	0.391767
0.445035	0.394122
0.445731	0.395161
0.448113	0.39575
0.448366	0.403373
0.450609	0.404808
0.45273	0.411196
0.455049	0.411214
0.455431	0.414202
0.455479	0.4161
0.456992	0.41619
0.472567	0.417867
0.477383	0.417986
0.484011	0.419404
0.509382	0.423605
0.514029	0.426382
0.515898	0.429817
0.518904	0.430835
0.519613	0.4354
0.539054	0.439534
0.544329	0.43983
0.569076	0.444988
0.638287	0.450771
0.304697	0.456779
0.328062	0.457619
0.338534	0.458921
0.345926	0.461206
0.37006	0.46573
0.370825	0.466033
0.37541	0.467358
0.375508	0.471248
0.380539	0.481822
0.381065	0.483483
0.382904	0.49172
0.388117	0.513725
[truncated: 3,068 more rows]

## Sheet: Fig. 5  panel b
counts_per_cluster_DMSO_animal_1	counts_per_cluster_Forskolin_animal_1
8	8
8	8
8	8
8	8
8	8
8	8
8	8
8	8
8	8
8	8
8	8
8	8
8	8
8	8
8	8
8	8
8	8
8	8
8	8
8	8
8	8
8	8
8	8
8	8
8	8
8	8
8	8
8	8
8	8
8	8
8	8
8	8
8	8
8	8
8	8
8	8
8	8
8	8
8	8
8	8
8	8
8	8
8	8
8	8
8	8
8	8
8	8
8	8
8	8
8	8
8	8
8	8
8	8
8	8
8	8
8	8
8	8
8	8
8	8
8	8
8	8
8	8
8	8
8	8
8	8
8	8
8	8
8	8
8	8
8	8
8	8
8	8
8	8
8	8
8	8
8	8
8	8
8	8
8	8
8	8
8	8
8	8
8	8
8	8
8	8
8	8
9	8
9	8
9	8
9	8
9	8
9	8
9	8
9	8
9	8
9	8
9	8
9	8
9	8
9	8
9	8
9	8
9	8
9	8
9	8
9	8
9	8
9	8
9	8
9	8
9	8
9	8
9	8
9	8
9	9
9	9
9	9
9	9
9	9
9	9
9	9
9	9
9	9
9	9
9	9
9	9
9	9
9	9
9	9
9	9
9	9
9	9
9	9
9	9
9	9
9	9
9	9
9	9
9	9
9	9
9	9
9	9
9	9
9	9
9	9
9	9
9	9
9	9
9	9
9	9
9	9
9	9
9	9
9	9
9	9
9	9
9	9
9	9
9	9
9	9
9	9
9	9
9	9
9	9
9	9
9	9
9	9
9	9
9	9
9	9
9	9
9	9
9	9
9	9
9	9
9	9
9	9
9	9
9	9
9	9
9	9
9	9
9	9
9	9
9	9
9	9
9	9
9	9
9	9
9	9
9	9
9	9
9	9
9	9
9	9
9	9
9	9
9	9
9	9
9	9
9	9
9	9
9	9
9	9
9	9
9	9
9	9
9	9
9	9
9	9
9	9
9	9
9	9
9	9
9	9
9	9
9	9
9	9
9	9
9	9
9	9
9	9
9	9
9	9
9	9
9	9
9	9
9	9
9	9
9	9
9	9
9	9
9	9
9	9
9	9
9	9
9	9
9	9
9	9
9	9
9	9
9	9
9	9
9	9
10	9
10	9
10	9
10	9
10	9
10	9
10	9
10	9
10	9
10	9
10	9
10	9
10	9
10	9
10	9
10	9
10	9
10	9
10	9
10	9
10	9
10	9
10	9
10	9
10	9
10	9
10	9
10	9
10	9
10	9
10	9
10	9
10	9
10	9
10	9
10	9
10	9
10	9
10	9
10	9
10	9
10	9
10	9
10	9
10	9
10	9
10	9
10	9
10	9
10	9
10	9
10	9
10	9
10	9
10	9
10	9
10	9
10	9
10	9
10	9
10	9
10	10
10	10
10	10
10	10
10	10
10	10
10	10
10	10
10	10
10	10
10	10
10	10
10	10
10	10
10	10
10	10
10	10
10	10
10	10
10	10
10	10
10	10
10	10
10	10
10	10
10	10
10	10
10	10
10	10
10	10
10	10
10	10
10	10
10	10
10	10
10	10
10	10
10	10
10	10
10	10
10	10
10	10
10	10
10	10
10	10
10	10
10	10
10	10
10	10
10	10
10	10
10	10
10	10
10	10
10	10
10	10
10	10
10	10
10	10
10	10
10	10
10	10
10	10
10	10
10	10
10	10
10	10
10	10
10	10
10	10
10	10
10	10
10	10
10	10
10	10
10	10
10	10
10	10
10	10
10	10
10	10
10	10
10	10
10	10
10	10
10	10
10	10
10	10
10	10
10	10
10	10
10	10
10	10
10	10
10	10
10	10
10	10
10	10
10	10
10	10
10	10
10	10
10	10
10	10
10	10
10	10
10	10
10	10
10	10
10	10
10	10
10	10
10	10
10	10
10	10
10	10
10	10
10	10
10	10
10	10
10	10
10	10
10	10
10	10
10	10
10	10
10	10
10	10
10	10
10	10
10	10
10	10
10	10
10	10
10	10
10	10
10	10
10	10
10	10
11	10
11	10
11	10
11	10
11	10
11	10
11	10
11	10
11	10
11	10
11	10
11	10
11	10
11	10
11	10
11	10
11	10
11	10
11	10
11	10
11	10
11	10
11	10
11	10
11	10
11	10
11	10
11	10
11	10
11	10
11	10
11	10
11	10
11	10
11	10
11	10
11	10
11	10
11	10
11	10
11	10
11	10
11	10
11	10
11	10
11	10
11	10
11	10
11	10
11	10
11	10
11	10
11	10
11	10
11	10
11	10
11	10
11	10
11	10
11	10
11	10
11	10
11	10
11	10
11	10
11	10
11	10
11	10
11	10
11	10
11	10
11	10
11	10
11	10
11	10
11	10
11	10
11	10
11	10
11	10
11	10
11	10
11	10
11	10
11	10
11	10
11	10
11	10
11	10
11	10
11	10
11	10
11	10
11	10
11	10
11	10
11	10
11	10
11	10
11	10
11	10
11	10
11	10
11	10
11	10
11	11
11	11
11	11
11	11
11	11
11	11
11	11
11	11
11	11
11	11
11	11
11	11
11	11
11	11
11	11
11	11
11	11
11	11
11	11
11	11
11	11
11	11
11	11
11	11
11	11
11	11
11	11
11	11
11	11
11	11
11	11
11	11
11	11
11	11
11	11
11	11
11	11
11	11
11	11
11	11
11	11
11	11
11	11
11	11
11	11
11	11
11	11
11	11
11	11
11	11
11	11
11	11
11	11
11	11
11	11
11	11
11	11
11	11
11	11
11	11
11	11
11	11
11	11
11	11
11	11
11	11
11	11
11	11
11	11
11	11
11	11
11	11
11	11
11	11
11	11
11	11
11	11
11	11
11	11
11	11
11	11
11	11
11	11
11	11
11	11
11	11
11	11
11	11
11	11
11	11
11	11
11	11
11	11
11	11
11	11
11	11
12	11
12	11
12	11
12	11
12	11
12	11
12	11
12	11
12	11
12	11
12	11
12	11
12	11
12	11
12	11
12	11
12	11
12	11
12	11
12	11
12	11
12	11
12	11
12	11
12	11
12	11
12	11
12	11
12	11
12	11
12	11
12	11
12	11
12	11
12	11
12	11
12	11
12	11
12	11
12	11
12	11
12	11
12	11
12	11
12	11
12	11
12	11
12	11
12	11
12	11
12	11
12	11
12	11
12	11
12	11
12	11
12	11
12	11
12	11
12	11
12	11
12	11
12	11
12	11
12	11
12	11
12	11
12	11
12	11
12	11
12	11
12	11
12	11
12	11
12	11
12	11
12	11
12	11
12	11
12	11
12	11
12	11
12	11
12	11
12	11
12	11
12	11
12	11
12	11
12	11
12	11
12	11
12	11
12	11
12	11
12	11
12	11
12	11
12	11
12	11
12	11
12	11
12	11
12	11
12	11
12	11
12	11
12	11
12	11
12	11
12	11
12	11
12	11
12	11
12	11
12	11
12	11
12	11
12	11
12	11
12	11
12	11
12	11
12	11
12	11
12	11
12	11
12	11
12	11
12	11
12	11
12	11
12	11
12	11
12	11
12	12
12	12
12	12
12	12
12	12
12	12
12	12
12	12
12	12
12	12
12	12
12	12
12	12
12	12
12	12
12	12
12	12
12	12
12	12
12	12
12	12
12	12
12	12
12	12
12	12
12	12
12	12
12	12
12	12
12	12
12	12
12	12
12	12
13	12
13	12
13	12
13	12
13	12
13	12
13	12
13	12
13	12
13	12
13	12
13	12
13	12
13	12
13	12
13	12
13	12
13	12
13	12
13	12
13	12
13	12
13	12
13	12
13	12
13	12
13	12
13	12
13	12
13	12
13	12
13	12
13	12
13	12
13	12
13	12
13	12
13	12
13	12
13	12
13	12
13	12
13	12
13	12
13	12
13	12
13	12
13	12
13	12
13	12
13	12
13	12
13	12
13	12
13	12
13	12
13	12
13	12
13	12
13	12
13	12
13	12
13	12
13	12
13	12
13	12
13	12
13	12
13	12
13	12
13	12
13	12
13	12
13	12
13	12
13	12
13	12
13	12
13	12
13	12
13	12
13	12
13	12
13	12
13	12
13	12
13	12
13	12
13	12
13	12
13	12
13	12
13	12
13	12
13	12
13	12
13	12
13	12
13	12
13	12
13	12
13	12
13	12
13	12
13	12
13	12
13	12
13	12
13	12
13	12
13	12
13	12
13	12
13	12
13	12
13	12
13	12
13	12
14	12
14	12
14	12
14	12
14	12
14	12
14	12
14	12
14	12
14	12
14	12
14	12
14	12
14	12
14	12
14	12
14	12
14	12
14	12
14	12
14	12
14	12
14	12
14	13
14	13
14	13
14	13
14	13
14	13
14	13
14	13
14	13
14	13
14	13
14	13
14	13
14	13
14	13
14	13
14	13
14	13
14	13
14	13
14	13
14	13
14	13
14	13
14	13
14	13
14	13
14	13
14	13
14	13
14	13
14	13
14	13
14	13
14	13
14	13
14	13
14	13
14	13
14	13
14	13
14	13
14	13
14	13
14	13
14	13
14	13
14	13
14	13
14	13
14	13
14	13
14	13
14	13
14	13
14	13
14	13
14	13
14	13
14	13
14	13
14	13
14	13
14	13
14	13
14	13
14	13
14	13
14	13
14	13
14	13
14	13
14	13
14	13
14	13
14	13
14	13
14	13
14	13
14	13
14	13
14	13
14	13
14	13
14	13
14	13
14	13
14	13
14	13
14	13
14	13
14	13
14	13
14	13
14	13
14	13
14	13
14	13
14	13
14	13
14	13
14	13
14	13
14	13
14	13
14	13
14	13
14	13
14	13
14	13
14	13
14	13
14	13
14	13
14	13
14	13
14	13
14	13
14	13
15	13
15	13
15	13
15	13
15	13
15	13
15	13
15	13
15	13
15	13
15	13
15	13
15	13
15	13
15	13
15	13
15	13
15	13
15	13
15	13
15	13
15	13
15	13
15	13
15	13
15	13
15	13
15	13
15	13
15	13
15	13
15	13
15	13
15	13
15	13
15	13
15	13
15	13
15	13
15	13
15	13
15	13
15	13
15	13
15	13
15	13
15	13
15	13
15	13
15	13
15	13
15	13
15	13
15	13
15	13
15	13
15	13
15	13
15	13
15	13
15	13
15	14
15	14
15	14
15	14
15	14
15	14
15	14
15	14
15	14
15	14
15	14
15	14
15	14
15	14
15	14
15	14
15	14
15	14
15	14
15	14
15	14
15	14
15	14
15	14
15	14
15	14
15	14
15	14
15	14
15	14
15	14
15	14
15	14
15	14
15	14
15	14
15	14
15	14
15	14
15	14
15	14
15	14
15	14
15	14
15	14
15	14
15	14
15	14
15	14
15	14
16	14
16	14
16	14
16	14
16	14
16	14
16	14
16	14
16	14
16	14
16	14
16	14
16	14
16	14
16	14
16	14
16	14
16	14
16	14
16	14
16	14
16	14
16	14
16	14
16	14
16	14
16	14
16	14
16	14
16	14
16	14
16	14
16	14
16	14
16	14
16	14
16	14
16	14
16	14
16	14
16	14
16	14
16	14
16	14
16	14
16	14
16	14
16	14
16	14
16	14
16	14
16	14
16	14
16	14
16	14
16	14
16	14
16	14
16	14
16	14
16	14
16	14
16	14
16	14
16	14
16	14
16	14
16	14
16	14
16	14
16	14
16	14
16	14
16	14
16	14
16	14
16	14
16	14
16	14
16	14
16	14
16	14
16	14
16	14
16	14
16	14
16	14
16	14
16	14
16	14
16	14
16	14
16	14
16	14
16	14
16	14
16	14
16	14
16	14
16	14
16	14
16	14
16	14
16	14
16	15
16	15
16	15
16	15
16	15
16	15
16	15
16	15
16	15
17	15
17	15
17	15
17	15
17	15
17	15
17	15
17	15
17	15
17	15
17	15
17	15
17	15
17	15
17	15
17	15
17	15
17	15
17	15
17	15
17	15
17	15
17	15
17	15
17	15
17	15
17	15
17	15
17	15
17	15
17	15
17	15
17	15
17	15
17	15
17	15
17	15
17	15
17	15
17	15
17	15
17	15
17	15
17	15
17	15
17	15
17	15
17	15
17	15
17	15
17	15
17	15
17	15
17	15
17	15
17	15
17	15
17	15
17	15
17	15
17	15
17	15
17	15
17	15
17	15
17	15
17	15
17	15
17	15
17	15
17	15
17	15
17	15
17	15
17	15
17	15
17	15
17	15
17	15
17	15
17	15
17	15
17	15
18	15
18	15
18	15
18	15
18	15
18	15
18	15
18	15
18	15
18	15
18	15
18	15
18	15
18	15
18	15
18	15
18	15
18	15
18	15
18	15
18	15
18	15
18	15
18	15
18	15
18	15
18	15
18	15
18	15
18	15
18	15
18	15
18	15
18	15
18	15
18	15
18	15
18	15
18	15
18	15
18	15
18	15
18	15
18	15
18	15
18	15
18	15
18	15
18	16
18	16
18	16
18	16
18	16
18	16
18	16
18	16
18	16
18	16
18	16
18	16
18	16
18	16
18	16
18	16
18	16
18	16
18	16
18	16
18	16
18	16
18	16
18	16
18	16
18	16
18	16
18	16
18	16
18	16
18	16
18	16
18	16
18	16
18	16
18	16
18	16
18	16
18	16
18	16
18	16
18	16
18	16
18	16
18	16
18	16
18	16
18	16
18	16
18	16
18	16
18	16
18	16
18	16
18	16
18	16
18	16
18	16
18	16
18	16
18	16
18	16
19	16
19	16
19	16
19	16
19	16
19	16
19	16
19	16
19	16
19	16
19	16
19	16
19	16
19	16
19	16
19	16
19	16
19	16
19	16
19	16
19	16
19	16
19	16
19	16
19	16
19	16
19	16
19	16
19	16
19	16
19	16
19	16
19	16
19	16
19	16
19	16
19	16
19	16
19	17
19	17
19	17
19	17
19	17
19	17
19	17
19	17
19	17
19	17
19	17
19	17
19	17
19	17
19	17
19	17
19	17
19	17
19	17
19	17
19	17
19	17
19	17
19	17
19	17
19	17
19	17
19	17
19	17
19	17
19	17
19	17
19	17
19	17
19	17
19	17
19	17
19	17
19	17
19	17
19	17
19	17
19	17
19	17
19	17
19	17
19	17
19	17
19	17
19	17
19	17
19	17
20	17
20	17
20	17
20	17
20	17
20	17
20	17
20	17
20	17
20	17
20	17
20	17
20	17
20	17
20	17
20	17
20	17
20	17
20	17
20	17
20	17
20	17
20	17
20	17
20	17
20	17
20	17
20	17
20	17
20	17
20	17
20	17
20	17
20	17
20	17
20	17
20	17
20	17
20	17
20	17
20	17
20	17
20	17
20	17
20	17
20	17
20	17
20	17
20	17
20	17
20	17
20	17
20	17
20	17
20	17
20	18
20	18
20	18
20	18
20	18
20	18
20	18
20	18
20	18
20	18
20	18
20	18
20	18
20	18
20	18
21	18
21	18
21	18
21	18
21	18
21	18
21	18
21	18
21	18
21	18
21	18
21	18
21	18
21	18
21	18
21	18
21	18
21	18
21	18
21	18
21	18
21	18
21	18
21	18
21	18
21	18
21	18
21	18
21	18
21	18
21	18
21	18
21	18
21	18
21	18
21	18
21	18
21	18
21	18
21	18
21	18
21	18
21	18
21	18
21	18
21	18
21	18
21	18
21	18
21	18
21	18
21	18
21	18
21	18
21	18
21	18
21	18
21	18
21	18
21	18
21	18
21	18
21	18
21	18
21	18
21	18
21	18
21	18
21	18
21	18
21	18
21	18
21	18
21	18
22	18
22	18
22	18
22	18
22	18
22	18
22	18
22	18
22	18
22	18
22	18
22	18
22	18
22	18
22	18
22	18
22	18
22	18
22	18
22	18
22	19
22	19
22	19
22	19
22	19
22	19
22	19
22	19
22	19
22	19
22	19
22	19
22	19
22	19
22	19
22	19
22	19
22	19
22	19
22	19
22	19
22	19
22	19
22	19
22	19
22	19
22	19
22	19
22	19
22	19
22	19
22	19
22	19
22	19
22	19
22	19
22	19
22	19
22	19
22	19
22	19
22	19
22	19
22	19
22	19
22	19
22	19
22	19
22	19
22	19
22	19
22	19
22	19
23	19
23	19
23	19
23	19
23	19
23	19
23	19
23	19
23	19
23	19
23	19
23	19
23	19
23	19
23	19
23	19
23	19
23	19
23	19
23	19
23	19
23	19
23	19
23	19
23	19
23	19
23	19
23	19
23	19
23	19
23	19
23	19
23	19
23	19
23	19
23	19
23	19
23	19
23	19
23	19
23	19
23	19
23	19
23	19
23	20
23	20
23	20
23	20
23	20
23	20
23	20
23	20
23	20
23	20
23	20
23	20
23	20
23	20
23	20
23	20
23	20
23	20
23	20
23	20
23	20
23	20
23	20
23	20
23	20
23	20
23	20
23	20
23	20
23	20
24	20
24	20
24	20
24	20
24	20
24	20
24	20
24	20
24	20
24	20
24	20
24	20
24	20
24	20
24	20
24	20
24	20
24	20
24	20
24	20
24	20
24	20
24	20
24	20
24	20
24	20
24	20
24	20
24	20
24	20
24	20
24	20
24	20
24	20
24	20
24	20
24	20
24	20
24	20
24	20
24	20
24	20
24	20
24	20
24	20
24	20
24	20
24	20
24	20
24	20
24	20
24	20
24	20
24	20
24	20
24	20
24	20
25	20
25	21
25	21
25	21
25	21
25	21
25	21
25	21
25	21
25	21
25	21
25	21
25	21
25	21
25	21
25	21
25	21
25	21
25	21
25	21
25	21
25	21
25	21
25	21
25	21
25	21
25	21
25	21
25	21
25	21
25	21
25	21
25	21
25	21
25	21
25	21
25	21
25	21
25	21
25	21
25	21
25	21
25	21
25	21
25	21
25	21
25	21
25	21
25	21
25	21
25	21
25	21
25	21
25	21
25	21
25	21
25	21
25	21
25	21
26	21
26	21
26	21
26	21
26	21
26	21
26	21
26	21
26	21
26	21
26	21
26	21
[truncated: 3,068 more rows]

## Sheet: Fig. 5 panel c
cluster_volume_DMSO_animal_1	cluster_volume_Forskolin_animal_1
0.0024196	0.00252386
0.00249147	0.00290845
0.00258337	0.00256761
0.00257532	0.00254362
0.00261942	0.00213927
0.00259928	0.00278358
0.00275159	0.00279558
0.0030784	0.00215967
0.00235971	0.00275958
0.00246322	0.0025479
0.00235971	0.00254362
0.00233575	0.00227966
0.00293467	0.00235164
0.00224693	0.00248362
0.00307601	0.00253162
0.00267115	0.00242363
0.00272756	0.00255992
0.00235971	0.0026276
0.00261125	0.00298755
0.00251543	0.00279558
0.00282369	0.00238764
0.00225191	0.00213568
0.00296787	0.00260361
0.00291071	0.0026396
0.00259928	0.00262001
0.00226389	0.00313153
0.0025873	0.00255561
0.00249147	0.00257193
0.00296787	0.00229765
0.00247523	0.00305954
0.00227096	0.00225946
0.00282369	0.00253162
0.00255136	0.00269959
0.00283884	0.00316752
0.00258938	0.00202769
0.0022229	0.00260799
0.00228298	0.00231565
0.00201234	0.00286757
0.00327006	0.00223166
0.00243158	0.00306469
0.00255934	0.00230753
0.00257532	0.0026516
0.00249147	0.00309553
0.00287175	0.00201569
0.00201863	0.00256761
0.00284772	0.0026756
0.00232378	0.00252386
0.00207871	0.00279558
0.00235971	0.0026276
0.00189848	0.0026276
0.00276697	0.00219567
0.00319819	0.00255561
0.00184465	0.00228349
0.00330599	0.00293956
0.00263521	0.00235164
0.00210274	0.00221138
0.00277562	0.00239166
0.00304247	0.00239964
0.00235971	0.00275958
0.00292269	0.00230753
0.00208421	0.0025479
0.00240762	0.00250762
0.0029078	0.00285557
0.00285973	0.00271159
0.00249147	0.00212368
0.00228185	0.00281957
0.00197057	0.00304754
0.00285082	0.00275958
0.00283884	0.00275958
0.00208421	0.00334111
0.00261125	0.00304754
0.00269752	0.00248362
0.00251543	0.00224366
0.00204828	0.00309553
0.00382105	0.00341322
0.0026951	0.00256761
0.00296787	0.00292756
0.00218004	0.0026756
0.00238367	0.00255561
0.00343649	0.00275221
0.00266147	0.00254362
0.00258337	0.00271159
0.00283884	0.00233965
0.00279093	0.00220767
0.00228784	0.00260361
0.00344249	0.00280028
0.00312632	0.00242771
0.00300654	0.0024157
0.00292269	0.00307154
0.00323412	0.00234359
0.00289578	0.0026276
0.00282686	0.00233965
0.00245554	0.00225946
0.00299456	0.00303554
0.00291981	0.00236964
0.0028628	0.00305954
0.0028628	0.00304065
0.00270708	0.0026636
0.00305445	0.00305954
0.00291071	0.00274758
0.00289578	0.00204313
0.00298258	0.00309553
0.00294664	0.00298755
0.0030784	0.00274019
0.00279093	0.00271159
0.00303049	0.00283634
0.00279093	0.00190771
0.00353358	0.00230365
0.00293467	0.00292047
0.0028628	0.00206369
0.00291071	0.0018989
0.00279093	0.00250762
0.00295862	0.00409738
0.00259539	0.00448286
0.00305198	0.00293249
0.00311807	0.00281957
0.00282369	0.00275221
0.00243918	0.00305267
0.00261942	0.00289643
0.00325625	0.00292756
0.0026074	0.00323951
0.00317423	0.00287239
0.00275159	0.00289156
0.00263143	0.00287956
0.00282369	0.00296854
0.00278764	0.00280758
0.00292269	0.00230753
0.00274301	0.00270414
0.00293183	0.00322151
0.00293183	0.00289643
0.00279965	0.00322694
0.00305198	0.00289156
0.0031383	0.00254362
0.00277562	0.00265606
0.00302795	0.00280758
0.00304247	0.00298056
0.00246322	0.00316084
0.00285973	0.00254362
0.0025873	0.0026516
0.00288675	0.00273559
0.00291981	0.00268759
0.00281488	0.00286038
0.00238367	0.00289156
0.00263521	0.00313153
0.0028628	0.00301661
0.0030784	0.00298755
0.00295586	0.00292756
0.0029078	0.00282432
0.00292269	0.00285557
0.00262323	0.00274019
0.00256334	0.00299955
0.00301851	0.00286757
0.00277895	0.00293249
0.00284772	0.00301154
0.0032461	0.00266808
0.00244356	0.00314352
0.00308803	0.00264404
0.0030784	0.00304065
0.00288376	0.00326351
0.00318022	0.0029445
0.00239112	0.00243563
0.0026951	0.00330506
0.00287477	0.0026156
0.00298258	0.00305954
0.00264719	0.00310753
0.00242717	0.00245175
0.00232378	0.00303554
0.00348566	0.00316752
0.00319819	0.00279558
0.00263521	0.00335313
0.00269151	0.00229551
0.00252741	0.00277158
0.00221597	0.00268759
0.00306643	0.00304065
0.00264719	0.0020912
0.0031421	0.00302354
0.00259539	0.00305954
0.00273104	0.00269959
0.00280291	0.00279558
0.00305198	0.0026516
0.00233575	0.00264404
0.00289873	0.00360552
0.00296787	0.00287239
0.00311434	0.00264404
0.00287175	0.00288556
0.00240314	0.00246978
0.0029078	0.00283634
0.00349656	0.00310074
0.00247523	0.00301661
0.00347253	0.00296854
0.00228784	0.00343148
0.0024196	0.0026636
0.00228784	0.00287239
0.0028628	0.00324496
0.00282369	0.00299955
0.00273104	0.00215967
0.00294664	0.00331707
0.00313609	0.00319152
0.00353261	0.00283157
0.00308803	0.0025479
0.00293467	0.00290356
0.00312632	0.00340748
0.00341245	0.00283634
0.00275499	0.00296355
0.00297989	0.0026636
0.00271906	0.00213927
0.00336439	0.00247579
0.00144937	0.00287956
0.00316225	0.00289156
0.00308803	0.00281957
0.00323412	0.00259597
0.00251128	0.00279558
0.00251128	0.00252386
0.0029078	0.00249982
0.00289578	0.00316752
0.00278764	0.00239166
0.00282686	0.00310753
0.00243918	0.00263203
0.00265917	0.00269212
0.00300392	0.00301154
0.00261125	0.00260799
0.0026795	0.00289156
0.00219202	0.00293249
0.00305445	0.0025479
0.00304247	0.0029445
0.00264345	0.0026516
0.00277562	0.00283157
0.00245554	0.00289643
0.00250345	0.00309553
0.00289578	0.0026756
0.00212015	0.00295155
0.00334193	0.00291556
0.00265917	0.00262001
0.00241361	0.00323951
0.00251543	0.00298155
0.00420549	0.00310753
0.00252741	0.00302354
0.00347253	0.0026801
0.00258337	0.00233157
0.00270708	0.00289156
0.0033704	0.00275221
0.00373721	0.00280028
0.00354556	0.00351547
0.0032461	0.0032995
0.00289578	0.00276423
0.00317423	0.00289156
0.00317423	0.00298755
0.0032923	0.00289643
0.00322214	0.00335949
0.00346052	0.00305267
0.00336588	0.00334111
0.00359269	0.00341948
0.00316225	0.00268759
0.00325808	0.00316752
0.00318416	0.00361753
0.00359269	0.00304065
0.00305445	0.00292047
0.00312632	0.0033355
0.00320819	0.0026516
0.00336439	0.0031368
0.00304247	0.00229551
0.00373721	0.0026396
0.00309038	0.00310753
0.0032461	0.00303554
0.00323222	0.00293956
0.00372523	0.00292756
0.00306643	0.00300555
0.00319819	0.0028123
0.00293467	0.00193496
0.00310835	0.00207918
0.00318621	0.0033115
0.00271554	0.00206369
0.00321017	0.00326351
0.00334193	0.00269212
0.00348566	0.00283634
0.00367732	0.00303554
0.00279093	0.00312553
0.00296787	0.00280758
0.00281488	0.00341322
0.0029706	0.00310753
0.00315027	0.0018989
0.00295586	0.00269212
0.00312632	0.0026516
0.00303049	0.00296854
0.00380908	0.00255992
0.00323412	0.00249982
0.00328203	0.00289643
0.00314811	0.00271616
0.00313609	0.00274019
0.00356951	0.00252386
0.00313609	0.00252386
0.00261125	0.00275958
0.00317423	0.00249982
0.00304247	0.00230753
0.00344374	0.00303554
0.00372486	0.00295155
0.00294664	0.0026396
0.00316225	0.00259597
0.00331633	0.00416337
0.00304247	0.0026516
0.00375517	0.00424249
0.00288675	0.00287357
0.00305445	0.00395405
0.00305445	0.0046553
0.0034485	0.00533616
0.00359347	0.00325151
0.00337786	0.00347947
0.00245554	0.0032875
0.0024196	0.00321551
0.00311206	0.0031368
0.00347253	0.00304754
0.00343775	0.00314352
0.0032923	0.00317285
0.00336588	0.00323295
0.00323412	0.00308353
0.00328028	0.00337149
0.00408533	0.00310074
0.00365277	0.00321551
0.00342447	0.00349147
0.00301851	0.0031368
0.00353358	0.00317285
0.00317423	0.00344348
0.00448185	0.00335949
0.00319819	0.00379143
0.00332995	0.00329304
0.0030784	0.00311953
0.0030784	0.00328102
0.00268312	0.00316084
0.00319819	0.0029445
0.00361672	0.00363545
0.00267115	0.00401939
0.00246752	0.00314882
0.00324423	0.0032755
0.00304247	0.00323351
0.00281167	0.00319152
0.00327006	0.00296854
0.00340182	0.00323951
0.0029078	0.00316752
0.00287175	0.00355146
0.0032202	0.00280758
0.00303997	0.00305954
0.00358149	0.00319689
0.00313609	0.00310753
0.00293183	0.00301661
0.00310005	0.00322751
0.00288675	0.00301661
0.00305445	0.00301661
0.00319617	0.00314352
0.00336588	0.00289643
0.00347369	0.00278827
0.00317423	0.00332909
0.00279093	0.00335949
0.00316012	0.00337717
0.00324423	0.00307154
0.00301851	0.00310753
0.00288376	0.00319152
0.00301594	0.00382185
0.00259928	0.00298056
0.00331633	0.00352747
0.00303049	0.00280028
0.00329401	0.0033115
0.00294384	0.00295652
0.00334036	0.00369544
0.0030784	0.00339549
0.00316012	0.00283157
0.00261942	0.00316752
0.00301594	0.00302863
0.00250345	0.00275221
0.00316225	0.00314882
0.00321017	0.0032875
0.00341245	0.00289643
0.00336439	0.00230965
0.00331633	0.00321551
0.00302795	0.00292047
0.00285973	0.00358746
0.00328203	0.00296355
0.00255136	0.00317952
0.00325625	0.00286038
0.00278764	0.00292047
0.00299456	0.00308873
0.00285973	0.00318487
0.00302795	0.00339549
0.00355664	0.00296854
0.00287477	0.00305267
0.00316225	0.00313153
0.00317423	0.00260799
0.00366534	0.0033235
0.00348566	0.00313153
0.00340182	0.00317285
0.00347253	0.00314352
0.00323412	0.00343148
0.00293183	0.00324496
0.00332995	0.00358148
0.00288376	0.00305267
0.00322214	0.0031368
0.00349656	0.00370744
0.0029706	0.00285557
0.00317423	0.00317285
0.0032202	0.00243973
0.00313609	0.00297555
0.00321017	0.00353946
0.0034138	0.00340748
0.00340182	0.00280028
0.00305445	0.00319152
0.00279093	0.00382742
0.00288675	0.00295652
0.00303997	0.00380342
0.00308803	0.0034613
0.00312632	0.00278226
0.00305445	0.00315552
0.00251128	0.00292047
0.0029919	0.00328102
0.00303049	0.00316752
0.00272756	0.00338918
0.00320819	0.003269
0.00300654	0.00351547
0.003064	0.00323951
0.00292269	0.00296854
0.00316225	0.00304065
0.00365878	0.0028123
0.00291071	0.00260799
0.00300392	0.00316084
0.00325625	0.0031368
0.00475821	0.00324496
0.0026412	0.00305954
0.00342577	0.00260799
0.00340044	0.00297555
0.00289873	0.00258395
0.00273104	0.00257961
0.00251543	0.00309553
0.00279965	0.00352139
0.00288675	0.00275221
0.00310005	0.00295155
0.00273104	0.00377943
0.00301851	0.00310753
0.00294664	0.00370166
0.00364075	0.00298755
0.00320819	0.00307154
0.00449387	0.00281957
0.00266748	0.00369544
0.00277562	0.00332909
0.004596	0.00286038
0.00453975	0.00334749
0.00478224	0.00284357
0.00348455	0.00339549
0.0036047	0.00235164
0.0035216	0.00325698
0.00370083	0.00266808
0.00430161	0.00368964
0.00330599	0.00274758
0.00370083	0.00419936
0.00400073	0.00305267
0.00336588	0.00242363
0.00364138	0.0032995
0.00424029	0.00292047
0.00358149	0.00293249
0.00371325	0.00356946
0.00408533	0.00345548
0.003833	0.00315552
0.00359347	0.0026516
0.00356866	0.00295652
0.00334193	0.0028123
0.00355664	0.0031368
0.00360545	0.00306469
0.00336588	0.00301154
0.00349764	0.00305954
0.00288675	0.00248781
0.00353358	0.00338349
0.00355753	0.0031368
0.00355664	0.00269813
0.00371285	0.00286038
0.0034485	0.00351547
0.00347369	0.00310074
0.00358668	0.00350347
0.00358149	0.00323951
0.00438403	0.00302863
0.00334193	0.00322751
0.00370083	0.00298755
0.00377314	0.00344348
0.0035216	0.00322751
0.00364075	0.00287239
0.00332995	0.00305954
0.00341978	0.00298056
0.00354463	0.00317952
0.00338984	0.00371368
0.003833	0.00309553
0.00386298	0.0033355
0.00401324	0.0030046
0.00340182	0.00331707
0.00442177	0.00307154
0.00347369	0.00280028
0.00332834	0.00311276
0.00342447	0.00334111
0.00355753	0.00316084
0.00403666	0.00314281
0.00361743	0.0030046
0.00403727	0.00412231
0.00358067	0.0030046
0.00373688	0.00304754
0.00322214	0.00303554
0.00314811	0.00311276
0.00317214	0.00317285
0.00349656	0.00299955
0.00365277	0.00309553
0.00354556	0.00311953
0.00344973	0.00381542
0.00358067	0.00301154
0.00320819	0.00347331
0.0037971	0.00309553
0.00336439	0.00298755
0.00346171	0.0039354
0.00364075	0.00296355
0.00343649	0.00312478
0.00386897	0.00284836
0.0036047	0.00303554
0.00416842	0.00276423
0.00340044	0.0033115
0.00340044	0.00242363
0.00353261	0.00312478
0.00370726	0.00308873
0.0032461	0.00320891
0.0035216	0.00272817
0.00346171	0.00341348
0.00392886	0.00314882
0.00331797	0.00303554
0.00324423	0.00382742
0.00334193	0.00251184
0.00392913	0.00248781
0.00392913	0.00260799
0.00372523	0.0046433
0.00329401	0.00389941
0.00346171	0.00290845
0.00308803	0.00298056
0.00364138	0.00263203
0.00362874	0.00296355
0.00317423	0.00302863
0.00334193	0.00367144
0.0034138	0.00304754
0.00354463	0.00280758
0.0035206	0.00297555
0.0035216	0.00323951
0.003064	0.00497925
0.0035216	0.0033355
0.00310236	0.00512323
0.00350858	0.00282432
0.00353358	0.00433864
0.00325808	0.00358146
0.00350962	0.00475128
0.0036768	0.0148908
0.00328203	0.00369544
0.00359347	0.00362955
0.00329401	0.00346748
0.00353261	0.00376743
0.00378512	0.00352139
0.00355664	0.00348533
0.00334193	0.00357546
0.00342447	0.00347331
0.00338984	0.00364745
0.00384501	0.00346748
0.00337786	0.00374343
0.00332834	0.00353341
0.0032923	0.00344928
0.00342577	0.00338918
0.00355753	0.00355744
0.00373688	0.00356946
0.00365277	0.00336515
0.00374889	0.00380342
0.00359347	0.00388194
0.0035206	0.00370744
0.0034138	0.00361753
0.0032923	0.0039474
0.00343649	0.00352139
0.00323222	0.00402539
0.00360545	0.00343125
0.00514465	0.00358148
0.00343775	0.00337149
0.0036294	0.00411029
0.00331797	0.00365945
0.00342447	0.00359946
0.00346052	0.00323295
0.00344973	0.00370744
0.00317214	0.00362345
0.00374919	0.00360552
0.00341245	0.00413937
0.0039051	0.00350937
0.00343649	0.00337717
0.00377314	0.00321551
0.00404864	0.00369544
0.00338984	0.00355146
0.00353358	0.00323951
0.00299456	0.00409827
0.00336588	0.0028123
0.00340044	0.00352139
0.00386897	0.00349147
0.00414447	0.00310074
0.00342577	0.00350347
0.00371325	0.00382185
0.00327006	0.0039354
0.00430161	0.00332909
0.0037971	0.00316084
0.00310236	0.00356346
0.00379696	0.00322093
0.00356951	0.00353341
0.00341245	0.00345548
0.00336439	0.0035935
0.00264719	0.00355146
0.00398875	0.00388741
0.00400073	0.0039901
0.00340182	0.0035935
0.00358149	0.00331707
0.00323412	0.00373772
0.0035216	0.00330506
0.00332834	0.0025479
0.00343775	0.00360552
0.00368929	0.0039774
0.00307601	0.00373772
0.00373688	0.00401414
0.00335238	0.00414634
0.00315027	0.00364745
0.00304247	0.00344348
0.00346171	0.00349147
0.00409655	0.00329304
0.0039051	0.00353341
0.00313609	0.00464511
0.00452991	0.00329304
0.00378494	0.0034613
0.00340044	0.00411029
0.00384502	0.00352747
0.00316225	0.00357546
0.0037432	0.00348533
0.00330431	0.00356946
0.00368881	0.00347331
0.00323412	0.00341948
0.00491441	0.00336515
0.00456596	0.00352747
0.00388095	0.00442733
0.00451579	0.00384588
0.00401324	0.00356346
0.00360545	0.00355746
0.00349165	0.00371944
0.00312408	0.0040502
0.00538303	0.00341948
0.00519855	0.00365359
0.00562977	0.00351547
0.00574955	0.00367144
0.00395316	0.00369565
0.00376116	0.00413937
0.00403727	0.00420643
0.00401324	0.00360552
0.00419347	0.00347331
0.00391711	0.00318487
0.00395316	0.00274019
0.00413249	0.00412231
0.00425227	0.00388741
0.00410853	0.00382742
0.00446788	0.00349735
0.0040187	0.00354542
0.00391688	0.00359946
0.00409735	0.0032755
0.00361743	0.00349147
0.00408458	0.00353946
0.00398875	0.00371344
0.00410853	0.00385142
0.00425227	0.00317285
0.00419238	0.00410338
0.0042175	0.0033355
0.00395316	0.00320352
0.0039051	0.00375543
0.00404265	0.00318487
0.00372486	0.0036596
0.00377314	0.00356946
0.00391688	0.00355146
0.00386905	0.0033351
0.00356951	0.00350347
0.00370127	0.00292047
0.00427758	0.00296854
0.00420436	0.00413937
0.00397719	0.00382742
0.00433612	0.00413937
0.00409655	0.00334111
0.00452777	0.00368964
0.00441398	0.00385142
0.00385699	0.00352747
0.00379696	0.0035935
0.00464755	0.00349735
0.00422952	0.00350937
0.00378512	0.00506323
0.00401271	0.00355146
0.00383303	0.00388194
0.00391688	0.00349735
0.00376116	0.00357546
0.00376091	0.00454295
0.00427623	0.00366561
0.00404929	0.00406738
0.00358067	0.00316084
0.00391688	0.00337149
0.00394084	0.00382742
0.00398875	0.00421736
0.00397677	0.00348533
0.0037971	0.00323351
0.00371285	0.00320891
0.00439601	0.00341322
0.00406062	0.00395405
0.00376091	0.00341948
0.0039049	0.00328102
0.00376091	0.00386342
0.00401271	0.00350347
0.00391711	0.00325151
0.00356951	0.00349147
0.00408533	0.00343726
0.00422831	0.0034613
0.00372523	0.00353946
0.00388107	0.00447532
0.00368929	0.00352139
0.00425355	0.00387541
0.00384501	0.00334749
0.00378494	0.00367144
0.00334193	0.00325151
0.00386897	0.00325698
0.00289578	0.00343148
0.00392886	0.00395405
0.00388107	0.00486745
0.00438572	0.00350937
0.00378512	0.00362345
0.00347253	0.00338318
0.00380908	0.00376175
0.00436008	0.00313153
0.00391688	0.00340748
0.00358067	0.00379143
0.00386905	0.0034613
0.00380908	0.00323896
0.00366478	0.00344928
0.00358668	0.00332909
0.00367732	0.00370744
0.0039111	0.00346748
0.00364138	0.00386992
0.00365336	0.00361145
0.00379696	0.00373772
0.00325808	0.00407938
0.00385703	0.0032995
0.00410936	0.00323951
0.00359347	0.00363545
0.00407332	0.00283033
0.00403727	0.00380342
0.00383303	0.00346148
0.00374919	0.00369544
0.00397677	0.00351547
0.00388095	0.00323295
0.00396518	0.00331707
0.00364138	0.00341322
0.00420436	0.00335949
0.00385699	0.00302863
0.00436008	0.0039901
0.00433612	0.00377943
0.0037971	0.00346748
0.00433766	0.00400212
0.00367732	0.00520721
0.00413339	0.0032875
0.00432414	0.00442277
0.00385699	0.00343726
0.0036768	0.00347331
0.00542614	0.00335313
0.00392886	0.00292047
0.00361743	0.00388741
0.00392886	0.00345548
0.00432565	0.00286038
0.00432565	0.00416337
0.00486915	0.00477528
0.0040726	0.00335313
0.0039049	0.00347947
0.00471343	0.00380983
0.003833	0.00370744
0.00353261	0.00401414
0.00370083	0.00415137
0.00362874	0.00362345
0.00425355	0.0032755
0.00518657	0.00299955
0.00380897	0.00271616
0.0043481	0.00246377
0.00365336	0.00644185
0.00419238	0.00348533
0.00416842	0.00374974
0.00385703	0.0041824
0.00382099	0.0038579
0.00455394	0.00435534
0.0036047	0.00381542
0.0045179	0.00380342
0.00376091	0.00413432
0.00309637	0.00415836
0.00445782	0.00403818
0.00453975	0.00384588
0.00424154	0.00386342
0.00385703	0.00401414
0.00377292	0.00390598
0.00497449	0.00433864
0.00348566	0.00434334
0.00360545	0.00400212
0.00370083	0.0039901
0.00350962	0.00418737
0.00383303	0.00386992
0.00422831	0.00391799
0.00458766	0.0039954
0.00354556	0.00388741
0.003833	0.0039714
0.00365277	0.00376175
0.00437371	0.00366561
0.00340182	0.0046193
0.0036768	0.0036596
0.00358668	0.00394203
0.00391711	0.00380983
0.00562977	0.00475928
0.00371285	0.00389941
0.00851912	0.00409138
0.00419347	0.00406221
0.00431216	0.00356946
0.00444392	0.00424249
0.00412051	0.0039354
0.00409735	0.0039834
0.00436169	0.00390598
0.0044458	0.00405539
0.00401271	0.00391141
0.00458766	0.00416337
0.00452777	0.00381542
0.00450381	0.00394203
0.00437205	0.00409138
0.0045179	0.00391799
0.00392886	0.00432662
0.00436169	0.00445133
0.00410853	0.00387541
0.00385699	0.00441533
0.00414447	0.00437934
0.0048303	0.00374974
0.00430161	0.0039954
0.00479426	0.00448286
0.00420549	0.00420643
0.00421634	0.00431935
0.00401271	0.00377377
0.00412051	0.0040502
0.00440976	0.00419936
0.00480627	0.00388741
0.00463805	0.00404339
0.00399474	0.00373772
0.00455173	0.00469919
0.00440976	0.00409138
0.0042175	0.00376743
0.00437205	0.00424736
0.00457568	0.00381542
0.00437371	0.00361753
0.00414541	0.00412231
0.00420549	0.00386342
0.00455394	0.00421136
0.00455394	0.0035935
0.00400073	0.00407423
0.00467151	0.00386992
0.00441997	0.00392341
0.00428821	0.0039714
0.00425355	0.00379781
0.0042175	0.00397809
0.00440799	0.00374343
0.00468612	0.00374343
0.00430161	0.0037257
0.00463557	0.00425451
0.00397677	0.00358746
0.00400122	0.00390598
0.00451579	0.00410338
0.00457568	0.00388194
0.00385699	0.00388741
0.00409735	0.00389941
0.00392886	0.00396607
0.00455394	0.00439134
0.00459964	0.00363545
0.00403727	0.00415137
0.00416842	0.00368344
0.00442596	0.00373144
0.00436008	0.0038579
0.00353358	0.00381542
0.00441997	0.00374343
0.00353358	0.00386342
0.003833	0.0039594
0.00440976	0.0039834
0.00406062	0.00394203
0.0036768	0.00471529
0.00538303	0.00371944
0.00449184	0.00362345
0.00475536	0.00371944
0.00457798	0.00401939
0.00437205	0.00439873
0.00443194	0.00361753
0.00415743	0.00421845
0.00422952	0.00405539
0.00403727	0.00350937
0.0042343	0.00369544
0.00449387	0.00439134
0.00453975	0.00368964
0.00461402	0.0039474
0.00456596	0.00376743
0.00394084	0.00374974
0.00396479	0.00365945
0.00458766	0.00391799
0.00387496	0.00392341
0.00498651	0.00371368
0.00416944	0.00366561
0.00396479	0.00425936
0.00527042	0.00319152
0.0039051	0.00425451
0.00487514	0.00386992
0.00437205	0.00383387
0.00363539	0.00401939
0.00471343	0.00423047
0.00456371	0.00446332
0.00525844	0.00393001
0.00370127	0.00376743
0.00395917	0.00378579
0.0042175	0.00404339
0.00587532	0.00349735
0.00422952	0.00348533
0.00368929	0.00430135
0.00380897	0.00369544
0.00409655	0.00383942
0.00432565	0.00369544
0.00407332	0.00407938
0.00534698	0.00341948
0.00388095	0.00370744
0.00412051	0.00387541
0.00475536	0.00433134
0.00419347	0.00352139
0.00404929	0.00416337
0.00504283	0.00368344
0.00391688	0.00376743
0.00372486	0.00312478
0.00488712	0.0046391
0.00438572	0.00380342
0.00480627	0.00385142
0.00472216	0.00415836
0.00460201	0.00380342
0.00487514	0.00411538
0.00481525	0.00351547
0.00469547	0.00433134
0.00503086	0.00401414
0.00498294	0.00360552
0.00501054	0.00432061
0.00459964	0.00382185
0.00432414	0.00344928
0.00482723	0.00442733
0.00482723	0.00414033
0.00479426	0.00391141
0.0050069	0.00557653
0.00516674	0.00391799
0.00456596	0.00388741
0.00485118	0.00361145
0.00463805	0.00370144
0.00455173	0.00347331
0.00465007	0.00428335
0.00516674	0.00453531
0.00506679	0.00417038
0.00491107	0.00421845
0.00504659	0.00427855
0.00488712	0.00433134
0.00456371	0.00441075
0.0043481	0.00413432
0.00468612	0.00510781
0.00491441	0.00421845
0.0048991	0.00419936
0.00457568	0.00414634
0.0039111	0.00473928
0.00487514	0.00439134
0.0051307	0.00437934
0.00469547	0.00512323
0.00479426	0.00433864
0.00424029	0.00433134
0.00463557	0.00400212
0.00464755	0.00421845
0.00439601	0.00424136
0.00426557	0.00442277
0.00456371	0.00429535
0.00441997	0.00427855
0.00458766	0.00471121
0.0047314	0.00450689
0.00475821	0.00481127
0.00442177	0.00469919
0.00465953	0.00451132
0.00492305	0.00413937
0.0048303	0.00475128
0.00522682	0.003924
0.00591725	0.00413937
0.00524646	0.00431935
0.0051147	0.00397809
0.00482124	0.00430735
0.00498651	0.00456699
0.00469547	0.00443933
0.00448185	0.00434334
0.00475821	0.00428335
0.00532295	0.00453093
0.00504283	0.00484727
0.00499852	0.00449932
0.00564737	0.00476928
0.00456371	0.00417038
0.00447986	0.00427855
0.00428821	0.00440333
0.00525085	0.00509923
0.00522682	0.00454731
0.00452777	0.00441533
0.00591725	0.00423536
0.00457568	0.00421845
0.00463557	0.00406221
0.00452777	0.00400212
0.00507877	0.00435534
0.00452991	0.00423536
0.00511267	0.00439873
0.00474619	0.00466313
0.00439774	0.00448732
0.0051307	0.00428335
0.00431216	0.00416337
0.00433612	0.00469129
0.00464755	0.00410338
0.0046741	0.00397809
0.00457568	0.00517122
0.004596	0.00401414
0.00463557	0.00428335
0.00455394	0.00441533
0.00485118	0.00437934
0.0050069	0.00437934
0.00457798	0.00480735
0.00464755	0.00468717
0.00463557	0.00436267
0.00446983	0.00429535
0.0036047	0.00467929
0.00421035	0.00415836
0.00480027	0.00509923
0.00433612	0.00402616
0.00520279	0.00405539
0.00446788	0.00423536
0.00455394	0.00446332
0.00443379	0.00421136
0.00403727	0.00412231
0.00456371	0.00485926
0.0048392	0.0046553
0.00505481	0.00390598
0.00471942	0.00452332
0.00520279	0.0046553
0.00458766	0.00439873
0.00468349	0.00397809
0.00546207	0.00427135
0.00465007	0.00439873
0.00510667	0.00421845
0.00487514	0.00442277
0.00454193	0.00412738
0.00474619	0.00389941
0.00438403	0.00409138
0.00471942	0.00391141
0.0042175	0.00440333
0.00448185	0.00425936
0.0046741	0.00390598
0.00468349	0.00371368
0.00662064	0.00430735
0.00452777	0.0039954
0.00485118	0.00425936
0.00618808	0.00470329
0.0050069	0.00340721
0.00480327	0.00426653
0.0061628	0.0046073
0.0044559	0.0045953
0.00452777	0.00470329
0.00496248	0.00415836
0.00496248	0.00439873
0.0043481	0.00430735
0.00439601	0.00403217
0.00475536	0.00377943
0.00403666	0.00426653
0.00414541	0.0039901
0.00541416	0.00403818
0.00432565	0.00453531
0.00764197	0.00475128
0.0050069	0.00471121
0.00516262	0.00433864
0.00484232	0.00377943
0.00534828	0.00406221
0.00497096	0.00361753
0.00479426	0.00422336
0.00482723	0.00419936
0.00519077	0.00422936
0.00534698	0.00483527
0.00573757	0.00425451
0.00527042	0.00407938
0.00470414	0.00432662
0.00512668	0.00428335
0.00524646	0.00493956
0.0046236	0.00502969
0.00499852	0.00365359
0.00534698	0.00443478
0.00556988	0.00415137
0.00616405	0.00482327
0.00495046	0.00426653
0.00604389	0.00516791
0.00523449	0.00330506
0.00471942	0.00495525
0.00570164	0.00412231
0.00484232	0.00406221
0.00558729	0.00429056
0.00520279	0.00451891
0.00503457	0.00400212
0.00519855	0.00473928
0.00600109	0.00633369
0.00573148	0.00382185
0.0041804	0.00608308
0.00534698	0.00415836
0.00486316	0.00469129
0.00484232	0.00430258
0.00596516	0.00407423
0.00549801	0.00419442
0.00506679	0.0056847
0.00499852	0.00506323
0.00509075	0.00455497
0.00546207	0.00423536
0.00550999	0.00497561
0.00467151	0.00416337
0.00506679	0.00533616
0.00471942	0.00382185
0.00571362	0.00421136
0.0052869	0.00397809
0.00498294	0.00380983
0.00541416	0.00453531
0.00523449	0.00596112
0.00461402	0.00485926
0.00491441	0.00517992
0.00487837	0.0035935
0.00497096	0.00550442
0.00513866	0.00305267
0.00516262	0.00451132
0.00433766	0.00542318
0.00534698	0.00598516
0.00545512	0.00383942
0.00537822	0.00651397
0.0051307	0.00923613
0.00431363	0.00472728
0.00513866	0.00500324
0.00493503	0.00451132
0.00541416	0.00512323
0.00508864	0.00466313
0.00530636	0.00435534
0.00494701	0.00426653
0.00516674	0.00506323
0.00512668	0.00465112
0.00623467	0.00445133
0.00441398	0.00489148
0.00517876	0.00474726
0.0049024	0.00471121
0.00469547	0.0046193
0.0048392	0.00453093
0.00504283	0.00487946
0.00497096	0.0046433
0.00478224	0.00435066
0.00475536	0.00501524
0.00517876	0.00481127
0.00510667	0.00499124
0.00526287	0.00496359
0.00491441	0.00466313
0.00497096	0.00414634
0.00515473	0.00460304
0.00569543	0.00507523
0.00541416	0.00499965
0.00486316	0.00480135
0.00445782	0.00468717
0.0052869	0.00484727
0.00521053	0.00483527
0.00536625	0.00488326
0.00517876	0.00489526
0.00481829	0.00538424
0.00534229	0.00499124
0.00515473	0.00448286
0.00475536	0.0047713
0.00535899	0.00400813
0.00469547	0.00494325
0.00485118	0.00478332
0.00475821	0.00473928
0.00519077	0.00445133
0.00474338	0.00499124
0.00662396	0.00542029
0.0066627	0.00437469
0.00480327	0.00467929
0.00452991	0.00454731
0.00818712	0.0045953
0.00495899	0.00503924
0.00443793	0.00474726
0.00499852	0.00551917
0.00559931	0.00438671
0.0053902	0.00451891
0.00567768	0.0059271
0.00514872	0.00435066
0.00626461	0.00492754
0.00532295	0.00455931
0.00615203	0.00535719
0.00548603	0.00479927
0.00521053	0.00537519
0.00561132	0.00500324
0.00568342	0.00487946
0.00568966	0.00455497
0.00594776	0.00437934
0.00618808	0.00476328
0.0050069	0.00519194
0.0052824	0.00489148
0.00572559	0.00397809
0.00519855	0.00487126
0.00516674	0.00448286
0.00558185	0.00437469
0.00547405	0.0047713
0.00576153	0.00512323
0.00586933	0.00484341
0.00579746	0.00467515
0.00529892	0.00525521
0.00612088	0.00494325
0.00579746	0.00467515
0.00540218	0.00466729
0.00541416	0.00431935
0.00565372	0.00471121
0.00558729	0.00458501
0.00568966	0.00461506
0.00458999	0.0046073
0.00561779	0.00469129
0.00650048	0.0053152
0.0052824	0.00517122
0.00550318	0.00525804
0.00598911	0.0046073
0.00676483	0.00511983
0.00516674	0.00445882
0.00533496	0.00504772
0.00527488	0.00533919
0.00486316	0.0060813
0.0053902	0.005228
0.00527488	0.00458331
0.00606098	0.00504772
0.00498294	0.00521921
0.00552196	0.00523121
0.00563536	0.00532414
0.00545009	0.00543231
0.00530636	0.00448732
0.00580944	0.0049035
0.00564175	0.00476328
0.00515064	0.00667099
0.00581559	0.00479927
0.00568966	0.00542029
0.00576753	0.00520396
0.00582142	0.0046553
0.00521053	0.0046553
0.00620472	0.00453694
0.00524646	0.0044468
0.0051147	0.0038579
0.00526287	0.00492526
0.00556326	0.00574479
0.00561132	0.0044468
0.0055579	0.00402616
0.00547915	0.00489148
0.00556326	0.00454731
0.00530636	0.00453694
0.00568367	0.00435534
0.00570164	0.00491926
0.00498294	0.00600919
0.00531093	0.00472728
0.00556988	0.00441075
0.00517459	0.00548038
0.00550919	0.00445133
0.00615681	0.00436734
0.00568966	0.00485926
0.00592922	0.00442277
0.00576753	0.00483527
0.00620009	0.00488326
0.00507877	0.0053032
0.00642839	0.00407938
0.00592373	0.00443478
0.00565971	0.00450689
0.0048392	0.00495157
0.00527042	0.00523401
0.0051147	0.00599909
0.00554592	0.00497925
0.00488712	0.00470929
0.00637242	0.0044468
0.00598381	0.00584094
0.0050586	0.00433864
0.00547915	0.00635904
0.00636831	0.0052912
0.00552721	0.00604525
0.00413339	0.00483139
0.00576153	0.00478728
0.00591725	0.00475928
0.00576153	0.0058169
0.00527488	0.00733089
0.00480327	0.00528809
0.00559383	0.00651501
0.00501888	0.00515922
0.00538303	0.00492754
0.00597179	0.00573513
0.0054431	0.00527607
0.00565939	0.00515922
0.00535427	0.00544433
0.0050069	0.00599909
0.00673176	0.00573277
0.00541907	0.00484341
0.00562977	0.00516791
0.0055579	0.00544118
0.00599583	0.00523121
0.00582142	0.00498763
0.00620472	0.00512323
0.00558185	0.00563915
0.00596516	0.00614307
0.00628857	0.00524321
0.00535427	0.00512323
0.00581559	0.00535119
0.0055579	0.0052912
0.00580357	0.00502724
0.00633226	0.00498763
0.00637242	0.00523121
0.00638033	0.00550442
0.00624066	0.00501524
0.00580357	0.00516791
0.0060559	0.00479927
0.00546207	0.00491552
0.0063245	0.00527607
0.00540105	0.00502724
0.00570164	0.00525203
0.00703122	0.00535119
0.00648022	0.00498763
0.00604901	0.00504772
0.00585164	0.00511123
0.00650418	0.00494325
0.00588131	0.00572075
0.00591725	0.00530612
0.0062842	0.00492754
0.00609195	0.00523121
0.00589329	0.00492754
0.00556326	0.00489526
0.00654011	0.00548317
0.00588131	0.00455497
0.00568966	0.00464511
0.0058997	0.00513185
0.00656056	0.00480135
0.0058334	0.00472728
0.00611598	0.00470329
0.00573757	0.00520396
0.00555125	0.00508723
0.00622868	0.00490726
0.00625862	0.00469129
0.00559931	0.00557653
0.00646824	0.00481727
0.00565939	0.0039714
0.00609195	0.00471121
0.00586365	0.00517992
0.00589329	0.00513522
0.00573757	0.00485926
0.00608494	0.0049035
0.00618077	0.0054924
0.00590527	0.00514722
0.00622412	0.00489526
0.00521481	0.00557916
0.0061089	0.00511983
0.00642839	0.00502724
0.00583962	0.00471121
0.00634428	0.00502724
0.00665669	0.005228
0.00568966	0.00536319
0.00577351	0.00495525
0.00553394	0.00505974
0.00531694	0.00504772
0.00545608	0.00480527
0.010978	0.00489526
0.00558729	0.00538424
0.00640436	0.00450689
0.00714933	0.00521921
0.00569543	0.00465112
0.00515064	0.00510781
0.00588131	0.0053032
0.00516262	0.00490726
0.00588131	0.00581312
0.00582761	0.00478728
0.00542614	0.00499124
0.00580357	0.00472728
0.0063844	0.00548317
0.00586933	0.00560315
0.00576753	0.00581912
0.00547405	0.00550442
0.00766607	0.00556716
0.00694737	0.00544718
0.00636044	0.00632167
0.00610291	0.0053032
0.00648022	0.00441075
0.00597714	0.00538719
0.00675281	0.00493956
0.006128	0.005228
0.0065125	0.00518322
0.00651616	0.00505124
0.00668385	0.00473928
0.00626461	0.00458931
0.00634846	0.00610534
0.00650048	0.0047713
0.00588131	0.00473928
0.00633648	0.00475928
0.00594776	0.00481127
0.00564175	0.00623906
0.00642839	0.00525203
0.00618077	0.00484727
0.00627219	0.00520396
0.00603703	0.00468717
0.006128	0.00490726
0.00633648	0.0054924
0.0059412	0.00496359
0.0061089	0.00499724
0.00618077	0.00507523
0.00611598	0.00477528
0.00668385	0.00561515
0.00571947	0.0052612
0.00600784	0.00512323
0.00701325	0.00483527
0.00603104	0.00476328
0.00622868	0.00563915
0.00612088	0.00453531
0.00593575	0.0072709
0.0066	0.00551644
0.00616879	0.00590103
0.00634846	0.0052612
0.00627219	0.00480735
0.00591172	0.00543518
0.00669583	0.00534818
0.00633648	0.00541118
0.00675281	0.0046313
0.00619274	0.00497561
0.00622868	0.00492754
0.0069691	0.00403818
0.00620472	0.00784681
0.00754029	0.00648993
0.00662396	0.00537519
0.00630055	0.00588901
0.0070432	0.00524321
0.00606098	0.00539918
0.00699529	0.00587098
0.00624066	0.00573513
0.00606098	0.00541118
0.00580944	0.00539918
0.00613285	0.00558855
0.00562378	0.00570873
0.00670475	0.0052792
0.00683692	0.00513522
0.00624066	0.00554048
0.00603703	0.00506323
0.00628857	0.00574479
0.00598911	0.00588901
0.00627659	0.0059451
0.00607994	0.00576883
0.00633648	0.00571114
0.00632025	0.00570873
0.00614001	0.00596112
0.00634428	0.005228
0.00531833	0.00538119
0.00638634	0.00572075
0.00604389	0.00546837
0.00652813	0.00629763
0.00684894	0.00575913
0.00701924	0.00544433
0.00673176	0.00546837
0.00626017	0.00533616
0.00627219	0.00542318
0.00678886	0.00538424
0.00658459	0.00501524
0.00600109	0.00525203
0.00637242	0.0059271
0.00632025	0.00533616
0.00604389	0.00533616
0.00597714	0.00542029
0.00601986	0.00500324
0.00642839	0.00599717
0.00639234	0.0054924
0.0062167	0.00558855
0.00624066	0.00542318
0.00624066	0.00533616
0.00585735	0.00533919
0.00615203	0.00503324
0.00646824	0.00579512
0.00641037	0.00560315
0.0064922	0.0061414
0.00669583	0.00610708
0.00608494	0.005228
0.00697133	0.00635904
0.00690902	0.00584094
0.00628857	0.00552846
0.00593575	0.00571114
0.00632025	0.00535419
0.00656056	0.00539626
0.00627219	0.00558855
0.00539619	0.00593708
0.00652813	0.00542318
0.0073187	0.00580712
0.00771398	0.00650302
0.007151	0.00700672
0.00691144	0.00541428
0.00674374	0.00590103
0.00665669	0.00525203
0.00699313	0.00600919
0.00706522	0.0056246
0.00717496	0.00528809
0.00671979	0.00584312
0.00662396	0.00552846
0.00709111	0.00587699
0.00665669	0.00555249
0.00640236	0.00509923
0.00650048	0.00536319
0.00677968	0.00501524
0.00623614	0.00519194
0.00615681	0.00530011
0.00671979	0.00576282
0.00730672	0.00565115
0.00634428	0.00524321
0.00653653	0.00538719
0.00607994	0.00524321
0.00654011	0.00564864
0.00661198	0.00679039
0.00707913	0.00516791
0.00691144	0.00491552
0.00658803	0.00539318
0.00671979	0.00599717
0.0067677	0.00480735
0.00645028	0.00506323
0.00753431	0.00538424
0.00615203	0.00544433
0.00695708	0.00633504
0.00679166	0.00520721
0.00627659	0.00574713
0.00659661	0.00485543
0.00660863	0.0053152
0.00638033	0.00472728
0.00582741	0.00626305
0.00765399	0.00569914
0.00652452	0.00610534
0.00675572	0.00601109
0.00711507	0.0059491
0.00586933	0.00621351
0.00623614	0.00559115
0.00652813	0.00593708
0.0066	0.00728314
0.00624665	0.00609332
0.00640236	0.00611736
0.00674374	0.00570873
0.00755826	0.00598516
0.00629622	0.00606928
0.00737859	0.00585295
0.0061089	0.0058169
0.00660262	0.00573277
0.00669583	0.00643103
0.00737859	0.0059491
0.00625264	0.00631105
0.0063844	0.00682697
0.00616879	0.006623
0.00658803	0.00587911
0.00651616	0.00637104
0.00604901	0.00567268
0.00698111	0.00566314
0.00656407	0.00580488
0.00651616	0.00602309
0.0068755	0.00559115
0.0060559	0.00638176
0.00628857	0.00581089
0.00673176	0.00624956
0.00632025	0.00623906
0.0063844	0.00555516
0.00674374	0.00573513
0.00607296	0.00559456
0.00609692	0.00632304
0.00645627	0.00546837
0.00617606	0.0059271
0.00640835	0.00674231
0.00616405	0.00640703
0.00632025	0.00608308
0.00695935	0.00556451
0.00685155	0.00533616
0.0067677	0.00598709
0.00701716	0.00640703
0.00673176	0.00599717
0.00542614	0.00570873
0.008253	0.00535119
0.00650048	0.00562715
0.00607296	0.00581912
0.00594776	0.00621506
0.0129485	0.00604709
0.00667187	0.00509923
0.00724683	0.0059391
0.00671677	0.00553116
0.00716298	0.0060813
0.00740255	0.00578313
0.00681561	0.00583112
0.00724546	0.00592506
0.00725881	0.00602121
0.00695708	0.00633504
0.00637242	0.00543518
0.00651017	0.00496359
0.00695935	0.00561259
0.0074265	0.00622706
0.00720941	0.00651501
0.00662064	0.00649102
0.00730672	0.00587699
0.00686353	0.00608308
0.00749178	0.00616707
0.00733068	0.00581912
0.00722143	0.00532414
0.00746174	0.00547117
0.00748577	0.00575681
0.007702	0.00601109
0.00721089	0.00585511
0.00723485	0.00570873
0.00713732	0.00547117
0.0070432	0.00531213
0.006897	0.00567514
0.00703122	0.00556451
0.00774991	0.00593708
0.00700514	0.00589111
0.00765409	0.00545034
0.00681561	0.00534818
0.00739057	0.00631105
0.0072049	0.00585295
0.00720941	0.0079368
0.0063844	0.00560315
0.00686353	0.00579286
0.0072815	0.00622706
0.00668072	0.00613107
0.00777387	0.00554048
0.00731154	0.00469919
0.00707913	0.00628705
0.00713732	0.00565115
0.00686353	0.00656901
0.00727079	0.00621506
0.00701924	0.00554916
0.00813322	0.00566066
0.00723945	0.00670699
0.00726949	0.00520396
0.00669274	0.0073853
0.00728751	0.00735489
0.00668072	0.00853906
0.00779783	0.0147105
0.00737859	0.0185203
0.00727079	0.00635773
0.00753431	0.0059751
0.00695336	0.00662213
0.00830284	0.0059751
0.00669583	0.00641903
0.00626017	0.00589711
0.0066599	0.00742688
0.00650418	0.00622552
0.00746244	0.00691057
0.0068755	0.00715092
0.00917532	0.00647902
0.00668385	0.00669424
0.00736561	0.006587
0.00625862	0.00628562
0.00642839	0.006538
0.00824102	0.00585295
0.00725747	0.00550442
0.00778616	0.00635304
0.00794237	0.00622706
0.00746174	0.006599
0.0073187	0.00653901
0.00685754	0.00641782
0.00760618	0.00686296
0.00736661	0.00575681
0.00717496	0.00629905
0.00691144	0.00670626
0.00752233	0.00640703
0.00748639	0.00651397
0.00725747	0.00635773
0.00758222	0.00608308
0.0073536	0.00644303
0.00826498	0.00711492
0.00730672	0.00675433
0.00730554	0.00628562
0.00793035	0.00643103
0.00820671	0.00562715
0.00698331	0.00576883
0.00716897	0.00602121
0.00686353	0.00650302
0.00761794	0.0059631
0.00675572	0.00614307
0.00719892	0.00599909
0.00772596	0.00606928
0.00809857	0.0069947
0.0075098	0.00637104
0.00791833	0.00615341
0.00751035	0.006587
0.00744972	0.00665819
0.00697133	0.00619106
0.00794157	0.00652701
0.00717336	0.00596112
0.00736661	0.00685096
0.0079664	0.00671898
0.00794237	0.00685096
0.00724546	0.00599117
0.00727079	0.00713892
0.00773794	0.00616707
0.00867532	0.00657406
0.00747375	0.00645387
0.00718694	0.00599717
0.00805051	0.00616707
0.00680363	0.00676635
0.00740166	0.00641782
0.00802648	0.00638303
0.00730672	0.00585295
0.00754029	0.00698869
0.00736561	0.00674298
0.00692342	0.00588901
0.0075819	0.00605908
0.00702917	0.00626305
0.00721089	0.00731889
0.00835691	0.00626305
0.00717496	0.00588901
0.00767802	0.00618947
0.00730554	0.00632304
0.00793035	0.00610534
0.0075942	0.00609332
0.00881951	0.00593708
0.00828893	0.00621351
0.00736661	0.00665819
0.00735463	0.0072469
0.00769002	0.00647902
0.00906752	0.00586497
0.0073187	0.00599717
0.00694737	0.00551644
0.00761815	0.00689896
0.00707724	0.00591305
0.00659661	0.0072949
0.00720941	0.00561259
0.0077381	0.00605908
0.00841098	0.00612938
0.00718538	0.00559115
0.00784574	0.0054924
0.00691144	0.0059751
0.00714933	0.00697694
0.0078697	0.00652598
0.00737763	0.00622552
0.0083509	0.00567268
0.0081226	0.00632304
0.00771407	0.00622552
0.00794157	0.00581912
0.00821706	0.00671898
0.00867532	0.00577113
0.00725881	0.00620306
0.00782178	0.00688654
0.00824276	0.00746287
0.00718538	0.00641782
0.00755826	0.00647302
0.00791761	0.00604709
0.00809857	0.00683897
0.00842069	0.00637104
0.00747375	0.00644303
0.00754628	0.00742736
0.00878004	0.00679097
0.00808655	0.00656301
0.00889982	0.00653901
0.00824102	0.00706693
0.00807454	0.00649102
0.00729474	0.0067303
0.00841098	0.00719901
0.00827881	0.0068625
0.00839896	0.00674231
0.00772608	0.00657406
0.00763013	0.00669499
0.00736661	0.00706681
0.00844465	0.00644303
0.00831485	0.00578313
0.00831289	0.00668222
0.00720941	0.00697066
0.00816466	0.00679039
0.00830091	0.00668299
0.00734265	0.00692295
0.00841098	0.00650195
0.00730672	0.00716296
0.00725881	0.00665899
0.00803849	0.00680241
0.00747442	0.00635773
0.00790563	0.00702494
0.00771407	0.00667099
0.00758222	0.00635773
0.00934302	0.00734289
0.00669583	0.00679097
0.00785772	0.00838673
0.0078697	0.00617745
0.0077381	0.00650302
0.007151	0.00697095
0.0083608	0.00776388
0.00860323	0.00822659
0.0079664	0.00689855
0.00726949	0.00681442
0.00876544	0.00628705
0.00872015	0.00711488
0.00781019	0.00628105
0.00781019	0.0072589
0.00965445	0.00634571
0.010469	0.0064058
0.00930708	0.006587
0.00777415	0.00703076
0.00756425	0.00668299
0.0103515	0.00704893
0.00913192	0.00652701
0.00959452	0.00659208
0.00682491	0.0066041
0.00800146	0.00706693
0.00800146	0.00664617
0.00857641	0.00733089
0.00877746	0.00649102
0.00834883	0.00767975
0.00855246	0.00655002
0.00867224	0.00711492
0.0080853	0.00607108
0.00856443	0.00805078
0.00824276	0.006538
0.00817066	0.00676698
0.00774991	0.00601109
0.00810926	0.00663415
0.00834883	0.0069947
0.00772596	0.00695895
0.00851912	0.006623
0.00793636	0.00677897
0.00785772	0.00677897
0.00866331	0.00596112
0.00841098	0.00610534
0.00879501	0.00706681
0.00776213	0.00685048
0.00809728	0.00682644
0.00740255	0.00679097
0.00760593	0.00706693
0.00807333	0.00689896
0.00820509	0.00674298
0.00856718	0.00788281
0.00785826	0.00634571
0.00795438	0.006587
0.00764197	0.00676098
0.00784624	0.00673631
0.00834883	0.00657501
0.0081947	0.0060813
0.00882795	0.00599717
0.00756425	0.00829674
0.00807454	0.00649102
0.00847106	0.00691057
0.00762996	0.0073192
0.00860323	0.00655101
0.00978077	0.00671898
0.0079664	0.00629905
0.0075819	0.00820076
0.00940291	0.00734323
0.00933104	0.006623
0.00866026	0.00657406
0.00805051	0.00761885
0.00992396	0.00710293
0.0102253	0.00722291
0.00774991	0.0072949
0.00841098	0.00794415
0.00777387	0.00743938
0.00706716	0.00782282
0.00901961	0.00734323
0.00800146	0.0069947
0.00759391	0.00698294
0.00776213	0.00686296
0.00885191	0.00740333
0.00881598	0.00721103
0.00818268	0.00751086
0.00856117	0.00673098
0.00807454	0.00781195
0.00790563	0.00722305
0.00874411	0.00737888
0.00803739	0.00779882
0.0085792	0.00695264
0.00749837	0.00709093
0.00990001	0.00748687
0.00833685	0.00692295
0.00725881	0.00734289
0.00826498	0.00764369
0.00788229	0.00710287
0.0124963	0.00722305
0.00784574	0.00692295
0.00844465	0.00627505
0.00858839	0.00787681
0.00801343	0.00651997
0.00898367	0.0066702
0.00782178	0.00695865
0.00809857	0.00938858
0.00826498	0.00751086
0.00864828	0.00707883
0.00954045	0.00704293
0.0090795	0.00671828
0.00816915	0.00681497
0.00849509	0.00668222
0.00874411	0.00650195
0.0088075	0.00688696
0.00902378	0.00648993
0.00851912	0.00671828
0.00857641	0.00679039
0.00924719	0.00646102
0.00809857	0.00647902
0.00887587	0.00796819
0.00905982	0.0068625
0.00848059	0.00668299
0.00818712	0.00784681
0.00929511	0.00710293
0.00917998	0.00768576
0.00956448	0.00575681
0.0081991	0.00700094
0.00802648	0.00760685
0.00970867	0.00744539
0.00856443	0.00643103
0.00875609	0.0067303
0.00881598	0.006599
0.00838695	0.00808678
0.00863928	0.00710287
0.00868422	0.00680297
0.00824276	0.00763167
0.00884354	0.0126494
0.00901176	0.0072829
0.00840872	0.00700694
0.00979819	0.00712692
0.00792959	0.00742688
0.00770205	0.00674298
0.00855517	0.00669424
0.00936622	0.0072709
0.0091199	0.0072469
0.00892765	0.00747487
0.00904356	0.00784681
0.00941489	0.00686296
0.00893576	0.00694695
0.0083509	0.00701874
0.00869935	0.00746342
0.00870817	0.0119202
0.00774991	0.00962673
0.00849509	0.00688696
0.00843267	0.00828668
0.00718694	0.00694695
0.00855517	0.00677837
0.00886757	0.00737929
0.00827881	0.00636974
0.00832487	0.00741488
0.0083608	0.00878544
0.00921725	0.00796218
0.00839674	0.0073192
0.00904356	0.0073192
0.00881598	0.00772782
0.0098048	0.00760685
0.00822904	0.00759562
0.00919928	0.00803878
0.0089637	0.00785881
0.00958851	0.00760764
0.0089118	0.00760685
0.00832687	0.00727112
0.00837493	0.00674231
0.00947478	0.00740333
0.00952269	0.00760685
0.00942687	0.00749887
0.00888785	0.0079068
0.00858839	0.00721091
0.008804	0.0079081
0.00975028	0.00841073
0.0085285	0.00766773
0.00893576	0.00757085
0.00910345	0.00754755
0.00849509	0.00711492
0.00941489	0.00772683
0.00945634	0.00753553
0.00913793	0.00711488
0.0100138	0.00785881
0.00928812	0.00772782
0.00830284	0.00760685
0.00921126	0.00697066
0.0096305	0.00778682
0.00882795	0.00651397
0.00987006	0.00692259
0.00906752	0.00767884
0.00878004	0.00757085
0.00979819	0.00722305
0.00885191	0.00763167
0.00959456	0.00776283
0.00779783	0.00747544
0.00912741	0.00741534
0.0093482	0.00707883
0.009192	0.00754686
0.00975673	0.00754755
0.00921002	0.00782397
0.0112835	0.00764284
0.0083509	0.00746342
0.00861235	0.00724709
0.00866026	0.0085787
0.0098048	0.00730689
0.00849256	0.00665819
0.0090795	0.00799079
0.00844465	0.00783599
0.00979819	0.00783481
0.00829082	0.00765484
0.0085285	0.00733122
0.00994193	0.00746342
0.00927115	0.00736689
0.00936022	0.00806278
0.00927115	0.00669499
0.00894774	0.0086147
0.0102294	0.00783481
0.00985808	0.00697066
0.00924719	0.00950654
0.00899565	0.00767884
0.00888785	0.00698268
0.00966643	0.00872268
[truncated: 3,068 more rows]

## Sheet: Fig. 5  panel d 
cluster_length_DMSO_animal_2	cluster_length_Forskolin_animal_2
0.181829	0.18398
0.184452	0.185
0.186766	0.196841
0.189892	0.197345
0.195539	0.20198
0.196424	0.205056
0.200374	0.206429
0.201795	0.210235
0.206204	0.212853
0.206884	0.213183
0.207617	0.213268
0.212222	0.214662
0.212265	0.214814
0.212635	0.219477
0.213326	0.220666
0.213637	0.221362
0.215426	0.223239
0.217101	0.224829
0.217282	0.227111
0.218291	0.22878
0.219016	0.229438
0.219636	0.231973
0.220219	0.233404
0.221433	0.233941
0.221924	0.233946
0.224076	0.234373
0.227005	0.234468
0.229172	0.235556
0.229599	0.236399
0.230004	0.237706
0.230139	0.23846
0.230433	0.238683
0.230727	0.239597
0.23182	0.240204
0.232125	0.240971
0.236529	0.241145
0.238069	0.242022
0.238678	0.242844
0.238786	0.243901
0.238826	0.244311
0.239919	0.246329
0.242273	0.248935
0.243609	0.249518
0.245119	0.24967
0.245306	0.251986
0.245672	0.252417
0.246918	0.253273
0.248365	0.254711
0.248442	0.254778
0.249357	0.254784
0.250191	0.254797
0.25112	0.256764
0.251333	0.257037
0.252562	0.257919
0.252735	0.258226
0.253443	0.258331
0.254011	0.259697
0.254098	0.259902
0.25449	0.260494
0.255267	0.261634
0.257403	0.264811
0.258341	0.265894
0.259324	0.266718
0.259417	0.267636
0.259669	0.270312
0.260414	0.272152
0.260747	0.272982
0.261346	0.27321
0.26278	0.275393
0.263143	0.276583
0.263258	0.276586
0.264616	0.276626
0.265541	0.277193
0.266652	0.278426
0.266894	0.278661
0.26776	0.278778
0.268855	0.279609
0.270408	0.28004
0.271251	0.281679
0.271735	0.282319
0.272203	0.282536
0.273488	0.287482
0.275581	0.288366
0.276866	0.292993
0.279207	0.295054
0.28317	0.297588
0.284285	0.299539
0.286582	0.301095
0.290014	0.301715
0.290032	0.304886
0.295538	0.305629
0.297318	0.306485
0.300128	0.320024
0.308795	0.573848
0.309408	0.180915
0.317242	0.18488
0.318202	0.194316
0.322483	0.202359
0.331402	0.202841
0.335552	0.205724
0.342485	0.208338
0.370818	0.208927
0.193716	0.214677
0.195939	0.215374
0.199321	0.215591
0.20389	0.215745
0.211022	0.218092
0.211423	0.218469
0.215285	0.218504
0.216112	0.218639
0.218501	0.218922
0.219667	0.220066
0.222363	0.222209
0.223473	0.222287
0.224684	0.222833
0.226872	0.224148
0.227047	0.225302
0.228065	0.225515
0.229994	0.225592
0.230032	0.227813
0.231475	0.228355
0.231841	0.228461
0.23256	0.228486
0.234371	0.229056
0.234542	0.229395
0.234704	0.229423
0.234898	0.232753
0.237037	0.232919
0.240414	0.232954
0.241451	0.233126
0.241943	0.233453
0.242223	0.234722
0.242532	0.2349
0.243019	0.235134
0.243219	0.237482
0.243232	0.240181
0.243291	0.241239
0.243674	0.242415
0.243896	0.243337
0.244473	0.24422
0.24516	0.244666
0.245355	0.245535
0.245912	0.246026
0.246036	0.246675
0.246188	0.246755
0.246305	0.246895
0.246804	0.246926
0.24681	0.246936
0.247062	0.247375
0.247346	0.248781
0.247632	0.248945
0.248649	0.249547
0.248739	0.249685
0.249192	0.249696
0.250037	0.250073
0.250741	0.250388
0.250906	0.251162
0.250961	0.251239
0.251227	0.253145
0.251357	0.253256
0.251485	0.253306
0.251513	0.253367
0.252034	0.253394
0.252346	0.253596
0.254601	0.253785
0.254912	0.254358
0.255005	0.255148
0.25567	0.255356
0.25601	0.256014
0.256505	0.256808
0.256516	0.257167
0.257065	0.257194
0.257293	0.258162
0.257977	0.258778
0.260132	0.259071
0.260357	0.259821
0.260638	0.260192
0.261388	0.260491
0.262026	0.260745
0.26321	0.260828
0.263427	0.261438
0.263646	0.261646
0.264814	0.261774
0.265046	0.261845
0.265994	0.261993
0.266511	0.26206
0.268729	0.263048
0.268777	0.263076
0.26913	0.263226
0.270425	0.263371
0.271997	0.263569
0.272114	0.264509
0.272118	0.264592
0.272468	0.265018
0.272972	0.265121
0.273611	0.265146
0.274062	0.266103
0.274822	0.266981
0.275276	0.267364
0.276505	0.267831
0.276523	0.269376
0.276708	0.270718
0.277288	0.270726
0.27767	0.271442
0.278676	0.2719
0.279016	0.273545
0.281707	0.274319
0.282922	0.27468
0.283301	0.275197
0.283307	0.276695
0.283766	0.276932
0.283879	0.277289
0.28464	0.278291
0.287332	0.278514
0.289591	0.279365
0.290176	0.279501
0.290942	0.279559
0.291671	0.281012
0.292952	0.281478
0.293447	0.281696
0.296964	0.283403
0.296977	0.283839
0.300355	0.284421
0.302446	0.285009
0.303515	0.285052
0.304088	0.285169
0.305104	0.28553
0.305709	0.2859
0.305949	0.286007
0.306809	0.286211
0.307174	0.286871
0.307626	0.287012
0.309764	0.287046
0.309885	0.287573
0.309934	0.288998
0.310171	0.289443
0.31179	0.289802
0.317237	0.290656
0.319345	0.292822
0.320907	0.292958
0.324497	0.293349
0.328536	0.294169
0.332924	0.300574
0.334005	0.3013
0.348852	0.301561
0.35981	0.302088
0.19599	0.304786
0.19878	0.305618
0.201539	0.305977
0.203207	0.306205
0.207238	0.30683
0.212924	0.307555
0.215479	0.307577
0.2163	0.308245
0.216844	0.308866
0.220507	0.309993
0.220974	0.311079
0.222263	0.311186
0.22516	0.31134
0.225535	0.311679
0.227777	0.313229
0.228056	0.313348
0.230632	0.314094
0.231323	0.314119
0.232278	0.314282
0.232349	0.315387
0.232571	0.315418
0.23311	0.316808
0.233747	0.324821
0.23431	0.324862
0.23482	0.326288
0.237631	0.329561
0.239657	0.331912
0.242089	0.332745
0.242298	0.333205
0.244992	0.33326
0.245163	0.333513
0.245468	0.334241
0.245474	0.334362
0.24573	0.335338
0.245772	0.337869
0.245922	0.337952
0.246265	0.338313
0.246565	0.341971
0.247682	0.343187
0.248752	0.343921
0.249867	0.358022
0.25023	0.365467
0.250917	0.380701
0.251841	0.387918
0.251871	0.392944
0.252376	0.394914
0.253363	0.202368
0.25507	0.203922
0.255993	0.20393
0.256944	0.208208
0.257084	0.209401
0.257635	0.211143
0.257922	0.213922
0.258082	0.216736
0.258632	0.216744
0.259244	0.216811
0.260372	0.218522
0.260581	0.218748
0.260613	0.219234
0.26156	0.219414
0.26278	0.219504
0.263251	0.219863
0.264113	0.220752
0.265129	0.221365
0.265154	0.222127
0.265996	0.222658
0.266388	0.223829
0.266787	0.224283
0.268016	0.22484
0.268131	0.226617
0.268449	0.228059
0.268754	0.230839
0.268842	0.231856
0.269371	0.2322
0.269513	0.234359
0.270504	0.236446
0.271417	0.236458
0.271624	0.238339
0.272544	0.239439
0.272594	0.239971
0.272617	0.241117
0.273193	0.242757
0.273345	0.243142
0.273443	0.244166
0.27419	0.244496
0.274311	0.244605
0.274907	0.245238
0.27527	0.24544
0.275658	0.245639
0.275847	0.245672
0.276178	0.246046
0.277175	0.246281
0.277293	0.246931
0.27736	0.247924
0.277948	0.248638
0.278004	0.248829
0.278195	0.249227
0.278293	0.249237
0.278296	0.249604
0.278397	0.249781
0.278567	0.250259
0.278606	0.250262
0.278725	0.250867
0.27899	0.251735
0.279662	0.253046
0.280131	0.253475
0.28073	0.253612
0.281642	0.254314
0.282208	0.254612
0.282222	0.255136
0.28317	0.255155
0.284571	0.256084
0.284929	0.256861
0.285053	0.257344
0.285332	0.260994
0.285336	0.26197
0.28672	0.26303
0.286949	0.263043
0.288991	0.2632
0.289952	0.263634
0.290076	0.263749
0.290408	0.263895
0.290964	0.264497
0.291431	0.264755
0.291811	0.264986
0.291918	0.265177
0.292153	0.265658
0.292273	0.266556
0.292409	0.26657
0.292457	0.266659
0.296682	0.266728
0.296869	0.267394
0.297514	0.26852
0.298039	0.269203
0.298394	0.270635
0.298483	0.271495
0.298957	0.27161
0.299109	0.271916
0.299918	0.272485
0.301833	0.272529
0.302947	0.272983
0.303378	0.273382
0.303473	0.273524
0.303587	0.273604
0.30426	0.274139
0.304879	0.274624
0.305571	0.274884
0.308619	0.274976
0.308948	0.275011
0.309463	0.275386
0.309641	0.275499
0.310256	0.275507
0.310502	0.275601
0.311276	0.27583
0.312049	0.275931
0.313221	0.276292
0.313718	0.27637
0.31386	0.276425
0.316263	0.27691
0.317119	0.276911
0.317355	0.276939
0.318633	0.27749
0.322659	0.277834
0.323835	0.277844
0.325412	0.278474
0.328255	0.27887
0.329355	0.279013
0.331966	0.279039
0.332458	0.279108
0.332804	0.279322
0.333191	0.279348
0.334468	0.279532
0.339917	0.279843
0.342036	0.279919
0.342909	0.281191
0.343	0.281505
0.34476	0.282136
0.344896	0.283307
0.34885	0.283348
0.355781	0.284312
0.361374	0.284393
0.363484	0.28504
0.363518	0.285121
0.373077	0.285509
0.382755	0.285919
0.383316	0.286127
0.395319	0.286862
0.214392	0.287117
0.223047	0.288419
0.225055	0.28888
0.236418	0.289597
0.240187	0.290297
0.240488	0.290408
0.242049	0.291578
0.245812	0.291594
0.247108	0.292189
0.247354	0.292443
0.248199	0.292558
0.248373	0.294533
0.249162	0.295212
0.249208	0.295277
0.250251	0.296643
0.250867	0.299745
0.253188	0.299822
0.253892	0.300874
0.253967	0.301202
0.255406	0.301347
0.256102	0.301415
0.258199	0.303779
0.259776	0.304101
0.260862	0.304602
0.262899	0.306094
0.263498	0.306252
0.26439	0.306332
0.265097	0.306663
0.265523	0.306972
0.266427	0.307327
0.266616	0.307823
0.268827	0.308019
0.269418	0.308053
0.271549	0.308223
0.271816	0.308473
0.272688	0.308713
0.274724	0.308849
0.274811	0.308998
0.274968	0.309153
0.275632	0.309762
0.277937	0.309873
0.278185	0.310185
0.278517	0.312043
0.279425	0.312112
0.280569	0.312244
0.282137	0.312642
0.282645	0.317576
0.283202	0.317621
0.284292	0.322682
0.284638	0.325529
0.285494	0.329765
0.286137	0.330922
0.28642	0.331811
0.287117	0.332581
0.287855	0.332838
0.291091	0.336365
0.291868	0.337752
0.292528	0.345338
0.293338	0.346713
0.296768	0.347464
0.296909	0.348175
0.300073	0.358914
0.301518	0.359326
0.302423	0.361217
0.302549	0.3623
0.303786	0.362961
0.304712	0.3743
0.306959	0.391596
0.308268	0.411287
0.309014	0.208201
0.310394	0.211843
0.310511	0.219127
0.311223	0.220621
0.312307	0.222502
0.313387	0.225748
0.31424	0.22633
0.314748	0.227749
0.317416	0.22801
0.319006	0.228192
0.319754	0.230182
0.322248	0.23584
0.327101	0.235926
0.327377	0.237251
0.330834	0.239367
0.331109	0.241043
0.331448	0.241564
0.332162	0.243299
0.33324	0.243883
0.333364	0.243899
0.333473	0.244294
0.334385	0.244438
0.335471	0.245017
0.335994	0.245816
0.336	0.246201
0.336739	0.247849
0.336906	0.24838
0.337175	0.248698
0.3377	0.249112
0.340837	0.249138
0.341335	0.249195
0.341631	0.249839
0.34176	0.250226
0.343887	0.252635
0.345079	0.254106
0.345394	0.254939
0.345853	0.256267
0.345916	0.257112
0.346419	0.258322
0.34904	0.258775
0.352896	0.259019
0.354678	0.259511
0.358614	0.260155
0.360685	0.260409
0.36346	0.260419
0.369788	0.263144
0.380187	0.264232
0.382004	0.265322
0.382352	0.266522
0.383491	0.266722
0.393376	0.267381
0.403736	0.267986
0.47965	0.268292
0.221393	0.268353
0.223049	0.268899
0.235193	0.26945
0.23673	0.270303
0.240214	0.271368
0.245209	0.272517
0.246597	0.273517
0.253481	0.273606
0.255415	0.274511
0.258017	0.274669
0.259113	0.275115
0.259321	0.275316
0.260102	0.275538
0.262551	0.276196
0.269599	0.276402
0.270322	0.276871
0.271904	0.277048
0.272298	0.277384
0.272959	0.27838
0.275594	0.279098
0.275767	0.279599
0.276225	0.279908
0.279774	0.28009
0.280899	0.280493
0.282461	0.280599
0.284442	0.280765
0.285809	0.280892
0.288219	0.282198
0.289829	0.282589
0.290214	0.282724
0.290564	0.282848
0.2909	0.283976
0.291065	0.284204
0.292796	0.284695
0.294239	0.285291
0.295245	0.286737
0.295375	0.287378
0.296212	0.28782
0.296867	0.288186
0.299496	0.28853
0.300268	0.288786
0.300333	0.289876
0.30253	0.289999
0.303506	0.290009
0.303757	0.290959
0.30422	0.290976
0.304266	0.291912
0.304571	0.291934
0.305333	0.292822
0.305667	0.292979
0.305749	0.294554
0.307083	0.294777
0.307407	0.298877
0.3079	0.299653
0.309115	0.299715
0.310447	0.300899
0.310488	0.301371
0.31057	0.302021
0.311843	0.302615
0.311913	0.303723
0.313066	0.304415
0.313862	0.305878
0.314996	0.306772
0.315584	0.306786
0.317385	0.306816
0.321826	0.307003
0.324911	0.307057
0.328262	0.30745
0.329563	0.308881
0.330283	0.308964
0.33063	0.309925
0.331367	0.310203
0.334205	0.311056
0.334874	0.311565
0.335361	0.312148
0.335693	0.31304
0.335875	0.313255
0.335885	0.313453
0.336553	0.314647
0.336825	0.314914
0.338814	0.315065
0.339311	0.317154
0.339498	0.317356
0.339678	0.317886
0.341246	0.318466
0.341503	0.318561
0.342012	0.318936
0.342433	0.319568
0.342815	0.319643
0.343796	0.320295
0.344192	0.320964
0.34498	0.321148
0.346451	0.321809
0.346452	0.322327
0.347661	0.323537
0.348595	0.325084
0.349081	0.326572
0.357512	0.328709
0.359442	0.329753
0.359503	0.330243
0.359895	0.330849
0.363297	0.332589
0.363818	0.333215
0.364114	0.333536
0.365938	0.334105
0.366077	0.335298
0.366241	0.335405
0.366509	0.335487
0.367544	0.335566
0.370086	0.335591
0.370479	0.336911
0.372998	0.337409
0.376763	0.337687
0.389845	0.338312
0.390062	0.340072
0.397617	0.340328
0.397789	0.344868
0.398893	0.345074
0.399898	0.348247
0.401488	0.350157
0.414804	0.350539
0.443355	0.355574
0.479729	0.356714
0.21676	0.358361
0.235738	0.360376
0.239469	0.364578
0.245673	0.364643
0.249576	0.36671
0.255996	0.38718
0.259387	0.39352
0.260334	0.42106
0.260923	0.431237
0.262376	0.459761
0.264704	0.208312
0.264883	0.210483
0.26655	0.211049
0.267034	0.221037
0.26823	0.22319
0.268862	0.225919
0.273761	0.228262
0.277318	0.232515
0.279283	0.232972
0.286468	0.235393
0.287441	0.239294
0.294085	0.243529
0.295123	0.247433
0.297381	0.247736
0.297447	0.251613
0.297465	0.252496
0.299987	0.254693
0.300354	0.259551
0.301429	0.26033
0.302213	0.260478
0.30275	0.261549
0.303838	0.262686
0.305931	0.263052
0.3072	0.263131
0.307604	0.263605
0.307803	0.264345
0.308149	0.264516
0.309652	0.266813
0.309914	0.268732
0.310532	0.269825
0.31092	0.270672
0.312002	0.271914
0.312212	0.273885
0.313746	0.276358
0.314106	0.277189
0.314357	0.27813
0.316059	0.279072
0.316241	0.279131
0.318324	0.279486
0.318658	0.279525
0.318974	0.280281
0.320029	0.280807
0.321151	0.282237
0.323891	0.284709
0.325803	0.28517
0.326432	0.285243
0.330169	0.285376
0.330218	0.285642
0.331296	0.286195
0.332618	0.287661
0.332717	0.288688
0.333854	0.288745
0.334851	0.289462
0.335139	0.29129
0.335474	0.292244
0.335482	0.292316
0.336619	0.29305
0.336815	0.29414
0.338286	0.29454
0.338814	0.296606
0.339447	0.296826
0.340426	0.297386
0.340707	0.298418
0.340715	0.298443
0.343115	0.300315
0.344723	0.300786
0.345143	0.301525
0.346693	0.302006
0.347912	0.302921
0.348793	0.303025
0.349811	0.30318
0.35211	0.303718
0.353057	0.304224
0.353062	0.304998
0.356496	0.305714
0.361027	0.305971
0.361165	0.306573
0.361849	0.308438
0.361866	0.309227
0.36233	0.310907
0.362571	0.312191
0.363191	0.313669
0.363295	0.318718
0.364354	0.322309
0.36586	0.322552
0.367202	0.32324
0.368326	0.325754
0.370213	0.326965
0.372051	0.327322
0.37306	0.32783
0.375227	0.327913
0.377323	0.328535
0.380739	0.330745
0.385157	0.331743
0.389535	0.331873
0.390949	0.332004
0.391194	0.334372
0.393023	0.33463
0.393079	0.33506
0.395112	0.335134
0.400256	0.336033
0.401558	0.336668
0.403568	0.336775
0.404491	0.337855
0.409897	0.339087
0.418354	0.341229
0.424505	0.341441
0.426502	0.34533
0.449498	0.34667
0.230499	0.349348
0.237069	0.351094
0.240077	0.353736
0.258404	0.354137
0.260079	0.355021
0.262865	0.357288
0.271669	0.357558
0.273867	0.361189
0.274587	0.361233
0.274639	0.361469
0.274654	0.362233
0.275892	0.363551
0.276343	0.363793
0.277401	0.364118
0.282915	0.364401
0.284734	0.374251
0.286364	0.375311
0.288472	0.376606
0.289368	0.378167
0.291571	0.379561
0.291653	0.379852
0.294595	0.381993
0.294646	0.389589
0.295228	0.391553
0.297115	0.39764
0.29893	0.398342
0.302696	0.401564
0.304574	0.403168
0.304817	0.406646
0.305661	0.420824
0.306409	0.435409
0.307571	0.460423
0.309231	0.241964
0.309491	0.244121
0.310654	0.247191
0.310712	0.249824
0.310804	0.25152
0.310889	0.25541
0.311509	0.256401
0.313156	0.257595
0.313694	0.258349
0.314159	0.261875
0.316616	0.262864
0.318515	0.265653
0.319885	0.274181
0.321107	0.275026
0.322539	0.275777
0.323368	0.279094
0.325434	0.280041
0.326038	0.280084
0.326803	0.280852
0.326965	0.280878
0.330258	0.281545
0.330739	0.282795
0.330762	0.284192
0.331001	0.284428
0.332513	0.285273
0.334041	0.286011
0.33702	0.286756
0.339122	0.28711
0.340705	0.287395
0.341743	0.287702
0.342418	0.289814
0.342681	0.29056
0.34505	0.294891
0.345259	0.295046
0.345385	0.297111
0.346327	0.298576
0.346778	0.299921
0.347263	0.300352
0.348575	0.300357
0.350749	0.300526
0.351042	0.301809
0.351878	0.303407
0.353398	0.303684
0.355918	0.303942
0.362572	0.304618
0.362882	0.304719
0.362888	0.305001
0.363884	0.305844
0.364302	0.306126
0.364509	0.306471
0.365595	0.306498
0.367862	0.307403
0.368453	0.307553
0.368957	0.307908
0.370032	0.308538
0.372903	0.309748
0.373261	0.310052
0.373382	0.311372
0.373902	0.311948
0.374316	0.312513
0.374508	0.312824
0.377756	0.312844
0.378686	0.312921
0.382537	0.313831
0.383864	0.315454
0.386125	0.316144
0.388211	0.317245
0.390281	0.317543
0.392364	0.317667
0.394214	0.318059
0.395628	0.318228
0.397695	0.319429
0.401392	0.319836
0.405358	0.321933
0.432201	0.324459
0.444467	0.330184
0.449297	0.330579
0.452242	0.331691
0.455299	0.331952
0.457525	0.33343
0.523036	0.333941
0.529333	0.335873
0.764763	0.337139
0.251127	0.337784
0.255494	0.338096
0.261674	0.339623
0.27584	0.340081
0.276474	0.341259
0.276744	0.341305
0.279888	0.343965
0.282885	0.345272
0.285496	0.345386
0.286228	0.348105
0.286557	0.349202
0.28803	0.349663
0.289831	0.34986
0.290062	0.352138
0.295084	0.352714
0.29622	0.357536
0.297825	0.358223
0.29897	0.359951
0.300194	0.36208
0.303835	0.362675
0.305341	0.362786
0.308573	0.363074
0.310975	0.363287
0.311926	0.364751
0.31208	0.366417
0.312891	0.367223
0.314467	0.368133
0.314717	0.368676
0.316683	0.369921
0.316894	0.370651
0.318197	0.371444
0.320172	0.371553
0.32457	0.373837
0.325854	0.374511
0.328286	0.375041
0.330277	0.391145
0.332191	0.391939
0.335067	0.393058
0.335147	0.396066
0.33629	0.396097
0.338501	0.398543
0.341263	0.398917
0.34243	0.405726
0.343175	0.408137
0.343515	0.408216
0.344973	0.409524
0.345186	0.416799
0.345683	0.420941
0.345999	0.426508
0.353242	0.440568
0.355881	0.455211
0.360607	0.455565
0.36079	0.467465
0.362545	0.538242
0.363393	0.24136
0.36401	0.253893
0.364181	0.257483
0.365064	0.271881
0.366553	0.273112
0.367901	0.27631
0.36812	0.277733
0.370803	0.278471
0.373256	0.278493
0.373456	0.281625
0.375674	0.282216
0.375694	0.282253
0.379013	0.282608
0.37958	0.283593
0.379941	0.285241
0.380515	0.287136
0.38085	0.290076
0.382461	0.294848
0.385414	0.29637
0.386997	0.297454
0.38909	0.297935
0.389617	0.302453
0.391385	0.302469
0.391693	0.304151
0.392581	0.304696
0.393419	0.304717
0.396497	0.305934
0.39932	0.306553
0.401036	0.308314
0.402432	0.308759
0.40301	0.30884
0.409787	0.309172
0.409816	0.310558
0.419957	0.311461
0.422517	0.312047
0.426484	0.312607
0.428963	0.31304
0.448379	0.313389
0.450192	0.314222
0.451675	0.31541
0.454139	0.316828
0.461105	0.318656
0.479759	0.318891
0.483432	0.320845
0.49716	0.321041
0.508392	0.321381
0.517612	0.321476
0.550905	0.321573
0.243778	0.322035
0.246617	0.322625
0.256778	0.323552
0.265548	0.323847
0.26836	0.325697
0.274584	0.325767
0.275116	0.326179
0.281239	0.327055
0.294837	0.330071
0.295622	0.330722
0.295687	0.331868
0.298747	0.332769
0.301285	0.334448
0.310482	0.337002
0.312286	0.338363
0.318427	0.338568
0.320937	0.338676
0.32283	0.339374
0.327694	0.340003
0.33056	0.340323
0.331131	0.340684
0.331911	0.341374
0.332125	0.342027
0.33224	0.342653
0.335005	0.342711
0.335307	0.344725
0.341143	0.345896
0.341556	0.350853
0.347718	0.353362
0.348056	0.354561
0.351271	0.355218
0.35466	0.356899
0.358696	0.357474
0.360948	0.359911
0.362772	0.360229
0.362939	0.360501
0.363733	0.360942
0.364331	0.362562
0.366827	0.362595
0.366997	0.363061
0.36829	0.363525
0.368508	0.363671
0.369859	0.363948
0.372685	0.366789
0.373235	0.368466
0.373855	0.369175
0.375243	0.371529
0.376946	0.371614
0.376957	0.373903
0.377761	0.375237
0.38839	0.377921
0.389118	0.380065
0.393607	0.38386
0.396761	0.388952
0.399346	0.390399
0.403081	0.393123
0.404801	0.395673
0.407917	0.395995
0.410421	0.396725
0.42975	0.40251
0.441584	0.405361
0.450242	0.407629
0.455508	0.409728
0.460373	0.420154
0.481569	0.423814
0.268891	0.428261
0.273446	0.432141
0.275431	0.4542
0.276022	0.474776
0.303412	0.248308
0.305843	0.252507
0.306349	0.252544
0.307254	0.253496
0.308013	0.254705
0.309136	0.256089
0.311899	0.265072
0.31663	0.274729
0.317225	0.275425
0.319051	0.286063
0.322522	0.286193
0.324936	0.295103
0.328355	0.295536
0.333038	0.299116
0.334698	0.299386
0.335477	0.30056
0.336843	0.300675
0.3419	0.301583
0.342164	0.303359
0.343371	0.303594
0.344556	0.30813
0.349932	0.309707
0.352128	0.311213
0.353293	0.314602
0.355916	0.316312
0.359013	0.316584
0.359361	0.317087
0.360783	0.317154
0.362926	0.317889
0.363311	0.319839
0.363585	0.322004
0.365786	0.32222
0.366408	0.323024
0.367134	0.323579
0.368229	0.325192
0.371311	0.325247
0.373089	0.325405
0.37487	0.325662
0.377823	0.327987
0.379584	0.33153
0.383925	0.331946
0.386647	0.332322
0.389126	0.332897
0.392052	0.335571
0.395098	0.337704
0.404619	0.337839
0.419162	0.338863
0.420393	0.339963
0.422442	0.340369
0.423315	0.34062
0.432839	0.343169
0.433171	0.343491
0.434512	0.345024
0.436493	0.347576
0.441033	0.347846
0.449109	0.348112
0.457374	0.350672
0.464115	0.351019
0.467571	0.351291
0.469729	0.35332
0.47472	0.35417
0.480482	0.357275
0.489958	0.359272
0.493035	0.360779
0.520351	0.361401
0.523681	0.362272
0.542058	0.362275
0.284103	0.366827
0.284262	0.36696
0.292194	0.366994
0.294169	0.37036
0.295354	0.372878
0.305371	0.374093
0.306429	0.375161
0.314681	0.375757
0.31916	0.377149
0.325298	0.390147
0.33682	0.391368
0.337063	0.392101
0.337586	0.395849
0.337804	0.395984
0.342792	0.397571
0.345641	0.397654
0.348235	0.398236
0.349973	0.398686
0.353818	0.399487
0.356795	0.402561
0.358569	0.416818
0.360574	0.418228
0.361402	0.422074
0.36196	0.423219
0.362296	0.430598
0.364656	0.440718
0.364957	0.446725
0.367151	0.473638
0.369306	0.510853
0.371416	0.592742
0.373541	0.23504
0.374919	0.247444
0.376365	0.248591
0.378197	0.252716
0.379387	0.252773
0.38073	0.265853
0.382177	0.274131
0.386025	0.275459
0.388615	0.276411
0.388697	0.281382
0.390651	0.281644
0.393338	0.283045
0.393698	0.284804
0.395069	0.285055
0.398744	0.285205
0.400853	0.286837
0.401084	0.28866
0.402951	0.290134
0.403914	0.290907
0.40666	0.291042
0.407323	0.29449
0.40789	0.296565
0.417509	0.298225
0.417578	0.298612
0.417868	0.300473
0.419239	0.301892
0.420237	0.302828
0.420562	0.30296
0.422795	0.305204
0.425513	0.306701
0.42591	0.308946
0.426285	0.309463
0.431897	0.309562
0.432199	0.309839
0.434828	0.311126
0.448752	0.31264
0.449546	0.312763
0.456607	0.319213
0.458119	0.321881
0.460766	0.321983
0.472786	0.322549
0.477315	0.32321
0.483339	0.326092
0.488751	0.326929
0.518094	0.327079
0.570052	0.327689
0.258637	0.329017
0.26075	0.330235
0.278591	0.331645
0.282247	0.331815
0.286403	0.332465
0.290824	0.334923
0.302879	0.336831
0.310938	0.337784
0.318283	0.338021
0.321478	0.338464
0.326361	0.340912
0.33136	0.341907
0.333221	0.342892
0.333451	0.344251
0.334379	0.344588
0.335345	0.3446
0.336687	0.344968
0.337413	0.348636
0.337661	0.349622
0.337745	0.352133
0.339015	0.352822
0.339022	0.354769
0.342317	0.356102
0.345402	0.357712
0.3475	0.359794
0.348802	0.360288
0.349807	0.362739
0.355077	0.366594
0.360985	0.369052
0.361462	0.369903
0.364327	0.371129
0.364554	0.372492
0.368589	0.372729
0.370483	0.373811
0.370748	0.374649
0.375878	0.375248
0.376758	0.37816
0.385934	0.378264
0.386004	0.378863
0.387804	0.380328
0.390218	0.385854
0.395304	0.390223
0.395325	0.391152
0.396135	0.397696
0.399371	0.399147
0.406783	0.39981
0.407054	0.400847
0.410873	0.402094
0.419286	0.404136
0.427057	0.406839
0.430731	0.408483
0.433594	0.423756
0.437566	0.426022
0.440111	0.431336
0.440283	0.442715
0.452323	0.445741
0.459119	0.448145
0.467353	0.458794
0.468473	0.459673
0.471553	0.465553
0.480796	0.484669
0.483521	0.49778
0.48603	0.498074
0.496392	0.512588
0.511021	0.776671
0.513966	0.257521
0.516695	0.266431
0.526698	0.287843
0.529327	0.290626
0.545111	0.293491
0.54536	0.301645
0.56027	0.303753
0.277686	0.303929
0.289622	0.306459
0.290791	0.306526
0.291722	0.308179
0.294889	0.312626
0.299089	0.31345
0.310888	0.313825
0.311136	0.3212
0.312852	0.324799
0.330228	0.326676
0.331699	0.327291
0.332288	0.327384
0.333206	0.330582
0.333835	0.331222
0.335621	0.332006
0.338881	0.332599
0.338975	0.334769
0.339515	0.335616
0.341864	0.335664
0.343581	0.335755
0.343664	0.336511
0.347062	0.336688
0.348169	0.338107
0.350935	0.339197
0.354319	0.341802
0.359212	0.344736
0.361144	0.34504
0.36461	0.34506
0.366974	0.349014
0.368767	0.350615
0.371572	0.350715
0.372483	0.353811
0.372738	0.35407
0.373027	0.355872
0.376627	0.360454
0.379097	0.363816
0.382855	0.366373
0.386376	0.368935
0.387576	0.369947
0.388435	0.37948
0.389464	0.383908
0.397492	0.387787
0.39941	0.388104
0.400092	0.388735
0.412898	0.38999
0.419311	0.391327
0.424855	0.393104
0.42748	0.393221
0.429534	0.393961
0.433825	0.394183
0.44986	0.39735
0.451207	0.402491
0.452439	0.409123
0.454193	0.409448
0.458296	0.410616
0.465562	0.416911
0.466864	0.425054
0.470274	0.426471
0.472535	0.427799
0.475399	0.445652
0.477954	0.445682
0.483877	0.450854
0.484803	0.457291
0.485613	0.460189
0.486066	0.470639
0.488148	0.473724
0.493734	0.48492
0.494036	0.490206
0.505302	0.494234
0.513214	0.494419
0.5151	0.526545
0.516127	0.574552
0.567373	0.28339
0.308307	0.285605
0.319496	0.312094
0.326988	0.314527
0.335168	0.319102
0.356434	0.321002
0.361231	0.322268
0.372473	0.331059
0.376382	0.331724
0.389951	0.332459
0.392035	0.335668
0.392951	0.3369
0.393947	0.33833
0.396195	0.344035
0.401357	0.345724
0.414047	0.347563
0.419271	0.34876
0.419546	0.353385
0.419998	0.354276
0.423149	0.355797
0.42622	0.357521
0.42804	0.361151
0.428919	0.361893
0.430191	0.363793
0.430754	0.365186
0.431786	0.367371
0.434373	0.36817
0.435538	0.368536
0.437821	0.368537
0.438414	0.37142
0.451301	0.372902
0.452083	0.374863
0.45581	0.376463
0.458048	0.376648
0.474826	0.376943
0.475311	0.380559
0.485576	0.385234
0.488677	0.390892
0.489227	0.391656
0.489577	0.392604
0.492984	0.392605
0.499872	0.393756
0.532796	0.393807
0.542367	0.396392
0.557605	0.397626
0.590553	0.398113
0.676302	0.401424
0.702935	0.40261
0.298016	0.402827
0.307809	0.403346
0.321102	0.404653
0.338252	0.406241
0.342989	0.407922
0.34792	0.408469
0.355126	0.411736
0.359218	0.412089
0.361233	0.420928
0.362703	0.42153
0.363044	0.423673
0.365816	0.425277
0.367934	0.425799
0.368214	0.42702
0.368818	0.427495
0.369674	0.429262
0.372569	0.433462
0.374913	0.434677
0.378413	0.444273
0.380739	0.445808
0.383785	0.446318
0.393006	0.447984
0.397394	0.452453
0.397884	0.468722
0.408812	0.4704
0.420746	0.47764
0.427452	0.506574
0.427917	0.510811
0.427945	0.521158
0.430585	0.544204
0.431757	0.55412
0.435809	0.243051
0.436778	0.2799
0.440641	0.285975
0.444686	0.287027
0.451311	0.290106
0.45205	0.305785
0.45571	0.306811
0.458142	0.310427
0.475223	0.311599
0.478349	0.321048
0.479883	0.325028
0.489188	0.326956
0.523715	0.329476
0.553129	0.330915
0.563378	0.3315
0.583786	0.333353
0.584667	0.334462
0.330508	0.334465
0.337172	0.334823
0.337651	0.335242
0.340363	0.33759
0.345999	0.339878
0.353618	0.341388
0.355022	0.349214
0.357269	0.35106
0.359583	0.351198
0.362956	0.352488
0.36299	0.35315
0.365819	0.353301
0.375025	0.353507
0.375363	0.354074
0.388048	0.359054
0.388893	0.36146
0.39539	0.361859
0.397456	0.363062
0.399577	0.365876
0.419456	0.366822
0.419932	0.366949
0.421056	0.367079
0.42217	0.370884
0.424442	0.372353
0.429654	0.372871
0.430883	0.377524
0.437005	0.380972
0.437561	0.381234
0.440961	0.381312
0.441035	0.381841
0.44649	0.388389
0.446666	0.388556
0.448276	0.389473
0.449895	0.392702
0.453549	0.392961
0.454899	0.399309
0.457456	0.402129
0.458895	0.403511
0.46548	0.406188
0.477023	0.406224
0.484829	0.407458
0.487513	0.408236
0.491983	0.408431
0.511228	0.408446
0.516806	0.409186
0.522993	0.412439
0.529312	0.416507
0.540057	0.417721
0.542444	0.424781
0.608637	0.427176
0.61378	0.428269
0.299302	0.430764
0.313413	0.438335
0.317004	0.440093
0.319172	0.442298
0.319489	0.445114
0.332718	0.446703
0.348958	0.44839
0.365664	0.449332
0.366299	0.45109
0.374807	0.451488
0.38052	0.451892
0.382447	0.452859
0.388831	0.461015
0.399751	0.466114
0.411702	0.467203
0.41376	0.490769
0.421098	0.506273
0.428852	0.508253
0.428908	0.525534
0.429804	0.543268
0.434557	0.290816
0.441151	0.291145
0.448655	0.302845
0.463393	0.306629
0.478154	0.312201
0.489073	0.312467
0.49679	0.322638
0.500628	0.325999
0.505655	0.328514
0.514751	0.332575
0.552792	0.338221
0.56663	0.340242
0.600943	0.346238
0.31712	0.348641
0.318577	0.358356
0.332004	0.362425
0.351114	0.365025
0.352419	0.366774
0.357453	0.369805
0.362946	0.371055
0.37011	0.371492
0.391668	0.371815
0.394574	0.373424
0.404328	0.375175
0.404394	0.382768
0.406478	0.389543
0.409744	0.38967
0.416461	0.391633
0.421128	0.391981
0.425284	0.394323
0.441136	0.396318
0.445192	0.396766
0.445788	0.398232
0.446852	0.400251
0.453988	0.402511
0.456682	0.403917
0.456729	0.410228
0.45771	0.412894
0.459435	0.41292
0.469478	0.414613
0.473824	0.418603
0.47501	0.419196
0.488021	0.422525
0.4993	0.426238
0.501597	0.427884
0.544662	0.429287
0.545692	0.42992
0.574923	0.430029
0.579564	0.431829
0.59122	0.432479
0.280325	0.433887
0.296908	0.436974
0.341162	0.446064
0.355312	0.447018
0.361955	0.454222
0.366856	0.45585
0.374891	0.456348
0.385186	0.461566
0.392394	0.464806
0.393948	0.470938
0.399056	0.509759
0.406625	0.515782
0.425234	0.517009
0.426463	0.5383
0.432673	0.552848
0.434751	0.558151
0.436385	0.301047
0.440967	0.311899
0.441708	0.322787
0.450783	0.332639
0.452044	0.334391
0.460735	0.336354
0.475377	0.336771
0.481855	0.340687
0.487956	0.343036
0.490317	0.3461
0.494477	0.351091
0.502433	0.353439
0.503756	0.354283
0.512574	0.355074
0.522961	0.359712
0.525569	0.363471
0.53519	0.364841
0.543326	0.367594
0.57588	0.372265
0.59537	0.380268
0.634722	0.389647
0.261217	0.393987
0.318559	0.395551
0.347456	0.398499
0.347904	0.401421
0.358597	0.40151
0.368008	0.401721
0.368421	0.403969
0.382671	0.410322
0.389578	0.412113
0.389751	0.412205
0.391997	0.413437
0.394118	0.417013
0.400079	0.420337
0.409907	0.426919
0.410819	0.427475
0.423814	0.427763
0.424691	0.428279
0.427812	0.42919
0.430389	0.429963
0.452454	0.444117
0.453144	0.453419
0.453948	0.45384
0.456165	0.457106
0.458255	0.459141
0.483228	0.468511
0.485818	0.473417
0.493999	0.48197
0.495318	0.484465
0.496035	0.48861
0.503066	0.497354
0.513033	0.519982
0.51531	0.595198
0.524259	0.291736
0.532875	0.299368
0.543735	0.306741
0.545686	0.30986
0.560955	0.317855
0.573653	0.317991
0.575012	0.339527
0.576611	0.343894
0.578207	0.349089
0.594854	0.358347
0.595805	0.361859
0.345565	0.362405
0.366677	0.363974
0.379473	0.365339
0.397156	0.367148
0.397434	0.367221
0.413906	0.373424
0.418936	0.375973
0.421036	0.377577
0.423077	0.381531
0.424947	0.382729
0.433449	0.392232
0.43628	0.394038
0.452994	0.395606
0.456896	0.397678
0.461411	0.400177
0.466749	0.401204
0.466843	0.403609
0.470815	0.407015
0.480918	0.408277
0.481074	0.408707
0.481308	0.422866
0.488114	0.423176
0.509495	0.424029
0.516487	0.425334
0.520753	0.425394
0.540906	0.427426
0.543442	0.427863
0.605779	0.42874
0.34085	0.433386
0.346603	0.434337
0.359132	0.435743
0.370799	0.44614
0.375731	0.448549
0.380746	0.449455
0.401995	0.45167
0.418333	0.456814
0.421	0.458281
0.423385	0.460087
0.427291	0.462715
0.431389	0.463924
0.431753	0.467471
0.445731	0.470992
0.445806	0.472189
0.448855	0.479773
0.451326	0.483774
0.458175	0.485094
0.458401	0.490083
0.466463	0.497569
0.482823	0.51224
0.488614	0.512622
0.497338	0.545531
0.505309	0.570473
0.511351	0.613207
0.511657	0.63257
0.513806	0.634021
0.548263	0.664804
0.557893	0.678785
0.558926	0.295091
0.581657	0.296294
0.602469	0.302119
0.605415	0.3151
0.699801	0.336572
0.336773	0.341097
0.368079	0.34127
0.380106	0.345524
0.408048	0.350276
0.408352	0.353235
0.4258	0.353348
0.427131	0.365677
0.433044	0.366027
0.437118	0.367764
0.440197	0.372209
0.442261	0.373628
0.444686	0.376711
0.45392	0.381946
0.454176	0.382156
0.46014	0.382525
0.472798	0.389399
0.475249	0.392042
0.477152	0.392165
0.479784	0.394582
0.49115	0.398011
0.495766	0.403565
0.503261	0.409554
0.509479	0.411888
0.511638	0.412966
0.545891	0.421255
0.557995	0.422405
0.590767	0.423231
0.607324	0.425169
0.321613	0.427203
0.356904	0.430275
0.357612	0.435107
0.38786	0.442839
0.395804	0.446873
0.401246	0.452751
0.40417	0.455105
0.413209	0.458988
0.417925	0.473377
0.418523	0.480006
0.424233	0.480169
0.436552	0.482863
0.441786	0.490702
0.442586	0.49556
0.455986	0.499829
0.460616	0.500934
0.461779	0.504626
0.488566	0.517082
0.507283	0.524434
0.513018	0.525021
0.515723	0.541988
0.51756	0.543032
0.523412	0.544017
0.544656	0.546541
0.551466	0.547282
0.55154	0.550892
0.570215	0.553852
0.571726	0.55925
0.58384	0.568403
0.609833	0.613324
0.627865	0.623539
0.683434	0.648902
0.749085	0.302258
1.03772	0.30782
0.313349	0.315958
0.357495	0.324223
0.364317	0.34645
0.369395	0.354393
0.381039	0.362274
0.385937	0.363957
0.389237	0.365937
0.415428	0.366382
0.418798	0.373009
0.420822	0.377215
0.422906	0.381997
0.425921	0.385369
0.427609	0.387198
0.428695	0.391287
0.436822	0.392807
0.437162	0.394033
0.442676	0.394772
0.452781	0.395172
0.452845	0.406913
0.454341	0.412629
0.458689	0.412816
0.463676	0.418898
0.467129	0.423523
0.476411	0.427437
0.483649	0.429262
0.484207	0.429378
0.485942	0.42982
0.491662	0.430765
0.493871	0.433524
0.502259	0.433899
0.50851	0.438215
0.511893	0.439192
0.513013	0.448926
0.52105	0.451585
0.560538	0.456904
0.577367	0.45759
0.600491	0.465427
0.609469	0.479865
0.639256	0.481643
0.730764	0.484273
0.350134	0.486046
0.370692	0.486476
0.371791	0.491299
0.378139	0.491714
0.381482	0.494656
0.385843	0.495904
0.388724	0.500431
0.394456	0.509476
0.406133	0.51137
0.422278	0.513735
0.423555	0.519127
0.429814	0.521742
0.433499	0.524059
0.452656	0.530725
0.452766	0.550229
0.459348	0.575969
0.460777	0.302167
0.46387	0.331254
0.478385	0.333587
0.51004	0.342408
0.512606	0.345388
0.519734	0.353514
0.546122	0.358029
0.553147	0.35976
0.581114	0.362893
0.609579	0.366016
0.619299	0.377765
0.633279	0.379399
0.644991	0.394973
0.645992	0.395086
0.681324	0.39905
0.701308	0.404163
0.705042	0.404165
0.39306	0.40611
0.393155	0.417816
0.403637	0.421343
0.433808	0.423524
0.447992	0.424469
0.455333	0.425821
0.462615	0.425925
0.463711	0.429494
0.470515	0.429674
0.479535	0.431356
0.488741	0.435553
0.494035	0.43878
0.513467	0.447305
0.517178	0.450836
0.52607	0.450847
0.529832	0.456729
0.546853	0.461302
0.546871	0.463595
0.550881	0.470688
0.557955	0.474462
0.561682	0.483545
0.566259	0.488577
0.575819	0.492871
0.578614	0.513175
0.603142	0.517317
0.603174	0.519212
0.603736	0.525219
0.628214	0.545009
0.7418	0.548992
0.879941	0.558553
0.310443	0.571307
0.327541	0.582718
0.386576	0.58946
0.388622	0.596292
0.41771	0.626716
0.445323	0.303031
0.445615	0.316556
0.45251	0.338251
0.458027	0.344392
0.458806	0.348554
0.468578	0.352831
0.475525	0.35934
0.481265	0.38072
0.482985	0.388261
0.507192	0.392965
0.511134	0.394214
0.512507	0.407942
0.513307	0.409677
0.515363	0.417235
0.516184	0.421104
0.517911	0.427819
0.518537	0.430376
0.532937	0.432922
0.537811	0.433202
0.551754	0.434978
0.582357	0.440258
0.584392	0.446037
0.584582	0.449209
0.630424	0.451732
0.656729	0.454099
0.378411	0.454276
0.389742	0.45493
0.396338	0.458688
0.399487	0.463785
0.428151	0.470794
0.429661	0.471969
0.441467	0.485434
0.45262	0.485771
0.453021	0.493103
0.45332	0.498577
0.460385	0.500623
0.475813	0.503867
0.479206	0.508625
0.481064	0.510565
0.482854	0.522804
0.483342	0.526577
0.483377	0.544897
0.489055	0.54509
0.492002	0.546975
0.496578	0.551532
0.511875	0.585467
0.515914	0.628396
0.521914	0.35891
0.522187	0.361093
0.530641	0.367852
0.557122	0.368953
0.569965	0.372703
0.577028	0.375623
0.601044	0.38027
0.64939	0.405457
0.684136	0.416754
0.727174	0.420375
0.796616	0.422103
1.03153	0.423628
0.328465	0.431758
0.382839	0.438559
0.390383	0.440029
0.393089	0.444405
0.411533	0.449291
0.422716	0.453716
0.448909	0.453877
0.450531	0.454768
0.45956	0.45775
0.467636	0.464227
0.468267	0.46505
0.471194	0.476016
0.47788	0.48125
0.4822	0.482929
0.483211	0.487576
0.486039	0.495009
0.491265	0.518686
0.494525	0.519696
0.508968	0.519814
0.513512	0.522121
0.514236	0.5245
0.515255	0.530329
0.516377	0.545352
0.537528	0.559694
0.543379	0.559958
0.545991	0.561282
0.554533	0.57313
0.586799	0.607284
0.618066	0.60746
0.629085	0.612216
0.671152	0.622659
0.84777	0.728953
0.423544	0.306375
0.424825	0.357984
0.430893	0.369972
0.436156	0.375142
0.460517	0.382004
0.484991	0.384628
0.503994	0.389101
0.509717	0.393735
0.509837	0.40071
[truncated: 2,645 more rows]

## Sheet: Fig. 5 panel e
counts_per_cluster_DMSO_animal_2	counts_per_cluster_Forskolin_animal_2
8	8
8	8
8	8
8	8
8	8
8	8
8	8
8	8
8	8
8	8
8	8
8	8
8	8
8	8
8	8
8	8
8	8
8	8
8	8
8	8
8	8
8	8
8	8
8	8
8	8
8	8
8	8
8	8
8	8
8	8
8	8
8	8
8	8
8	8
8	8
8	8
8	8
8	8
8	8
8	8
8	8
8	8
8	8
8	8
8	8
8	8
8	8
8	8
8	8
8	8
8	8
8	8
8	8
8	8
8	8
8	8
8	8
8	8
8	8
8	8
8	8
8	8
8	8
8	8
8	8
8	8
8	8
8	8
8	8
8	8
8	8
8	8
8	8
8	8
8	8
8	8
8	8
8	8
8	8
8	8
8	8
8	8
8	8
8	8
8	8
8	8
8	8
8	8
8	8
8	8
8	8
8	8
8	8
8	8
8	9
8	9
8	9
8	9
8	9
8	9
8	9
8	9
9	9
9	9
9	9
9	9
9	9
9	9
9	9
9	9
9	9
9	9
9	9
9	9
9	9
9	9
9	9
9	9
9	9
9	9
9	9
9	9
9	9
9	9
9	9
9	9
9	9
9	9
9	9
9	9
9	9
9	9
9	9
9	9
9	9
9	9
9	9
9	9
9	9
9	9
9	9
9	9
9	9
9	9
9	9
9	9
9	9
9	9
9	9
9	9
9	9
9	9
9	9
9	9
9	9
9	9
9	9
9	9
9	9
9	9
9	9
9	9
9	9
9	9
9	9
9	9
9	9
9	9
9	9
9	9
9	9
9	9
9	9
9	9
9	9
9	9
9	9
9	9
9	9
9	9
9	9
9	9
9	9
9	9
9	9
9	9
9	9
9	9
9	9
9	9
9	9
9	9
9	9
9	9
9	9
9	9
9	9
9	9
9	9
9	9
9	9
9	9
9	9
9	9
9	9
9	9
9	9
9	9
9	9
9	9
9	9
9	9
9	9
9	9
9	9
9	9
9	9
9	9
9	9
9	9
9	9
9	9
9	9
9	9
9	9
9	9
9	9
9	9
9	9
9	9
9	9
9	9
9	9
9	9
9	9
9	9
9	9
9	9
9	9
9	9
9	9
9	9
9	9
9	9
9	9
9	9
10	9
10	9
10	9
10	9
10	9
10	9
10	9
10	9
10	9
10	9
10	9
10	9
10	9
10	9
10	9
10	9
10	9
10	9
10	9
10	9
10	9
10	9
10	9
10	9
10	9
10	9
10	9
10	9
10	9
10	9
10	9
10	9
10	9
10	9
10	9
10	9
10	9
10	9
10	9
10	9
10	9
10	9
10	9
10	9
10	9
10	9
10	10
10	10
10	10
10	10
10	10
10	10
10	10
10	10
10	10
10	10
10	10
10	10
10	10
10	10
10	10
10	10
10	10
10	10
10	10
10	10
10	10
10	10
10	10
10	10
10	10
10	10
10	10
10	10
10	10
10	10
10	10
10	10
10	10
10	10
10	10
10	10
10	10
10	10
10	10
10	10
10	10
10	10
10	10
10	10
10	10
10	10
10	10
10	10
10	10
10	10
10	10
10	10
10	10
10	10
10	10
10	10
10	10
10	10
10	10
10	10
10	10
10	10
10	10
10	10
10	10
10	10
10	10
10	10
10	10
10	10
10	10
10	10
10	10
10	10
10	10
10	10
10	10
10	10
10	10
10	10
10	10
10	10
10	10
10	10
10	10
10	10
10	10
10	10
10	10
10	10
10	10
10	10
10	10
10	10
10	10
10	10
10	10
10	10
10	10
10	10
10	10
10	10
10	10
10	10
10	10
10	10
10	10
10	10
10	10
10	10
10	10
10	10
10	10
10	10
10	10
10	10
10	10
10	10
10	10
10	10
10	10
10	10
10	10
10	10
10	10
10	10
10	10
10	10
10	10
10	10
10	10
10	10
10	10
10	10
10	10
10	10
10	10
10	10
10	10
10	10
10	10
11	10
11	10
11	10
11	10
11	10
11	10
11	10
11	10
11	10
11	10
11	10
11	10
11	10
11	10
11	10
11	10
11	10
11	10
11	10
11	10
11	10
11	10
11	10
11	10
11	10
11	10
11	10
11	10
11	10
11	10
11	10
11	10
11	10
11	10
11	10
11	10
11	10
11	10
11	10
11	10
11	10
11	10
11	10
11	10
11	10
11	10
11	10
11	10
11	10
11	10
11	10
11	10
11	10
11	10
11	10
11	10
11	10
11	10
11	10
11	10
11	10
11	10
11	10
11	10
11	10
11	10
11	10
11	10
11	10
11	11
11	11
11	11
11	11
11	11
11	11
11	11
11	11
11	11
11	11
11	11
11	11
11	11
11	11
11	11
11	11
11	11
11	11
11	11
11	11
11	11
11	11
11	11
11	11
11	11
11	11
11	11
11	11
11	11
11	11
11	11
11	11
11	11
11	11
11	11
11	11
11	11
11	11
11	11
11	11
11	11
11	11
11	11
11	11
11	11
11	11
11	11
11	11
11	11
11	11
11	11
11	11
11	11
12	11
12	11
12	11
12	11
12	11
12	11
12	11
12	11
12	11
12	11
12	11
12	11
12	11
12	11
12	11
12	11
12	11
12	11
12	11
12	11
12	11
12	11
12	11
12	11
12	11
12	11
12	11
12	11
12	11
12	11
12	11
12	11
12	11
12	11
12	11
12	11
12	11
12	11
12	11
12	11
12	11
12	11
12	11
12	11
12	11
12	11
12	11
12	11
12	11
12	11
12	11
12	11
12	11
12	11
12	11
12	11
12	11
12	11
12	11
12	11
12	11
12	11
12	11
12	11
12	11
12	11
12	11
12	11
12	11
12	11
12	11
12	11
12	11
12	11
12	11
12	11
12	11
12	11
12	11
12	11
12	11
12	11
12	11
12	11
12	11
12	11
12	11
12	11
12	11
12	11
12	11
12	11
12	11
12	11
12	11
12	11
12	11
12	11
12	11
12	11
12	11
12	11
12	11
12	11
12	11
12	11
12	11
12	11
12	11
12	11
12	11
12	11
12	11
12	11
12	11
12	11
12	11
12	11
12	11
12	11
12	11
12	11
12	11
13	11
13	11
13	11
13	11
13	11
13	11
13	11
13	11
13	11
13	11
13	12
13	12
13	12
13	12
13	12
13	12
13	12
13	12
13	12
13	12
13	12
13	12
13	12
13	12
13	12
13	12
13	12
13	12
13	12
13	12
13	12
13	12
13	12
13	12
13	12
13	12
13	12
13	12
13	12
13	12
13	12
13	12
13	12
13	12
13	12
13	12
13	12
13	12
13	12
13	12
13	12
13	12
13	12
13	12
13	12
13	12
13	12
13	12
13	12
13	12
13	12
13	12
13	12
13	12
13	12
13	12
13	12
13	12
13	12
13	12
13	12
13	12
13	12
13	12
13	12
13	12
13	12
13	12
13	12
13	12
13	12
13	12
13	12
13	12
13	12
13	12
13	12
13	12
13	12
13	12
13	12
13	12
13	12
13	12
13	12
13	12
13	12
13	12
13	12
13	12
13	12
13	12
13	12
13	12
13	12
13	12
13	12
13	12
13	12
13	12
13	12
13	12
13	12
13	12
13	12
13	12
13	12
13	12
13	12
14	12
14	12
14	12
14	12
14	12
14	12
14	12
14	12
14	12
14	12
14	12
14	12
14	12
14	12
14	12
14	12
14	12
14	12
14	12
14	12
14	12
14	12
14	12
14	12
14	12
14	12
14	12
14	12
14	12
14	12
14	12
14	12
14	13
14	13
14	13
14	13
14	13
14	13
14	13
14	13
14	13
14	13
14	13
14	13
14	13
14	13
14	13
14	13
14	13
14	13
14	13
14	13
14	13
14	13
14	13
14	13
14	13
14	13
14	13
14	13
14	13
14	13
14	13
14	13
14	13
14	13
14	13
14	13
14	13
14	13
14	13
14	13
14	13
14	13
14	13
14	13
14	13
14	13
14	13
14	13
14	13
14	13
14	13
14	13
14	13
14	13
14	13
14	13
14	13
14	13
14	13
14	13
14	13
14	13
14	13
14	13
14	13
14	13
14	13
14	13
14	13
14	13
14	13
14	13
14	13
14	13
14	13
14	13
14	13
14	13
14	13
14	13
14	13
14	13
14	13
15	13
15	13
15	13
15	13
15	13
15	13
15	13
15	13
15	13
15	13
15	13
15	13
15	13
15	13
15	13
15	13
15	13
15	13
15	13
15	13
15	13
15	13
15	13
15	13
15	13
15	13
15	13
15	13
15	13
15	13
15	13
15	13
15	13
15	13
15	13
15	13
15	13
15	13
15	13
15	13
15	13
15	13
15	13
15	13
15	13
15	13
15	13
15	13
15	13
15	13
15	13
15	13
15	13
15	13
15	14
15	14
15	14
15	14
15	14
15	14
15	14
15	14
15	14
15	14
15	14
15	14
15	14
15	14
15	14
15	14
15	14
15	14
15	14
15	14
15	14
15	14
15	14
15	14
15	14
15	14
15	14
15	14
15	14
15	14
15	14
15	14
15	14
15	14
15	14
15	14
15	14
15	14
15	14
15	14
15	14
15	14
15	14
15	14
15	14
15	14
15	14
15	14
16	14
16	14
16	14
16	14
16	14
16	14
16	14
16	14
16	14
16	14
16	14
16	14
16	14
16	14
16	14
16	14
16	14
16	14
16	14
16	14
16	14
16	14
16	14
16	14
16	14
16	14
16	14
16	14
16	14
16	14
16	14
16	14
16	14
16	14
16	14
16	14
16	14
16	14
16	14
16	14
16	14
16	14
16	14
16	14
16	14
16	14
16	14
16	14
16	14
16	14
16	14
16	14
16	14
16	14
16	14
16	14
16	14
16	14
16	14
16	14
16	14
16	14
16	14
16	14
16	14
17	14
17	14
17	14
17	14
17	15
17	15
17	15
17	15
17	15
17	15
17	15
17	15
17	15
17	15
17	15
17	15
17	15
17	15
17	15
17	15
17	15
17	15
17	15
17	15
17	15
17	15
17	15
17	15
17	15
17	15
17	15
17	15
17	15
17	15
17	15
17	15
17	15
17	15
17	15
17	15
17	15
17	15
17	15
17	15
17	15
17	15
17	15
17	15
17	15
17	15
17	15
17	15
17	15
17	15
17	15
17	15
17	15
17	15
17	15
17	15
17	15
17	15
17	15
17	15
17	15
17	15
17	15
17	15
17	15
17	15
17	15
18	15
18	15
18	15
18	15
18	15
18	15
18	15
18	15
18	15
18	15
18	15
18	15
18	15
18	15
18	15
18	15
18	15
18	15
18	15
18	15
18	15
18	15
18	15
18	15
18	15
18	15
18	15
18	15
18	15
18	15
18	16
18	16
18	16
18	16
18	16
18	16
18	16
18	16
18	16
18	16
18	16
18	16
18	16
18	16
18	16
18	16
18	16
18	16
18	16
18	16
18	16
18	16
18	16
18	16
18	16
18	16
18	16
18	16
18	16
18	16
18	16
18	16
18	16
18	16
18	16
18	16
18	16
18	16
18	16
18	16
18	16
18	16
18	16
18	16
18	16
18	16
19	16
19	16
19	16
19	16
19	16
19	16
19	16
19	16
19	16
19	16
19	16
19	16
19	16
19	16
19	16
19	16
19	16
19	16
19	16
19	16
19	16
19	16
19	16
19	16
19	16
19	16
19	16
19	16
19	16
19	16
19	16
19	16
19	16
19	16
19	16
19	16
19	16
19	16
19	16
19	16
19	16
19	16
19	16
19	16
19	16
19	16
19	16
19	16
19	16
19	16
19	16
19	16
19	16
19	16
19	16
19	16
19	16
19	16
19	16
19	16
19	16
19	16
19	16
19	16
19	16
19	17
19	17
19	17
19	17
19	17
19	17
19	17
20	17
20	17
20	17
20	17
20	17
20	17
20	17
20	17
20	17
20	17
20	17
20	17
20	17
20	17
20	17
20	17
20	17
20	17
20	17
20	17
20	17
20	17
20	17
20	17
20	17
20	17
20	17
20	17
20	17
20	17
20	17
20	17
20	17
20	17
20	17
20	17
20	17
20	17
20	17
20	17
20	17
20	17
20	17
20	17
20	17
20	17
20	17
20	17
20	17
20	17
20	17
20	17
20	17
20	17
20	17
20	17
20	17
20	17
20	17
20	17
20	17
20	17
20	17
20	17
20	17
20	17
20	17
20	17
20	17
20	17
20	17
20	17
20	18
21	18
21	18
21	18
21	18
21	18
21	18
21	18
21	18
21	18
21	18
21	18
21	18
21	18
21	18
21	18
21	18
21	18
21	18
21	18
21	18
21	18
21	18
21	18
21	18
21	18
21	18
21	18
21	18
21	18
21	18
21	18
21	18
21	18
21	18
21	18
21	18
21	18
21	18
21	18
21	18
21	18
21	18
21	18
21	18
21	18
21	18
21	18
22	18
22	18
22	18
22	18
22	18
22	18
22	18
22	18
22	18
22	18
22	18
22	18
22	18
22	18
22	18
22	18
22	18
22	18
22	18
22	18
22	18
22	18
22	18
22	18
22	18
22	18
22	18
22	18
22	18
22	18
22	18
22	19
22	19
22	19
22	19
22	19
22	19
22	19
22	19
22	19
22	19
22	19
22	19
22	19
22	19
22	19
22	19
22	19
23	19
23	19
23	19
23	19
23	19
23	19
23	19
23	19
23	19
23	19
23	19
23	19
23	19
23	19
23	19
23	19
23	19
23	19
23	19
23	19
23	19
23	19
23	19
23	19
23	19
23	19
23	19
23	19
23	19
23	19
23	19
23	19
23	19
23	19
23	19
23	19
23	19
23	19
23	19
23	19
23	19
23	19
23	19
23	19
23	19
23	19
23	19
23	19
23	19
23	19
23	19
24	19
24	19
24	19
24	19
24	19
24	19
24	19
24	19
24	19
24	19
24	19
24	19
24	19
24	19
24	19
24	19
24	19
24	19
24	19
24	19
24	20
24	20
24	20
24	20
24	20
24	20
24	20
24	20
24	20
24	20
24	20
24	20
24	20
25	20
25	20
25	20
25	20
25	20
25	20
25	20
25	20
25	20
25	20
25	20
25	20
25	20
25	20
25	20
25	20
25	20
25	20
25	20
25	20
25	20
25	20
25	20
25	20
25	20
25	20
25	20
25	20
25	20
25	20
25	20
25	20
25	20
25	20
25	20
25	20
25	20
26	20
26	20
26	20
26	20
26	20
26	20
26	20
26	20
26	20
26	20
26	20
26	20
26	20
26	20
26	20
26	20
26	21
26	21
26	21
26	21
26	21
26	21
26	21
26	21
26	21
26	21
26	21
26	21
26	21
26	21
26	21
26	21
26	21
26	21
26	21
26	21
26	21
27	21
27	21
27	21
27	21
27	21
27	21
27	21
27	21
27	21
27	21
27	21
27	21
27	21
27	21
27	21
27	21
27	21
27	21
27	21
27	21
27	21
27	21
27	21
27	21
27	21
27	21
27	21
27	21
27	21
27	21
27	21
27	21
27	22
27	22
27	22
27	22
27	22
27	22
27	22
27	22
27	22
27	22
27	22
28	22
28	22
28	22
28	22
28	22
28	22
28	22
28	22
28	22
28	22
28	22
28	22
28	22
28	22
28	22
28	22
28	22
28	22
28	22
28	22
28	22
28	22
28	22
28	22
28	22
28	22
28	22
28	22
29	22
29	22
29	22
29	22
29	22
29	22
29	22
29	22
29	22
29	22
29	22
29	22
29	22
29	22
29	22
29	22
29	22
29	22
29	22
29	22
29	22
29	22
29	22
29	22
29	22
29	22
29	22
29	22
29	22
29	23
29	23
29	23
29	23
29	23
30	23
30	23
30	23
30	23
30	23
30	23
30	23
30	23
30	23
30	23
30	23
30	23
30	23
30	23
30	23
30	23
30	23
30	23
30	23
30	23
30	23
30	23
30	23
30	23
30	23
30	23
30	23
30	23
31	23
31	23
31	23
31	23
31	23
31	23
31	23
31	23
31	23
31	23
31	23
31	23
31	23
31	23
31	23
31	23
31	23
31	23
31	23
31	23
31	23
31	23
31	23
31	23
31	23
31	23
31	23
31	23
31	23
31	23
31	23
31	23
31	24
31	24
32	24
32	24
32	24
32	24
32	24
32	24
32	24
32	24
32	24
32	24
32	24
32	24
32	24
32	24
32	24
32	24
32	24
32	24
32	24
32	24
32	24
32	24
32	24
32	24
32	24
32	24
32	24
32	24
32	24
32	24
32	24
32	24
32	24
32	24
32	24
32	24
32	24
32	24
32	24
32	24
33	24
33	24
33	24
33	24
33	24
33	24
33	24
33	24
33	24
33	24
33	24
33	24
33	24
33	24
33	24
33	24
33	25
33	25
33	25
33	25
33	25
33	25
33	25
33	25
33	25
33	25
33	25
33	25
33	25
33	25
33	25
33	25
33	25
34	25
34	25
34	25
34	25
34	25
34	25
34	25
34	25
34	25
34	25
34	25
34	25
34	25
34	25
34	25
34	25
34	25
34	25
34	25
34	25
34	25
34	25
34	25
34	25
34	25
34	25
34	25
34	25
34	25
34	25
35	25
35	25
35	25
35	25
35	25
35	26
35	26
35	26
35	26
35	26
35	26
35	26
35	26
35	26
35	26
35	26
35	26
35	26
35	26
35	26
35	26
35	26
35	26
35	26
35	26
35	26
35	26
35	26
35	26
35	26
36	26
36	26
36	26
36	26
36	26
36	26
36	26
36	26
36	26
36	26
36	26
36	26
36	26
36	26
36	26
36	26
36	26
36	26
36	26
36	26
36	26
36	26
36	27
36	27
36	27
36	27
36	27
36	27
36	27
36	27
36	27
36	27
36	27
36	27
37	27
37	27
37	27
37	27
37	27
37	27
37	27
37	27
37	27
37	27
37	27
37	27
37	27
37	27
37	27
37	27
37	27
37	27
37	27
37	27
37	27
37	27
37	27
37	27
37	27
37	27
37	27
37	27
37	27
37	27
37	27
37	27
38	28
38	28
38	28
38	28
38	28
38	28
38	28
38	28
38	28
[truncated: 2,645 more rows]

## Sheet: Fig. 5  panel f
cluster_volume_DMSO_animal_2	cluster_volume_Forskolin_animal_2
0.00280685	0.00263338
0.00253096	0.00247706
0.00286208	0.0024486
0.00268246	0.00250861
0.00240104	0.00258063
0.00275431	0.00289792
0.00254295	0.00224859
0.00252678	0.0024846
0.00239505	0.00278468
0.00250283	0.00300614
0.00231122	0.0024606
0.00286682	0.00283269
0.00262692	0.00286184
0.00250283	0.00266465
0.00214357	0.00255662
0.00257468	0.00253262
0.00283813	0.00289792
0.00320937	0.0024486
0.00277826	0.0027416
0.00259093	0.00245301
0.00276628	0.00250712
0.00259093	0.00256123
0.00253875	0.00280172
0.00287406	0.00294072
0.00247888	0.00319853
0.00259863	0.00260463
0.00307764	0.0027416
0.0019552	0.00239288
0.00219147	0.00242295
0.00279023	0.00177963
0.00285483	0.00220854
0.00249085	0.00247706
0.0026106	0.00280172
0.00341295	0.00264064
0.00252678	0.00300614
0.00320937	0.00295804
0.00220345	0.00307828
0.00274233	0.00246503
0.00263455	0.00288589
0.00254295	0.00242459
0.00310672	0.00260933
0.00308273	0.00270552
0.0022274	0.00267665
0.00302276	0.00263338
0.00223338	0.00218453
0.00281418	0.00314477
0.00262258	0.00226855
0.00292196	0.00298209
0.00275431	0.00228466
0.00269889	0.0024726
0.00282616	0.00271266
0.00308961	0.00253718
0.00319739	0.0020525
0.00275886	0.00277767
0.00250283	0.00252515
0.00240702	0.00218847
0.00265851	0.00230871
0.00318542	0.00264664
0.00318542	0.0025492
0.0023711	0.00193595
0.00223937	0.00187246
0.00255073	0.00307828
0.00252678	0.00282577
0.0023711	0.0028927
0.00284283	0.00214037
0.00197919	0.00364889
0.00244295	0.00252515
0.00304675	0.00284469
0.0022753	0.00270552
0.00258665	0.00252061
0.00212313	0.00319278
0.00259093	0.00277267
0.00277086	0.00329473
0.00267048	0.00287387
0.00356253	0.00228466
0.00233304	0.00240058
0.00215554	0.00250111
0.0022753	0.00297006
0.00289801	0.00280868
0.00187123	0.00303019
0.00208369	0.00265742
0.0019552	0.00238858
0.00274233	0.00206822
0.00282616	0.00202012
0.00304171	0.00277267
0.00273036	0.00198405
0.00302974	0.00212834
0.00223937	0.00240491
0.002423	0.00295804
0.00249085	0.00262864
0.00231122	0.00173153
0.00231122	0.00239288
0.00299381	0.00267665
0.0024669	0.0083751
0.00317869	0.00294601
0.00323332	0.00253262
0.00259264	0.00310876
0.00219147	0.00289792
0.00203916	0.00298873
0.00314949	0.00303019
0.00326326	0.00287387
0.00414344	0.00322258
0.00292196	0.00282069
0.00279485	0.00327068
0.00328122	0.00287387
0.00294591	0.00301273
0.00281884	0.00271755
0.00290999	0.00294072
0.00337702	0.00280172
0.0029268	0.00276067
0.00314271	0.00303674
0.00310159	0.00291671
0.00319739	0.00313276
0.00282616	0.0026454
0.00311872	0.00306075
0.00283813	0.00309031
0.00317344	0.00276565
0.00285483	0.00280868
0.00334109	0.00298873
0.00331116	0.00270552
0.00295678	0.00280172
0.00294591	0.00243059
0.00302974	0.0033308
0.00264653	0.00309675
0.00280221	0.00278969
0.00316147	0.00289792
0.00234715	0.0028807
0.0031547	0.00300073
0.00300579	0.00320478
0.00383208	0.0032768
0.00307165	0.00274867
0.00294591	0.00309031
0.00287406	0.00392496
0.00281418	0.00245301
0.00280221	0.00344484
0.00256869	0.00340883
0.00292196	0.00290994
0.00286208	0.00305423
0.0036285	0.00284982
0.00295079	0.0028687
0.00257468	0.00218847
0.00295079	0.00310233
0.00289801	0.00284982
0.00300579	0.00295272
0.00267048	0.00317448
0.00290999	0.00345684
0.00249085	0.00290471
0.00271838	0.00271755
0.00259863	0.00290471
0.00300579	0.00309675
0.00318542	0.00288589
0.00275431	0.00240491
0.00235103	0.00303019
0.00320937	0.00299411
0.0026629	0.00297672
0.00296986	0.00293399
0.00302974	0.00272466
0.00312554	0.00263338
0.00334109	0.00268147
0.00259093	0.003427
0.00245493	0.00235257
0.00292196	0.00312638
0.00278285	0.00293399
0.00292196	0.00261664
0.00307764	0.00307828
0.00223937	0.00251313
0.00250697	0.00312638
0.00262258	0.00329473
0.00280685	0.00271755
0.00305968	0.00263338
0.00344887	0.00316246
0.00274687	0.00280172
0.00290999	0.0028807
0.00268246	0.00285583
0.00280685	0.00279668
0.0019432	0.00232857
0.00289801	0.00253718
0.00250697	0.0033308
0.00281418	0.00286184
0.0021831	0.00282669
0.00287406	0.00266945
0.00290999	0.00281469
0.00289081	0.00270552
0.00290999	0.00292196
0.00259093	0.00308475
0.0025627	0.00300673
0.00295079	0.0025492
0.00283813	0.0031865
0.00360455	0.00293399
0.00208968	0.00312638
0.00296986	0.00253262
0.00273036	0.00246503
0.00288603	0.00280172
0.00328122	0.00295272
0.00301776	0.00307275
0.00301776	0.00244098
0.0029268	0.00300073
0.00295789	0.00271755
0.00287882	0.00306025
0.002904	0.00276565
0.0025627	0.00345684
0.00310159	0.00276565
0.00347257	0.00290471
0.00310159	0.00278468
0.00338301	0.00281374
0.00313153	0.00252515
0.00271838	0.00280868
0.00272288	0.00278969
0.00229106	0.00325865
0.00313071	0.00303674
0.00224907	0.00267665
0.00277826	0.0028567
0.00279023	0.00249661
0.00245899	0.00266465
0.00323332	0.00270066
0.0025627	0.00274867
0.00313752	0.00331276
0.002435	0.00283779
0.00318542	0.00262864
0.00288603	0.00292871
0.00415029	0.00274867
0.0025148	0.00276565
0.00265851	0.00308475
0.00279485	0.00336687
0.00346085	0.00331281
0.00268246	0.00325865
0.00344887	0.00254462
0.00255073	0.00270066
0.00368838	0.00280868
0.00301776	0.00265742
0.00249085	0.00304221
0.0029148	0.00288589
0.00298677	0.00341497
0.00279485	0.00232074
0.00316147	0.00286184
0.00257468	0.00253718
0.00229925	0.00313276
0.0025627	0.00288589
0.00306566	0.00262135
0.00387998	0.00234479
0.00295079	0.00463313
0.00247098	0.00311436
0.0022274	0.0028927
0.00248298	0.00256863
0.00223937	0.00294072
0.0031667	0.00259263
0.00322667	0.00302474
0.00322667	0.00304874
0.00323332	0.0031865
0.00307764	0.00271755
0.00311872	0.00277267
0.00328122	0.00325865
0.00392788	0.0032888
0.00331714	0.00351117
0.00307074	0.00308475
0.003389	0.00264064
0.00305369	0.00306075
0.00314271	0.00230871
0.00320937	0.0024606
0.00313752	0.00290994
0.00281418	0.00319278
0.00329864	0.00312076
0.00323332	0.0045371
0.00284283	0.00265141
0.00295079	0.00241693
0.00328122	0.00296472
0.0034848	0.0033308
0.00289801	0.00303674
0.0036285	0.00294072
0.0035806	0.00345104
0.00320937	0.00271266
0.00323867	0.00270066
0.00306566	0.00284469
0.00357453	0.00392496
0.0034369	0.00349313
0.00353869	0.00319278
0.0034066	0.00267665
0.00313752	0.00329473
0.00340097	0.00222054
0.00332912	0.00262135
0.00342492	0.00294072
0.00293394	0.00244098
0.00268844	0.0028567
0.002423	0.00271266
0.00305874	0.0028927
0.00293394	0.00253117
0.00380813	0.00237658
0.00349056	0.00424903
0.00355665	0.0047497
0.00332912	0.00336687
0.00309473	0.00290471
0.00274687	0.00442908
0.00296986	0.00326479
0.003389	0.00319853
0.00373628	0.00330675
0.00277086	0.00307275
0.00346085	0.00313276
0.00304171	0.00316877
0.00323867	0.00324079
0.00290999	0.00325865
0.00299877	0.0033789
0.00327465	0.00327068
0.00335307	0.00361939
0.00349677	0.00334882
0.00333463	0.00319853
0.00389196	0.00336687
0.00311872	0.00315043
0.00270042	0.00316877
0.00325727	0.00326479
0.00325727	0.00345084
0.00340097	0.00363689
0.00275431	0.00312638
0.00281418	0.0033308
0.0029148	0.00362488
0.00332912	0.00346884
0.00330517	0.00369154
0.00322667	0.00286184
0.00317344	0.00340883
0.003389	0.00308475
0.00254295	0.00316246
0.00336504	0.00322879
0.00334109	0.00325865
0.00286082	0.00319853
0.00374825	0.00280172
0.00356862	0.00370356
0.00302276	0.00312638
0.00344887	0.0032768
0.00304171	0.00296472
0.0038201	0.00363689
0.00320937	0.00324079
0.00323332	0.00340896
0.00314271	0.00348712
0.00296986	0.00305423
0.00288603	0.00316246
0.00313071	0.00315043
0.00301776	0.00357129
0.00284283	0.00373963
0.00307074	0.00321678
0.00329864	0.00340295
0.00328122	0.00355927
0.00268689	0.00364889
0.00313071	0.00319278
0.00293879	0.00268865
0.00384405	0.00310233
0.00347282	0.00313276
0.00305369	0.00322258
0.00344887	0.00322258
0.00325727	0.00271755
0.00314949	0.00325279
0.00398776	0.00319853
0.00311356	0.00298873
0.00326266	0.00241259
0.00328122	0.00310876
0.00289801	0.00315677
0.00351474	0.00387694
0.00314949	0.00394896
0.00319739	0.00317448
0.0038201	0.00302474
0.00277826	0.00355927
0.00313752	0.00355927
0.00298184	0.00289792
0.00304675	0.00266945
0.00310159	0.00298873
0.00255495	0.00279668
0.00259863	0.00297672
0.00310672	0.00346307
0.00287406	0.00300614
0.00280221	0.00352319
0.00308273	0.00304221
0.0036465	0.00296472
0.00317344	0.00372761
0.00439492	0.0030362
0.00349677	0.00319853
0.00246499	0.00383583
0.00237502	0.00376892
0.00316147	0.00297672
0.00307074	0.00257325
0.00287406	0.00356487
0.00299877	0.00278969
0.00326266	0.00286184
0.00302974	0.00429104
0.00334109	0.00325865
0.00328065	0.00319278
0.00416739	0.0031865
0.00267048	0.00321678
0.00384405	0.00303674
0.0034369	0.00336082
0.00279023	0.00301816
0.00320937	0.00331281
0.00280221	0.00360088
0.00308273	0.00337282
0.0031547	0.00316877
0.00310672	0.00344484
0.00347881	0.00315043
0.00302974	0.00371558
0.00302974	0.00325865
0.00308273	0.00310876
0.00258665	0.00319278
0.00276628	0.00320478
0.00347282	0.00303674
0.00319069	0.00292871
0.00286208	0.00346307
0.00294591	0.00326479
0.00317344	0.00310233
0.00301776	0.00326479
0.00240702	0.00298873
0.00287882	0.00345684
0.00323332	0.0025492
0.00305369	0.0033789
0.00302974	0.00245301
0.00311356	0.00310233
0.0035806	0.00380493
0.00366443	0.00346307
0.00302276	0.00364889
0.00307074	0.00319853
0.00286208	0.00293399
0.00313752	0.00308475
0.0029268	0.00306075
0.00342459	0.00309031
0.00351455	0.00314477
0.00311356	0.00268865
0.00290999	0.00248908
0.00381443	0.00297608
0.00368248	0.00304221
0.00321468	0.0036849
0.00398236	0.003427
0.00286208	0.00298209
0.00416229	0.00274867
0.00323332	0.00345104
0.0037722	0.00279668
0.00277826	0.00301816
0.00399973	0.0025492
0.00470207	0.0037089
0.00347282	0.00324663
0.00351455	0.00311436
0.00354467	0.00378773
0.00336504	0.00358331
0.00307673	0.00310876
0.00367049	0.00351686
0.00413146	0.00313276
0.00361653	0.00298209
0.00409553	0.00357687
0.00344887	0.00263338
0.00379615	0.00273667
0.00409553	0.00380493
0.00386241	0.0032346
0.00355054	0.00374491
0.00373628	0.00358887
0.00421529	0.00337282
0.00391591	0.0028567
0.00330517	0.00336687
0.00385603	0.00358887
0.0037243	0.00340295
0.00414344	0.00354086
0.0033946	0.00408835
0.00356862	0.0026454
0.00355054	0.0028687
0.00359257	0.00295804
0.00396381	0.00295272
0.00367049	0.00298209
0.00334662	0.00294601
0.00389196	0.00290471
0.00310159	0.00298209
0.00347282	0.00290471
0.00384405	0.00355286
0.00413146	0.00287387
0.00324466	0.00354086
0.00368838	0.00352886
0.00377845	0.00320478
0.0036285	0.00302474
0.00411949	0.00290471
0.00341859	0.00301816
0.00341859	0.00310233
0.00332263	0.00297608
0.00380813	0.0036969
0.00370648	0.00312076
0.00452664	0.00404025
0.00346085	0.00310233
0.00357453	0.00349285
0.0036345	0.00334882
0.00365849	0.00273667
0.00344887	0.0036969
0.00352072	0.00306626
0.0032393	0.00387694
0.00404763	0.00251313
0.0035327	0.00303019
0.00359257	0.00319853
0.00273634	0.0033308
0.00396381	0.00355927
0.00326924	0.00423703
0.00393986	0.00461743
0.00361054	0.00542532
0.00378418	0.00319278
0.003389	0.00320478
0.00311356	0.00333681
0.00344887	0.00346307
0.00350276	0.00520927
0.003389	0.00473166
0.00365245	0.00432884
0.00347282	0.00310876
0.0031667	0.00322258
0.00263891	0.00465713
0.00401171	0.00351117
0.00325727	0.00375691
0.00325066	0.0033308
0.00323867	0.00357129
0.00349056	0.00432884
0.003389	0.00364889
0.0031667	0.00356487
0.00346085	0.00346307
0.00334109	0.00358331
0.00331064	0.00367951
0.00325727	0.00373291
0.00343059	0.00350485
0.00325066	0.00375691
0.0036285	0.00381693
0.00323867	0.00361939
0.00408356	0.00369154
0.00377845	0.00363689
0.00391591	0.00365546
0.00386801	0.00354724
0.00324529	0.00376892
0.00329319	0.00364889
0.00346085	0.00365546
0.00337702	0.00358887
0.00383208	0.00364889
0.00359257	0.00371558
0.00365849	0.00342083
0.00514337	0.00378773
0.00380813	0.00390095
0.00380813	0.00355927
0.00347857	0.00352886
0.00520923	0.00307828
0.00286208	0.00364344
0.0037243	0.00357687
0.00313071	0.00349914
0.00428714	0.00315677
0.00358652	0.00362488
0.00308273	0.00355286
0.0047422	0.00371558
0.00328122	0.00343902
0.00398776	0.00351117
0.0036285	0.00337282
0.00446677	0.00395608
0.00387998	0.00402098
0.00497795	0.00348712
0.00384405	0.00430479
0.00414429	0.00365546
0.00456856	0.00360736
0.00365245	0.00394896
0.00447276	0.00379976
0.00374825	0.00355286
0.00581161	0.00352319
0.00524516	0.0036735
0.00408356	0.00365546
0.00410231	0.00318077
0.00379044	0.00357687
0.00455059	0.00324663
0.00357453	0.00268147
0.00373047	0.00332481
0.00405961	0.0036849
0.00444282	0.00367951
0.00409553	0.00420102
0.00399436	0.00379292
0.00445479	0.00384093
0.00383208	0.00395496
0.00451467	0.00344484
0.00344887	0.00358887
0.00395837	0.00434086
0.0038201	0.00346884
0.00356862	0.00356487
0.00428224	0.00384785
0.00368838	0.00367951
0.00417428	0.00385294
0.004838	0.00332481
0.00369448	0.00374491
0.00395183	0.0032346
0.00391591	0.00363689
0.00342459	0.00293399
0.00376645	0.00342083
0.00403566	0.00417252
0.00350875	0.00355286
0.00497572	0.00358331
0.00441887	0.00357129
0.00391039	0.00354724
0.00395183	0.0036969
0.00407158	0.00316246
0.00405961	0.00340883
0.00420331	0.00298273
0.00428714	0.00336082
0.00414344	0.00347509
0.00425121	0.00379976
0.00387998	0.00399697
0.00434221	0.00357087
0.0036285	0.00336687
0.0036285	0.00327068
0.00392239	0.00340883
0.00378418	0.00344484
0.00343059	0.0036969
0.00384405	0.00365546
0.00391039	0.00349914
0.00398236	0.00360688
0.00417936	0.00381178
0.00408356	0.00355927
0.0041383	0.00361939
0.00417936	0.00388895
0.00486195	0.00339092
0.00411431	0.00383583
0.00425121	0.00310876
0.00399973	0.00370356
0.00364048	0.00388393
0.00342492	0.00372761
0.00392239	0.00350485
0.00453862	0.00331877
0.00397578	0.00375166
0.00397037	0.00319853
0.00346085	0.00385294
0.00399375	0.00372691
0.00368248	0.00343902
0.00407158	0.00359534
0.00394038	0.00326479
0.00379615	0.00357687
0.00411949	0.00316877
0.00392788	0.00377571
0.00420331	0.00341497
0.00429911	0.00303019
0.00425825	0.00341497
0.00417936	0.00352886
0.00385042	0.00358887
0.00457454	0.00381693
0.00368248	0.00440507
0.00422726	0.0036849
0.00393986	0.00399215
0.00335906	0.00331281
0.00380813	0.004105
0.00387441	0.00388895
0.00374246	0.00340295
0.0041135	0.00327068
0.00421027	0.00317448
0.00437097	0.00325279
0.00357453	0.00384785
0.00329864	0.00340883
0.0046464	0.00358887
0.00399973	0.00366749
0.00440689	0.00364344
0.00386241	0.00345684
0.00389794	0.00408835
0.00408356	0.00424303
0.00322667	0.004093
0.00367049	0.00350485
0.00393986	0.00386589
0.00352655	0.00335485
0.00380813	0.00411239
0.00382643	0.00367289
0.00443084	0.00363088
0.00414344	0.00348712
0.00390393	0.00405227
0.00383807	0.00499322
0.00369448	0.0032888
0.00420331	0.00326479
0.00408356	0.00382893
0.00417936	0.00325279
0.00446677	0.00443706
0.00381443	0.0037089
0.00351455	0.00361288
0.00456257	0.00358331
0.00428224	0.00374491
0.00391591	0.00331281
0.00371847	0.00427304
0.00542177	0.00456933
0.0035806	0.00351117
0.0060954	0.00331281
0.00423924	0.00392496
0.00395782	0.00355927
0.0034369	0.00398497
0.00373628	0.00340295
0.00401171	0.00371558
0.00783278	0.00382893
0.00415541	0.00405699
0.00422726	0.00341497
0.00422726	0.00391895
0.00446216	0.00329473
0.00451467	0.00448909
0.00443084	0.00360688
0.0046943	0.00379976
0.00482603	0.00346307
0.00433504	0.0040643
0.00501763	0.0037089
0.00427516	0.00366749
0.00457454	0.00357687
0.00462245	0.00373963
0.00482603	0.00379292
0.00452664	0.00407632
0.00501394	0.00389595
0.00468232	0.00385294
0.00419827	0.00396697
0.00428115	0.00408099
0.00435421	0.00422503
0.00457012	0.00384785
0.00403034	0.00384093
0.00419732	0.00422503
0.00454013	0.00464513
0.00451467	0.00340883
0.00415029	0.0039681
0.0046464	0.00366089
0.00427024	0.00428504
0.00407158	0.00389595
0.0043662	0.00463313
0.00411431	0.00448516
0.00420331	0.00435706
0.00469007	0.00403298
0.00413146	0.00408835
0.00409032	0.00441301
0.00417936	0.00424903
0.00456257	0.00405227
0.00495775	0.00386494
0.00450269	0.00395608
0.00421027	0.00429276
0.00421529	0.00378773
0.00403034	0.00400417
0.00417936	0.00412442
0.00395183	0.00477716
0.0036465	0.00372761
0.00520586	0.00390798
0.00422726	0.00369154
0.00426319	0.00461743
0.0047422	0.00342683
0.00416229	0.00337282
0.00490985	0.00438107
0.004858	0.00414101
0.00510146	0.00402098
0.00475417	0.00394896
0.00601157	0.00453325
0.00425121	0.00441301
0.00481405	0.00404025
0.00486195	0.00402822
0.00423924	0.00393203
0.00455059	0.00366749
0.00423426	0.00407632
0.00455059	0.00339683
0.00432306	0.00403298
0.00443084	0.00378773
0.00426319	0.00388295
0.00401835	0.00471715
0.00392788	0.00399215
0.00393438	0.00396096
0.00450415	0.00379292
0.00423924	0.00470515
0.00480207	0.00445308
0.00456257	0.00428074
0.00434221	0.00385988
0.00447416	0.00392496
0.00445479	0.00382893
0.00502593	0.00354724
0.00486195	0.00423703
0.00386801	0.004105
0.00397578	0.00428675
0.00522121	0.00384093
0.00419827	0.00442908
0.00423924	0.00397297
0.00408356	0.0040162
0.00480207	0.00418902
0.00451467	0.00430305
0.00591357	0.00395608
0.00395837	0.0046054
0.00476615	0.00407632
0.00364048	0.00384093
0.00425121	0.00421303
0.00425825	0.00432105
0.00431109	0.00379292
0.00437097	0.00379292
0.00430623	0.00384785
0.0037722	0.0031865
0.00427024	0.00438295
0.00411949	0.00434086
0.00466436	0.00432105
0.00427024	0.00441708
0.00402368	0.00496614
0.00356862	0.00486994
0.00441418	0.00348712
0.00400572	0.00405227
0.00528108	0.00398012
0.00419134	0.00375691
0.00435899	0.00436491
0.00382643	0.00412442
0.00458211	0.00367289
0.00398236	0.00459338
0.00447874	0.00393203
0.00352072	0.00365546
0.00387998	0.00386494
0.00505355	0.00353522
0.00408356	0.00378092
0.00393986	0.00508924
0.00380244	0.00392
0.00433504	0.00391295
0.00356253	0.00366089
0.00429911	0.00378092
0.0047422	0.00378092
0.00501394	0.00446509
0.00489788	0.00544933
0.00461646	0.00392496
0.00481405	0.00398497
0.00477812	0.00427304
0.00492183	0.00400898
0.00444282	0.00402822
0.00463009	0.00509841
0.00471825	0.0045131
0.00465409	0.00379292
0.00482603	0.00507724
0.00494578	0.0036969
0.00456257	0.00380493
0.00470207	0.00353522
0.0049817	0.00445308
0.00464041	0.00397297
0.00495775	0.00393203
0.00531381	0.00424466
0.00495775	0.00359534
0.0046943	0.00367289
0.00461047	0.00375166
0.004838	0.00376368
0.00467035	0.00480381
0.00544874	0.00395608
0.00452214	0.00435706
0.00441887	0.00528129
0.00423426	0.00463313
0.00466608	0.00394296
0.00457454	0.00360736
0.00453862	0.00373963
0.0050979	0.00585595
0.00512541	0.00404025
0.00427024	0.00399697
0.00466608	0.00434506
0.00501763	0.00426104
0.00461047	0.00525728
0.00471406	0.00454528
0.00470627	0.00442908
0.00429313	0.00415301
0.00516133	0.00505031
0.00466436	0.00447313
0.00507391	0.00453325
0.00487393	0.00428074
0.00501394	0.00427304
0.00417428	0.00410037
0.00543676	0.00434506
0.00452664	0.00462945
0.0051099	0.00432105
0.00490598	0.00448909
0.00440219	0.00414101
0.00472006	0.00435289
0.00424625	0.00420859
0.00438294	0.00432105
0.00507391	0.00489399
0.00437097	0.00389595
0.00482603	0.0045573
0.00431822	0.00435289
0.00497795	0.00412442
0.00482603	0.00448516
0.00501763	0.00445308
0.00568566	0.00462945
0.00452664	0.0049332
0.00464209	0.00488519
0.00501763	0.00423703
0.00532899	0.00485792
0.00483401	0.00415448
0.00644268	0.00459939
0.00470207	0.00448516
0.0047901	0.0045131
0.00445017	0.00424466
0.00552059	0.0049212
0.00467035	0.00440507
0.00446216	0.00428675
0.00529306	0.00431681
0.00496596	0.00444908
0.00410231	0.00420859
0.00465837	0.00431681
0.00480207	0.00442503
0.00481405	0.00472565
0.0060475	0.00423703
0.00490985	0.00347509
0.00476615	0.00486994
0.00437097	0.00449718
0.00439019	0.00428074
0.00433022	0.00426104
0.00442618	0.00414101
0.00500194	0.0047016
0.00446677	0.00483387
0.00422726	0.00454528
0.00418628	0.00514651
0.00482603	0.00505323
0.00453862	0.00443706
0.00495396	0.00398012
0.0058416	0.00441301
0.00616725	0.00523068
0.00458652	0.00456933
0.00410751	0.00419657
0.00531701	0.00496614
0.00455059	0.00446509
0.00530504	0.00428074
0.004838	0.00391295
0.00395837	0.00434086
0.00460448	0.00422062
0.00613133	0.00399215
0.00434702	0.00468356
0.00449671	0.00466552
0.00597354	0.00487319
0.00422726	0.00391295
0.00537689	0.00425669
0.00647734	0.00464513
0.00603352	0.00372761
0.00517929	0.00436491
0.00600953	0.00406899
0.0166491	0.00442908
0.00560442	0.00441301
0.00498769	0.0045573
0.00504158	0.00468957
0.00517331	0.00452123
0.00468232	0.00414847
0.00548174	0.00393203
0.00530504	0.00412442
0.00495396	0.00436491
0.00487	0.00441708
0.00502593	0.00427304
0.00552059	0.00391295
0.00528108	0.00432884
0.00573614	0.00478577
0.00506192	0.00445308
0.00462245	0.004093
0.00541281	0.00466914
0.00467808	0.00408835
0.00512189	0.00584542
0.00519386	0.00397297
0.00491798	0.00466914
0.004858	0.00430479
0.00512541	0.004093
0.00520923	0.00456933
0.00467035	0.00441708
0.00475005	0.00428074
0.00568824	0.00434506
0.00512541	0.00567738
0.00473805	0.00466914
0.00591577	0.00458135
0.00537689	0.00390095
0.00554172	0.00422503
0.00638281	0.004093
0.00514588	0.00429276
0.00513738	0.00525473
0.00513389	0.0047016
0.00558047	0.00496921
0.00535294	0.00408099
0.00534096	0.00417702
0.00586787	0.00456111
0.0049338	0.00442503
0.00531701	0.00470515
0.00470627	0.00465713
0.00574812	0.0061746
0.00538886	0.00506233
0.0047901	0.00458135
0.00476204	0.00458512
0.00490985	0.00417702
0.00470207	0.00404626
0.00472606	0.00528129
0.00567627	0.00499322
0.00515534	0.00423264
0.00526583	0.00396096
0.0054188	0.00360688
0.00578404	0.0103772
0.0050296	0.00518258
0.00496596	0.00496921
0.004838	0.0051946
0.00476615	0.00488197
0.00530504	0.00515853
0.00501394	0.0045011
0.00530182	0.00506523
0.00484601	0.0045092
0.00578404	0.00536295
0.00540084	0.0047016
0.00500565	0.00547718
0.00643071	0.00487319
0.0049817	0.00441301
0.0059038	0.00456933
0.0049338	0.00491804
0.005808	0.00518258
0.00481405	0.00475316
0.00534096	0.00573571
0.00492183	0.00538931
0.00518528	0.00457311
0.00528108	0.00459338
0.00517331	0.00551927
0.00530504	0.00594013
0.00501394	0.00468114
0.00453862	0.00471715
0.00408356	0.00454528
0.00550861	0.00501424
0.00532899	0.00477716
0.00520923	0.00495411
0.00467035	0.00518258
0.00514936	0.00474716
0.00519726	0.00458512
0.00554454	0.0053389
0.00541281	0.00471715
0.00550573	0.00455129
0.00528108	0.00468957
0.00463009	0.00473515
0.00711307	0.00477374
0.0059996	0.00442908
0.00518187	0.0053293
0.00454613	0.00429276
0.00556849	0.00500522
0.00455059	0.00549734
0.00537689	0.00544332
0.00544874	0.00449718
0.00708336	0.00434086
0.004838	0.00473767
0.00512541	0.00458135
0.00567627	0.00457311
0.0053378	0.00550424
0.00609349	0.00432884
0.00564968	0.00469314
0.00610738	0.00475916
0.00531701	0.00441301
0.00567627	0.00471715
0.00534096	0.00432884
0.00508591	0.00486994
0.00568824	0.00457311
0.00587985	0.00545914
0.00524184	0.00541332
0.00587985	0.0049332
0.00649058	0.00462112
0.00576009	0.00447313
0.00634688	0.00500221
0.00549374	0.00514925
0.00587985	0.00454528
0.0043782	0.00608442
0.00503793	0.00528129
0.00523318	0.0047497
0.00602954	0.00512246
0.00692169	0.00483387
0.00532899	0.00470515
0.00572417	0.0061815
0.00586787	0.00476172
0.00531701	0.00756184
0.00500194	0.00495411
0.00562837	0.00413644
0.00554454	0.00472565
0.00573614	0.00520927
0.00572417	0.0046054
0.00542177	0.00489399
0.00630341	0.00442503
0.00536491	0.00441902
0.00564034	0.00421303
0.00535294	0.00480117
0.00524184	0.00452123
0.00573614	0.00453325
0.00501394	0.00476516
0.00555652	0.0045011
0.00517587	0.00531485
0.00559244	0.00448516
0.0059038	0.00568761
0.00618945	0.00601947
0.00531701	0.0052427
0.00605948	0.00478917
0.0065553	0.00553335
0.00629299	0.00512246
0.00549664	0.00566356
0.0061433	0.00498121
0.00527783	0.00567559
0.00539778	0.00468957
0.00546975	0.00619264
0.00567627	0.00404025
0.00530504	0.00449718
0.00494578	0.00507436
0.0059038	0.00432105
0.00589182	0.00467755
0.00593972	0.00454528
0.00538578	0.0049
0.00531381	0.00444908
0.00542177	0.00480982
0.00626305	0.00691411
0.00551773	0.00552134
0.00616725	0.00444908
0.00576009	0.00467755
0.0053378	0.00420859
0.00625108	0.00468356
0.00588958	0.00475316
0.00607145	0.00515853
0.0060954	0.00443706
0.00632293	0.0046054
0.00717916	0.00514651
0.00570965	0.00542307
0.0058559	0.00548319
0.00634688	0.0052908
0.00555371	0.00538931
0.00613133	0.00566356
0.0060695	0.00580941
0.0058236	0.00627753
0.00636484	0.00508638
0.00651454	0.00547333
0.00602355	0.00511043
0.00610738	0.00589203
0.00653849	0.00613252
0.00575763	0.00588143
0.00569766	0.00527878
0.00556849	0.00508924
0.0070654	0.00463313
0.00621344	0.00503828
0.00587985	0.00480117
0.00581761	0.00512246
0.00650855	0.00522127
0.005808	0.00524528
0.00870601	0.00542532
0.0068199	0.00484589
0.00550861	0.0052908
0.00659836	0.00573139
0.00598554	0.00502626
0.00581761	0.00493006
0.00538886	0.00553335
0.00539778	0.00511043
0.00593972	0.00478577
0.00667021	0.00428074
0.00586787	0.00502626
0.00561639	0.00470515
0.00515788	0.00519727
0.00561639	0.00523669
0.00615347	0.00526675
0.0059996	0.00500221
0.00551773	0.00500221
0.00578404	0.00472565
0.00554454	0.00513448
0.00589182	0.00560536
0.00670614	0.00523327
0.00652651	0.00561737
0.00562569	0.00569963
0.00663327	0.0047016
0.0061433	0.00559141
0.00627503	0.00476172
0.00538578	0.00410638
0.00557448	0.00509841
0.00627503	0.00509841
0.00538578	0.00572539
0.00570022	0.00634896
0.00506553	0.00501722
0.0055777	0.00526928
0.00516133	0.00493006
0.00635738	0.00579583
0.00604551	0.00555735
0.00601157	0.00501722
0.00570022	0.00490601
0.00755638	0.00521865
0.00700512	0.00543509
0.00654931	0.00490601
0.00610738	0.00500522
0.00548466	0.00476172
0.00626305	0.0047497
0.00617746	0.00507436
0.00603352	0.00586798
0.00584392	0.00513448
0.00616546	0.00545313
0.0058296	0.00555735
0.00612948	0.00530529
0.00639337	0.00478917
0.00635886	0.00551927
0.00680194	0.00598822
0.00625108	0.00505031
0.00717317	0.00515853
0.00621515	0.00501424
0.00611748	0.00513725
0.00609349	0.0053233
0.00610738	0.00484918
0.00681392	0.00544712
0.00629741	0.00612149
0.00681392	0.00530282
0.00622713	0.00590405
0.00644268	0.00628353
0.00602152	0.00503828
0.0062391	0.00468114
0.00600953	0.00701031
0.00555371	0.00525728
0.00657441	0.00537497
0.00602355	0.00674564
0.00645466	0.00622352
0.00587758	0.00555534
0.00562238	0.00547117
0.00696959	0.00571166
0.00638137	0.00559141
0.00629741	0.00550724
0.00556849	0.00539902
0.00597565	0.00541332
0.00741867	0.00521865
0.00635287	0.00547333
0.00638137	0.00541332
0.00616725	0.00542307
0.00642935	0.00621669
0.00729891	0.0053293
0.00678921	0.00554332
0.00689716	0.0057494
0.00707737	0.00550724
0.00615528	0.00559336
0.00675404	0.00544933
0.00743663	0.00574773
0.00740096	0.00601227
0.00710108	0.00604835
0.00590157	0.00547333
0.00637083	0.00638503
0.00594571	0.00603747
0.00627342	0.0057614
0.00677799	0.00563951
0.0077899	0.00596545
0.00579362	0.00549734
0.00798749	0.00562337
0.00681392	0.00561546
0.00589781	0.00571166
0.0059996	0.00548534
0.00646534	0.00554535
0.00575763	0.00554535
0.00540977	0.00571166
0.00586787	0.00619264
0.00514936	0.00528129
0.00629898	0.0053293
0.00693367	0.00577178
0.00736478	0.00550934
0.00545775	0.0061815
0.00650256	0.00547333
0.00591357	0.00551927
0.00662128	0.0060724
0.00617923	0.00590544
0.00647734	0.00595215
0.00659836	0.0052427
0.00647861	0.00537497
0.00683719	0.00541105
0.00647262	0.00566356
0.00655046	0.00584393
0.00689774	0.00526928
0.00683787	0.00552735
0.00809527	0.00578381
0.00699355	0.00588
0.00641736	0.00619264
0.0072091	0.00522127
0.0071133	0.00510124
0.00747256	0.00528129
0.00659836	0.00547117
0.00664527	0.00525473
0.00573364	0.00538098
0.00658639	0.00545914
0.00636938	0.00537497
0.00633491	0.00535092
0.00647861	0.00625878
0.00661528	0.00551927
0.0070411	0.00608548
0.00652651	0.00556736
0.00678997	0.00527878
0.00634688	0.00580941
0.00670614	0.00501424
0.00700512	0.00483387
0.00698157	0.005387
0.00688577	0.00547117
0.00647734	0.00556736
0.00758033	0.00577178
0.00780786	0.00562937
0.00662231	0.0053533
0.00662128	0.00498121
0.00661034	0.00518526
0.00741295	0.00574773
0.00678997	0.0055854
0.00728095	0.00494209
0.00646663	0.00556736
0.00700552	0.00613349
0.00731089	0.00488519
0.00594955	0.00512525
0.0073049	0.00568761
0.00640676	0.00591608
0.00660928	0.0057374
0.00686182	0.00523068
0.00635738	0.00544933
0.00602355	0.00520663
0.0074486	0.00621751
0.00718515	0.00673364
0.00693367	0.00520663
0.00821502	0.00512246
0.00672923	0.00448909
0.00718515	0.00544111
0.00629741	0.00569963
0.00683787	0.00544933
0.00651454	0.0058319
0.00638281	0.00548319
0.00828859	0.00662552
0.00669325	0.00554535
0.00673009	0.0052427
0.00724502	0.00759785
0.00677721	0.00718375
0.00597354	0.00563951
0.00665726	0.0162211
0.00765285	0.00579741
0.00640536	0.00577341
0.00604551	0.00604947
0.00752046	0.00595345
0.00711307	0.00567738
0.00611935	0.00633754
0.00603553	0.00606037
0.0065673	0.00603632
0.00712527	0.00581988
0.00756889	0.00669767
0.0070531	0.00608442
0.0074007	0.00591744
0.00686182	0.00631354
0.00770008	0.0057614
0.0073049	0.00591744
0.00698157	0.00588
0.00659836	0.00555735
0.00702911	0.00588
0.00742495	0.00583342
0.00796354	0.00554535
0.0070654	0.00575976
0.00700552	0.00697424
0.00688577	0.00568761
0.00756836	0.00619264
0.00712527	0.00550934
0.00713725	0.00598946
0.00707709	0.00573571
0.00654931	0.00579583
0.00741295	0.00631289
0.00653849	0.00581988
0.00834675	0.00657743
0.00752644	0.0060243
0.00627503	0.00563951
0.00707737	0.00603632
0.00744893	0.00532687
0.00733484	0.0056335
0.00759231	0.00619264
0.00678921	0.00553129
0.00673009	0.00600025
0.0070411	0.00594013
0.00857428	0.00574172
0.00732885	0.00540131
0.00707109	0.00614454
0.00799947	0.00619264
0.00676602	0.0059762
0.00736497	0.00589343
0.00790366	0.00567738
0.00750848	0.00613252
0.00682589	0.00547117
0.00736478	0.00603747
0.00649058	0.0057494
0.00796354	0.00496614
0.00681392	0.00645718
0.00726299	0.00638555
0.00713706	0.00610847
0.00805469	0.00578381
0.00761027	0.00619351
0.00700552	0.00567738
0.00678321	0.00603747
0.00661632	0.00694969
0.00728095	0.00520927
0.00710108	0.00673364
0.00714922	0.0061695
0.00638137	0.00681766
0.0066283	0.00531485
0.00675322	0.00584393
0.00852039	0.00636755
0.00666926	0.00551927
0.00729293	0.00566356
0.00722107	0.00548319
0.00737675	0.00547117
0.00692169	0.00519727
0.00708935	0.00489399
0.0073528	0.00678184
0.00688577	0.0051946
0.00735879	0.0067097
0.00699355	0.00619351
0.0060815	0.00637301
0.00668219	0.00734579
0.00758033	0.00619351
0.00687379	0.00610949
0.00668219	0.00649958
0.00773682	0.00716663
0.00755638	0.00664362
0.00755689	0.00667362
0.00690972	0.00675779
0.00634688	0.00676965
0.00712527	0.00630153
0.00750291	0.00691368
0.00831082	0.00634354
0.00755638	0.00649358
0.00695114	0.00598946
0.00712507	0.00591744
0.00688517	0.00585743
0.00765285	0.00650528
0.00762823	0.00650528
0.0084665	0.0057374
0.00693367	0.00609644
0.00672923	0.00677565
0.00700512	0.00638555
0.00785576	0.00571339
0.00720903	0.00609644
0.00853236	0.00657141
0.00804269	0.00640908
0.00768884	0.00645718
0.00802342	0.00668563
0.00729293	0.0061815
0.00810724	0.00630086
0.00760428	0.00709373
0.00756889	0.00660148
0.00731688	0.00615657
0.00764021	0.00646921
0.00838267	0.0062227
0.00750848	0.00634896
0.00731699	0.00628953
0.00678997	0.00660148
0.00732885	0.00633754
0.00814465	0.00584393
0.00737675	0.0065536
0.00746058	0.00654135
0.008227	0.00577178
0.00737675	0.00663755
0.0072091	0.0053413
0.00983595	0.00661361
0.00695762	0.00628884
0.00655046	0.00604947
0.00985994	0.00630153
0.00764086	0.00620467
0.00732898	0.00701031
0.00801144	0.00560344
0.00767613	0.00598822
0.00752091	0.00645757
0.00808329	0.0059762
0.00829885	0.00687804
0.00788076	0.00654135
0.00822861	0.00654159
0.00771283	0.00591608
0.00712507	0.00495411
0.00828687	0.00612149
0.00925687	0.00619264
0.00815514	0.00591608
0.00787971	0.00678165
0.00761687	0.00604835
0.00756836	0.00711773
0.00708908	0.00664962
0.00714922	0.00585595
0.00766416	0.00679387
0.00773682	0.00628953
0.00849045	0.00642111
0.0085144	0.0069977
0.00772404	0.00685399
0.00787971	0.00692614
0.00683719	0.00589203
0.00773601	0.00624074
0.00686781	0.00646921
0.00772404	0.00560344
0.00795273	0.00724976
0.00755638	0.00601829
0.00971193	0.00626479
0.00805934	0.00577178
0.00755638	0.00787608
0.00858625	0.00658945
0.00787971	0.00632554
0.00747256	0.0065656
0.00904131	0.00765964
0.00828687	0.00610847
0.0085144	0.00695019
0.00734681	0.00690168
0.00747256	0.00630153
0.00780786	0.00799395
0.00825095	0.00740712
0.00726898	0.00669767
0.00858625	0.00663755
0.00665726	0.00676965
0.00723305	0.00726177
0.00822861	0.00624152
0.00853835	0.00705772
0.00799947	0.00615657
0.0095802	0.00706972
0.00838267	0.00756344
0.00888834	0.00662552
0.00858625	0.00709448
0.00946643	0.00693816
0.00908026	0.00639706
0.00853835	0.00706972
0.00768884	0.00733379
0.00897231	0.00681766
0.00789169	0.00726283
0.00725701	0.00605436
0.00891233	0.0065656
0.00820462	0.00679387
0.00799947	0.00645718
0.00914909	0.00718467
0.00816113	0.00713056
0.008227	0.00790392
0.00894551	0.0065776
0.00875391	0.00657743
0.00815664	0.00664962
0.00823897	0.00687767
0.00790366	0.00662552
0.00815514	0.00639756
0.00771283	0.00744181
0.00817909	0.00625352
0.00836056	0.00624074
0.0100472	0.0069977
0.00813265	0.00668563
0.00859823	0.00697424
0.00821502	0.00759785
0.0100878	0.00684197
0.00749692	0.00643357
0.00857428	0.00684197
0.00785677	0.00662561
0.00877786	0.00699829
0.00785576	0.00648123
0.0082526	0.00650528
0.00792874	0.00632554
0.00767684	0.0069677
0.00771283	0.00709448
0.00843058	0.0101905
0.00807268	0.00608548
0.00829885	0.00684197
0.00907724	0.00684167
0.00816712	0.00717865
0.00790366	0.00693769
0.00835872	0.00692569
0.00708935	0.0065656
0.00845453	0.00621669
0.00823897	0.00692614
0.00886168	0.00830896
0.00935267	0.0067097
0.00926884	0.00715374
0.0077848	0.00611549
0.00878983	0.00712454
0.00916705	0.00714174
0.00773682	0.00695019
0.00922693	0.00667362
0.008227	0.00706972
0.00849251	0.00624152
0.00833477	0.00687804
0.00855848	0.0065173
0.00799947	0.00672773
0.00824061	0.00631289
0.0087564	0.00747927
0.00809527	0.00924225
0.00830058	0.00708246
0.00929279	0.00681792
0.00849045	0.00763386
0.00813119	0.00682994
0.00911316	0.00740712
0.00815664	0.0065536
0.00853835	0.00752583
0.00815514	0.00681792
0.00883773	0.00648123
0.00825095	0.00755584
0.00912824	0.00799632
0.00958619	0.0069857
0.00862445	0.00733379
0.00790475	0.00708246
0.0080247	0.00751383
0.00815514	0.0069857
0.00896031	0.0066135
0.00950835	0.00792418
0.00947242	0.00711853
0.00915223	0.0069977
0.00847848	0.00731092
0.00971193	0.00762186
0.00917622	0.00679365
0.00946045	0.00731092
0.00888563	0.00698626
0.00890634	0.00703971
0.00960415	0.00728086
0.0085165	0.00693769
0.00872996	0.00720872
0.00858847	0.00704638
0.00956007	0.0073938
0.00937662	0.00704638
0.00880181	0.00685399
0.0103757	0.00792418
0.00894832	0.00673375
0.00876588	0.00728687
0.00821662	0.00649325
0.00833477	0.00733379
0.00920021	0.00752737
0.0087444	0.00561546
0.00876588	0.00702233
0.00861246	0.00714258
0.0106996	0.00722074
0.00972989	0.00767166
0.00916705	0.00707043
0.00871199	0.00746724
0.00921221	0.00712373
0.00895749	0.00750183
0.00954427	0.0065173
0.00894551	0.00657743
0.0104903	0.00697424
0.0111969	0.00639706
0.00726898	0.00730978
0.00966202	0.00758585
0.00919699	0.00828202
0.00878039	0.00927826
0.00861246	0.00726177
0.0086102	0.00686602
0.00906526	0.00726283
0.00917622	0.00737105
0.00911316	0.0074058
0.00904131	0.00712454
0.00895749	0.00853408
0.0101909	0.00698626
0.0100832	0.00723878
0.00950009	0.00619351
0.00931674	0.00654135
0.00991551	0.00690209
0.00944248	0.00813798
0.00992748	0.00838111
0.00980773	0.00746724
0.00898144	0.00785203
0.00952032	0.00704572
0.00992748	0.00682966
0.0096281	0.00747927
0.00969995	0.00816467
0.00976398	0.00757384
0.00893632	0.00741781
0.010167	0.00750183
0.00963409	0.00790993
0.00926884	0.00695019
0.0113166	0.0086216
0.00894551	0.00782798
0.00923292	0.00907853
0.00887366	0.00762186
0.0104903	0.00732178
0.00995143	0.00760985
0.00909226	0.00839915
0.00887635	0.00650558
0.0085144	0.00731092
0.009676	0.00781596
0.0102867	0.00745522
0.00970401	0.00746724
0.00988557	0.00738307
0.00978797	0.00726283
0.0104357	0.00711773
0.00867243	0.00707043
0.0101118	0.00759785
0.0113286	0.00777988
0.00890034	0.00867811
0.0101071	0.00789792
0.010143	0.007347
0.0101071	0.00781596
0.010167	0.00751383
0.0101909	0.00821276
0.00910425	0.00705772
0.0118871	0.00729778
0.0108975	0.00756344
0.00928418	0.00755743
0.00982396	0.00711853
0.00928418	0.00775989
0.0102078	0.00768368
0.00939214	0.00716574
0.0102568	0.00777387
0.00999189	0.00911022
0.0101071	0.00795194
0.0109933	0.00816199
0.0104237	0.00808049
0.00991551	0.0069737
0.0104484	0.00733497
0.0106516	0.00817399
0.00944847	0.00825801
0.00927219	0.00760553
0.00944847	0.00708172
0.00870842	0.00763386
0.00947242	0.00830602
0.00910119	0.00886209
0.00975983	0.00889816
0.00876588	0.00735902
0.0123525	0.00794822
0.0104185	0.00763559
0.00949637	0.00808049
0.0109635	0.00686602
0.0100832	0.0090605
0.0103397	0.00822479
0.00975983	0.00793993
0.0106396	0.00837804
0.0100759	0.00806596
0.00950009	0.00754384
0.00917622	0.00805645
0.0100159	0.00758585
0.0105262	0.0091627
0.0107059	0.00716574
0.0103586	0.00698626
0.010646	0.00755141
0.0101838	0.00853743
0.012107	0.00743117
0.0103757	0.00845006
0.00962004	0.00835403
0.0122949	0.00744319
0.00954807	0.00883415
0.0107178	0.00817669
0.0102269	0.00898234
0.00932872	0.00830602
0.0102198	0.00900638
0.0103637	0.00740712
0.0109635	0.00753783
0.00920021	0.00722675
0.0104117	0.0078139
0.00992748	0.00716574
0.00936815	0.00827289
0.0103637	0.0073951
0.00965804	0.00848607
0.00935615	0.00863362
0.0105741	0.00773178
0.0113286	0.00840805
0.0107657	0.0079843
0.0117537	0.00831802
0.0105382	0.00816467
0.0102987	0.00814062
0.0107476	0.00674577
0.0106756	0.00753783
0.00913424	0.00815264
0.011125	0.00842605
0.00989754	0.0086216
0.0111969	0.00766987
0.00996341	0.0077378
0.0117072	0.00768187
0.0112927	0.00843805
0.00942452	0.00735779
0.0110651	0.0086697
0.0100998	0.00761154
0.0117836	0.00674577
0.0112274	0.00732178
0.0102628	0.0100344
0.0108017	0.00808049
0.0105622	0.00780393
0.0099559	0.0099924
0.0105677	0.00780994
0.0103586	0.00754984
0.0119573	0.00768187
0.0103945	0.00775583
0.0125648	0.00839004
0.00912225	0.00885608
0.0115322	0.00802995
0.010622	0.00892823
0.0107178	0.00889417
0.0110591	0.00865767
0.0109875	0.00738307
0.0118391	0.00779191
0.0102678	0.00836604
0.0105317	0.00905448
0.0106156	0.00792193
0.0105077	0.00777988
0.0107536	0.00872982
0.00998736	0.00871412
0.0100832	0.00800835
0.0109693	0.00752583
0.0116878	0.00879814
0.011137	0.0100104
0.0115022	0.00760985
0.0118914	0.00811657
0.0126219	0.00782798
0.0106699	0.00901419
0.0113713	0.00965035
0.011628	0.00882602
0.0110891	0.00798194
0.00975199	0.0086697
0.00964008	0.00820074
0.0114313	0.0086301
0.00979997	0.0079362
0.0111969	0.00886209
0.0110834	0.00842605
0.0122028	0.00769387
0.0101838	0.00844123
0.0120351	0.00718467
0.0113885	0.00822479
0.0119034	0.00852207
0.0107418	0.00936712
0.0126459	0.0087178
0.0114843	0.00959033
0.0113406	0.00977038
0.0109334	0.00946332
0.0114673	0.00927826
0.0128135	0.0079362
0.0105437	0.00808997
0.0116519	0.00906651
0.0116352	0.00865767
0.0112088	0.00767166
0.0117072	0.00860958
0.012043	0.00817669
0.0110954	0.00806847
0.0114553	0.00890617
0.0113944	0.00882602
0.0107716	0.00819473
0.0117777	0.00827001
0.012083	0.0098784
0.0105677	0.00924688
0.0102508	0.0074058
0.012083	0.0119789
0.0101838	0.00800835
0.0102318	0.00899019
0.0110053	0.00799632
0.0111011	0.00727977
0.0126818	0.00924688
0.0281944	0.00800595
0.012067	0.00872381
0.012271	0.00795794
0.0118196	0.0086241
0.0115561	0.0073951
0.0118375	0.0086697
0.0123704	0.00892221
0.0125261	0.00881399
0.0106156	0.00965035
0.0124269	0.0085735
0.012083	0.00929026
0.0124269	0.00816199
0.0117477	0.00823681
0.0115213	0.00924688
0.0129093	0.00898234
0.0112807	0.00862761
0.0116519	0.00839313
0.0121908	0.00966235
0.0115801	0.00942724
0.0107956	0.00835403
0.0102198	0.00835706
0.0123069	0.00891817
0.0122627	0.00816199
0.0124989	0.00744181
0.012127	0.00899019
0.0113353	0.00962634
0.0118914	0.00865767
0.00964008	0.00821276
0.0131129	0.00867811
0.0115262	0.00820074
0.0113353	0.0090322
0.0112634	0.00815264
0.0110594	0.0086421
0.011616	0.00827289
0.0114004	0.00752583
0.0125708	0.00911022
0.0128135	0.00850135
0.0120231	0.00881014
0.0115872	0.00919878
0.0117672	0.00973437
0.0192622	0.00854608
0.0116952	0.0079843
0.0108616	0.00906651
0.0111609	0.00950631
0.0114843	0.00846206
0.0115322	0.00827001
0.0126188	0.00897031
0.0117072	0.00848933
0.0112927	0.00788592
0.0105317	0.00852207
0.0106756	0.00921824
0.0135081	0.00843522
0.0117012	0.00863362
0.0119752	0.00960834
0.0127388	0.00838712
0.0119231	0.00828491
0.0124989	0.00896618
0.0108076	0.00804442
0.0117432	0.00893017
0.0114433	0.00981804
0.0125381	0.00973988
0.012127	0.00924688
0.0109515	0.00897031
0.011592	0.00836604
0.0106759	0.0086697
0.0128467	0.00828202
0.0119471	0.00810197
0.0126219	0.00877792
0.0122028	0.00929497
0.0122387	0.00939117
0.0128494	0.00839604
0.0180046	0.00895418
0.0118076	0.00878994
0.0111554	0.00887016
0.0121788	0.00864565
0.0113046	0.00897819
0.0125141	0.00895829
0.0123129	0.00901419
0.0127028	0.00992642
0.0105861	0.00987215
0.0115202	0.00860958
0.0119471	0.00907853
0.0131488	0.00966773
0.0116998	0.0100164
0.0113286	0.00927093
0.011616	0.00922884
0.0105197	0.0093551
0.0117477	0.00992642
0.0133045	0.0104846
0.0123669	0.0105626
0.0138543	0.00856148
0.0131046	0.0086301
0.0127268	0.00878614
0.0133644	0.00952344
0.0126818	0.00892221
0.012568	0.00856148
0.0115273	0.00951142
0.0107116	0.00987215
0.0118151	0.00843805
0.0115561	0.00843805
0.0125501	0.0090502
0.012247	0.00776589
0.0118974	0.00895418
0.0123824	0.00876589
0.011604	0.00960761
0.0120591	0.00809252
0.0119693	0.00941029
0.013568	0.00817399
0.014981	0.0119163
0.0140589	0.00867811
0.0128255	0.00950631
0.0147775	0.00941522
0.0138194	0.00941522
0.0143344	0.0085254
0.0124423	0.00978798
0.011628	0.00818872
0.0123644	0.00971036
0.012079	0.00899019
0.0130051	0.00857951
0.0127177	0.00954232
0.0125468	0.00967976
0.0155936	0.00992642
0.0123225	0.00942724
0.0124989	0.0101305
0.0110771	0.0105576
0.0124989	0.0092589
0.0140222	0.00965035
0.0126938	0.0101905
0.0146338	0.00899436
0.0126099	0.0101065
0.0132665	0.00967976
0.0123225	0.0100525
0.0135064	0.0109227
0.012586	0.00917023
0.0139631	0.00913422
0.0130506	0.0101545
0.0107236	0.00933827
0.0140942	0.00955951
0.0129931	0.00977038
0.0129333	0.0100104
0.012187	0.0114028
0.013065	0.00881014
0.0130386	0.00947534
0.0134722	0.0101006
0.0146098	0.00912222
0.0137463	0.00971036
0.0148792	0.0100464
0.0117717	0.00961362
0.0119393	0.00973988
0.0135799	0.00973437
0.0144901	0.0109587
0.0149212	0.0100825
0.0137343	0.0102145
0.013059	0.010305
0.013532	0.0103892
0.015005	0.00954232
0.0126668	0.0100645
0.0125648	0.00884615
0.0127177	0.0109664
0.0124782	0.00923485
0.0134585	0.0106106
0.0136384	0.00859755
0.0138123	0.00937915
0.0134302	0.0108626
0.0143703	0.00968036
0.0131129	0.0101905
0.0136264	0.0102449
0.034042	0.00913865
0.0113233	0.00941522
0.014538	0.00969836
0.0134345	0.00937428
0.0127987	0.00935028
0.0138783	0.0100104
0.0133404	0.0099443
0.0145499	0.00988418
0.0144661	0.0107379
0.012562	0.0112189
0.0146697	0.0101065
0.015951	0.00987215
0.0141842	0.0101185
0.0139991	0.00930099
0.0117597	0.00999843
0.0134961	0.0110967
0.0138673	0.0101545
0.0138194	0.0113908
0.0142865	0.0103291
0.0123944	0.00941029
0.0129931	0.0110025
0.0141422	0.0095054
0.0139862	0.00958356
0.0134243	0.0105155
0.0160349	0.00996835
0.0142022	0.00914623
0.0139023	0.0109947
0.0126099	0.00996835
0.0132845	0.01239
0.0141302	0.0115348
0.0143341	0.00934908
0.0149571	0.0111588
0.0168171	0.00911022
0.0152337	0.0108221
0.0150888	0.0100464
0.0127536	0.010281
0.0123585	0.0103291
0.0118315	0.0109664
0.014514	0.0101487
0.0146697	0.0104133
0.0147179	0.00907853
0.0141188	0.0110787
[truncated: 2,645 more rows]

## Sheet: Fig. 5 panel g
cluster_length_DMSO_animal_3	cluster_length_Forskolin_animal_3
0.18484	0.180842
0.198153	0.188503
0.201167	0.190948
0.204439	0.193299
0.205652	0.197406
0.20937	0.201043
0.2111	0.204919
0.212445	0.20997
0.214473	0.211223
0.21507	0.213216
0.216291	0.214173
0.21681	0.2167
0.221651	0.217968
0.222023	0.219117
0.22635	0.221535
0.226954	0.221631
0.227848	0.221886
0.228355	0.223864
0.229205	0.225279
0.22932	0.226424
0.231119	0.227926
0.231998	0.231714
0.233687	0.231748
0.233879	0.23254
0.234835	0.232754
0.235302	0.232842
0.23683	0.233903
0.236972	0.234294
0.237699	0.235061
0.241596	0.235908
0.242137	0.236038
0.243502	0.238433
0.243764	0.238442
0.244721	0.23861
0.245561	0.238761
0.245579	0.241133
0.246196	0.241271
0.24674	0.241497
0.246779	0.241962
0.246846	0.243985
0.247118	0.245367
0.247423	0.246471
0.247479	0.246574
0.247604	0.24721
0.247846	0.247886
0.248991	0.248073
0.25445	0.248106
0.255572	0.253013
0.255639	0.253368
0.255649	0.253992
0.257087	0.256101
0.261311	0.256146
0.261368	0.25622
0.26184	0.256813
0.262711	0.258128
0.262843	0.258528
0.263125	0.258583
0.26364	0.258858
0.264921	0.259148
0.265045	0.2593
0.26513	0.261432
0.265194	0.263086
0.265239	0.266109
0.26649	0.266216
0.267761	0.266355
0.270169	0.266506
0.271318	0.267858
0.272487	0.26901
0.273469	0.269559
0.275657	0.272807
0.278419	0.274158
0.278426	0.274721
0.278555	0.275357
0.279413	0.275927
0.279929	0.276909
0.279959	0.277134
0.279974	0.27802
0.280246	0.278433
0.280616	0.279474
0.281301	0.280142
0.282565	0.280966
0.283476	0.284317
0.283481	0.28444
0.28763	0.287192
0.292632	0.28808
0.293459	0.288259
0.29506	0.290705
0.299238	0.290909
0.300012	0.293428
0.300207	0.293831
0.303941	0.296175
0.304878	0.297903
0.306077	0.298025
0.307084	0.3017
0.308007	0.303747
0.314027	0.307117
0.314351	0.3127
0.314942	0.315464
0.316297	0.320211
0.321789	0.341351
0.32235	0.348152
0.191984	0.380138
0.197968	0.517192
0.198844	0.182512
0.204071	0.195799
0.205622	0.196862
0.206813	0.197172
0.208056	0.199778
0.210114	0.20054
0.215837	0.203174
0.218613	0.205779
0.218872	0.2093
0.219479	0.209386
0.221533	0.211791
0.221678	0.213062
0.222277	0.214687
0.224342	0.217525
0.225315	0.218165
0.22543	0.218487
0.226379	0.220649
0.22687	0.222008
0.228265	0.223362
0.22865	0.223392
0.228752	0.224882
0.233585	0.226257
0.234399	0.226468
0.235404	0.227941
0.235621	0.228221
0.23738	0.228506
0.238062	0.228769
0.238692	0.229826
0.239171	0.230088
0.239397	0.231229
0.239516	0.231727
0.24036	0.231828
0.240446	0.232602
0.242101	0.23268
0.243226	0.233346
0.243303	0.234899
0.244495	0.236281
0.244895	0.239044
0.24544	0.239959
0.248209	0.240031
0.248396	0.240639
0.249035	0.24067
0.250095	0.241914
0.25106	0.241934
0.251962	0.2421
0.252829	0.242253
0.252918	0.242701
0.253065	0.243212
0.253328	0.243344
0.25374	0.243358
0.254421	0.24342
0.254677	0.244048
0.254959	0.245488
0.25578	0.245782
0.257054	0.245817
0.258442	0.246105
0.258859	0.247612
0.259548	0.247883
0.263257	0.248023
0.26329	0.24843
0.265794	0.250085
0.267329	0.250317
0.2684	0.250373
0.269446	0.250806
0.270002	0.251086
0.270499	0.251404
0.270862	0.251508
0.271181	0.251792
0.271287	0.252032
0.271663	0.252327
0.272173	0.253338
0.2722	0.254796
0.272267	0.255045
0.272756	0.255336
0.273083	0.255941
0.273585	0.256297
0.273713	0.256486
0.27382	0.259551
0.275439	0.259703
0.275506	0.261111
0.275832	0.261114
0.27591	0.26202
0.275941	0.262065
0.277837	0.262771
0.278414	0.263589
0.279158	0.263811
0.281389	0.264176
0.281535	0.26541
0.283019	0.26696
0.283654	0.267535
0.283912	0.267762
0.283914	0.268847
0.283961	0.270106
0.284502	0.270327
0.284545	0.271201
0.287233	0.271513
0.287358	0.271786
0.287373	0.271923
0.289848	0.272177
0.290365	0.272671
0.291978	0.272673
0.295399	0.273084
0.297109	0.273408
0.29739	0.273851
0.297562	0.274297
0.298294	0.274433
0.298852	0.274538
0.299484	0.275669
0.299634	0.276472
0.300427	0.277057
0.302399	0.277301
0.302799	0.277567
0.303415	0.2778
0.303481	0.278276
0.303622	0.278636
0.303718	0.279167
0.303861	0.279362
0.304475	0.28057
0.305257	0.281037
0.306208	0.281157
0.307557	0.282591
0.307871	0.28315
0.308297	0.284097
0.309282	0.284894
0.310276	0.285747
0.312316	0.287288
0.313444	0.287858
0.317827	0.288253
0.318709	0.288767
0.321305	0.289835
0.323	0.290063
0.328668	0.290311
0.332787	0.290324
0.333528	0.29085
0.333693	0.290937
0.337084	0.292189
0.339828	0.292195
0.343425	0.294938
0.344093	0.297318
0.345087	0.297476
0.362257	0.299184
0.364964	0.302986
0.398473	0.303091
0.60046	0.303523
0.632085	0.304469
0.187595	0.304862
0.205152	0.306291
0.211086	0.30656
0.213698	0.306897
0.214615	0.307143
0.215169	0.307228
0.215479	0.307276
0.215567	0.308221
0.216274	0.308429
0.217324	0.30866
0.217598	0.308835
0.218773	0.309014
0.218885	0.310184
0.219871	0.311666
0.223199	0.313426
0.223883	0.314882
0.224609	0.315593
0.225005	0.31605
0.22507	0.317351
0.225718	0.317532
0.225939	0.318021
0.226734	0.319118
0.227485	0.319235
0.229208	0.319506
0.231764	0.321218
0.232479	0.322953
0.233918	0.32439
0.23457	0.3335
0.235328	0.334048
0.23555	0.336201
0.235756	0.371432
0.237629	0.382561
0.237656	0.394771
0.238547	0.192037
0.239042	0.197961
0.240177	0.208816
0.240794	0.209075
0.241192	0.211483
0.241929	0.212206
0.242723	0.212371
0.24277	0.213286
0.243489	0.217876
0.24352	0.221091
0.244884	0.221452
0.245441	0.222443
0.247724	0.224646
0.247784	0.225238
0.24781	0.226433
0.248426	0.22701
0.249592	0.227035
0.249663	0.227794
0.249694	0.228429
0.250554	0.230173
0.251344	0.23033
0.251944	0.230592
0.25204	0.231362
0.252113	0.233474
0.253159	0.233496
0.253271	0.234488
0.253292	0.234702
0.253959	0.23479
0.254053	0.239086
0.254067	0.239154
0.254247	0.240207
0.254455	0.240423
0.254506	0.241369
0.256132	0.241925
0.257	0.242096
0.257548	0.243941
0.257781	0.244372
0.257968	0.245053
0.258463	0.245118
0.25895	0.24545
0.260048	0.24566
0.260586	0.246087
0.260624	0.246592
0.260716	0.247818
0.261271	0.248106
0.262072	0.249586
0.262271	0.250141
0.263764	0.250648
0.264915	0.250911
0.266439	0.251079
0.268056	0.251237
0.268732	0.254075
0.268739	0.254939
0.268764	0.257183
0.270452	0.258108
0.270746	0.258228
0.270913	0.258264
0.270919	0.260002
0.270939	0.260248
0.271358	0.26034
0.271873	0.260834
0.272005	0.261671
0.272098	0.261865
0.272572	0.26282
0.273592	0.263253
0.273714	0.263492
0.273926	0.264191
0.27415	0.26445
0.274348	0.265205
0.274702	0.265757
0.275001	0.266699
0.275463	0.267566
0.27562	0.267626
0.275738	0.268816
0.275861	0.27002
0.276183	0.271406
0.277369	0.272061
0.2775	0.272591
0.277698	0.272688
0.278601	0.27319
0.278812	0.273383
0.279049	0.273712
0.279849	0.273717
0.280641	0.274117
0.280891	0.27427
0.2813	0.274293
0.281867	0.274403
0.281897	0.274588
0.282002	0.2749
0.283406	0.275019
0.28395	0.275798
0.284056	0.27619
0.285931	0.276586
0.286238	0.277487
0.287074	0.277626
0.287448	0.278344
0.287827	0.278495
0.287891	0.279146
0.288324	0.279191
0.288354	0.280434
0.288411	0.280807
0.288437	0.281835
0.288485	0.282161
0.288664	0.282293
0.288727	0.283092
0.288835	0.283164
0.288874	0.283387
0.288991	0.28382
0.289079	0.28411
0.290705	0.284438
0.291085	0.285106
0.291444	0.286975
0.291579	0.287588
0.293152	0.289097
0.293608	0.289192
0.294551	0.290134
0.295104	0.290639
0.295368	0.291202
0.297442	0.292022
0.297964	0.292754
0.298077	0.293382
0.298693	0.293413
0.299039	0.293537
0.299623	0.293548
0.30012	0.294239
0.300353	0.298341
0.301015	0.300161
0.301195	0.300203
0.301359	0.300278
0.302051	0.300426
0.303365	0.301285
0.30397	0.301522
0.30459	0.301623
0.304933	0.301813
0.306016	0.302912
0.30898	0.304363
0.309553	0.305026
0.309675	0.305234
0.310633	0.305775
0.311812	0.30609
0.312145	0.306972
0.31317	0.307711
0.313658	0.308875
0.314511	0.308956
0.314534	0.309077
0.314634	0.312936
0.315207	0.313189
0.318332	0.313877
0.318369	0.315884
0.320142	0.315954
0.320328	0.31636
0.321556	0.317922
0.325258	0.320254
0.325475	0.320851
0.327786	0.322382
0.327979	0.322502
0.332787	0.322974
0.335362	0.323171
0.34277	0.325151
0.346116	0.326152
0.349627	0.327803
0.355607	0.331845
0.363079	0.335005
0.363214	0.33546
0.363597	0.336259
0.364027	0.341311
0.36535	0.341635
0.386648	0.348127
0.390641	0.350711
0.398297	0.352379
0.202011	0.35333
0.217665	0.354863
0.218261	0.361563
0.219386	0.363234
0.222525	0.366204
0.225332	0.366792
0.228103	0.369997
0.229559	0.372132
0.230545	0.374533
0.231727	0.391027
0.232266	0.391205
0.233092	0.197616
0.235749	0.211969
0.237168	0.218355
0.237721	0.218431
0.238292	0.220598
0.238354	0.220988
0.239822	0.224608
0.241322	0.225824
0.242072	0.226478
0.243167	0.22776
0.243835	0.232661
0.244082	0.236349
0.244578	0.243058
0.244942	0.244854
0.245387	0.244943
0.247081	0.245505
0.247674	0.247839
0.247768	0.247854
0.247912	0.24796
0.24801	0.248268
0.248212	0.248687
0.248232	0.249096
0.249599	0.249353
0.249646	0.249415
0.250161	0.251995
0.253079	0.252367
0.253733	0.252401
0.254807	0.253537
0.254909	0.253637
0.257886	0.256646
0.259138	0.256826
0.261216	0.25728
0.262355	0.257407
0.263384	0.257577
0.26597	0.257675
0.266303	0.259817
0.266647	0.260954
0.266672	0.261576
0.267855	0.262213
0.269741	0.262348
0.270509	0.263145
0.270875	0.263542
0.271282	0.264679
0.271517	0.265172
0.271674	0.265726
0.271934	0.266874
0.272546	0.267649
0.273641	0.270119
0.275071	0.27097
0.276474	0.271779
0.276768	0.272627
0.276828	0.273266
0.277024	0.27353
0.278089	0.274282
0.279289	0.274818
0.281521	0.275497
0.283491	0.275573
0.283529	0.275612
0.283679	0.275619
0.283804	0.27645
0.284338	0.276635
0.284553	0.276886
0.285821	0.277081
0.288084	0.277442
0.288685	0.278455
0.289029	0.27906
0.291583	0.279105
0.293639	0.279537
0.293715	0.279825
0.293874	0.280354
0.294435	0.28158
0.294542	0.281714
0.296778	0.282091
0.297078	0.282851
0.297583	0.283501
0.297643	0.284062
0.298051	0.28424
0.300538	0.284922
0.300715	0.285664
0.302051	0.285866
0.302545	0.287742
0.302716	0.288223
0.302819	0.288566
0.302877	0.288895
0.304194	0.289019
0.30437	0.289031
0.304599	0.289246
0.305319	0.289307
0.305622	0.289764
0.307302	0.290852
0.307469	0.291181
0.3075	0.292172
0.309902	0.292293
0.309954	0.293459
0.31041	0.29489
0.311329	0.295523
0.312999	0.296138
0.313222	0.297129
0.313302	0.298694
0.314062	0.298893
0.314484	0.299734
0.315985	0.300107
0.316495	0.300202
0.317792	0.300697
0.319559	0.300979
0.32013	0.301047
0.320381	0.301542
0.321054	0.301817
0.321106	0.301938
0.321629	0.30239
0.325165	0.304444
0.325503	0.306227
0.326772	0.306234
0.328267	0.306534
0.330859	0.306622
0.331084	0.307215
0.331097	0.308009
0.332228	0.30824
0.335923	0.308744
0.336479	0.309249
0.337612	0.309513
0.33766	0.309637
0.338348	0.310077
0.338414	0.310179
0.340289	0.311199
0.341684	0.312778
0.344923	0.313312
0.345031	0.313331
0.349693	0.313426
0.349744	0.31425
0.350627	0.316176
0.35164	0.316596
0.353896	0.316937
0.365576	0.316952
0.368311	0.317659
0.376639	0.318551
0.385676	0.318752
0.391711	0.320395
0.393296	0.323353
0.395631	0.324199
0.39781	0.324713
0.399647	0.325433
0.411488	0.32626
0.412236	0.327514
0.45546	0.329457
0.186862	0.331521
0.21416	0.332109
0.217726	0.33324
0.224383	0.334858
0.225408	0.336329
0.22706	0.340375
0.227731	0.340559
0.227761	0.34085
0.235903	0.348877
0.239075	0.349
0.241941	0.351976
0.245752	0.352029
0.245854	0.352313
0.247106	0.352516
0.25083	0.356177
0.252865	0.356698
0.2542	0.359464
0.258188	0.360258
0.259103	0.361583
0.259487	0.362745
0.262096	0.364014
0.26284	0.36523
0.266563	0.372221
0.266699	0.37866
0.267536	0.389553
0.269742	0.392861
0.271508	0.395448
0.271646	0.404097
0.271965	0.416312
0.273909	0.428131
0.27394	0.45898
0.274093	0.229594
0.274969	0.237594
0.275176	0.238513
0.275745	0.242464
0.275936	0.242919
0.276558	0.244626
0.276953	0.245161
0.276962	0.246848
0.277625	0.248046
0.277745	0.252833
0.278136	0.253962
0.278274	0.254287
0.278623	0.254743
0.278774	0.255422
0.279398	0.255654
0.279703	0.25697
0.280306	0.258194
0.280643	0.258418
0.280798	0.259323
0.281592	0.259726
0.28168	0.264298
0.281703	0.264518
0.28229	0.264576
0.283495	0.265648
0.284064	0.26819
0.284377	0.268989
0.286937	0.269403
0.287158	0.27172
0.288463	0.271899
0.289199	0.273712
0.290345	0.275168
0.290896	0.276788
0.292367	0.277923
0.292942	0.278702
0.294219	0.280522
0.294895	0.281096
0.294902	0.281569
0.295676	0.281586
0.296271	0.283265
0.297007	0.28329
0.298577	0.283648
0.298886	0.283811
0.2998	0.284795
0.3005	0.285141
0.300513	0.285279
0.301276	0.285296
0.30296	0.285467
0.303119	0.285971
0.303158	0.285978
0.303646	0.286272
0.303753	0.286411
0.304246	0.287237
0.304467	0.287574
0.304862	0.289804
0.304938	0.290587
0.305238	0.291361
0.305364	0.291504
0.305472	0.291589
0.306101	0.292656
0.306296	0.293582
0.307091	0.296342
0.307621	0.296471
0.309409	0.298617
0.309725	0.299661
0.309849	0.302617
0.309974	0.30269
0.310915	0.302893
0.311395	0.302978
0.312605	0.30362
0.313054	0.303883
0.315565	0.303931
0.315761	0.3042
0.315935	0.304761
0.321268	0.305239
0.321495	0.305528
0.322163	0.306768
0.323584	0.307591
0.324571	0.307677
0.326599	0.309312
0.327132	0.309508
0.327982	0.310471
0.329083	0.310677
0.330846	0.311032
0.331476	0.311172
0.333518	0.311752
0.334314	0.31212
0.334728	0.312317
0.334758	0.312452
0.33608	0.313006
0.338606	0.313276
0.338844	0.314157
0.339141	0.314536
0.339854	0.315042
0.340682	0.315324
0.340951	0.316512
0.341592	0.316852
0.341651	0.317064
0.342419	0.317452
0.343462	0.3182
0.3442	0.319449
0.349185	0.319988
0.349801	0.321784
0.35	0.32213
0.35161	0.324018
0.352166	0.326014
0.353253	0.326485
0.354247	0.329011
0.358716	0.329357
0.360168	0.330007
0.361598	0.33201
0.36539	0.33244
0.365944	0.332493
0.368398	0.333236
0.368962	0.333947
0.371483	0.334404
0.375273	0.334487
0.382575	0.334947
0.383713	0.335171
0.391277	0.335277
0.393723	0.335925
0.396844	0.336687
0.399079	0.337386
0.402936	0.33899
0.420738	0.339994
0.424272	0.343121
0.425495	0.343751
0.443277	0.343893
0.65286	0.343924
0.242091	0.344678
0.24452	0.345215
0.244773	0.347324
0.249446	0.348503
0.250234	0.354079
0.251677	0.357224
0.254846	0.357395
0.259693	0.357527
0.260305	0.357746
0.262167	0.358107
0.263804	0.362846
0.264577	0.364048
0.265275	0.368202
0.265277	0.369716
0.265723	0.370393
0.266142	0.371212
0.267492	0.373301
0.273953	0.379408
0.274986	0.3815
0.275474	0.386495
0.275555	0.389721
0.277134	0.391676
0.277403	0.393173
0.277994	0.40408
0.279855	0.424257
0.281458	0.442936
0.283117	0.229188
0.283314	0.2454
0.285438	0.254438
0.285524	0.259943
0.285624	0.260295
0.285808	0.261707
0.287825	0.262481
0.288054	0.265477
0.290116	0.266146
0.290378	0.268022
0.291289	0.270568
0.293995	0.273206
0.296373	0.274603
0.298062	0.275237
0.298481	0.27589
0.298819	0.278685
0.298836	0.280688
0.300547	0.282529
0.302643	0.2828
0.303116	0.28349
0.306636	0.283551
0.306695	0.284665
0.307851	0.285596
0.307934	0.287415
0.308124	0.289855
0.309265	0.291245
0.30962	0.293765
0.311063	0.294107
0.311932	0.295977
0.31239	0.296825
0.314392	0.29746
0.314452	0.298653
0.31478	0.301337
0.31479	0.303466
0.316924	0.305003
0.317486	0.305191
0.319371	0.306482
0.31977	0.308384
0.322021	0.309369
0.323259	0.310082
0.323583	0.310111
0.325284	0.311025
0.325389	0.311127
0.326612	0.311594
0.327201	0.311812
0.327851	0.3127
0.328853	0.313184
0.329063	0.313227
0.333043	0.313828
0.333161	0.314256
0.333668	0.315885
0.333763	0.316288
0.334071	0.317447
0.334333	0.319267
0.334553	0.319699
0.334955	0.319707
0.335099	0.322451
0.335124	0.323309
0.335187	0.324924
0.335244	0.325146
0.336054	0.329333
0.336517	0.329935
0.336901	0.329989
0.338795	0.330706
0.3388	0.33212
0.339467	0.332685
0.340498	0.332861
0.34112	0.333829
0.342735	0.334918
0.343252	0.335143
0.344087	0.335338
0.344512	0.336111
0.346078	0.336123
0.348364	0.336165
0.348761	0.337428
0.354001	0.338126
0.354651	0.339298
0.359252	0.339649
0.360306	0.339802
0.360442	0.342056
0.365943	0.342197
0.369296	0.343502
0.37022	0.343982
0.372047	0.345234
0.372061	0.346761
0.377918	0.349326
0.378089	0.351412
0.383937	0.358899
0.395124	0.361954
0.395615	0.363498
0.405047	0.365276
0.406691	0.366059
0.407783	0.366561
0.4335	0.367056
0.434568	0.372
0.43716	0.372523
0.45065	0.37278
0.455344	0.373888
0.993054	0.374487
0.211797	0.377973
0.227475	0.381903
0.243948	0.382487
0.245658	0.382524
0.245693	0.385656
0.253723	0.386135
0.256311	0.391001
0.256313	0.392327
0.257149	0.396685
0.259559	0.397231
0.263014	0.397454
0.267392	0.398421
0.268531	0.398884
0.269153	0.401525
0.270912	0.406723
0.272173	0.407096
0.273331	0.407836
0.274115	0.410674
0.278141	0.411426
0.280412	0.411852
0.28075	0.421634
0.28268	0.42626
0.28312	0.429024
0.283142	0.431088
0.283572	0.431877
0.285557	0.452606
0.285605	0.212652
0.285843	0.238297
0.287734	0.247953
0.289381	0.249629
0.292513	0.26577
0.294509	0.270794
0.295205	0.27327
0.295387	0.274827
0.297328	0.279027
0.298873	0.28031
0.299545	0.280983
0.300052	0.282206
0.300723	0.283018
0.301543	0.284517
0.301612	0.284777
0.303537	0.287125
0.304551	0.287152
0.305461	0.289347
0.306442	0.291724
0.308337	0.292173
0.308659	0.293885
0.310083	0.29834
0.31058	0.298673
0.311499	0.301152
0.312573	0.303688
0.313314	0.304043
0.313992	0.304845
0.31411	0.305403
0.314313	0.306117
0.31547	0.307372
0.317426	0.308129
0.318443	0.308251
0.31938	0.309817
0.319816	0.310373
0.325732	0.310411
0.32641	0.311194
0.327057	0.315788
0.328077	0.315927
0.329062	0.319534
0.331965	0.319597
0.334206	0.319996
0.334392	0.320823
0.334941	0.321322
0.335328	0.322083
0.335337	0.324283
0.335413	0.325685
0.336676	0.327732
0.338134	0.329541
0.338355	0.331384
0.339366	0.333115
0.339648	0.333189
0.340872	0.333673
0.341248	0.333706
0.342372	0.333764
0.344506	0.334226
0.348036	0.334689
0.348856	0.339694
0.349239	0.340317
0.350743	0.34056
0.351594	0.342012
0.353755	0.342104
0.356133	0.342381
0.357923	0.343235
0.359083	0.34404
0.359564	0.344595
0.362085	0.34462
0.364337	0.344994
0.36825	0.345501
0.371982	0.348047
0.372906	0.348079
0.373199	0.349839
0.374658	0.350352
0.374731	0.351618
0.376563	0.352246
0.377265	0.352367
0.380721	0.352717
0.381262	0.356274
0.386198	0.357101
0.386601	0.359021
0.390936	0.360898
0.391311	0.362114
0.391693	0.362124
0.391915	0.362528
0.393047	0.36256
0.39379	0.364177
0.39627	0.366647
0.397703	0.366716
0.400126	0.366733
0.40787	0.367059
0.413952	0.368002
0.421146	0.368508
0.422308	0.368678
0.422508	0.372415
0.424488	0.373633
0.430967	0.376262
0.433998	0.380467
0.435288	0.384511
0.437049	0.387399
0.438058	0.39291
0.443408	0.394987
0.481823	0.397469
0.609153	0.398282
0.640728	0.399988
0.702319	0.405667
0.778107	0.40576
0.234695	0.408098
0.250246	0.411679
0.252793	0.412885
0.253263	0.418407
0.254277	0.422086
0.257061	0.423742
0.257524	0.42707
0.26174	0.427391
0.263617	0.428135
0.273564	0.431416
0.27992	0.445328
0.284758	0.451834
0.289631	0.452612
0.29339	0.573198
0.293486	0.244477
0.295183	0.249424
0.297322	0.255662
0.299543	0.27039
0.301854	0.272264
0.302662	0.274719
0.305464	0.278416
0.307256	0.27894
0.307295	0.279223
0.307603	0.279525
0.308671	0.28137
0.308779	0.290474
0.309182	0.292286
0.310764	0.293158
0.311109	0.293369
0.312625	0.294925
0.313725	0.299628
0.314632	0.300117
0.314854	0.301969
0.315042	0.305572
0.315295	0.305653
0.315935	0.307625
0.31692	0.307872
0.317577	0.308393
0.317769	0.308905
0.318029	0.312133
0.320401	0.314464
0.323329	0.314602
0.325514	0.320752
0.326299	0.320969
0.330972	0.321959
0.331871	0.322711
0.33226	0.323641
0.335249	0.328325
0.336353	0.330176
0.336535	0.334221
0.337264	0.334514
0.339603	0.335377
0.33963	0.337291
0.33974	0.337986
0.341936	0.340156
0.341987	0.340877
0.343058	0.341578
0.346205	0.34789
0.346252	0.349307
0.346943	0.351748
0.347889	0.352146
0.348954	0.353235
0.349745	0.354967
0.350384	0.354987
0.357736	0.356039
0.361502	0.357948
0.361503	0.360219
0.362206	0.362951
0.367199	0.36534
0.367602	0.366219
0.369072	0.366341
0.372775	0.366869
0.373043	0.36762
0.373942	0.36987
0.375619	0.37032
0.375769	0.371134
0.376252	0.371857
0.376577	0.371907
0.376773	0.371909
0.377178	0.372097
0.378438	0.373134
0.38141	0.374628
0.383175	0.377479
0.385099	0.377718
0.390119	0.377779
0.39062	0.378627
0.391763	0.383298
0.394965	0.383524
0.395357	0.384094
0.395527	0.384866
0.395719	0.385962
0.397352	0.389729
0.398651	0.389961
0.401287	0.390369
0.401977	0.399534
0.402423	0.403812
0.404036	0.404253
0.413294	0.408363
0.415938	0.410968
0.416812	0.411751
0.417302	0.4171
0.419934	0.418709
0.422054	0.426422
0.424358	0.42862
0.437561	0.434617
0.45067	0.453201
0.452184	0.453628
0.458428	0.456182
0.463969	0.46219
0.540931	0.524921
0.233651	0.262388
0.242244	0.263995
0.247412	0.270931
0.260877	0.278543
0.261879	0.286388
0.262805	0.289699
0.26652	0.293082
0.27658	0.294773
0.27801	0.299794
0.279844	0.304272
0.282293	0.305757
0.285829	0.305923
0.286079	0.306686
0.292383	0.308683
0.298434	0.308919
0.304746	0.310029
0.304893	0.310141
0.307517	0.315862
0.310712	0.317356
0.311311	0.317792
0.311396	0.319496
0.315719	0.319524
0.316566	0.319826
0.316841	0.319829
0.322431	0.323472
0.326288	0.323923
0.331054	0.325088
0.331476	0.32626
0.331806	0.326512
0.33312	0.327096
0.333497	0.329565
0.333548	0.33082
0.33509	0.331011
0.335169	0.332462
0.336505	0.332946
0.336815	0.333542
0.337781	0.334313
0.338473	0.334683
0.3394	0.334694
0.341832	0.334972
0.34207	0.33501
0.342711	0.335114
0.346006	0.335232
0.346606	0.336676
0.347409	0.337541
0.352371	0.341063
0.353687	0.341112
0.354933	0.341616
0.35522	0.342392
0.356502	0.342519
0.357118	0.342752
0.35792	0.3456
0.361766	0.346977
0.363054	0.347474
0.363961	0.348689
0.364471	0.349758
0.365787	0.351103
0.366082	0.352916
0.366904	0.356734
0.366977	0.358138
0.368597	0.358753
0.370369	0.359991
0.371273	0.361433
0.37315	0.362513
0.374994	0.363758
0.375367	0.36545
0.380658	0.366104
0.382652	0.366237
0.382739	0.368215
0.383191	0.368383
0.392842	0.368851
0.394505	0.371015
0.399146	0.371455
0.400644	0.372816
0.403354	0.377747
0.408207	0.380171
0.410573	0.380681
0.410714	0.381105
0.413159	0.384574
0.418398	0.386325
0.419009	0.388615
0.426361	0.38953
0.427322	0.390193
0.429787	0.392504
0.434258	0.392741
0.434581	0.393002
0.44062	0.393275
0.442496	0.393368
0.460035	0.397404
0.47412	0.400096
0.476713	0.40571
0.481403	0.405877
0.483775	0.415441
0.495562	0.415548
0.506576	0.41657
0.510307	0.422553
0.521797	0.424236
0.710357	0.42433
0.2672	0.427405
0.274424	0.428708
0.27822	0.431033
0.283872	0.432118
0.288306	0.433495
0.296657	0.436163
0.297328	0.441518
0.300885	0.445253
0.301137	0.452815
0.309109	0.457951
0.30939	0.462321
0.309544	0.46264
0.310805	0.463309
0.311276	0.47914
0.313478	0.48307
0.31672	0.484205
0.317032	0.485981
0.319697	0.575618
0.319832	0.23142
0.325935	0.280597
0.326916	0.29463
0.332168	0.295479
0.33475	0.301994
0.336047	0.310312
0.341634	0.311005
0.342143	0.312549
0.342407	0.313645
0.344016	0.316729
0.345146	0.319391
0.346726	0.319981
0.351446	0.325431
0.351819	0.330726
0.353395	0.335756
0.353397	0.339122
0.355977	0.34794
0.356298	0.34799
0.357937	0.354526
0.358058	0.354605
0.359273	0.35602
0.360547	0.35965
0.361697	0.361776
0.364428	0.362359
0.365183	0.364955
0.366229	0.366574
0.366444	0.366781
0.371032	0.367574
0.372185	0.368959
0.37221	0.369355
0.372511	0.369725
0.373122	0.370928
0.376172	0.374429
0.376892	0.374551
0.377321	0.374914
0.378955	0.3758
0.379123	0.383241
0.383362	0.386062
0.385665	0.388989
0.389286	0.390283
0.389965	0.391361
0.390021	0.397481
0.390409	0.398602
0.394698	0.400367
0.39816	0.400388
0.398909	0.401109
0.408942	0.403756
0.413193	0.407064
0.423655	0.412021
0.423966	0.412342
0.426571	0.412469
0.427135	0.417732
0.433471	0.420397
0.433487	0.422046
0.435046	0.422317
0.442125	0.425284
0.449243	0.426287
0.45587	0.430562
0.460685	0.435465
0.46183	0.436826
0.468712	0.441683
0.468755	0.443021
0.473547	0.450989
0.476147	0.460809
0.484489	0.465026
0.486211	0.472004
0.498865	0.472463
0.500404	0.473863
0.51008	0.497238
0.521523	0.499156
0.541484	0.505619
0.662367	0.543442
0.275236	0.283577
0.285847	0.288304
0.288889	0.306576
0.293679	0.307104
0.295957	0.309232
0.298451	0.309458
0.309079	0.314632
0.310553	0.314751
0.313085	0.315675
0.313519	0.322128
0.313904	0.323097
0.314888	0.32422
0.318	0.324969
0.322611	0.325084
0.324006	0.327577
0.327898	0.328506
0.32813	0.331709
0.332189	0.332229
0.332569	0.332864
0.33347	0.333848
0.341214	0.335423
0.344116	0.338736
0.345077	0.339505
0.345455	0.340039
0.34766	0.340095
0.354057	0.340141
0.35475	0.340226
0.355109	0.348415
0.356801	0.349029
0.361387	0.351162
0.362925	0.352162
0.364179	0.353314
0.369901	0.353316
0.370313	0.35495
0.370624	0.355601
0.370804	0.358538
0.372249	0.359771
0.372427	0.359832
0.375515	0.360507
0.37586	0.362127
0.380515	0.362555
0.38693	0.362884
0.389324	0.364508
0.390287	0.365081
0.395545	0.365547
0.398744	0.367522
0.400359	0.37125
0.401203	0.372141
0.401779	0.373906
0.402693	0.374112
0.403807	0.374853
0.403829	0.377949
0.405656	0.3794
0.407364	0.379994
0.408237	0.380589
0.411344	0.381337
0.41393	0.384706
0.417015	0.38479
0.426539	0.390024
0.428969	0.390037
0.439288	0.391069
0.441798	0.391369
0.446809	0.393746
0.447226	0.393871
0.451316	0.399226
0.45218	0.401114
0.454456	0.403694
0.463848	0.404499
0.466823	0.406435
0.483868	0.407868
0.487415	0.409005
0.500067	0.415284
0.505924	0.419522
0.508851	0.419845
0.570926	0.420906
0.876523	0.424164
0.264332	0.424659
0.303821	0.425064
0.307439	0.426029
0.308282	0.426549
0.313939	0.427634
0.314937	0.42932
0.319278	0.430195
0.320655	0.454557
0.320689	0.454625
0.322441	0.454857
0.323504	0.455075
0.325235	0.458148
0.329269	0.463862
0.332557	0.471646
0.33715	0.473346
0.338692	0.476432
0.338699	0.481272
0.34086	0.48488
0.341867	0.485317
0.342738	0.492983
0.345483	0.49399
0.34908	0.51165
0.350302	0.515042
0.35129	0.580907
0.355501	0.697923
0.359792	0.247456
0.360927	0.273434
0.364035	0.274516
0.365607	0.276356
0.365976	0.300933
0.369534	0.302704
0.369893	0.303407
0.371437	0.30421
0.37165	0.304819
0.372814	0.308109
0.373402	0.319837
0.378597	0.323167
0.380437	0.329718
0.382264	0.332137
0.385925	0.33375
0.387841	0.333757
0.391153	0.338002
0.392017	0.340067
0.392793	0.34007
0.393342	0.340692
0.396088	0.341148
0.397563	0.342142
0.399018	0.342786
0.404571	0.343399
0.404645	0.344223
0.405098	0.34652
0.405789	0.34654
0.406723	0.348555
0.409447	0.34874
0.410072	0.349286
0.412429	0.352139
0.417113	0.354639
0.419175	0.358643
0.420759	0.359778
0.422161	0.362834
0.422172	0.363859
0.424274	0.367296
0.426828	0.36766
0.435264	0.368322
0.451472	0.369876
0.453205	0.371234
0.456859	0.37635
0.458356	0.379255
0.460654	0.380494
0.476035	0.38551
0.476547	0.385614
0.480479	0.389745
0.483802	0.390073
0.486402	0.393147
0.493801	0.393283
0.498814	0.396521
0.501212	0.399194
0.505022	0.399973
0.516023	0.400907
0.528017	0.401431
0.540631	0.402138
0.542221	0.402335
0.546236	0.404401
0.553316	0.405001
0.714017	0.406918
0.850739	0.407067
0.277966	0.409729
0.29116	0.410578
0.305639	0.415669
0.309294	0.415949
0.315565	0.416413
0.316452	0.423439
0.323529	0.424351
0.333045	0.429671
0.333372	0.430823
0.333912	0.44253
0.336216	0.445694
0.339997	0.446124
0.341817	0.446493
0.342707	0.448304
0.343278	0.452082
0.344149	0.469798
0.34512	0.474162
0.347261	0.47892
0.347414	0.482648
0.347842	0.48456
0.34863	0.484698
0.353992	0.489746
0.354571	0.493053
0.356703	0.507852
0.35711	0.511884
0.363878	0.514086
0.364497	0.525696
0.364924	0.526902
0.364999	0.674772
0.365717	0.676933
0.366409	0.306611
0.367885	0.308303
0.370488	0.314212
0.374335	0.321012
0.37437	0.326435
0.375542	0.327089
0.376974	0.335056
0.379973	0.339415
0.380714	0.340552
0.381421	0.343343
0.382719	0.344628
0.385201	0.345452
0.392474	0.346109
0.394901	0.352998
0.397009	0.353132
0.397308	0.357285
0.397476	0.359033
0.398558	0.360413
0.402693	0.362035
0.40482	0.367734
0.408564	0.370879
0.409618	0.371214
0.409843	0.378312
0.412367	0.381257
0.412822	0.383469
0.413719	0.384414
0.417054	0.385376
0.430504	0.388882
0.436417	0.39797
0.447183	0.400752
0.457156	0.402333
0.457276	0.404917
0.465324	0.405591
0.468806	0.405998
0.471173	0.409641
0.47695	0.411693
0.479182	0.411974
0.480393	0.414401
0.480979	0.415278
0.485512	0.423175
0.485541	0.432968
0.488284	0.434661
0.488641	0.436623
0.498884	0.437923
0.51663	0.437935
0.519436	0.440146
0.524223	0.441924
0.535271	0.448118
0.294589	0.448419
0.300967	0.455157
0.304658	0.45805
0.311418	0.460261
0.312603	0.460475
0.312809	0.460839
0.320188	0.469494
0.320594	0.486984
0.336914	0.49016
0.338099	0.490648
0.338462	0.492383
0.344414	0.496923
0.352024	0.502437
0.352146	0.507766
0.358805	0.51121
0.360128	0.516099
0.360968	0.517071
0.361065	0.520553
0.363839	0.541126
0.363876	0.551968
0.365082	0.579287
0.365557	0.307291
0.367308	0.318656
0.367646	0.326128
0.375764	0.334259
0.381392	0.339467
0.383775	0.339785
0.383917	0.343013
0.38908	0.343529
0.392003	0.344239
0.39388	0.345853
0.396209	0.345966
0.39724	0.347163
0.397374	0.3474
0.399593	0.350294
0.40108	0.352286
0.401092	0.359567
0.40211	0.36242
0.403168	0.363794
0.404306	0.365878
0.404606	0.366106
0.407315	0.36634
0.419014	0.366474
0.420092	0.366508
0.420445	0.367447
0.427501	0.370132
0.430367	0.370372
0.431301	0.37163
0.431422	0.374899
0.432405	0.375585
0.432865	0.375865
0.436908	0.375945
0.442027	0.378806
0.451936	0.383644
0.451996	0.39469
0.452681	0.396615
0.457292	0.397692
0.46344	0.398035
0.468703	0.399332
0.472066	0.407308
0.473676	0.407894
0.490652	0.411034
0.492406	0.414558
0.498401	0.415356
0.50998	0.417751
0.512085	0.418263
0.516312	0.418305
0.522902	0.422384
0.529625	0.424927
0.572007	0.425536
0.604061	0.425974
0.277722	0.42694
0.285511	0.431002
0.325646	0.433688
0.32903	0.435438
0.330576	0.438103
0.33688	0.439232
0.339555	0.439817
0.340746	0.45124
0.343323	0.458678
0.34745	0.461182
0.350093	0.465701
0.359349	0.478312
0.366574	0.479582
0.367669	0.480818
0.368534	0.499303
0.371602	0.500746
0.373673	0.503919
0.374418	0.509097
0.37467	0.51143
0.376869	0.512945
0.390381	0.51298
0.394613	0.515407
0.394642	0.51792
0.394802	0.531589
0.395185	0.538496
0.403436	0.549552
0.409312	0.552702
0.410143	0.281981
0.411162	0.284096
0.412421	0.286368
0.414113	0.303432
0.416267	0.313531
0.418606	0.316327
0.419428	0.322715
0.420543	0.330426
0.423128	0.332599
0.423497	0.335652
0.423729	0.33598
0.427827	0.341151
0.428326	0.341807
0.429436	0.354169
0.430674	0.354315
0.435463	0.355435
0.439179	0.357284
0.440557	0.359552
0.442478	0.360389
0.443682	0.361902
0.445511	0.365081
0.450103	0.367397
0.452039	0.370817
0.456635	0.373108
0.460445	0.376052
0.461676	0.37872
0.472956	0.385006
0.474305	0.386061
0.479825	0.386061
0.488472	0.390651
0.489036	0.392276
0.494095	0.395599
0.500196	0.397312
0.500927	0.399511
0.512484	0.407889
0.515445	0.411739
0.526191	0.413992
0.590539	0.417294
0.622592	0.420171
0.284291	0.425922
0.297601	0.426245
0.306675	0.428438
0.310775	0.428658
0.326708	0.429687
0.34006	0.431195
0.349575	0.437101
0.358006	0.438201
0.358356	0.441966
0.367869	0.442236
0.370207	0.44803
0.371555	0.448388
0.374358	0.450063
0.374563	0.452548
0.382496	0.454337
0.383103	0.457373
0.396154	0.467123
0.401198	0.468189
0.411743	0.476569
0.416598	0.480179
0.42501	0.486321
0.426494	0.4866
0.427538	0.495011
0.42959	0.509507
0.434355	0.513125
0.436763	0.52225
0.439331	0.523028
0.440175	0.524724
0.448782	0.52608
0.452698	0.531713
0.453277	0.549032
0.453616	0.549256
0.454631	0.562864
0.462019	0.571286
0.463946	0.575991
0.466024	0.627254
0.467052	0.693481
0.472971	0.316917
0.475603	0.326163
0.48071	0.333542
0.483182	0.335386
0.484798	0.337444
0.484847	0.341669
0.491274	0.341938
0.497474	0.352643
0.511486	0.352813
0.511996	0.353338
0.516052	0.35487
0.516582	0.358346
0.523398	0.360394
0.524934	0.36223
0.540157	0.364513
0.554115	0.367541
0.555438	0.367905
0.56129	0.369714
0.586523	0.38066
0.587745	0.384226
0.611997	0.385221
0.643406	0.386095
0.311637	0.394278
0.31357	0.394845
0.323042	0.395251
0.326806	0.399112
0.330418	0.405989
0.337703	0.411323
0.338956	0.420077
0.339458	0.420181
0.340352	0.423274
0.348324	0.426867
0.348744	0.442695
0.355031	0.446101
0.357539	0.45209
0.358132	0.453104
0.361303	0.45736
0.364627	0.46016
0.365295	0.462418
0.365707	0.463156
0.367561	0.465292
0.378724	0.466961
0.380713	0.469341
0.391064	0.47425
0.391734	0.481868
0.396734	0.482924
0.397178	0.485815
0.397937	0.486257
0.402594	0.486854
0.402699	0.493031
0.403677	0.501934
0.403872	0.523513
0.414708	0.542393
0.421991	0.556975
0.429495	0.55781
0.439033	0.580197
0.440389	0.585323
0.441137	0.61116
0.443384	0.631012
0.446858	0.93625
0.450817	0.287221
0.454496	0.305019
0.454957	0.318901
0.4569	0.329867
0.459345	0.336293
0.462265	0.337972
0.463577	0.340468
0.466523	0.341831
0.466956	0.355385
0.467287	0.359343
0.473506	0.363788
0.474076	0.365359
0.477974	0.366709
0.481452	0.36817
0.490145	0.374082
0.49201	0.374166
0.495847	0.375047
0.512943	0.37525
0.537798	0.385532
0.540033	0.385941
0.540052	0.389666
0.566399	0.392356
0.59794	0.392635
0.60921	0.39516
0.306013	0.399423
0.327264	0.40064
0.336497	0.404218
0.342348	0.406418
0.360697	0.409606
0.361406	0.412996
0.3724	0.413041
0.376872	0.41399
0.379538	0.42135
0.396063	0.421593
0.397546	0.421887
0.40413	0.423266
0.405763	0.426067
0.407064	0.426704
0.414549	0.427029
0.42184	0.427957
0.421898	0.436661
0.426435	0.442166
0.433345	0.443341
0.433544	0.444369
0.435028	0.444595
0.4424	0.450672
0.444836	0.455683
0.44701	0.460571
0.460141	0.468278
0.461186	0.468863
0.46486	0.469091
0.472309	0.469157
0.481211	0.472003
0.481919	0.475756
0.488009	0.481461
0.504719	0.481886
0.512086	0.486738
0.522735	0.491345
0.5288	0.494793
0.539171	0.497479
0.551927	0.500735
0.567321	0.503784
0.606047	0.512855
0.790159	0.528084
0.284528	0.536501
0.32298	0.59519
0.334661	0.693822
0.358685	0.306849
0.362165	0.313314
0.370522	0.33353
0.371048	0.3343
0.371068	0.342753
0.372892	0.357892
0.383978	0.359279
0.393497	0.360963
0.394282	0.361368
0.394952	0.366929
0.396696	0.377708
0.398003	0.378354
0.400241	0.381744
0.402936	0.382677
0.426906	0.391013
0.42953	0.39131
0.432099	0.397684
0.433171	0.400709
0.436259	0.401653
0.442947	0.402022
0.449641	0.402495
0.450645	0.405487
0.452057	0.408918
0.45278	0.409064
0.453017	0.411456
0.456582	0.413455
0.461018	0.413629
0.46307	0.413884
0.468192	0.42214
0.46884	0.422361
0.471461	0.422698
0.481436	0.426513
0.48431	0.426733
0.485215	0.432106
0.485542	0.432938
0.490805	0.435728
0.498002	0.436165
0.508846	0.446325
0.510787	0.448378
0.519145	0.453999
0.52273	0.45457
0.530235	0.45515
0.532147	0.460463
0.5483	0.474482
0.578976	0.483231
0.585105	0.486312
0.649478	0.486439
0.671832	0.48861
0.312669	0.489084
0.344824	0.49024
0.358695	0.492496
0.377861	0.496079
0.380824	0.49753
0.399226	0.525459
0.406631	0.525537
0.407194	0.525943
0.410732	0.537675
0.41258	0.542516
0.415434	0.543337
0.425745	0.574805
0.427216	0.599785
0.429773	0.281731
0.430203	0.309504
0.430595	0.315837
0.435604	0.316003
0.436504	0.338855
0.437866	0.352592
0.438397	0.355546
0.452619	0.35663
0.452913	0.356815
0.453058	0.362058
0.456101	0.368211
0.457656	0.370875
0.459238	0.37137
0.460777	0.378776
0.463487	0.382647
0.476485	0.392024
0.489725	0.39534
0.513796	0.423904
0.522605	0.424039
0.522939	0.426885
0.523559	0.429955
0.524733	0.431061
0.537409	0.433015
0.537916	0.438165
0.551495	0.43832
0.559984	0.439391
0.570908	0.440871
0.583626	0.443901
0.586117	0.449129
0.586941	0.450941
0.588442	0.45424
0.691817	0.459203
0.760748	0.459578
0.319167	0.464655
0.326683	0.469313
0.328488	0.474144
0.334584	0.509823
0.355044	0.537593
0.363671	0.540737
0.366437	0.549844
0.371451	0.569529
0.376893	0.574628
0.379635	0.612978
0.380382	0.695004
0.382605	0.702926
0.38273	0.297405
0.385813	0.298442
0.387253	0.310907
0.395433	0.328413
0.398427	0.333344
0.408234	0.354113
0.423793	0.355704
0.424829	0.362959
0.426845	0.367278
0.427309	0.376237
0.428316	0.381711
0.42956	0.38516
0.433822	0.388013
0.434437	0.397226
0.436924	0.398536
0.441776	0.401379
0.442413	0.415646
0.462484	0.420641
0.463663	0.437986
0.466565	0.44264
0.473697	0.446326
0.486377	0.449467
0.494236	0.449993
0.499752	0.453916
0.499763	0.456406
0.504507	0.467988
0.518138	0.473465
0.519464	0.480202
0.538843	0.484748
0.541859	0.484762
0.54787	0.487765
0.549082	0.488324
[truncated: 2,590 more rows]

## Sheet: Fig. 5 panel h
counts_per_cluster_DMSO_animal_3	counts_per_cluster_Forskolin_animal_3
8	8
8	8
8	8
8	8
8	8
8	8
8	8
8	8
8	8
8	8
8	8
8	8
8	8
8	8
8	8
8	8
8	8
8	8
8	8
8	8
8	8
8	8
8	8
8	8
8	8
8	8
8	8
8	8
8	8
8	8
8	8
8	8
8	8
8	8
8	8
8	8
8	8
8	8
8	8
8	8
8	8
8	8
8	8
8	8
8	8
8	8
8	8
8	8
8	8
8	8
8	8
8	8
8	8
8	8
8	8
8	8
8	8
8	8
8	8
8	8
8	8
8	8
8	8
8	8
8	8
8	8
8	8
8	8
8	8
8	8
8	8
8	8
8	8
8	8
8	8
8	8
8	8
8	8
8	8
8	8
8	8
8	8
8	8
8	8
8	8
8	8
8	8
8	8
8	8
8	8
8	8
8	8
8	8
8	8
8	8
8	8
8	8
8	8
8	8
8	8
8	8
9	8
9	8
9	9
9	9
9	9
9	9
9	9
9	9
9	9
9	9
9	9
9	9
9	9
9	9
9	9
9	9
9	9
9	9
9	9
9	9
9	9
9	9
9	9
9	9
9	9
9	9
9	9
9	9
9	9
9	9
9	9
9	9
9	9
9	9
9	9
9	9
9	9
9	9
9	9
9	9
9	9
9	9
9	9
9	9
9	9
9	9
9	9
9	9
9	9
9	9
9	9
9	9
9	9
9	9
9	9
9	9
9	9
9	9
9	9
9	9
9	9
9	9
9	9
9	9
9	9
9	9
9	9
9	9
9	9
9	9
9	9
9	9
9	9
9	9
9	9
9	9
9	9
9	9
9	9
9	9
9	9
9	9
9	9
9	9
9	9
9	9
9	9
9	9
9	9
9	9
9	9
9	9
9	9
9	9
9	9
9	9
9	9
9	9
9	9
9	9
9	9
9	9
9	9
9	9
9	9
9	9
9	9
9	9
9	9
9	9
9	9
9	9
9	9
9	9
9	9
9	9
9	9
9	9
9	9
9	9
9	9
9	9
9	9
9	9
9	9
9	9
9	9
9	9
9	9
9	9
9	9
9	9
9	9
9	9
9	9
9	9
9	9
9	9
9	9
9	9
9	9
9	9
9	9
9	9
9	9
9	9
9	9
10	9
10	9
10	9
10	9
10	9
10	9
10	9
10	9
10	9
10	9
10	9
10	9
10	9
10	9
10	9
10	9
10	9
10	9
10	9
10	9
10	9
10	9
10	9
10	9
10	9
10	9
10	9
10	9
10	9
10	9
10	9
10	9
10	9
10	10
10	10
10	10
10	10
10	10
10	10
10	10
10	10
10	10
10	10
10	10
10	10
10	10
10	10
10	10
10	10
10	10
10	10
10	10
10	10
10	10
10	10
10	10
10	10
10	10
10	10
10	10
10	10
10	10
10	10
10	10
10	10
10	10
10	10
10	10
10	10
10	10
10	10
10	10
10	10
10	10
10	10
10	10
10	10
10	10
10	10
10	10
10	10
10	10
10	10
10	10
10	10
10	10
10	10
10	10
10	10
10	10
10	10
10	10
10	10
10	10
10	10
10	10
10	10
10	10
10	10
10	10
10	10
10	10
10	10
10	10
10	10
10	10
10	10
10	10
10	10
10	10
10	10
10	10
10	10
10	10
10	10
10	10
10	10
10	10
10	10
10	10
10	10
10	10
10	10
10	10
10	10
10	10
10	10
10	10
10	10
10	10
10	10
10	10
10	10
10	10
10	10
10	10
10	10
10	10
10	10
10	10
10	10
10	10
10	10
10	10
10	10
10	10
10	10
10	10
10	10
10	10
10	10
10	10
10	10
10	10
10	10
10	10
10	10
10	10
10	10
10	10
10	10
10	10
10	10
10	10
10	10
10	10
10	10
10	10
10	10
10	10
10	10
10	10
10	10
10	10
10	10
10	10
10	10
10	10
10	10
10	10
10	10
10	10
10	10
10	10
10	10
10	10
10	10
10	10
10	10
10	10
10	10
10	10
10	10
10	10
10	10
10	10
10	10
10	10
10	10
10	10
10	10
10	10
10	10
11	10
11	10
11	10
11	10
11	10
11	10
11	10
11	10
11	10
11	10
11	10
11	11
11	11
11	11
11	11
11	11
11	11
11	11
11	11
11	11
11	11
11	11
11	11
11	11
11	11
11	11
11	11
11	11
11	11
11	11
11	11
11	11
11	11
11	11
11	11
11	11
11	11
11	11
11	11
11	11
11	11
11	11
11	11
11	11
11	11
11	11
11	11
11	11
11	11
11	11
11	11
11	11
11	11
11	11
11	11
11	11
11	11
11	11
11	11
11	11
11	11
11	11
11	11
11	11
11	11
11	11
11	11
11	11
11	11
11	11
11	11
11	11
11	11
11	11
11	11
11	11
11	11
11	11
11	11
11	11
11	11
11	11
11	11
11	11
11	11
11	11
11	11
11	11
11	11
11	11
11	11
11	11
11	11
11	11
11	11
11	11
11	11
11	11
11	11
11	11
11	11
11	11
11	11
11	11
11	11
11	11
11	11
11	11
11	11
11	11
11	11
11	11
11	11
11	11
11	11
11	11
11	11
11	11
11	11
11	11
11	11
11	11
11	11
11	11
11	11
11	11
11	11
11	11
11	11
11	11
11	11
11	11
11	11
11	11
11	11
11	11
11	11
11	11
11	11
11	11
11	11
11	11
11	11
11	11
11	11
11	11
11	11
11	11
11	11
11	11
11	11
11	11
11	11
11	11
11	11
11	11
12	11
12	11
12	11
12	11
12	11
12	11
12	11
12	11
12	11
12	11
12	11
12	11
12	11
12	11
12	11
12	11
12	11
12	11
12	11
12	11
12	11
12	11
12	11
12	11
12	11
12	11
12	11
12	11
12	11
12	11
12	11
12	12
12	12
12	12
12	12
12	12
12	12
12	12
12	12
12	12
12	12
12	12
12	12
12	12
12	12
12	12
12	12
12	12
12	12
12	12
12	12
12	12
12	12
12	12
12	12
12	12
12	12
12	12
12	12
12	12
12	12
12	12
12	12
12	12
12	12
12	12
12	12
12	12
12	12
12	12
12	12
12	12
12	12
12	12
12	12
12	12
12	12
12	12
12	12
12	12
12	12
12	12
12	12
12	12
12	12
12	12
12	12
12	12
12	12
12	12
12	12
12	12
12	12
12	12
12	12
12	12
12	12
12	12
12	12
12	12
12	12
12	12
12	12
12	12
12	12
12	12
12	12
12	12
12	12
12	12
12	12
12	12
12	12
12	12
12	12
12	12
12	12
12	12
12	12
12	12
12	12
12	12
12	12
12	12
12	12
12	12
12	12
12	12
12	12
12	12
12	12
12	12
12	12
12	12
12	12
12	12
12	12
12	12
12	12
12	12
12	12
12	12
12	12
12	12
12	12
12	12
12	12
12	12
12	12
12	12
12	12
12	12
12	12
12	12
12	12
12	12
12	12
12	12
12	12
13	12
13	12
13	12
13	12
13	12
13	12
13	12
13	12
13	12
13	12
13	12
13	12
13	12
13	12
13	12
13	12
13	12
13	12
13	12
13	12
13	12
13	12
13	12
13	12
13	12
13	12
13	13
13	13
13	13
13	13
13	13
13	13
13	13
13	13
13	13
13	13
13	13
13	13
13	13
13	13
13	13
13	13
13	13
13	13
13	13
13	13
13	13
13	13
13	13
13	13
13	13
13	13
13	13
13	13
13	13
13	13
13	13
13	13
13	13
13	13
13	13
13	13
13	13
13	13
13	13
13	13
13	13
13	13
13	13
13	13
13	13
13	13
13	13
13	13
13	13
13	13
13	13
13	13
13	13
13	13
13	13
13	13
13	13
13	13
13	13
13	13
13	13
13	13
13	13
13	13
13	13
13	13
13	13
13	13
13	13
13	13
13	13
13	13
13	13
13	13
13	13
13	13
13	13
13	13
13	13
13	13
13	13
13	13
13	13
13	13
13	13
13	13
13	13
13	13
13	13
13	13
13	13
13	13
13	13
13	13
13	13
13	13
13	13
13	13
13	13
14	13
14	13
14	13
14	13
14	13
14	13
14	13
14	13
14	13
14	13
14	13
14	13
14	13
14	13
14	13
14	13
14	13
14	13
14	13
14	13
14	13
14	13
14	13
14	13
14	13
14	13
14	14
14	14
14	14
14	14
14	14
14	14
14	14
14	14
14	14
14	14
14	14
14	14
14	14
14	14
14	14
14	14
14	14
14	14
14	14
14	14
14	14
14	14
14	14
14	14
14	14
14	14
14	14
14	14
14	14
14	14
14	14
14	14
14	14
14	14
14	14
14	14
14	14
14	14
14	14
14	14
14	14
14	14
14	14
14	14
14	14
14	14
14	14
14	14
14	14
14	14
14	14
14	14
14	14
14	14
14	14
14	14
14	14
14	14
14	14
14	14
14	14
14	14
14	14
14	14
14	14
14	14
14	14
14	14
14	14
14	14
14	14
14	14
14	14
14	14
14	14
14	14
14	14
14	14
14	14
14	14
14	14
14	14
14	14
14	14
14	14
14	14
14	14
14	14
14	14
14	14
14	14
14	14
14	14
14	14
14	14
14	14
14	14
14	14
14	14
14	14
14	14
14	14
14	14
14	14
14	14
15	14
15	14
15	14
15	14
15	14
15	14
15	14
15	14
15	14
15	14
15	14
15	14
15	14
15	14
15	15
15	15
15	15
15	15
15	15
15	15
15	15
15	15
15	15
15	15
15	15
15	15
15	15
15	15
15	15
15	15
15	15
15	15
15	15
15	15
15	15
15	15
15	15
15	15
15	15
15	15
15	15
15	15
15	15
15	15
15	15
15	15
15	15
15	15
15	15
15	15
15	15
15	15
15	15
15	15
15	15
15	15
15	15
15	15
15	15
15	15
15	15
15	15
15	15
15	15
15	15
15	15
15	15
15	15
15	15
15	15
15	15
15	15
15	15
15	15
15	15
15	15
15	15
15	15
15	15
15	15
15	15
15	15
15	15
15	15
15	15
15	15
15	15
15	15
15	15
15	15
15	15
15	15
15	15
15	15
15	15
15	15
15	15
15	15
15	15
15	15
15	15
15	15
15	15
15	15
15	15
15	15
15	15
15	15
15	15
15	15
16	16
16	16
16	16
16	16
16	16
16	16
16	16
16	16
16	16
16	16
16	16
16	16
16	16
16	16
16	16
16	16
16	16
16	16
16	16
16	16
16	16
16	16
16	16
16	16
16	16
16	16
16	16
16	16
16	16
16	16
16	16
16	16
16	16
16	16
16	16
16	16
16	16
16	16
16	16
16	16
16	16
16	16
16	16
16	16
16	16
16	16
16	16
16	16
16	16
16	16
16	16
16	16
16	16
16	16
16	16
16	16
16	16
16	16
16	16
16	16
16	16
16	16
16	16
16	16
16	16
16	16
16	16
16	16
16	16
16	16
16	16
16	16
16	16
16	16
16	16
16	16
16	16
16	16
16	16
16	16
16	16
16	16
16	16
16	16
16	16
16	16
16	16
16	16
16	16
16	16
16	16
16	16
16	16
16	16
16	16
16	16
16	16
16	16
17	16
17	16
17	16
17	16
17	16
17	16
17	16
17	16
17	16
17	16
17	16
17	16
17	16
17	16
17	16
17	16
17	16
17	16
17	17
17	17
17	17
17	17
17	17
17	17
17	17
17	17
17	17
17	17
17	17
17	17
17	17
17	17
17	17
17	17
17	17
17	17
17	17
17	17
17	17
17	17
17	17
17	17
17	17
17	17
17	17
17	17
17	17
17	17
17	17
17	17
17	17
17	17
17	17
17	17
17	17
17	17
17	17
17	17
17	17
17	17
17	17
17	17
17	17
17	17
17	17
17	17
17	17
17	17
17	17
17	17
17	17
17	17
17	17
17	17
17	17
17	17
17	17
17	17
17	17
17	17
17	17
17	17
17	17
17	17
17	17
17	17
17	17
17	17
17	17
17	17
18	18
18	18
18	18
18	18
18	18
18	18
18	18
18	18
18	18
18	18
18	18
18	18
18	18
18	18
18	18
18	18
18	18
18	18
18	18
18	18
18	18
18	18
18	18
18	18
18	18
18	18
18	18
18	18
18	18
18	18
18	18
18	18
18	18
18	18
18	18
18	18
18	18
18	18
18	18
18	18
18	18
18	18
18	18
18	18
18	18
18	18
18	18
18	18
18	18
18	18
18	18
18	18
18	18
18	18
18	18
18	18
18	18
18	18
18	18
18	18
18	18
18	18
18	18
18	18
18	18
18	18
18	18
18	18
18	18
18	18
18	18
18	18
18	18
18	18
18	18
18	18
19	18
19	18
19	18
19	18
19	18
19	18
19	18
19	18
19	18
19	18
19	18
19	18
19	18
19	18
19	18
19	18
19	18
19	18
19	18
19	18
19	18
19	18
19	18
19	18
19	18
19	19
19	19
19	19
19	19
19	19
19	19
19	19
19	19
19	19
19	19
19	19
19	19
19	19
19	19
19	19
19	19
19	19
19	19
19	19
19	19
19	19
19	19
19	19
19	19
19	19
19	19
19	19
19	19
19	19
19	19
19	19
19	19
19	19
19	19
19	19
19	19
19	19
19	19
19	19
19	19
19	19
19	19
19	19
19	19
19	19
19	19
19	19
19	19
19	19
19	19
19	19
19	19
19	19
19	19
19	19
19	19
19	19
19	19
19	19
19	19
19	19
20	19
20	19
20	19
20	19
20	19
20	19
20	19
20	19
20	19
20	19
20	19
20	19
20	19
20	19
20	19
20	19
20	19
20	19
20	19
20	19
20	19
20	19
20	19
20	19
20	19
20	19
20	19
20	19
20	19
20	19
20	20
20	20
20	20
20	20
20	20
20	20
20	20
20	20
20	20
20	20
20	20
20	20
20	20
20	20
20	20
20	20
20	20
20	20
20	20
20	20
20	20
20	20
20	20
20	20
20	20
20	20
20	20
20	20
20	20
20	20
20	20
20	20
20	20
20	20
20	20
20	20
20	20
20	20
20	20
20	20
20	20
20	20
20	20
20	20
20	20
20	20
20	20
20	20
21	20
21	20
21	20
21	20
21	20
21	20
21	20
21	20
21	20
21	20
21	20
21	20
21	20
21	20
21	20
21	20
21	20
21	20
21	20
21	20
21	20
21	21
21	21
21	21
21	21
21	21
21	21
21	21
21	21
21	21
21	21
21	21
21	21
21	21
21	21
21	21
21	21
21	21
21	21
21	21
21	21
21	21
21	21
21	21
21	21
21	21
21	21
21	21
21	21
21	21
21	21
21	21
21	21
21	21
21	21
21	21
21	21
21	21
21	21
21	21
21	21
21	21
21	21
21	21
21	21
21	21
21	21
21	21
21	21
21	21
21	21
22	21
22	21
22	21
22	21
22	21
22	21
22	21
22	21
22	21
22	21
22	21
22	21
22	21
22	21
22	21
22	21
22	21
22	21
22	21
22	21
22	21
22	21
22	21
22	21
22	21
22	21
22	21
22	22
22	22
22	22
22	22
22	22
22	22
22	22
22	22
22	22
22	22
22	22
22	22
22	22
22	22
22	22
22	22
22	22
22	22
22	22
22	22
22	22
22	22
22	22
22	22
22	22
22	22
22	22
22	22
22	22
22	22
22	22
22	22
22	22
22	22
22	22
22	22
22	22
22	22
22	22
23	22
23	22
23	22
23	22
23	22
23	22
23	22
23	22
23	22
23	22
23	22
23	22
23	22
23	22
23	22
23	22
23	22
23	22
23	22
23	22
23	22
23	22
23	22
23	22
23	22
23	22
23	22
23	22
23	22
23	22
23	22
23	22
23	22
23	22
23	22
23	22
23	22
23	23
23	23
23	23
23	23
23	23
23	23
23	23
23	23
23	23
23	23
23	23
23	23
23	23
23	23
23	23
23	23
23	23
23	23
23	23
23	23
23	23
23	23
24	23
24	23
24	23
24	23
24	23
24	23
24	23
24	23
24	23
24	23
24	23
24	23
24	23
24	23
24	23
24	23
24	23
24	23
24	23
24	23
24	23
24	23
24	23
24	23
24	23
24	23
24	23
24	23
24	23
24	23
24	23
24	23
24	23
24	23
24	23
24	23
24	23
24	23
24	24
24	24
24	24
24	24
24	24
24	24
24	24
24	24
24	24
24	24
24	24
24	24
24	24
24	24
24	24
24	24
24	24
24	24
24	24
24	24
24	24
24	24
24	24
24	24
25	24
25	24
25	24
25	24
25	24
25	24
25	24
25	24
25	24
25	24
25	24
25	24
25	24
25	24
25	24
25	24
25	24
25	24
25	24
25	24
25	24
25	24
25	24
25	24
25	24
25	24
25	24
25	24
25	24
25	24
25	24
25	24
25	24
25	24
25	24
25	24
25	24
25	24
25	24
25	24
26	24
26	24
26	24
26	25
26	25
26	25
26	25
26	25
26	25
26	25
26	25
26	25
26	25
26	25
26	25
26	25
26	25
26	25
26	25
26	25
26	25
26	25
26	25
26	25
26	25
26	25
26	25
26	25
26	25
26	25
26	25
26	25
26	25
26	25
26	25
26	25
26	25
26	25
26	25
26	25
26	25
26	25
26	25
26	25
26	25
26	25
26	25
26	25
26	25
26	25
26	25
27	25
27	25
27	25
27	25
27	25
27	25
27	25
27	25
27	25
27	25
27	25
27	25
27	25
27	26
27	26
27	26
27	26
27	26
27	26
27	26
27	26
27	26
27	26
27	26
27	26
27	26
27	26
27	26
27	26
27	26
27	26
27	26
27	26
27	26
27	26
27	26
27	26
27	26
27	26
27	26
27	26
27	26
27	26
27	26
27	26
27	26
28	26
28	26
28	26
28	26
28	26
28	26
28	26
28	26
28	26
28	26
28	26
28	26
28	27
28	27
28	27
28	27
28	27
28	27
28	27
28	27
28	27
28	27
28	27
28	27
28	27
28	27
28	27
28	27
28	27
28	27
28	27
28	27
28	27
28	27
28	27
28	27
28	27
28	27
28	27
28	27
28	27
28	27
28	27
28	27
[truncated: 2,590 more rows]

## Sheet: Fig. 5  panel i
cluster_volume_DMSO_animal_3	cluster_volume_Forskolin_animal_3
0.00251201	0.00223439
0.00258993	0.00235452
0.00251201	0.00243861
0.00290168	0.00247465
0.00290864	0.00246888
0.00236211	0.00295516
0.00258413	0.00306328
0.00251799	0.00256476
0.00260816	0.0026188
0.00258993	0.00248666
0.00245192	0.00254079
0.00320144	0.00244491
0.00200721	0.0027149
0.00252998	0.00227043
0.00210336	0.00270289
0.00230216	0.00294827
0.0030048	0.00246263
0.00293869	0.00243861
0.00248202	0.00236101
0.00281775	0.00258276
0.00231415	0.00273893
0.00252403	0.00254079
0.00240384	0.00279899
0.00309353	0.00269088
0.00233172	0.00207822
0.0029447	0.0025288
0.0029447	0.00239056
0.00214629	0.00259477
0.00249401	0.00270289
0.00254197	0.00297919
0.00299761	0.00240895
0.00272183	0.00228244
0.00254807	0.00269088
0.00272183	0.00218634
0.0026923	0.00257075
0.00323316	0.00274453
0.00304086	0.00230647
0.0027578	0.00386814
0.00219951	0.0028951
0.00244605	0.00302724
0.00254807	0.0025227
0.00253605	0.00225841
0.00252998	0.00230109
0.00281775	0.00242094
0.00227163	0.00266685
0.00234374	0.00287636
0.00282451	0.00263081
0.00199519	0.00263667
0.00282974	0.00265484
0.00249999	0.002373
0.00244605	0.00170582
0.00211031	0.00225315
0.00262018	0.0026846
0.00251201	0.00273893
0.00231415	0.00223439
0.00281249	0.00227712
0.00358514	0.00302724
0.00179856	0.00249867
0.00255396	0.00275651
0.0027524	0.00245663
0.00260816	0.00262468
0.00214629	0.00290711
0.00193046	0.00275094
0.00290864	0.00227712
0.00260816	0.00394021
0.00299278	0.00297919
0.00218226	0.00210933
0.00245804	0.0030801
0.00276441	0.00263081
0.00396883	0.00284104
0.00257211	0.00198212
0.00266826	0.00212627
0.00233172	0.0030873
0.00225961	0.00273893
0.00245192	0.00245062
0.00320912	0.00230647
0.00259615	0.00285906
0.0027578	0.00210933
0.00246393	0.0021503
0.00270984	0.00281101
0.00280576	0.00171383
0.00227163	0.00342366
0.00218226	0.00266063
0.00233813	0.00184998
0.00290864	0.00266685
0.00218749	0.00279899
0.00265624	0.00210933
0.00260192	0.0021333
0.00311751	0.00206621
0.00287259	0.0026188
0.00258413	0.00281644
0.00231415	0.00228244
0.00259615	0.00204218
0.00299761	0.00206621
0.00260816	0.00319995
0.00270984	0.00306328
0.00296273	0.00266063
0.0021223	0.00288308
0.00229567	0.00209024
0.00306955	0.00280445
0.0027524	0.00367593
0.00276441	0.00276295
0.00294964	0.00932421
0.00304557	0.00293113
0.00298562	0.00283503
0.00330936	0.00285906
0.00292566	0.00306328
0.00292566	0.00317598
0.00293765	0.00332756
0.0027578	0.00330353
0.0026259	0.00291232
0.00303358	0.00288835
0.00281775	0.0031834
0.00291367	0.00286438
0.00308893	0.00270857
0.00293268	0.00305126
0.00336537	0.00295516
0.00285372	0.00290033
0.00291367	0.00256476
0.00351319	0.00263067
0.00296163	0.00293113
0.00293268	0.00288835
0.00288969	0.00332756
0.00294964	0.00270857
0.00281249	0.00259477
0.00360912	0.00278698
0.00261391	0.00342766
0.00280576	0.00291232
0.00317746	0.00291912
0.00288969	0.00288835
0.00330528	0.00251068
0.00273437	0.00290033
0.00369305	0.00277497
0.00283653	0.00263081
0.00302884	0.00290033
0.00304557	0.00301522
0.00312499	0.00299621
0.00318945	0.00255273
0.00337739	0.00354379
0.00276979	0.00293113
0.00281775	0.0027685
0.00313701	0.00284041
0.00256009	0.0029243
0.00252403	0.00314737
0.00306489	0.00315201
0.00280047	0.00311133
0.00305756	0.00296717
0.00312499	0.00294315
0.00286571	0.00296026
0.0026322	0.00347171
0.00306489	0.00242059
0.00272183	0.00376002
0.00314149	0.0035558
0.00306489	0.00258276
0.00297362	0.00306328
0.00286571	0.00217432
0.00346523	0.00273854
0.00280047	0.00296717
0.00289663	0.00305613
0.00274038	0.00329152
0.00288969	0.00276295
0.00315348	0.00306328
0.00214629	0.00282302
0.00320912	0.00306328
0.00268028	0.00320743
0.00240384	0.0026846
0.00303358	0.00265484
0.00296874	0.00294315
0.00286571	0.00284704
0.00347355	0.00281644
0.00293268	0.00287107
0.00359374	0.00291912
0.00317746	0.00325548
0.00361177	0.00250483
0.00309353	0.00319995
0.00265624	0.00249867
0.00257211	0.00278698
0.00319711	0.00341165
0.00259593	0.00291912
0.00357315	0.00232506
0.00268585	0.0029243
0.00323741	0.00327951
0.00334134	0.00332155
0.00311151	0.00253471
0.00299278	0.00317598
0.00308154	0.00257674
0.00230769	0.00272692
0.00309353	0.00284041
0.00252998	0.0030873
0.00256009	0.00272056
0.00257794	0.00248086
0.00272183	0.00282842
0.00246393	0.00398826
0.00291367	0.00313535
0.00310095	0.00275094
0.0029447	0.00314737
0.00284855	0.00326749
0.00293765	0.00243861
0.00264988	0.00280445
0.00218226	0.00253471
0.00246393	0.00317139
0.00348557	0.00315201
0.00318945	0.00366392
0.00314149	0.00253471
0.00287171	0.00242659
0.0027524	0.00288308
0.00268028	0.00344769
0.0026259	0.00272056
0.00285372	0.00282842
0.00270432	0.00300321
0.00323316	0.00306812
0.00290768	0.00290033
0.00278178	0.00254672
0.00303358	0.00261279
0.00272782	0.00327186
0.00233813	0.00257674
0.00274038	0.00278048
0.00302159	0.00244491
0.00311297	0.00246888
0.00295672	0.00276295
0.00263789	0.00306328
0.00266187	0.00264865
0.00283653	0.00311133
0.00308893	0.00254672
0.00330528	0.00242659
0.00257794	0.00273893
0.00313701	0.00326749
0.00396883	0.00263081
0.00279377	0.0028951
0.00335335	0.00234903
0.00277643	0.00293113
0.00446044	0.00329583
0.00346754	0.00300321
0.00253605	0.00313535
0.00236211	0.0034756
0.00252998	0.0025288
0.00303358	0.0028951
0.0041367	0.00311606
0.00332135	0.00396424
0.00286057	0.00307529
0.00301682	0.00331554
0.00305287	0.0026846
0.00268028	0.00303925
0.00338941	0.00342366
0.00368106	0.0022464
0.00298076	0.00321194
0.00947843	0.00331554
0.0109832	0.00295516
0.00326922	0.0030873
0.00332932	0.00267886
0.00317746	0.0028951
0.00322542	0.00278048
0.00374101	0.00331554
0.00346153	0.0021503
0.0031295	0.00239056
0.00306955	0.00272056
0.00377698	0.0036519
0.00377698	0.00290711
0.00366907	0.00413242
0.00366585	0.00324789
0.00309353	0.00248666
0.0032572	0.00303216
0.0033834	0.00293113
0.00318509	0.00265484
0.0028777	0.00311733
0.00340528	0.00339171
0.00323741	0.00264283
0.00323741	0.00351976
0.00311751	0.00295426
0.00337739	0.0028951
0.00334134	0.00312334
0.00311297	0.00339963
0.0031295	0.00348372
0.00304557	0.00330353
0.00294964	0.0030801
0.00338941	0.00255874
0.00335335	0.00235452
0.00314903	0.00317139
0.00288461	0.00277497
0.00335335	0.00416245
0.00285372	0.00243861
0.0035012	0.00337561
0.00334134	0.00335158
0.00314903	0.00288308
0.00377403	0.00322392
0.0035012	0.00315201
0.00327339	0.00322392
0.00299761	0.00303216
0.00312499	0.00304415
0.00358172	0.00314003
0.00341345	0.00372398
0.00294964	0.0038711
0.00311751	0.00323591
0.00302884	0.00337973
0.00316105	0.00317139
0.00296163	0.00336774
0.00328538	0.00314737
0.00323316	0.00320743
0.00327339	0.00318797
0.00324518	0.00329583
0.00323741	0.00379606
0.00332932	0.00389216
0.00383412	0.00342766
0.00280047	0.00315201
0.00344951	0.00314003
0.00346153	0.00328385
0.00276979	0.00363989
0.00348557	0.00295516
0.00361778	0.00350775
0.00351319	0.00329152
0.00268028	0.00311133
0.00318945	0.00312334
0.00335732	0.00293629
0.00323741	0.00359184
0.0030048	0.0030873
0.00299278	0.00265484
0.0032572	0.00338762
0.00337739	0.00307529
0.00321343	0.00286506
0.00307691	0.00300922
0.00274038	0.0035558
0.00282974	0.00360385
0.0026259	0.00342366
0.00366585	0.00315938
0.00308154	0.0031834
0.0033173	0.00304415
0.00340528	0.00300321
0.00274581	0.00320743
0.00342547	0.0030873
0.0026259	0.00311133
0.00284173	0.00330353
0.00306955	0.00321194
0.00355768	0.00366392
0.00308154	0.00290033
0.00348557	0.00296026
0.00332932	0.00306812
0.00343148	0.00331554
0.00280047	0.00293629
0.00315348	0.00357983
0.00306955	0.00319542
0.00277643	0.00333957
0.00347355	0.00330782
0.00298562	0.00306812
0.00305287	0.00314003
0.0032614	0.00406034
0.00287259	0.00434865
0.00317746	0.00312334
0.00284173	0.00294315
0.00280047	0.00320743
0.00330936	0.00323146
0.00349758	0.00382008
0.00308154	0.00337561
0.00392087	0.00337561
0.00316547	0.0031834
0.00305756	0.00307529
0.00286658	0.00243292
0.00301682	0.00258276
0.00314149	0.00341568
0.00308154	0.00382008
0.00359713	0.00307529
0.00298076	0.00254079
0.00340528	0.003164
0.00304557	0.0033977
0.00353717	0.00329583
0.00341727	0.00294315
0.00335732	0.00319542
0.00354917	0.00310407
0.00399281	0.00304415
0.00354917	0.00313535
0.00310552	0.0036519
0.00359374	0.00312334
0.00299761	0.00320743
0.00316105	0.0030082
0.00312499	0.00306812
0.00372902	0.00326749
0.00294964	0.00329583
0.00293765	0.00330353
0.00397234	0.00311133
0.00460432	0.00349574
0.00270984	0.00344168
0.00336537	0.00335158
0.00305287	0.00304415
0.00382494	0.00311606
0.00358172	0.00335576
0.00349521	0.00311606
0.0035697	0.00280445
0.00279377	0.00335158
0.0038221	0.00287636
0.00334134	0.0030873
0.00330936	0.0030082
0.00282451	0.00305126
0.00286571	0.0030801
0.00285372	0.00242659
0.00291367	0.00329753
0.00307691	0.00325988
0.00277643	0.00324789
0.00304086	0.00339963
0.00310552	0.00287107
0.00310095	0.00297224
0.00368989	0.00350174
0.00254197	0.00248086
0.0033173	0.00299621
0.00302159	0.00326749
0.00332135	0.0030801
0.00317307	0.00291232
0.00379206	0.00322392
0.00302159	0.0026127
0.00340744	0.0030873
0.00281775	0.0030082
0.00386092	0.00335158
0.00260816	0.0031834
0.00318509	0.00302018
0.00309353	0.00327951
0.00262018	0.00263081
0.00276979	0.00312334
0.00290864	0.00357148
0.00304557	0.00403632
0.00328124	0.00307529
0.00332135	0.00295516
0.00278845	0.00404833
0.00384893	0.00322392
0.00430456	0.00305126
0.00302884	0.00313535
0.00342926	0.00377203
0.00351319	0.00278048
0.00340143	0.00302724
0.00362111	0.00288308
0.0030096	0.00349574
0.00317307	0.00298423
0.00367787	0.00339171
0.0033173	0.00291232
0.00415864	0.00342366
0.00383694	0.00283503
0.00218749	0.00306812
0.00408653	0.00327951
0.00372902	0.00325988
0.00406249	0.00298423
0.00358514	0.00405088
0.00369305	0.00269088
0.00282974	0.00257075
0.00307691	0.00338762
0.0027524	0.00257674
0.00268585	0.00412041
0.00322542	0.00323591
0.00289663	0.00297919
0.00399037	0.00272056
0.00346153	0.00321944
0.00487979	0.0042666
0.00429085	0.00374801
0.00221153	0.00415874
0.003753	0.00352354
0.00344125	0.00502165
0.00371393	0.00351976
0.0035096	0.0029243
0.00371703	0.00297919
0.00353364	0.00496172
0.00359713	0.00508143
0.00323741	0.00334377
0.00360912	0.00341165
0.00373797	0.00403632
0.00335732	0.00401492
0.00401679	0.00511747
0.00323741	0.00357148
0.00351319	0.00358347
0.00394485	0.00361587
0.00399037	0.00328385
0.00348921	0.00350775
0.00374999	0.00363141
0.00365708	0.00345163
0.00354566	0.00357983
0.00358514	0.0037153
0.00364509	0.00362788
0.00344951	0.00372398
0.00359713	0.0042045
0.00355768	0.00384411
0.00395684	0.00348372
0.00356116	0.00346362
0.00370191	0.00370332
0.0035697	0.0034756
0.00355768	0.00373599
0.00345324	0.00377203
0.00403845	0.00436066
0.0033173	0.00360385
0.00380096	0.00348372
0.00365708	0.00361587
0.00356116	0.00419248
0.00338941	0.00380807
0.00332932	0.00384411
0.00353717	0.00380807
0.00416667	0.00348759
0.00354917	0.00337973
0.00332932	0.00297224
0.00378897	0.00376324
0.00402878	0.00348759
0.00384614	0.00366736
0.00293268	0.00347171
0.00444845	0.00343567
0.00329137	0.00361587
0.00364509	0.00353553
0.00372902	0.00329583
0.00353717	0.00359184
0.00407674	0.0042045
0.00371703	0.00337973
0.00417267	0.00345163
0.00349758	0.00363141
0.00347355	0.00363989
0.00438701	0.00338572
0.00380096	0.00339963
0.00398682	0.00365538
0.00367787	0.00382008
0.00377403	0.00354379
0.0036331	0.00354751
0.00395684	0.00366736
0.00344125	0.00362788
0.0033813	0.00366392
0.00359713	0.00329152
0.00386092	0.00357148
0.00358172	0.00432462
0.00243389	0.00351156
0.00289663	0.00358347
0.00317746	0.00353553
0.00356116	0.00338762
0.00340143	0.00349574
0.0033813	0.00406286
0.00369305	0.00352354
0.00324518	0.00363141
0.00342547	0.00351976
0.0033813	0.00341568
0.00339329	0.0039282
0.00408873	0.00310407
0.00372902	0.0035595
0.00410072	0.00337561
0.00426859	0.00342366
0.00461631	0.00414443
0.00348557	0.00373599
0.00416068	0.00398826
0.00376802	0.00368194
0.00320144	0.00303216
0.00391826	0.00306812
0.00345324	0.00363389
0.003759	0.00332756
0.00405276	0.00381118
0.00422063	0.00346362
0.00366585	0.00330353
0.00358514	0.0036519
0.00394485	0.00385612
0.00341345	0.00302018
0.00347355	0.0037153
0.00347355	0.00413477
0.00342547	0.00347171
0.00351319	0.00351755
0.00389689	0.00339963
0.0038221	0.00315938
0.003753	0.00413477
0.00364509	0.00251669
0.00383412	0.0038711
0.00325119	0.00401492
0.00330528	0.00315938
0.00387018	0.0027149
0.00346523	0.00376324
0.00330936	0.00343965
0.00387291	0.00457089
0.00261391	0.00419248
0.00451321	0.00335576
0.00374999	0.00318797
0.00418466	0.00321194
0.00366907	0.00354751
0.00342926	0.00337973
0.00366585	0.00361942
0.00400239	0.00343965
0.00354566	0.00365538
0.00348921	0.00343567
0.00358172	0.00353553
0.00435095	0.00388015
0.0038849	0.00321194
0.00336537	0.00303216
0.00408653	0.00343965
0.00429085	0.00371197
0.00354566	0.00412641
0.00403845	0.00339171
0.00339329	0.00346362
0.00349758	0.00329152
0.00341345	0.00369996
0.00392087	0.00339171
0.00384893	0.0047691
0.00357315	0.00406034
0.00333334	0.00422852
0.00366907	0.00357983
0.00358514	0.00362788
0.00372902	0.00338762
0.00341727	0.00521357
0.00396883	0.00349957
0.00401441	0.00339171
0.00486777	0.00382008
0.0031295	0.00351976
0.00385816	0.00352354
0.00319711	0.00330782
0.00381295	0.0034756
0.00320912	0.00439844
0.005012	0.00340369
0.00383412	0.00414675
0.00344951	0.00335576
0.00353118	0.00385912
0.00441104	0.00350775
0.00489209	0.00482916
0.00352162	0.0048652
0.00541967	0.0034597
0.00390888	0.004673
0.00379806	0.00319995
0.00404077	0.00379919
0.00396633	0.00345163
0.003753	0.00334377
0.00443508	0.0036519
0.00389689	0.00576617
0.00395431	0.00329583
0.00436297	0.0043967
0.00410072	0.00338762
0.00399281	0.00374801
0.00390888	0.00384411
0.00400239	0.00346362
0.00394485	0.00426456
0.00376201	0.00388015
0.00411271	0.00331554
0.0041346	0.00408437
0.00489181	0.00385612
0.00408274	0.00460092
0.00400239	0.0047691
0.00324518	0.00310407
0.00376201	0.00424263
0.00434053	0.00321944
0.00430456	0.00414443
0.00438849	0.0052376
0.00431655	0.0048652
0.00405047	0.00504562
0.00405047	0.00448079
0.00387018	0.00533325
0.00395684	0.00892271
0.00395431	0.00353178
0.00443646	0.00384713
0.00468749	0.00390417
0.00411271	0.00429057
0.00376499	0.00397897
0.00353364	0.00426456
0.00399037	0.00391904
0.00399281	0.003955
0.00382494	0.00385612
0.00341128	0.00433851
0.00354566	0.00390417
0.00431489	0.00396424
0.00372902	0.00412041
0.00466427	0.00424263
0.0038822	0.00394301
0.00379806	0.00433851
0.00395684	0.00390417
0.0040048	0.00406286
0.00385816	0.00413242
0.0035697	0.0043006
0.0041367	0.00438645
0.00411056	0.0043006
0.003753	0.00378721
0.00370191	0.00410839
0.00407674	0.00490124
0.00431489	0.00408437
0.00384293	0.00403889
0.00390624	0.00437268
0.00392087	0.00391619
0.0041947	0.0037153
0.00354917	0.00424053
0.00344125	0.00409037
0.00335732	0.0041108
0.00417066	0.00375126
0.00432691	0.00388309
0.00408653	0.00389507
0.00401679	0.00402691
0.00343749	0.00384411
0.00311297	0.00412279
0.00386691	0.00432462
0.00374101	0.00356549
0.0036331	0.00344769
0.00408653	0.00333179
0.00397835	0.00376324
0.00461631	0.00330782
0.00390888	0.00398826
0.00440049	0.00390706
0.00401441	0.00390417
0.00384614	0.00408683
0.00378605	0.00404833
0.00369305	0.00379919
0.00458034	0.00446878
0.00381609	0.00382609
0.003753	0.00375126
0.00426859	0.00432653
0.00398082	0.00437447
0.00478364	0.00401492
0.0045084	0.00400028
0.00408653	0.00420668
0.00389422	0.00409882
0.00446044	0.00416846
0.00395684	0.00373599
0.00368989	0.00403889
0.00504797	0.00372729
0.00400239	0.00384713
0.00379806	0.00385612
0.00370191	0.00380807
0.00373797	0.00382316
0.00416068	0.00433664
0.00410072	0.00396424
0.00384893	0.0044928
0.00405276	0.00366736
0.00448442	0.00394301
0.00401441	0.00487721
0.00382494	0.00398826
0.00372902	0.00388309
0.00377403	0.00391619
0.00461537	0.0042045
0.00378897	0.00438469
0.00362111	0.00421651
0.0038849	0.00363989
0.0045084	0.00407235
0.00384614	0.00436066
0.00395431	0.00371197
0.00394229	0.00363141
0.00426681	0.00388015
0.00378605	0.00414443
0.00387291	0.0034756
0.00431655	0.00446878
0.00383694	0.00389507
0.00420071	0.00390706
0.00405276	0.00441042
0.00383412	0.00332756
0.00358172	0.00434865
0.00365383	0.00365538
0.00400239	0.00379919
0.00391826	0.00465012
0.00354917	0.00461416
0.00417267	0.00389216
0.00401441	0.00372729
0.00414869	0.00382008
0.00416068	0.00408437
0.00390888	0.00458891
0.00425479	0.00455424
0.00486811	0.00397625
0.0044471	0.00365538
0.00455636	0.00445836
0.00408653	0.00385912
0.00402878	0.00382008
0.00419665	0.00429057
0.00509593	0.00455287
0.00370191	0.00425255
0.0036298	0.00373599
0.00388821	0.00385612
0.00421463	0.00456488
0.0047596	0.00450482
0.0035012	0.00399095
0.00359374	0.00406286
0.00530046	0.00382008
0.00428484	0.00350775
0.00397835	0.00368794
0.00396883	0.00452884
0.00429085	0.00405088
0.00437499	0.00337973
0.00389689	0.0039282
0.00574341	0.00449432
0.00391826	0.00472105
0.00381295	0.0038711
0.0123981	0.00400028
0.00436297	0.0045063
0.00440049	0.00382316
0.00434053	0.00397625
0.00448316	0.00330353
0.00426681	0.00369133
0.0042566	0.00419248
0.00452039	0.00416846
0.00482015	0.00542981
0.00442447	0.00367935
0.00468226	0.00432653
0.00415864	0.00381118
0.00454437	0.00416846
0.00425479	0.00404833
0.00453238	0.0040243
0.00442447	0.00394021
0.00448442	0.0037153
0.00429085	0.00385612
0.00477219	0.00425255
0.0041367	0.00521357
0.00486811	0.0043967
0.00453238	0.00404833
0.00465143	0.00424053
0.00420864	0.00270289
0.00382494	0.00376324
0.00419065	0.00412041
0.00437499	0.00445836
0.00486777	0.00425462
0.00431655	0.00447035
0.00448442	0.00446878
0.00368705	0.00396698
0.00419665	0.00503338
0.00437499	0.00443274
0.00393286	0.00442073
0.00511991	0.00420668
0.00454325	0.00472105
0.00406475	0.00453027
0.00400239	0.00457821
0.00495191	0.00460092
0.00496994	0.00424053
0.00489809	0.0043006
0.00454437	0.00433664
0.00396633	0.00433664
0.00436297	0.00384114
0.00496404	0.00460218
0.0043765	0.00475798
0.00432691	0.00484118
0.00433893	0.00472105
0.00492787	0.00402691
0.00499998	0.00410839
0.00436297	0.00491325
0.00437499	0.00472203
0.00477162	0.00406286
0.00522782	0.00432462
0.00412471	0.00467409
0.00381295	0.00415644
0.00474821	0.00455287
0.0042566	0.00424263
0.00489181	0.00492527
0.00597354	0.0040243
0.00422063	0.00494929
0.00408873	0.00413242
0.00465143	0.00425462
0.00467547	0.00397897
0.0047596	0.00445677
0.00409854	0.00565684
0.00435095	0.00503363
0.00426859	0.00481791
0.00449641	0.00482989
0.00438849	0.00410839
0.00454325	0.00408683
0.00459233	0.00486585
0.00418268	0.00473306
0.00407674	0.00488382
0.00489209	0.00441042
0.003753	0.00424053
0.00399281	0.00422852
0.00430287	0.0042666
0.00504806	0.00432653
0.00467547	0.00433851
0.0047602	0.00465012
0.00408873	0.00390417
0.00487979	0.00536974
0.00438701	0.00455424
0.00406249	0.00480514
0.00460335	0.0043445
0.00458034	0.00448233
0.00408653	0.00458891
0.0041346	0.00438469
0.00341727	0.00429057
0.00495191	0.00455424
0.00457931	0.0051415
0.00379806	0.00499768
0.00489209	0.00385612
0.00412471	0.00422466
0.00399037	0.004673
0.00438849	0.00431454
0.00593526	0.00424053
0.00435252	0.00469702
0.00526441	0.00394301
0.00449641	0.00534572
0.00439902	0.0044868
0.00423262	0.00467409
0.00431489	0.00430256
0.00451922	0.0043967
0.00385816	0.00418047
0.00497595	0.00516552
0.00462739	0.00438469
0.00405047	0.0048652
0.00411056	0.00425462
0.00432854	0.00432462
0.00365708	0.0040329
0.00491585	0.00464897
0.00462138	0.00419248
0.00437499	0.00466098
0.00370191	0.00420668
0.00414869	0.00475798
0.00605767	0.00512948
0.00521633	0.00546584
0.00492186	0.00412279
0.00443508	0.00421651
0.00691104	0.00455287
0.00390624	0.00426456
0.00617786	0.00398826
0.00493989	0.00407485
0.0229017	0.00425462
0.00467626	0.00511747
0.00472354	0.0043006
0.00521583	0.00455424
0.00497603	0.00491378
0.00492806	0.00417072
0.00473622	0.00383515
0.00449641	0.00433664
0.00480768	0.00494929
0.00458034	0.00451683
0.00485575	0.00405088
0.00493989	0.00586059
0.00523981	0.00455287
0.0052638	0.00436248
0.00543268	0.0053337
0.00483214	0.00425255
0.00454437	0.00473401
0.00436451	0.00448233
0.00547962	0.00432462
0.00489209	0.00434865
0.00521633	0.00483517
0.00545564	0.00415874
0.00449641	0.00403632
0.00471152	0.00444638
0.00455636	0.0041108
0.00507195	0.00791046
0.00482015	0.00581265
0.00467547	0.00469702
0.00456729	0.00500936
0.00472354	0.00505741
0.005012	0.00449432
0.00527579	0.00443439
0.00465228	0.00492577
0.00417066	0.00502165
0.00467626	0.00485319
0.00463941	0.0047691
0.0047596	0.00494929
0.00461631	0.00492577
0.00477162	0.00518955
0.00508412	0.00467409
0.00456729	0.00461293
0.00545671	0.00505161
0.00457931	0.00488982
0.00492787	0.00491325
0.00482015	0.00465012
0.0055036	0.00476997
0.00474821	0.00530928
0.00474821	0.00515348
0.00474758	0.00482989
0.00466427	0.00453027
0.0050721	0.00460218
0.0047602	0.00458891
0.00483172	0.00597038
0.00546763	0.00492527
0.00380096	0.00504539
0.00436297	0.0043967
0.00435252	0.00475798
0.00482015	0.00451683
0.00443508	0.00468607
0.00451922	0.00515351
0.00502399	0.00459019
0.00463941	0.00493728
0.00528778	0.00546509
0.00485612	0.00431454
0.0043765	0.00472203
0.00464029	0.00521357
0.00520431	0.00434865
0.00541368	0.00425462
0.00418466	0.0045063
0.00473622	0.00445677
0.00454437	0.00445677
0.00462739	0.0046621
0.00521583	0.00445836
0.00465143	0.00468607
0.0044471	0.00480514
0.00623796	0.00448079
0.00464629	0.00423065
0.00459233	0.00492527
0.00484413	0.00462495
0.00456835	0.00480592
0.00498802	0.00460092
0.00478418	0.00475798
0.00451321	0.00420668
0.00484373	0.00529766
0.00539569	0.004673
0.00426859	0.00481715
0.0043765	0.00496172
0.00443508	0.00503338
0.00443508	0.00443439
0.00479617	0.00502165
0.00516787	0.00432462
0.00467547	0.0042666
0.00458034	0.00451683
0.00443646	0.00445677
0.00497595	0.00434865
0.00449518	0.0044928
0.00561152	0.00478195
0.00499998	0.00493775
0.00545671	0.00454225
0.00533051	0.00508143
0.0055036	0.00456622
0.00454437	0.00443439
0.0047596	0.0042666
0.00508412	0.0045063
0.00436297	0.00470904
0.00406475	0.00472105
0.00545564	0.00487721
0.00424461	0.00484188
0.00440049	0.00439844
0.00506008	0.00512951
0.00649881	0.00569409
0.00447243	0.00457821
0.00468826	0.00463696
0.00442447	0.00440871
0.00554085	0.00465012
0.00536056	0.00482989
0.00424461	0.00456488
0.00551681	0.00478195
0.00414869	0.00424053
0.00459233	0.00425462
0.00787171	0.00443439
0.0043765	0.00436066
0.00515623	0.00444638
0.00591344	0.00421866
0.00535972	0.00474507
0.00415864	0.00369996
0.00460936	0.0036519
0.00635815	0.00417446
0.00911872	0.00505741
0.0139928	0.00424263
0.0197063	0.00455287
0.0233513	0.00428859
0.00473622	0.00436248
0.00552758	0.00394021
0.00465228	0.00529766
0.00504797	0.00634278
0.00476619	0.00636681
0.0047602	0.00468607
0.0048801	0.00433851
0.00545564	0.00509945
0.00598556	0.0042045
0.00524037	0.00515351
0.005012	0.00433664
0.00603363	0.00527333
0.00499998	0.00462615
0.00562498	0.0075741
0.00491585	0.00539318
0.00531176	0.00557997
0.00543268	0.00497371
0.00434053	0.00550188
0.00525181	0.00532169
0.00508394	0.0049018
0.00478418	0.00542913
0.00487979	0.00499734
0.00521583	0.00528531
0.00514389	0.00612655
0.00536056	0.00548906
0.00551559	0.00586227
0.0056971	0.00475798
0.00480816	0.0046621
0.00523981	0.00463696
0.00517986	0.00492577
0.00489181	0.0051415
0.00517986	0.00517745
0.00557555	0.00492527
0.00623502	0.00579019
0.00485612	0.00518955
0.00562351	0.00527364
0.00548075	0.0051415
0.00642687	0.0054238
0.00543766	0.0052376
0.00579325	0.00544782
0.00516787	0.0050576
0.00502399	0.00468607
0.00527643	0.00541779
0.00544365	0.00515351
0.00509593	0.00524961
0.00496393	0.00557295
0.00484413	0.00492577
0.00564749	0.00532127
0.00490408	0.00503363
0.00525181	0.00469702
0.00572114	0.00536921
0.00516787	0.00593435
0.00537258	0.00510546
0.00531176	0.00511747
0.00561296	0.00493775
0.00471823	0.00557295
0.00521583	0.00494974
0.00490408	0.00581265
0.00502399	0.00616259
0.0053245	0.00497371
0.00474821	0.00509356
0.00551559	0.00547707
0.0058894	0.00487783
0.00520431	0.00599441
0.00543268	0.00535773
0.00496404	0.00484188
0.00557555	0.00610252
0.00555287	0.00465012
0.00511991	0.00563288
0.00542066	0.00503363
0.0051322	0.00515348
0.00537171	0.00488923
0.00503604	0.00542981
0.00472354	0.00589831
0.00522782	0.00446878
0.00522835	0.0051415
0.00502399	0.00463095
0.00498796	0.00568208
0.00579137	0.00554898
0.00491585	0.00616021
0.00536571	0.00494929
0.00437499	0.00454086
0.00498796	0.00509345
0.00430456	0.00432462
0.00482015	0.00539377
0.00466427	0.00505741
0.00549761	0.00532726
0.00482015	0.00504539
0.00464629	0.00439844
0.00496393	0.00539318
0.00468148	0.00439844
0.00583934	0.00588629
0.0053846	0.00502137
0.00544365	0.00599242
0.00533574	0.00521357
0.00520431	0.00504562
0.00460432	0.00515348
0.00477162	0.00482916
0.00490408	0.00558597
0.00544965	0.00509345
0.0047602	0.0051415
0.005012	0.00462495
0.00545564	0.00629803
0.00576921	0.0052376
0.00486811	0.00493728
0.00634293	0.00568208
0.0051322	0.00482916
0.00477219	0.00462615
0.00526441	0.00595837
0.00657075	0.00540578
0.00597123	0.00526135
0.00567306	0.0057061
0.00536056	0.00544112
0.00604317	0.00566883
0.00549161	0.00554993
0.0053846	0.00560891
0.00544365	0.00592233
0.00547962	0.00583824
0.00587531	0.00508143
0.00556489	0.0057061
0.0058894	0.00558494
0.00557691	0.0053337
0.00528778	0.00661563
0.00507811	0.00630403
0.00580527	0.00597038
0.00555157	0.00509356
0.00531176	0.00558494
0.0056295	0.00528531
0.0061391	0.00548906
0.00649881	0.00648694
0.00508394	0.0058486
0.00503598	0.0056928
0.00586537	0.00587428
0.00554085	0.00565684
0.00547962	0.00547108
0.00592327	0.00553792
0.00683892	0.00590853
0.0053837	0.00622866
0.00537171	0.0060785
0.0060096	0.00622013
0.00554085	0.00576471
0.00549277	0.00556097
0.00568508	0.00582623
0.00593526	0.00631876
0.00516787	0.00547786
0.00553958	0.00544112
0.00539569	0.00520142
0.00536056	0.00545984
0.00514421	0.00539377
0.00571943	0.00612655
0.00532375	0.00527333
0.00588339	0.00526135
0.00585133	0.00594448
0.00543268	0.00526163
0.00555157	0.00637594
0.00504806	0.00562201
0.00565348	0.00663109
0.00598556	0.00533325
0.00657075	0.00547707
0.00544365	0.00550188
0.00634293	0.00536921
0.0053837	0.00562201
0.00547962	0.00481791
0.00529977	0.00605234
0.00596152	0.00515952
0.00546873	0.00571677
0.00557555	0.00493775
0.00524037	0.00610252
0.00694709	0.00544112
0.00568508	0.00522559
0.00685253	0.00564604
0.00569545	0.00605234
0.00536056	0.0064838
0.00604565	0.006547
0.00617786	0.00570478
0.00605516	0.00562089
0.00611512	0.00511753
0.00549161	0.00579019
0.005637	0.00582463
0.00525181	0.00605447
0.00532375	0.00542981
0.00587531	0.00600441
0.00551681	0.00550104
0.00576739	0.00517745
0.00580527	0.00481715
0.00612979	0.00546584
0.00689449	0.00617219
0.00509593	0.00580066
0.00555157	0.00526163
0.00508412	0.00599441
0.00567306	0.00536921
0.00537258	0.00634278
0.00556356	0.00571811
0.00616585	0.0052973
0.00562498	0.00515351
0.005012	0.00655571
0.00571943	0.00554993
0.00485575	0.00721972
0.00612111	0.00540578
0.00612711	0.00599441
0.00528844	0.00524961
0.00611512	0.00534572
0.00545671	0.00547786
0.0071995	0.00558597
0.00616308	0.00511753
0.00589929	0.00544112
0.00502402	0.00588629
0.0220024	0.00594636
0.00676859	0.00520156
0.00571943	0.00615058
0.00520384	0.00545383
0.00612711	0.00535722
0.00700241	0.00623212
0.00567147	0.00576617
0.00646633	0.00456622
0.00610575	0.00517146
0.00545671	0.00486585
0.00627402	0.00606433
0.00627402	0.00544182
0.00562351	0.00604246
0.00578123	0.00592233
0.00612711	0.00622013
0.00585133	0.00755608
0.00556489	0.00569409
0.00567147	0.00749053
0.00551681	0.00969574
0.00589929	0.0052973
0.0065144	0.00637882
0.00619905	0.00586827
0.00574341	0.00619616
0.00787771	0.00633998
0.00595924	0.0062441
0.00598322	0.00547707
0.00574517	0.00582463
0.0071995	0.00613856
0.00569545	0.00644185
0.00564902	0.006328
0.00627402	0.00615058
0.0065108	0.00615058
0.00599758	0.00582463
0.00622303	0.00592051
0.00605767	0.00595647
0.00558754	0.00562201
0.00649881	0.0066396
0.00592327	0.00585026
0.00707435	0.00558597
0.00572543	0.00606433
0.00623502	0.00583224
0.00583934	0.00651697
0.00582735	0.00673548
0.00569545	0.0054531
0.00612711	0.00606433
0.00627402	0.00592051
0.00589929	0.00601639
0.00717546	0.00644489
0.00634613	0.00576471
0.00566104	0.00612425
0.00643286	0.00550104
0.00638219	0.00565684
0.00597123	0.00588629
0.00655046	0.00656769
0.0062019	0.00633077
0.00574341	0.00593849
0.00611512	0.00577669
0.00502399	0.00540516
0.00608171	0.00596845
0.00648682	0.00717167
0.00534854	0.00606649
0.00581729	0.00586059
0.00648682	0.00594636
0.00579325	0.00601639
0.00609113	0.00582623
0.00592546	0.00594636
0.00649036	0.00498533
0.00842545	0.00558494
0.00564149	0.00571677
0.00653844	0.00619863
0.00627099	0.00633998
0.00579137	0.00693141
0.0055036	0.00559692
0.00602162	0.00567006
0.00616308	0.00695544
0.00539662	0.00603045
0.00661056	0.00620463
0.00606969	0.00559692
0.00869589	0.00528531
0.00599758	0.00567006
0.0059495	0.00580066
0.00559953	0.00737589
0.00697113	0.0059824
0.00599521	0.0070155
0.00667867	0.00655901
0.00699517	0.00637882
0.00724821	0.00574074
0.00559953	0.00548987
0.00646883	0.00688336
0.00736212	0.00585026
0.0145144	0.00690739
0.00645085	0.00629204
0.00615109	0.00605447
0.00604317	0.00662508
0.00683454	0.0064059
0.00643886	0.00593435
0.00614181	0.00617219
0.00674277	0.00626807
0.00648682	0.00669953
0.00635492	0.00712362
0.00618988	0.00673548
0.0065745	0.00634278
0.00768586	0.00643586
0.00733814	0.00624067
0.00586537	0.00690327
0.00668267	0.00640285
0.00656248	0.00675122
0.00645431	0.0071116
0.00680286	0.00745457
0.00605767	0.00673548
0.00576739	0.0068793
0.00629497	0.00727978
0.006262	0.00592051
0.00747594	0.00641486
0.00631895	0.00653174
0.0061391	0.00651975
0.00633411	0.00696745
0.00635815	0.00651096
0.00685253	0.00694342
0.00645431	0.00708304
0.00655046	0.00570478
0.00644229	0.00653174
0.00646633	0.00635197
0.00609373	0.00674147
0.00617786	0.00578868
0.00595924	0.00586059
0.00730767	0.00611227
0.00591344	0.00621064
0.00706729	0.00713563
0.00607914	0.0068293
0.00694245	0.00662762
0.00653478	0.0066396
0.00646284	0.00649895
0.00677459	0.00619616
0.00602162	0.00697518
0.00608171	0.0069194
0.00636691	0.00624668
0.00699517	0.00639083
0.00685852	0.00724975
0.00639421	0.00678342
0.00699042	0.00595837
0.00707435	0.00604036
0.00616585	0.00661908
0.00725421	0.00619863
0.00557555	0.00668754
0.00618988	0.00596845
0.00695445	0.00602838
0.0066307	0.00598044
0.0053245	0.00650777
0.00593748	0.00611227
0.00718226	0.00639083
0.00587531	0.00560891
0.00403478	0.00673921
0.0068825	0.00617219
0.00655277	0.00589654
0.00621392	0.00578418
0.00698315	0.00749601
0.00598556	0.00647492
0.00731416	0.00540516
0.00594725	0.00524936
0.00634613	0.00655901
0.00580336	0.00631876
0.00721152	0.00636681
0.00671873	0.00594448
0.00635214	0.00663109
0.00786572	0.00618418
0.0272063	0.00618661
0.00712738	0.00631601
0.0066307	0.00613624
0.00675061	0.00636681
0.00690648	0.0060883
0.00667867	0.00583662
0.00676681	0.00628272
0.00643886	0.00642387
0.00756007	0.00749601
0.0071394	0.00589654
0.0072662	0.00614223
0.00676681	0.00620815
0.00705037	0.00570478
0.007512	0.00603045
0.00623796	0.00612054
0.00604565	0.00647492
0.00668267	0.00599242
0.00692305	0.00802984
0.00656849	0.00576617
0.00636691	0.0059325
0.00782975	0.00730381
0.00733772	0.00681128
0.00645431	0.00647781
0.00691847	0.00603045
0.00652279	0.00535722
0.00652279	0.0131833
0.00707435	0.00652297
0.00715828	0.00667914
0.00737411	0.00642387
0.00737411	0.00720771
0.00647483	0.00678342
0.00741584	0.00671151
0.00672663	0.00683136
0.00691104	0.00688336
0.00665468	0.00610028
0.00739781	0.00667914
0.00649881	0.007119
0.00628298	0.00673921
0.00751799	0.00663109
0.00661871	0.00686731
0.00668267	0.00658905
0.00686296	0.00756809
0.00641488	0.00702312
0.00669066	0.00707106
0.00644229	0.00733985
0.00699042	0.00673921
0.00616308	0.00753205
0.00699641	0.00628872
0.00741008	0.00683531
0.00665468	0.00665512
0.00675061	0.00653174
0.00669469	0.00745457
0.00639421	0.00762816
0.00643886	0.00733472
0.00742207	0.00696319
0.00668267	0.00651096
0.00665468	0.00796452
0.00672663	0.00675722
0.00683454	0.00647181
0.00723555	0.00676323
0.00662858	0.00650777
0.00647835	0.00669953
0.00663459	0.00651096
0.00646284	0.00696745
0.00694108	0.00687135
0.0072662	0.00750803
0.00631008	0.00653499
0.0063789	0.00655901
0.006259	0.00705907
0.00755397	0.00690327
0.00849521	0.00741793
0.00612979	0.00671151
0.0066307	0.00660365
0.00599157	0.00665159
0.00757209	0.00684334
0.00633411	0.00740663
0.00643027	0.00676323
0.00681488	0.00730381
0.00663459	0.00749601
0.00653844	0.00685933
0.00628604	0.00610028
0.00833531	0.00752605
0.0081415	0.00611227
0.00611777	0.00697946
0.00883694	0.00585026
0.0223801	0.007119
0.0161511	0.00678726
0.0068269	0.00691525
0.00695445	0.00644784
0.00698315	0.00705907
0.00655876	0.00636395
0.00741608	0.00691525
0.00819709	0.00768228
0.00735575	0.00807179
0.00611777	0.00705154
0.0070144	0.00699915
0.00707435	0.00666713
0.00683454	0.00678342
0.0070793	0.00733472
0.00697843	0.00696144
0.00756596	0.00686731
0.00680456	0.00726777
0.00746392	0.0072918
0.0077043	0.00715495
0.00731969	0.00606649
0.00774036	0.00657103
0.00702639	0.00669115
0.0073257	0.00613856
0.00678658	0.00704109
0.00729018	0.00718368
0.00634293	0.00661908
0.00737411	0.00714764
0.00724222	0.0062441
0.00817305	0.00705154
0.00721152	0.007119
0.00815349	0.00903657
0.00764989	0.00771225
0.00658652	0.00661563
0.00775238	0.00689128
0.00720624	0.00716694
0.0083894	0.00744259
0.00687051	0.00684334
0.0077043	0.00781412
0.00756007	0.00801257
0.00696044	0.00764633
0.0078906	0.00705154
0.00731416	0.00708304
0.00770385	0.007119
0.0068825	0.00702751
0.00703123	0.00716694
0.0071394	0.00657103
0.00718226	0.00807263
0.00774581	0.00789244
0.00732615	0.00765831
0.00821344	0.00794595
0.00723555	0.00692724
0.00773382	0.00684334
0.00782449	0.00772426
0.00699517	0.00678726
0.0071403	0.00701113
0.0065144	0.00795793
0.00760193	0.0077603
0.00717546	0.00691525
0.0072662	0.00721487
0.00675479	0.00715495
0.00748796	0.00732784
0.00732615	0.00673921
0.00831728	0.00747854
0.00798074	0.00696319
0.00695445	0.00673921
0.00668267	0.00733472
0.00734373	0.00854113
0.00740382	0.00697518
0.00671464	0.00749601
0.00700241	0.0069194
0.00645085	0.00801257
0.00665468	0.00678342
0.00730217	0.00683531
0.00707435	0.00685533
0.00690648	0.00790999
0.00798675	0.0089796
0.00659854	0.00845704
0.00733814	0.00689128
0.00711536	0.00695121
0.00714629	0.00651376
0.00670265	0.00938203
0.00698315	0.00735787
0.00748796	0.00750803
0.00742786	0.007484
0.00889689	0.00644784
0.0076379	0.00746656
0.00773382	0.00695121
0.00816548	0.00802984
0.00779377	0.00784439
0.00764421	0.00696745
0.00744605	0.0081327
0.00743406	0.00731582
0.00709132	0.00721487
0.00747003	0.0083774
0.00836931	0.00781412
0.00806955	0.0060883
0.00725959	0.00804183
0.0072662	0.00666713
0.00754204	0.00765218
0.00817305	0.00652297
0.00810553	0.0072918
0.00776979	0.00739465
0.00796872	0.007119
0.00793766	0.00790445
0.00737411	0.0074306
0.00737411	0.00697946
0.00822113	0.00742394
0.007506	0.0082288
0.00784853	0.00796452
0.00786572	0.00755608
0.00836536	0.00849308
0.0082614	0.00802458
0.00727819	0.00826954
0.00817305	0.00755608
0.00741608	0.00765218
0.00806356	0.00768228
0.00707435	0.00734671
0.00756596	0.00750251
0.00769785	0.00781412
0.00764421	0.00768822
0.00842927	0.00761037
0.00787257	0.00867327
0.00685852	0.00745457
0.00671873	0.00700349
0.00717027	0.00759212
0.00744605	0.00756243
0.00785373	0.00798854
0.00736212	0.0070351
0.00820911	0.00740663
0.00772183	0.00808977
0.00844949	0.0075145
0.00776979	0.00895268
0.00698315	0.00767621
0.00741584	0.00823359
0.00762591	0.00728579
0.00757795	0.00761037
0.0085132	0.00736387
0.00749401	0.00803659
0.00731416	0.00716094
0.00792065	0.00763434
0.00816548	0.00784408
0.00852161	0.00840899
0.00742207	0.00906054
0.007512	0.00760413
0.00831728	0.00745998
0.0077043	0.00705907
0.00740382	0.0076703
0.0081355	0.00729877
0.00751801	0.00729877
0.00976559	0.00713098
0.00871992	0.0079819
0.00721152	0.00695544
0.00765623	0.00732274
0.00774581	0.00709503
0.00830526	0.00747199
0.00784174	0.00718368
0.00717027	0.00756243
0.00882209	0.0078564
0.00716344	0.008421
0.00780577	0.0077482
0.00796872	0.00777816
0.00769228	0.00731582
0.00873795	0.00810867
0.00893627	0.00778432
0.00897834	0.00941807
0.007506	0.00760438
0.0080168	0.00844503
0.00735013	0.00819276
0.00769186	0.00762816
0.0070144	0.00804861
0.00803358	0.00827685
0.00778178	0.00685933
0.00868107	0.00818075
0.00865382	0.00696319
0.0080096	0.00821078
0.0086331	0.0073527
0.0092067	0.00713098
0.00878603	0.00700349
0.00983215	0.00771824
0.00817906	0.00818565
0.00858514	0.00825756
0.00733814	0.0075801
0.00729617	0.00717892
0.00804557	0.00768228
0.00794469	0.00828886
0.00821344	0.00838497
0.00816103	0.00818075
0.00816548	0.0076702
0.00790169	0.00849725
0.00760815	0.00805381
0.0080096	0.00834145
0.00779377	0.00826954
0.00874701	0.00747854
0.00855767	0.00770625
0.00837738	0.00805381
0.0080769	0.00848527
0.00881296	0.00833691
0.00816103	0.00794595
0.00953239	0.00755045
0.0095084	0.00745457
0.00793766	0.00715965
0.0080168	0.00786206
0.0081415	0.00781412
0.00857315	0.00747854
0.00880697	0.00736387
0.00733772	0.00780213
0.007512	0.00896466
0.00732615	0.00865525
0.00912471	0.0072748
0.00929084	0.00752004
0.00805157	0.00763434
0.00818946	0.00801786
0.0070793	0.0082216
0.00747003	0.00929794
0.00700241	0.00887149
0.00707435	0.00915642
0.00789661	0.00731582
0.00831728	0.00883882
0.00759613	0.00779015
0.00806955	0.00802458
0.00887291	0.0075145
0.00937497	0.0079819
0.00797963	0.00790445
0.00878603	0.00789801
0.00812497	0.00792848
0.00782975	0.00818075
0.00870505	0.00831748
0.0086331	0.00789244
0.00794469	0.00872496
0.00842927	0.00742394
0.00980766	0.00753846
0.00798562	0.00742394
0.00787771	0.00934818
0.0085817	0.00849308
0.00862978	0.00848527
0.00955526	0.00764017
0.00900839	0.00757442
0.00895685	0.007113
0.0104928	0.00730381
0.00802882	0.00852122
0.00808291	0.00930024
0.00854917	0.00764017
0.00846524	0.00880541
0.00893287	0.00809666
0.00784174	0.00881743
0.0072662	0.00754407
0.00771632	0.0079819
0.00802882	0.00949199
0.00922063	0.00790445
0.00847353	0.00837295
0.00823742	0.00692724
0.00785972	0.00831289
0.00908651	0.00733985
0.00865382	0.0118927
0.00763219	0.00804861
0.00808155	0.00840137
0.00919665	0.00804861
0.00799877	0.00837295
0.00959132	0.00823359
0.00720624	0.00831748
0.00781776	0.00862909
0.008768	0.00780213
0.00820145	0.00831748
0.00831728	0.00893756
0.00828538	0.00896466
0.00673075	0.00845704
0.0087019	0.00829351
0.00781776	0.00722686
0.00804084	0.00873334
0.00906247	0.00831748
0.00943507	0.00808464
0.00818507	0.00842534
0.00925478	0.00837295
0.0109615	0.00756809
0.00731969	0.00814471
0.0095192	0.00805981
0.00805756	0.00792198
0.00780046	0.0083249
0.0086331	0.00838497
0.00852519	0.00856916
0.00824517	0.0077603
0.0098317	0.00863724
0.00833334	0.00781412
0.01003	0.00863508
0.00749401	0.010247
0.00857315	0.00834145
0.00864509	0.00835343
0.00911055	0.00831748
0.00966343	0.00772426
0.00856968	0.00819763
0.00817305	0.00851711
0.00795671	0.00930623
0.00787771	0.00788043
0.00879805	0.00856516
0.00874701	0.00690327
0.0103837	0.00985053
0.00853363	0.00883283
0.00846524	0.00743595
0.00810553	0.0083249
0.0093945	0.00818075
0.00951319	0.00840899
0.00834132	0.00792198
0.00953122	0.00850924
0.00961535	0.00798854
0.00885214	0.00819763
0.00897834	0.00829351
0.00867786	0.00846906
0.00786055	0.00768228
0.00973622	0.00784439
0.00981416	0.00804861
0.00897834	0.00876938
0.00792065	0.00947813
0.0097602	0.0117426
0.00830936	0.0291112
0.00849757	0.00807778
0.00879805	0.00844931
0.00828122	0.00775419
0.00892087	0.00922833
0.00847353	0.008421
0.00894486	0.00890474
0.00960333	0.00897359
0.00956836	0.00812572
0.00943507	0.0088568
0.00766188	0.00911775
0.00960433	0.00875736
0.00912257	0.00850509
0.0103605	0.00837295
0.00888218	0.00872496
0.00875301	0.00867702
0.0082614	0.00950398
0.00836536	0.00917781
0.00871392	0.00914177
0.00899036	0.00854519
0.00875301	0.00846906
0.00919468	0.00828153
0.00902641	0.00794595
0.00897834	0.00899762
0.00767387	0.00875736
0.00993987	0.00892554
0.00865708	0.0104872
0.008765	0.00856916
0.00820145	0.00891353
0.0101319	0.00964631
0.0101682	0.00891672
0.00968747	0.00962982
0.00875301	0.0105473
0.00872593	0.00871298
0.00955526	0.00850924
0.00953838	0.00952795
0.00908651	0.00920436
0.0097716	0.00814969
0.0103837	0.00893756
0.00936452	0.00961184
0.00998802	0.00892871
0.0087019	0.00858918
0.00874102	0.0088895
0.00985613	0.0100548
0.0105696	0.00864107
0.00788459	0.0087729
0.00983771	0.00946802
0.00956728	0.00887749
0.00948442	0.00855718
0.00864509	0.00945604
0.00919665	0.00854113
0.00892087	0.00887149
0.00791368	0.00915642
0.00889689	0.00853321
0.0095084	0.00849725
0.00944709	0.00841336
0.00908651	0.00831748
0.00935253	0.00852311
0.00929258	0.00952018
0.00960433	0.00903366
0.00829324	0.0103909
0.00919665	0.00852122
0.00762591	0.0104512
0.00966428	0.00856916
0.0236271	0.00918983
0.00828122	0.00873934
0.00836931	0.00962229
0.0107572	0.00794049
0.0104556	0.00852912
0.00847353	0.00957424
0.00886415	0.0088568
0.0107452	0.00924388
0.00872903	0.00880541
0.0101919	0.00863724
0.0103477	0.00915642
0.00962831	0.00819763
0.00898083	0.00921634
0.00829737	0.00915379
0.0101079	0.00938413
0.00804084	0.00970638
0.00925661	0.00937215
0.00906247	0.0090126
0.00934653	0.00867327
0.00925661	0.00947813
0.0102998	0.00895268
0.00981968	0.00994742
0.00969949	0.0094421
0.0107692	0.0107624
0.00979564	0.00937215
0.00971824	0.00937814
0.00960433	0.00902165
0.00941103	0.00930024
0.0103477	0.00946612
0.0101983	0.00906054
0.00980217	0.00941807
0.00981968	0.00938413
0.0101803	0.0088568
0.0105468	0.0094081
0.0104556	0.00862909
0.00915862	0.00940606
0.00932255	0.00904856
0.00916068	0.00853321
0.010036	0.00964631
0.00946044	0.0103189
0.00968747	0.00883283
0.00806955	0.00929794
0.00904677	0.00975566
0.00966343	0.00908171
0.0101799	0.00910574
0.0102158	0.0087874
0.00871392	0.00873334
0.00951319	0.0101689
0.00931656	0.00857717
0.00865382	0.00936016
0.00877699	0.0101749
0.00884893	0.00985154
0.00852519	0.00980248
0.00921872	0.00943008
0.0104807	0.0094421
0.0101202	0.0100613
0.00991608	0.0103911
0.00842927	0.00864107
0.00911055	0.00962383
0.0105396	0.0118111
0.00962831	0.00865305
0.010048	0.00928593
0.0104497	0.0110021
0.0102758	0.00968235
0.0100839	0.0104388
0.0106355	0.00858918
0.0092067	0.00873334
0.00828538	0.00849725
0.0105516	0.00855718
0.0107494	0.00975443
0.00990409	0.010259
0.0106851	0.0103791
0.0102404	0.00976644
0.0105396	0.00976765
0.00985613	0.0116044
0.0105048	0.00955192
0.0118345	0.00895268
0.0104807	0.00904256
0.0103837	0.00948001
0.00991608	0.0101509
0.00923263	0.00950398
0.0109134	0.00950398
0.00978362	0.00917781
0.00925661	0.00904567
0.0106475	0.00937215
0.00901439	0.00959986
0.00982569	0.00968375
0.00955526	0.00904856
0.0105529	0.00904856
0.0101322	0.0091684
0.010012	0.00933398
0.00922063	0.00959826
0.00949642	0.00915379
0.00939901	0.00929794
0.00953239	0.00920436
0.00896031	0.0109302
0.0113909	0.00897665
0.0120024	0.00975566
0.0103597	0.00906054
0.00918466	0.0096343
0.00988011	0.00973768
0.011247	0.00961184
0.0103477	0.00922586
0.00942447	0.00933619
0.010012	0.00849308
0.00956836	0.0115054
0.00929258	0.0100187
0.0105276	0.00995865
0.0103477	0.0122591
0.0110312	0.00893756
0.011223	0.00964631
0.0107211	0.00998337
0.00982016	0.0101032
0.0110192	0.00981558
0.0095204	0.00968375
0.0106971	0.00945604
0.00966428	0.0100912
0.0105649	0.00965833
0.0106835	0.0104872
0.0106851	0.0083774
0.0103597	0.0091658
0.0103846	0.00975566
0.0110612	0.011038
0.0113909	0.0102111
0.0116706	0.011244
0.0107794	0.0103189
0.0100721	0.00983955
0.0103238	0.00920436
0.0110937	0.010307
0.0108633	0.00992345
0.0102283	0.0101388
0.010048	0.00985053
0.0107434	0.0103429
0.00981416	0.0111119
0.00961535	0.00913245
0.0107692	0.0115924
0.0103837	0.0105706
0.0116187	0.00932421
0.010012	0.00986352
0.00928059	0.00933619
0.0101079	0.00897665
0.0107812	0.00995865
[truncated: 2,590 more rows]
