# Supplementary material for: Targeted volumetric single-molecule localization microscopy of defined presynaptic structures in brain sections
Source: Commun Biol. 2021 Mar 25;4:407. doi: 10.1038/s42003-021-01939-z (PMC7994795; doi:10.1038/s42003-021-01939-z)
Supplement: Supplementary file 9 — Supplementary Data 5 [file 42003_2021_1939_MOESM9_ESM.xlsx]

## Sheet: Fig. 6 panel e
Histogram x 10%	Histogram y 10 %	Histogram y 20 %	Histogram y 33 %	Histogram y 50 %	Histogram y 66 %	Histogram y 80 %	Histogram y 90 %	Histogram y 100 %
-0.00075	0	0	0	0	0	0	0	0
0.00075	0	0	0	0	0	0	0	0
0.00225	0	0	0	0	0	0	0	0
0.00375	0	0	0	0	0	0	0	0
0.00525	0	0	0	0	0	0	0	0
0.00675	0	0	0	0	0	0	0	0
0.00825	0	0	0	0	0	0	0	0
0.00975	0	0	0	0	0	0	0	0
0.01125	0	0	0	0	0	0	0	0
0.01275	0	0	0	0	0	0	0	0
0.01425	0	0	0	0	0	0	0	0
0.01575	0	0	0	0	0	0	0	0
0.01725	0	0	0	0	0	0	0	0
0.01875	0	0	0	0	0	0	0	0
0.02025	0	0	0	0	0	0	0	0
0.02175	0	0	0	0	0	0	0	0
0.02325	0	0	0	0	0	0	0	0
0.02475	0	0	0	0	0	0	0	0
0.02625	0	0	0	0	0	0	0	0
0.02775	0	0	0	0	0	0	0	0
0.02925	0	0	0	0	0	0	0	0
0.03075	0	0	0	0	0	0	0	0
0.03225	0	0	0	0	0	0	0	0
0.03375	0	0	0	0	0	0	0	0
0.03525	0	0	0	0	0	0	0	0
0.03675	0	0	0	0	0	0	0	0
0.03825	0	0	0	0	0	0	0	0
0.03975	0	0	0	0	0	0	0	0
0.04125	0	0	0	0	0	0	0	0
0.04275	0	0	0	0	0	0	0	0
0.04425	0	0	0	0	0	0	0	0
0.04575	0	0	0	0	0	0	0	0
0.04725	0	0	0	0	0	0	0	0
0.04875	0	0	0	0	0	0	0	0
0.05025	0	0	0	0	0	0	0	0
0.05175	0	0	0	0	0	0	0	0
0.05325	0	0	0	0	0	0	0	0
0.05475	0	0	0	0	0	0	0	0
0.05625	0	0	0	0	0	0	0	0
0.05775	0	0	0	0	0	0	0	0
0.05925	0	0	0	0	0	0	0	0
0.06075	0	0	0	0	0	0	0	0
0.06225	0	0	0	0	0	0	0	0
0.06375	0	0	0	0	0	0	0	0
0.06525	0	0	0	0	0	0	0	0
0.06675	0	0	0	0	0	0	0	0
0.06825	0	0	0	0	0	0	0	0
0.06975	0	0	0	0	0	0	0	0
0.07125	0	0	0	0	0	0	0	0
0.07275	0	0	0	0	0	0	0	0
0.07425	0	0	0	0	0	0	0	0
0.07575	0	0	0	0	0	0	0	0
0.07725	0	0	0	0	0	0	0	0
0.07875	0	0	0	0	0	0	0	0
0.08025	0	0	0	0	0	0	0	0
0.08175	0	0	0	0	0	0	0	0
0.08325	0	0	0	0	0	0	0	0
0.08475	0	0	0	0	0	0	0	0
0.08625	0	0	0	0	0	0	0	0
0.08775	0	0	0	0	0	0	0	0
0.08925	0	0	0	0	0	0	0	0
0.09075	0	0	0	0	0	0	0	0
0.09225	0	0	0	0	0	0	0	0
0.09375	0	0	0	0	0	0	0	0
0.09525	0	0	0	0	0	0	0	0
0.09675	0	0	0	0	0	0	0	0
0.09825	0	0	0	0	0	0	0	0
0.09975	0	0	0	0	0	0	0	0
0.10125	0	0	0	0	0	0	0	0
0.10275	0	0	0	0	0	0	0	0
0.10425	0	0	0	0	0	0	0	0
0.10575	0	0	0	0	0	0	0	0
0.10725	0	0	0	0	0	0	0	0
0.10875	0	0	0	0	0	0	0	0
0.11025	0	0	0	0	0	0	0	0
0.11175	0	0	0	0	0	0	0	0
0.11325	0	0	0	0	0	0	0	0
0.11475	0	0	0	0	0	0	0	0
0.11625	0	0	0	0	0	0	0	0
0.11775	0	0	0	0	0	0	0	0
0.11925	0	0	0	0	0	0	0	0
0.12075	0	0	0	0	0	0	0	0
0.12225	0	0	0	0	0	0	0	0
0.12375	0	0	0	0	0	0	0	0
0.12525	0	0	0	0	0	0	0	0
0.12675	0	0	0	0	0	0	0	0
0.12825	0	0	0	0	0	0	0	0
0.12975	0	0	0	0	0	0	0	0
0.13125	0	0	0	0	0	0	0	0
0.13275	0	0	0	0	0	0	0	0
0.13425	0	0	0	0	0	0	0	0
0.13575	0	0	0	0	0	0	0	0
0.13725	0	0	0	0	0	0	0	0
0.13875	0	0	0	0	0	0	0	0
0.14025	0	0	0	0	0	0	0	0
0.14175	0	0	0	0	0	0	0	0
0.14325	0	0	0	0	0	0	0	0
0.14475	0	0	0	0	0	0	0	0
0.14625	0	0	0	0	0	0	0	0
0.14775	0	0	0	0	0	0	0	0
0.14925	0	0	0	0	0	0	0	0
0.15075	0	0	0	0	0	0	0	0
0.15225	0	0	0	0	0	0	0	0
0.15375	0	0	0	0	0	0	0	0
0.15525	0	0	0	0	0	0	0	0
0.15675	0	0	0	0	0	0	0	0
0.15825	0	0	0	0	0	0	0	0
0.15975	0.482892	0.0519886	0.170113	0.190373	0.1365	0.0826446	0.138141	0.11139
0.16125	1.53146	0.324929	0.667365	0.55752	0.586951	0.46832	0.538748	0.501253
0.16275	2.30408	0.571874	1.47867	1.00626	1.1739	0.84022	0.925542	0.75188
0.16425	2.84216	0.766831	2.05444	1.55018	1.48785	1.19835	1.29852	1.08605
0.16575	3.1319	0.922797	2.40775	2.02611	1.8291	1.5978	1.7682	1.5873
0.16725	3.40784	1.20873	3.0882	2.55643	2.22495	1.87328	1.97541	1.94932
0.16875	3.98731	1.57265	3.76865	2.96437	2.7846	2.2314	2.40365	2.38095
0.17025	4.29084	2.05355	4.30516	3.39951	3.1395	2.63085	2.749	2.65943
0.17175	4.4702	2.45646	4.89401	4.01142	3.53535	2.98898	3.05291	2.97967
0.17325	4.81512	2.89836	5.2604	4.48735	4.0404	3.36088	3.49496	3.43915
0.17475	4.99448	3.58721	5.7184	4.8817	4.38165	3.74656	3.85412	3.68978
0.17625	5.03587	4.49701	6.07171	5.41202	4.8048	4.14601	4.35143	3.98218
0.17775	5.13245	5.36782	6.5297	5.79277	5.20066	4.55923	4.64153	4.33027
0.17925	5.21523	5.83572	6.9877	6.07832	5.46001	4.93113	5.02832	4.63659
0.18075	5.3532	6.03067	7.43261	6.55426	5.86951	5.26171	5.31841	4.85937
0.18225	5.44978	6.49857	7.91678	6.90781	6.21076	5.60606	5.66377	5.27708
0.18375	5.89128	6.65454	8.37477	7.34294	6.52471	5.96419	5.95386	5.56948
0.18525	6.56733	6.90148	8.67574	7.69649	6.96151	6.34986	6.20251	5.94542
0.18675	6.81567	7.2914	8.93745	8.05004	7.27546	6.63912	6.52024	6.19605
0.18825	6.99503	7.47336	9.40853	8.322	7.56211	6.98347	6.92085	6.4606
0.18975	7.38135	7.79828	9.64407	8.81153	8.01256	7.35537	7.25238	6.90615
0.19125	7.75386	8.24019	10.1152	9.08349	8.46301	7.69972	7.59773	7.29602
0.19275	8.016	8.44814	10.4423	9.42344	8.70871	8.05785	7.99834	7.54664
0.19425	8.83002	8.66909	10.7433	9.83138	9.00901	8.36088	8.42658	7.88081
0.19575	9.17494	9.05901	11.0704	10.2393	9.48676	8.71901	8.79956	8.18713
0.19725	9.56126	9.5269	11.4368	10.5793	9.82801	9.09091	9.10347	8.68839
0.19875	9.8096	10.0208	11.8424	10.824	10.101	9.44904	9.37975	9.1061
0.20025	10.1821	10.2807	12.3135	11.1368	10.4559	9.75207	9.79417	9.55166
0.20175	10.3063	11.0476	12.6668	11.5039	10.7699	10.1102	10.1395	9.85798
0.20325	10.7202	12.2953	13.0332	11.8711	10.9064	10.4959	10.4572	10.2339
0.20475	10.8582	12.6982	13.4781	12.2926	11.2476	10.7576	10.844	10.4985
0.20625	11.1755	12.9581	13.8838	12.5646	11.6981	11.1157	11.1894	10.8048
0.20775	11.4928	13.2311	14.224	12.9317	11.9984	11.5565	11.5762	11.125
0.20925	11.755	13.725	14.7605	13.4213	12.3942	12.0523	12.032	11.5567
0.21075	11.7964	14.3358	15.14	13.6524	12.6945	12.4105	12.4327	11.9744
0.21225	12.0999	14.7907	15.4279	14.0196	13.0494	12.7961	12.9161	12.3642
0.21375	12.4862	15.3236	15.8074	14.5363	13.4726	13.0992	13.2062	12.782
0.21525	13.0243	15.7915	16.2915	14.7267	13.8275	13.4848	13.524	13.1579
0.21675	13.6038	16.3114	16.6318	15.1074	14.0595	13.8154	13.8555	13.4503
0.21825	14.1832	16.7403	16.8935	15.529	14.4008	14.1873	14.118	13.8123
0.21975	14.7489	17.1432	17.2599	15.9369	14.7693	14.5868	14.4495	14.1882
0.22125	15.3698	17.4942	17.7048	16.3584	14.9331	15.0138	14.781	14.5363
0.22275	15.7975	17.8841	17.9272	16.7392	15.4109	15.3581	15.4165	14.9123
0.22425	16.1838	18.3	18.2544	17.0927	15.8613	15.6887	15.6237	15.149
0.22575	16.5563	18.6769	18.5423	17.4599	16.2572	15.9917	15.8862	15.4971
0.22725	16.7632	18.9368	18.8301	17.9086	16.5711	16.3636	16.342	15.8869
0.22875	16.9702	19.3267	19.2489	18.167	16.8851	16.7355	16.715	16.1097
0.23025	17.2461	19.7037	19.576	18.6565	17.4038	17.1625	17.1018	16.4857
0.23175	17.4669	20.6395	19.9817	19.0917	17.8815	17.4793	17.53	16.8059
0.23325	17.6876	21.2503	20.2696	19.486	18.4002	17.865	17.8478	17.1818
0.23475	18.0464	21.7572	20.5574	19.8395	18.878	18.2094	18.1517	17.5021
0.23625	18.5155	22.1991	20.8715	20.2339	19.2602	18.6501	18.4832	17.9476
0.23775	18.7638	22.667	21.3033	20.5466	19.6424	19.2011	18.8562	18.2261
0.23925	18.8742	23.0959	21.6959	21.009	20.1201	19.5455	19.1325	18.4907
0.24075	19.0811	23.5768	22.2455	21.3897	20.5433	19.8623	19.4502	18.9362
0.24225	19.426	23.9407	22.6381	21.6889	20.8572	20.1515	19.8232	19.4793
0.24375	19.6744	24.2787	23.0306	22.0016	21.294	20.4683	20.279	19.8552
0.24525	20.1711	24.6946	23.4624	22.328	21.6489	20.8402	20.6244	20.2311
0.24675	20.8333	25.0975	23.7765	22.9127	21.9629	21.1433	21.177	20.5931
0.24825	21.4956	25.3314	24.2214	23.3342	22.3587	21.5427	21.5914	20.9412
0.24975	22.144	25.6174	24.5616	23.7014	22.7273	21.9559	21.992	21.3311
0.25125	22.5993	26.0983	24.9149	24.0141	23.1914	22.3967	22.3235	21.7767
0.25275	22.9994	26.5012	25.3991	24.4493	23.5872	22.865	22.7656	22.3615
0.25425	23.4134	26.8911	25.8048	24.7076	23.9558	23.3058	23.332	22.8349
0.25575	23.9652	27.216	26.2758	25.0476	24.4199	23.719	23.9398	23.2804
0.25725	24.4757	27.5539	26.7338	25.4691	24.843	24.2562	24.2851	23.726
0.25875	24.8482	27.9568	27.0871	25.9315	25.2525	24.5455	24.7272	24.1576
0.26025	25.2345	28.3078	27.3619	26.2986	25.8804	24.9862	25.0587	24.5057
0.26175	25.6347	28.5547	27.7676	26.8833	26.2626	25.5096	25.556	24.8956
0.26325	25.952	28.9186	28.1994	27.2913	26.6039	25.8953	26.1362	25.3829
0.26475	26.2831	29.3345	28.6182	27.6584	26.9451	26.2534	26.523	25.8424
0.26625	26.6004	29.8544	29.0107	28.012	27.3	26.6667	26.9789	26.274
0.26775	26.9868	30.3873	29.3771	28.3519	27.6413	27.011	27.3104	26.7753
0.26925	27.3869	30.7772	29.7959	28.6783	27.9416	27.4793	27.7801	27.3879
0.27075	27.7318	31.2711	30.123	29.1678	28.2555	27.8512	28.1807	27.917
0.27225	28.1733	31.674	30.4109	29.5349	28.6923	28.168	28.7056	28.3347
0.27375	28.463	32.1029	30.8296	29.9837	29.1291	28.595	29.0095	28.8081
0.27525	28.6838	32.5448	31.3138	30.4324	29.3885	28.9945	29.3134	29.1701
0.27675	29.2219	32.9607	31.7718	30.8132	29.7707	29.3664	29.7693	29.5461
0.27825	30.2014	33.3247	32.2167	31.3027	30.03	29.7521	30.3219	29.922
0.27975	30.9051	33.5976	32.6224	31.6426	30.3849	30.2479	30.6948	30.3537
0.28125	31.3052	33.9225	33.0149	31.969	30.7671	30.5647	31.0264	30.7157
0.28275	31.8019	34.2735	33.3682	32.4993	31.2449	31.0331	31.4822	31.1612
0.28425	32.4227	34.5984	33.6561	32.9209	31.7226	31.5152	31.9796	31.5789
0.28575	33.0574	34.9883	34.1534	33.2472	32.3505	31.8595	32.4769	32.0106
0.28725	33.3885	35.2872	34.5721	33.5192	32.7327	32.2176	32.8637	32.4144
0.28875	33.6645	35.5862	34.8731	33.9271	32.9784	32.6584	33.2643	32.8739
0.29025	34.0232	35.9241	35.2264	34.1991	33.5654	32.9752	33.7339	33.2219
0.29175	34.5475	36.327	35.5928	34.5662	33.9339	33.3609	34.2451	33.765
0.29325	34.92	36.6259	36.0115	34.947	34.3434	33.8567	34.5766	34.1409
0.29475	35.2787	37.1068	36.2732	35.3685	34.9986	34.5179	34.8943	34.6979
0.29625	35.7202	37.5747	36.6789	35.7357	35.4218	35.0413	35.2811	35.0042
0.29775	36.2169	38.0426	36.9668	36.1164	35.7357	35.3994	35.6541	35.3662
0.29925	36.4652	38.4845	37.4902	36.5923	36.0906	35.8264	36.0547	35.7421
0.30075	36.824	38.8615	37.6996	36.8371	36.4046	36.1708	36.552	36.0902
0.30225	37.0861	39.1864	38.1314	37.3538	36.7185	36.4601	37.0769	36.5358
0.30375	37.293	39.6153	38.4193	37.789	37.0734	36.8871	37.4637	37.0231
0.30525	37.7483	40.1482	38.7333	38.0065	37.3737	37.3967	37.74	37.3573
0.30675	38.0657	40.4731	39.1913	38.3873	37.7559	37.741	38.1821	37.8585
0.30825	39.0039	40.785	39.4661	38.5776	38.0562	38.2231	38.5827	38.3319
0.30975	39.5006	40.98	39.7802	39.0536	38.3975	38.6088	39.0524	38.7357
0.31125	39.9972	41.2919	40.2774	39.4343	38.6022	39.0771	39.5773	39.1674
0.31275	40.4801	41.5389	40.8008	39.8559	39.039	39.4628	40.0193	39.6129
0.31425	40.9078	41.9418	41.2327	40.3046	39.4622	39.9862	40.3923	40.0446
0.31575	41.2804	42.3187	41.6121	40.9165	39.8034	40.3581	40.8344	40.4901
0.31725	41.6115	42.7346	42.0047	41.2837	40.2402	40.8678	41.3179	40.8661
0.31875	42.0116	43.0725	42.3188	41.6644	40.7453	41.157	41.7185	41.2002
0.32025	42.3151	43.3975	42.7113	42.0315	41.3186	41.4187	42.0776	41.6458
0.32175	42.7704	43.7744	43.2086	42.3443	41.7008	41.8595	42.5059	42.147
0.32325	43.1429	44.0993	43.5357	42.7522	42.1376	42.2452	42.8927	42.4255
0.32475	43.5155	44.5542	43.8105	43.065	42.6017	42.6171	43.2518	42.704
0.32625	43.888	44.9831	44.2423	43.3914	42.9566	42.9201	43.7353	43.1635
0.32775	44.1087	45.386	44.5826	43.7585	43.3797	43.2782	44.0807	43.5255
0.32925	44.4398	45.7369	44.7919	44.1528	43.7756	43.719	44.4122	44.0685
0.33075	44.7158	46.1139	45.106	44.3704	44.1305	44.1185	44.6747	44.4027
0.33225	45.1297	46.3868	45.5509	44.724	44.6082	44.3802	45.1582	44.7229
0.33375	45.378	46.5818	45.8911	45.0911	44.9904	44.8485	45.5726	45.1406
0.33525	45.6954	46.9327	46.2968	45.5262	45.359	45.2755	45.9594	45.5026
0.33675	46.0403	47.2576	46.5585	45.975	45.591	45.6474	46.2909	45.8925
0.33825	46.5094	47.5045	46.9641	46.3965	46.0278	46.0468	46.7053	46.2128
0.33975	46.8543	47.7255	47.3305	46.6413	46.4783	46.2948	47.0231	46.6583
0.34125	47.2682	47.9335	47.6315	46.9268	47.0379	46.584	47.3132	46.9507
0.34275	47.6407	48.1934	47.8932	47.294	47.3519	46.9559	47.6861	47.4798
0.34425	47.9994	48.4663	48.1288	47.6203	47.6795	47.314	48.0868	47.8697
0.34575	48.4961	48.7653	48.3643	47.8787	48.0207	47.6584	48.4735	48.2317
0.34725	48.7721	49.1162	48.7045	48.2595	48.3893	48.0579	48.9018	48.4823
0.34875	49.1584	49.4281	49.0971	48.545	48.7305	48.4022	49.3024	48.9
0.35025	49.5447	49.6751	49.3719	48.8306	49.0718	48.7328	49.6754	49.2203
0.35175	49.9172	50	49.6859	49.1433	49.3311	49.146	49.9102	49.6241
0.35325	50.138	50.3509	50.1439	49.5377	49.6724	49.4628	50.2003	50
0.35475	50.4967	50.6629	50.4057	49.8368	50.0273	49.7934	50.518	50.3202
0.35625	50.7864	51.0658	50.7459	50.2312	50.4232	50.2617	50.8358	50.6544
0.35775	51.0348	51.5207	51.073	50.5031	50.7098	50.6612	51.2225	51.0164
0.35925	51.3245	51.8196	51.4002	50.7479	51.0374	50.9229	51.5679	51.3924
0.36075	51.697	52.1705	51.7142	51.0878	51.3787	51.281	51.8718	51.7126
0.36225	52.0557	52.5734	51.989	51.3598	51.7745	51.708	52.2586	51.9493
0.36375	52.2903	52.7944	52.2638	51.6454	52.1431	51.9835	52.6178	52.2974
0.36525	52.5938	53.1063	52.604	52.0125	52.498	52.3416	52.9355	52.6594
0.36675	52.8422	53.4442	52.9443	52.3933	52.8392	52.6722	53.1565	52.9518
0.36825	53.1733	53.6912	53.1929	52.6108	53.1941	52.9752	53.3637	53.2721
0.36975	53.601	53.9641	53.4677	52.8828	53.4808	53.168	53.6953	53.6202
0.37125	53.9459	54.2111	53.7948	53.2227	53.6992	53.3471	54.013	53.8012
0.37275	54.2908	54.575	54.0173	53.5899	53.9585	53.6639	54.2202	54.0657
0.37425	54.6496	54.7959	54.3837	53.9026	54.2998	53.9945	54.4688	54.3024
0.37575	54.8979	55.0689	54.6977	54.1066	54.6547	54.2975	54.7728	54.6644
0.37725	55.2566	55.3158	55.0641	54.4738	54.9277	54.6143	55.0905	54.9986
0.37875	55.5877	55.5628	55.3913	54.7593	55.1597	54.876	55.4496	55.1378
0.38025	55.9189	55.8487	55.7184	55.0721	55.4054	55.1928	55.6983	55.472
0.38175	56.1534	56.1217	56.0063	55.3304	55.7876	55.4821	55.9884	55.7366
0.38325	56.4983	56.5376	56.2549	55.5616	56.0879	55.8264	56.237	56.0011
0.38475	56.8157	56.7585	56.5035	55.8608	56.3882	55.9917	56.4166	56.3492
0.38625	57.1606	57.1614	56.8176	56.1871	56.5657	56.2534	56.61	56.7948
0.38775	57.4503	57.4604	57.1055	56.4183	56.825	56.4738	56.9001	57.0872
0.38925	57.6297	57.7593	57.3279	56.6358	57.0571	56.708	57.1902	57.3656
0.39075	57.7815	58.0972	57.5766	56.935	57.3164	56.8457	57.5356	57.5606
0.39225	58.0298	58.3182	57.8775	57.1934	57.6577	57.0661	57.7428	57.853
0.39375	58.2781	58.5261	58.0738	57.6013	57.8761	57.4242	58.0605	58.0479
0.39525	58.6231	58.6951	58.3879	57.8053	58.1627	57.686	58.4197	58.2289
0.39675	58.8024	58.877	58.6365	57.9821	58.3948	57.8926	58.696	58.4378
0.39825	59.0646	59.033	58.9375	58.2404	58.6268	58.0579	58.917	58.6048
0.39975	59.2577	59.228	59.1337	58.5532	58.8725	58.3471	59.0413	58.7998
0.40125	59.5199	59.4359	59.4478	58.7707	59.1319	58.5813	59.359	58.9947
0.40275	59.8096	59.7609	59.6572	58.9883	59.3639	58.8705	59.6353	59.2732
0.40425	60.1131	60.0338	59.8927	59.2195	59.6233	59.0358	59.8701	59.5377
0.40575	60.3201	60.2287	60.1152	59.4234	59.869	59.3251	60.1188	59.8301
0.40725	60.596	60.3847	60.3507	59.709	60.1966	59.5868	60.3398	60.0251
0.40875	60.8582	60.6317	60.4554	59.913	60.4013	59.7934	60.5056	60.2896
0.41025	61.0927	60.8266	60.6909	60.1577	60.7016	60.0413	60.7957	60.5681
0.41175	61.3273	61.1905	60.8872	60.2937	60.8791	60.2617	61.0582	60.7352
0.41325	61.5894	61.5155	61.1097	60.4433	61.1111	60.5234	61.3068	60.944
0.41475	61.8791	61.8274	61.4368	60.7561	61.2886	60.7438	61.5693	61.2086
0.41625	62.0999	62.0224	61.6723	61.028	61.5889	61.0193	61.7489	61.4592
0.41775	62.2655	62.1913	62.0387	61.2592	61.9028	61.3499	61.9837	61.7655
0.41925	62.5	62.3863	62.2874	61.4631	62.0393	61.6667	62.1357	61.9883
0.42075	62.7759	62.6332	62.5229	61.6535	62.285	61.8595	62.4257	62.2111
0.42225	62.9553	62.8022	62.7846	61.8575	62.5034	62.135	62.6606	62.3642
0.42375	63.2726	63.0491	62.9678	62.0751	62.7218	62.4242	62.8678	62.5035
0.42525	63.4106	63.1791	63.1772	62.2654	62.8856	62.741	63.0888	62.6288
0.42675	63.6038	63.478	63.4389	62.4558	63.0221	62.8788	63.2546	62.8098
0.42825	63.8797	63.712	63.6744	62.6734	63.3634	63.1956	63.4342	63.144
0.42975	64.0591	63.9329	63.8969	62.9181	63.65	63.3609	63.5999	63.2971
0.43125	64.4316	64.1279	64.0277	63.2037	63.8821	63.6088	63.8072	63.4781
0.43275	64.6247	64.3228	64.2371	63.5301	64.0868	63.7879	63.9729	63.6731
0.43425	64.8731	64.5828	64.5119	63.6796	64.3052	64.022	64.1801	63.9098
0.43575	64.9972	64.7777	64.7736	63.8972	64.6738	64.2837	64.4288	64.1882
0.43725	65.1904	64.9727	64.9699	64.2371	64.9058	64.4904	64.7327	64.425
0.43875	65.4387	65.2197	65.1924	64.3867	65.0696	64.697	64.9952	64.773
0.44025	65.5767	65.4276	65.3625	64.6451	65.329	64.9036	65.23	65.0794
0.44175	65.8389	65.6875	65.6634	64.7947	65.5474	65.1377	65.5063	65.3161
0.44325	66.0596	65.9475	65.8336	65.0258	65.6839	65.303	65.7135	65.4971
0.44475	66.2528	66.1814	66.0691	65.257	65.8477	65.4821	65.9898	65.7338
0.44625	66.4321	66.3374	66.2915	65.5018	66.1207	65.6336	66.2522	65.8591
0.44775	66.6115	66.6233	66.5402	65.6921	66.38	65.7713	66.4042	66.0123
0.44925	66.8184	66.8443	66.7234	65.8417	66.6121	65.9504	66.6114	66.235
0.45075	67.122	67.0782	66.8542	66.0049	66.8305	66.2534	66.7772	66.3464
0.45225	67.3151	67.2732	66.9982	66.1817	67.0216	66.5152	66.9153	66.597
0.45375	67.5083	67.3642	67.273	66.3992	67.1308	66.7906	67.1363	66.7781
0.45525	67.7428	67.5721	67.3646	66.5216	67.3219	66.9972	67.2745	66.9869
0.45675	68.0188	67.7671	67.4692	66.7256	67.5266	67.1212	67.4403	67.2654
0.45825	68.2119	67.9361	67.6786	66.9296	67.6904	67.438	67.6337	67.4185
0.45975	68.4327	68.079	67.8356	67.1471	67.8679	67.6033	67.7856	67.6274
0.46125	68.6534	68.326	67.9534	67.3511	68.0317	67.7686	67.9237	67.7666
0.46275	68.7914	68.4949	68.1235	67.5823	68.1409	67.9752	68.1171	68.0451
0.46425	68.9294	68.6899	68.2936	67.7454	68.4548	68.2231	68.4349	68.1843
0.46575	69.1363	68.8329	68.4507	67.9222	68.6186	68.4435	68.7111	68.4071
0.46725	69.426	68.9888	68.5815	68.1942	68.8643	68.6639	68.8769	68.6438
0.46875	69.633	69.1968	68.7909	68.4525	69.0008	68.8567	69.0151	68.8945
0.47025	69.8813	69.3657	68.9741	68.5613	69.2056	69.0083	69.1256	69.0615
0.47175	70.0331	69.5737	69.2096	68.8197	69.2738	69.1736	69.2361	69.2008
0.47325	70.1849	69.8856	69.4452	69.0101	69.424	69.2975	69.4709	69.4375
0.47475	70.3228	70.0546	69.6153	69.1188	69.6287	69.5179	69.6091	69.6324
0.47625	70.4608	70.2755	69.8247	69.2276	69.8335	69.6006	69.7886	69.7856
0.47775	70.6264	70.4705	70.0471	69.2956	70.0928	69.7383	69.9406	69.9109
0.47925	70.7781	70.7174	70.1518	69.4724	70.202	69.9725	70.0649	70.0362
0.48075	70.9023	70.9254	70.2696	69.5812	70.3112	70.1653	70.3274	70.2311
0.48225	71.0403	71.0554	70.4789	69.7308	70.5706	70.3719	70.4655	70.3982
0.48375	71.2058	71.1593	70.7406	69.8259	70.748	70.5785	70.5899	70.5096
0.48525	71.4404	71.3153	70.9238	70.0027	70.8845	70.7163	70.6175	70.6488
0.48675	71.6474	71.3933	71.107	70.1387	70.9801	70.9229	70.7142	70.7742
0.48825	71.8819	71.5493	71.3688	70.3971	71.1439	71.0606	70.8938	70.8716
0.48975	72.144	71.7442	71.4996	70.533	71.3077	71.1846	71.0043	70.9691
0.49125	72.3096	71.9392	71.6697	70.7234	71.4305	71.3636	71.1148	71.1501
0.49275	72.4614	72.1471	71.8398	70.9274	71.4988	71.5152	71.2529	71.2893
0.49425	72.5993	72.2511	72.023	71.1042	71.608	71.6942	71.3634	71.4425
0.49575	72.9029	72.3291	72.1931	71.2129	71.7445	71.7906	71.4463	71.5678
0.49725	73.096	72.4851	72.4025	71.3897	71.8946	71.9146	71.7088	71.7906
0.49875	73.303	72.706	72.5334	71.4849	72.0311	72.0523	71.8469	72.0273
0.50025	73.4409	72.836	72.6511	71.6345	72.0721	72.2039	71.9436	72.0551
0.50175	73.6341	72.9919	72.8213	71.8249	72.2086	72.3967	72.137	72.3197
0.50325	73.7583	73.1219	72.9259	71.9472	72.427	72.562	72.2752	72.4728
0.50475	73.91	73.2389	73.083	72.1784	72.5498	72.7135	72.4824	72.6121
0.50625	74.0894	73.4208	73.2269	72.4232	72.7409	72.8788	72.6205	72.8349
0.50775	74.2412	73.5638	73.3054	72.5863	72.8365	73.0992	72.8001	72.9045
0.50925	74.3653	73.7198	73.4624	72.6951	73.0003	73.292	72.9797	73.0716
0.51075	74.5171	73.8628	73.5933	72.9263	73.0958	73.3884	73.1178	73.2387
0.51225	74.7103	73.9927	73.7634	73.0623	73.2187	73.5399	73.2283	73.3918
0.51375	74.793	74.1097	73.8943	73.1711	73.2869	73.6226	73.3665	73.545
0.51525	74.9724	74.3047	74.0775	73.2662	73.4917	73.7879	73.5599	73.6981
0.51675	75.0828	74.5386	74.1952	73.4702	73.6009	74.022	73.7118	73.8513
0.51825	75.2483	74.6426	74.3392	73.6334	73.6691	74.1736	73.9329	74.0045
0.51975	75.4001	74.8245	74.5224	73.7422	73.792	74.2975	74.1263	74.1158
0.52125	75.5381	74.9415	74.6532	73.9462	73.9148	74.4628	74.2506	74.2133
0.52275	75.6347	75.0975	74.8364	74.0277	74.0377	74.6556	74.4302	74.3943
0.52425	75.7726	75.2274	74.928	74.1501	74.1605	74.8347	74.5821	74.5753
0.52575	75.8554	75.3704	75.1112	74.2589	74.2424	74.9311	74.6926	74.7424
0.52725	75.9934	75.4874	75.2028	74.3269	74.4335	75.0138	74.7617	74.9095
0.52875	76.2555	75.6044	75.3206	74.4629	74.6792	75.2066	74.9551	74.993
0.53025	76.3935	75.6823	75.4384	74.5989	74.7611	75.3168	75.1485	75.0766
0.53175	76.5453	75.7993	75.5954	74.7348	74.9113	75.4132	75.259	75.2158
0.53325	76.6556	75.9033	75.7393	74.898	75.0478	75.6061	75.3419	75.3829
0.53475	76.7936	76.0723	75.9225	75.0748	75.116	75.7989	75.4524	75.4804
0.53625	76.835	76.1892	76.0926	75.17	75.2252	75.8815	75.6044	75.6057
0.53775	76.973	76.3062	76.2235	75.3332	75.3344	75.9917	75.7287	75.7171
0.53925	77.1247	76.4102	76.3805	75.5371	75.5665	76.1295	75.853	75.8563
0.54075	77.2627	76.5272	76.4983	75.6051	75.6757	76.2672	76.0464	75.9955
0.54225	77.4283	76.5921	76.5637	75.7411	75.7849	76.4187	76.1984	76.1487
0.54375	77.6076	76.7091	76.6553	75.9587	75.8531	76.5289	76.378	76.2601
0.54525	77.6628	76.8001	76.76	76.0538	76.0033	76.6391	76.5161	76.3715
0.54675	77.8284	76.9041	76.9301	76.1762	76.0852	76.7493	76.668	76.5386
0.54825	77.9663	77.047	77.0871	76.2714	76.1534	76.7906	76.8062	76.5943
0.54975	78.1319	77.138	77.2049	76.4074	76.2353	76.9146	76.9305	76.6778
0.55125	78.3251	77.242	77.3358	76.489	76.3172	77.135	77.0134	76.9006
0.55275	78.4906	77.372	77.4405	76.6522	76.3582	77.259	77.0687	77.0259
0.55425	78.5734	77.5929	77.5451	76.7745	76.4674	77.4518	77.1654	77.1651
0.55575	78.739	77.6839	77.6237	76.9649	76.5902	77.5344	77.2897	77.3183
0.55725	78.7942	77.8009	77.7545	77.1417	76.754	77.6446	77.3726	77.4297
0.55875	78.8769	77.8529	77.833	77.2369	76.8359	77.7548	77.4416	77.5828
0.56025	78.9459	77.9698	78.0162	77.3185	76.9861	77.865	77.566	77.7221
0.56175	79.0563	78.0608	78.1863	77.4408	77.0953	77.9614	77.6765	77.8056
0.56325	79.2908	78.2298	78.2387	77.5088	77.1772	78.0854	77.787	77.9449
0.56475	79.4426	78.3338	78.3303	77.6176	77.2591	78.2094	77.8699	77.9727
0.56625	79.5944	78.5027	78.4742	77.7264	77.341	78.2782	77.9804	78.0702
0.56775	79.7323	78.6327	78.5135	77.876	77.4638	78.4848	78.0495	78.2094
0.56925	79.8841	78.7887	78.6051	78.0392	77.6413	78.5399	78.1185	78.279
0.57075	79.9807	78.9056	78.7098	78.0936	77.7368	78.6364	78.2843	78.3626
0.57225	80.16	78.9706	78.7621	78.2295	77.887	78.719	78.4224	78.4461
0.57375	80.2842	79.0746	78.8668	78.3519	77.9962	78.8292	78.5053	78.5714
0.57525	80.3532	79.2436	78.9715	78.3927	78.1736	78.9256	78.5744	78.6689
0.57675	80.5464	79.3865	79.05	78.5423	78.2692	79.0771	78.6849	78.8221
0.57825	80.6429	79.5035	79.2463	78.6103	78.3784	79.2562	78.8369	78.9334
0.57975	80.7395	79.6335	79.2855	78.7463	78.5149	79.3664	78.9474	79.0448
0.58125	80.8361	79.7245	79.3902	78.855	78.6787	79.4077	79.0441	79.2537
0.58275	80.9741	79.7764	79.4556	78.9502	78.7606	79.4766	79.127	79.3233
0.58425	81.0017	79.9454	79.5996	79.0454	78.8425	79.5317	79.2098	79.4069
0.58575	81.0982	80.0494	79.7828	79.0998	78.9653	79.6556	79.2927	79.5461
0.58725	81.25	80.1404	79.8875	79.2222	79.1291	79.7934	79.417	79.6714
0.58875	81.388	80.2573	79.9921	79.3446	79.2793	79.8898	79.6104	79.7828
0.59025	81.5121	80.4003	80.0707	79.4534	79.3339	79.9449	79.6795	79.8942
0.59175	81.5673	80.5303	80.1492	79.5349	79.4294	80.0551	79.7348	79.9638
0.59325	81.6639	80.6862	80.2669	79.6301	79.5659	80.1102	79.8591	80.0334
0.59475	81.7191	80.8422	80.3193	79.6709	79.7024	80.2066	80.0387	80.1309
0.59625	81.8295	80.9852	80.3716	79.8069	79.7434	80.303	80.1077	80.2144
0.59775	81.9398	81.0632	80.4371	79.8885	79.8799	80.4683	80.2459	80.3397
0.59925	82.0226	81.1931	80.5417	79.9565	79.9891	80.5234	80.3288	80.479
0.60075	82.064	81.4141	80.6726	80.0245	80.1119	80.5785	80.4117	80.6043
0.60225	82.1744	81.4791	80.7904	80.1197	80.2484	80.6612	80.5084	80.7018
0.60375	82.2986	81.622	80.9081	80.2284	80.3576	80.7713	80.6189	80.7714
0.60525	82.4089	81.687	80.9736	80.3372	80.4668	80.9091	80.7018	80.8967
0.60675	82.5193	81.791	81.1044	80.4052	80.576	80.9642	80.8261	80.9802
0.60825	82.6435	81.869	81.2091	80.5004	80.6579	81.0882	80.9504	81.0498
0.60975	82.7401	81.96	81.3923	80.6092	80.7398	81.1983	81.0333	81.1195
0.61125	82.878	82.0639	81.497	80.7452	80.849	81.3223	81.1438	81.1612
0.61275	82.9746	82.1289	81.5624	80.7996	80.9309	81.4325	81.2267	81.2726
0.61425	83.0298	82.1679	81.5755	80.8812	81.0265	81.4876	81.3925	81.3701
0.61575	83.0988	82.2069	81.6802	81.0035	81.1084	81.5702	81.4615	81.4536
0.61725	83.2092	82.2849	81.7849	81.0851	81.1903	81.5978	81.5582	81.5511
0.61875	83.3057	82.3369	81.8634	81.0987	81.3268	81.6667	81.572	81.6486
0.62025	83.4161	82.4409	81.9288	81.1667	81.395	81.7769	81.724	81.746
0.62175	83.5265	82.4799	82.0466	81.2347	81.4906	81.8595	81.7654	81.7878
0.62325	83.6231	82.6618	82.1513	81.3707	81.6271	81.9835	81.7931	81.927
0.62475	83.7472	82.7008	82.269	81.5067	81.7636	82.1074	81.9174	82.0941
0.62625	83.8852	82.7788	82.3345	81.6018	81.8591	82.2452	81.945	82.2055
0.62775	84.037	82.8308	82.4392	81.765	81.9274	82.314	82.0693	82.3448
0.62925	84.1474	82.9088	82.5438	81.8466	82.0093	82.438	82.1799	82.4701
0.63075	84.2577	82.9867	82.6224	81.9282	82.1048	82.5207	82.2489	82.5954
0.63225	84.2991	83.0777	82.7401	82.0642	82.1731	82.5895	82.3733	82.6511
0.63375	84.3267	83.1817	82.8186	82.2138	82.2959	82.7135	82.4838	82.6511
0.63525	84.4095	83.2077	82.8579	82.3089	82.3232	82.8099	82.539	82.7903
0.63675	84.5337	83.3117	82.8971	82.3633	82.4324	82.865	82.5943	82.8739
0.63825	84.6716	83.3767	83.0018	82.5129	82.5416	82.9339	82.7048	82.9852
0.63975	84.7682	83.4027	83.0542	82.5537	82.6508	83.0441	82.8153	83.0549
0.64125	84.9338	83.5066	83.1719	82.6897	82.7464	83.0992	82.8844	83.0966
0.64275	84.9752	83.5586	83.2505	82.7849	82.8419	83.1405	83.0501	83.1523
0.64425	85.0993	83.5976	83.329	82.9073	82.9238	83.2231	83.1883	83.2219
0.64575	85.1407	83.6626	83.4075	82.9617	83.0057	83.2645	83.2435	83.2776
0.64725	85.2097	83.7406	83.4598	83.0704	83.0603	83.2782	83.3126	83.3055
0.64875	85.2511	83.8056	83.5907	83.2064	83.1286	83.416	83.3817	83.4308
0.65025	85.3339	83.9095	83.7608	83.3016	83.1832	83.5124	83.4369	83.5283
0.65175	85.4443	83.9485	83.8917	83.3968	83.3197	83.5813	83.506	83.584
0.65325	85.4994	84.0525	83.944	83.4512	83.4016	83.6501	83.5613	83.6953
0.65475	85.5546	84.1565	84.0618	83.5464	83.4698	83.7328	83.7132	83.765
0.65625	85.665	84.2215	84.245	83.628	83.5244	83.8017	83.8514	83.8485
0.65775	85.7478	84.3384	84.3104	83.6959	83.6063	83.8705	83.9342	83.946
0.65925	85.8306	84.4424	84.3758	83.7367	83.6882	83.9394	84.0171	84.0156
0.66075	85.8996	84.4684	84.4543	83.7911	83.7292	84.022	84.1	84.127
0.66225	85.9685	84.5204	84.5328	83.8183	83.8384	84.0771	84.1415	84.2105
0.66375	86.1755	84.5854	84.6114	83.9135	83.9612	84.1598	84.2243	84.2941
0.66525	86.2721	84.6634	84.6637	83.9407	84.0431	84.2149	84.2796	84.3776
0.66675	86.3135	84.7544	84.716	84.0495	84.125	84.2562	84.3349	84.3915
0.66825	86.3687	84.9233	84.7553	84.1719	84.1523	84.3113	84.4177	84.4472
0.66975	86.4652	85.0013	84.8338	84.2399	84.2206	84.3526	84.473	84.489
0.67125	86.548	85.1053	84.8862	84.3487	84.2615	84.3802	84.5697	84.5586
0.67275	86.6308	85.1963	84.9778	84.4166	84.3707	84.4904	84.6388	84.67
0.67425	86.6998	85.2612	85.0039	84.539	84.398	84.5179	84.694	84.7814
0.67575	86.7136	85.3652	85.0432	84.7022	84.4526	84.5455	84.7493	84.8371
0.67725	86.755	85.4432	85.161	84.7838	84.5345	84.5868	84.8736	84.851
0.67875	86.8515	85.5472	85.2264	84.8246	84.5891	84.6281	84.9289	84.9485
0.68025	86.9619	85.5862	85.2787	84.8926	84.6574	84.6694	84.9703	85.032
0.68175	87.0447	85.6901	85.3965	84.9062	84.7393	84.697	84.9979	85.0738
0.68325	87.0999	85.8071	85.4357	84.947	84.7802	84.7796	85.0532	85.1016
0.68475	87.1689	85.9241	85.5143	85.0422	84.8348	84.876	85.1084	85.1434
0.68625	87.2655	86.0151	85.5928	85.1509	84.9031	84.9587	85.1499	85.1852
0.68775	87.3068	86.0541	85.6713	85.2461	84.9713	85.0275	85.1913	85.2687
0.68925	87.3896	86.0931	85.7105	85.3549	85.0532	85.0551	85.2328	85.2966
0.69075	87.4448	86.158	85.7891	85.4365	85.1215	85.1653	85.3018	85.3662
0.69225	87.569	86.197	85.8283	85.4637	85.1761	85.2342	85.4123	85.394
0.69375	87.6518	86.327	85.9723	85.5181	85.2443	85.2893	85.4676	85.4219
0.69525	87.7208	86.431	85.9853	85.5725	85.3399	85.3306	85.5643	85.5333
0.69675	87.7759	86.47	86.0639	85.6677	85.4218	85.3581	85.5919	85.589
0.69825	87.8449	86.509	86.1162	85.7493	85.4627	85.4683	85.6472	85.6307
0.69975	87.9277	86.548	86.2078	85.8036	85.531	85.5096	85.6748	85.7282
0.70125	87.9415	86.6129	86.3125	85.8308	85.5719	85.5785	85.7715	85.77
0.70275	87.9691	86.6519	86.4041	85.8852	85.6402	85.6336	85.8268	85.8257
0.70425	88.0381	86.7039	86.4695	85.9396	85.7494	85.6474	85.9235	85.8674
0.70575	88.0933	86.7949	86.5088	86.0348	85.804	85.7163	86.0616	85.9231
0.70725	88.1347	86.8599	86.6004	86.1164	85.8995	85.7576	86.1859	86.0206
0.70875	88.176	86.9249	86.6789	86.2116	85.9951	85.8402	86.2964	86.0902
0.71025	88.2726	87.0289	86.7181	86.2932	86.0633	85.9504	86.3517	86.2295
0.71175	88.2864	87.0938	86.7705	86.3884	86.0633	86.0468	86.4208	86.2712
0.71325	88.3692	87.1718	86.8097	86.4564	86.1043	86.1019	86.4484	86.2852
0.71475	88.3968	87.2238	86.8752	86.5379	86.1862	86.1983	86.4898	86.313
0.71625	88.4382	87.3148	86.9144	86.5379	86.2408	86.2534	86.5727	86.3826
0.71775	88.452	87.4188	86.9929	86.6195	86.3227	86.3361	86.6142	86.4244
0.71925	88.4934	87.4968	87.0322	86.6739	86.3909	86.405	86.6418	86.5636
0.72075	88.5486	87.5487	87.0845	86.7147	86.4728	86.5014	86.7247	86.6611
0.72225	88.59	87.6137	87.2023	86.8099	86.5411	86.5427	86.7523	86.675
0.72375	88.6313	87.6787	87.2808	86.8779	86.6093	86.6391	86.7938	86.7168
0.72525	88.6589	87.6787	87.3593	86.9459	86.6776	86.708	86.849	86.8003
0.72675	88.7141	87.7437	87.3986	87.0003	86.7322	86.8044	86.9043	86.87
0.72825	88.7693	87.7957	87.5033	87.0003	86.7322	86.9146	86.9733	86.9535
0.72975	88.8659	87.8477	87.5818	87.0683	86.7731	86.9697	87.001	87.0649
0.73125	88.8797	87.8997	87.6865	87.1363	86.8277	87.0523	87.0839	87.0788
0.73275	88.9625	87.9387	87.7126	87.177	86.9233	87.1074	87.1667	87.1902
0.73425	89.0591	88.0426	87.7388	87.245	86.9369	87.1763	87.2496	87.232
0.73575	89.1418	88.1336	87.8042	87.313	87.0188	87.2039	87.2911	87.2598
0.73725	89.1832	88.1986	87.8697	87.4218	87.128	87.2727	87.3463	87.3016
0.73875	89.2108	88.2506	87.9744	87.517	87.1553	87.3003	87.4016	87.3712
0.74025	89.3212	88.3546	87.9874	87.585	87.2509	87.3829	87.443	87.413
0.74175	89.3764	88.3936	87.9874	87.6394	87.2918	87.4656	87.5121	87.4408
0.74325	89.4178	88.4845	88.0005	87.6802	87.3601	87.5069	87.6226	87.4826
0.74475	89.4592	88.5105	88.079	87.7346	87.442	87.5895	87.6917	87.5801
0.74625	89.4592	88.5625	88.1706	87.8434	87.5375	87.6722	87.7607	87.6636
0.74775	89.5281	88.6275	88.1968	87.9385	87.6058	87.7548	87.8022	87.7611
0.74925	89.5833	88.6925	88.2884	88.0201	87.6604	87.7824	87.8574	87.8307
0.75075	89.6523	88.7315	88.3015	88.1289	87.7696	87.8512	87.8713	87.956
0.75225	89.7627	88.7575	88.4323	88.2377	87.8105	87.8788	87.9403	88.0256
0.75375	89.8869	88.8225	88.4716	88.3329	87.9061	87.9201	88.0094	88.1092
0.75525	89.9421	88.8744	88.5239	88.3873	87.9607	87.9752	88.037	88.1649
0.75675	90.0248	88.9524	88.5632	88.4281	88.1108	88.0854	88.1337	88.2345
0.75825	90.0386	88.9914	88.5632	88.4961	88.1518	88.1129	88.2166	88.2623
0.75975	90.1076	89.0564	88.6025	88.564	88.1791	88.168	88.2719	88.2902
0.76125	90.1766	89.1084	88.6417	88.6184	88.2746	88.2231	88.3547	88.3876
0.76275	90.2456	89.1994	88.6941	88.7	88.2883	88.3333	88.3962	88.4155
0.76425	90.3008	89.2514	88.7333	88.7816	88.3019	88.3747	88.4653	88.4712
0.76575	90.3698	89.2514	88.7595	88.836	88.3292	88.4711	88.4653	88.5129
0.76725	90.4249	89.3293	88.7987	88.9176	88.3975	88.5399	88.5481	88.5826
0.76875	90.4801	89.4073	88.8118	88.972	88.4794	88.6777	88.6172	88.68
0.77025	90.5077	89.4983	88.8642	88.9856	88.5476	88.6915	88.6863	88.7079
0.77175	90.5353	89.5893	88.9034	89.0264	88.6432	88.7328	88.7277	88.7775
0.77325	90.5629	89.7063	88.9819	89.0672	88.6705	88.843	88.783	88.8193
0.77475	90.5905	89.7583	89.0212	89.1216	88.7524	88.8843	88.8521	88.8889
0.77625	90.6733	89.7972	89.1259	89.1624	88.807	88.9256	88.9487	88.9724
0.77775	90.7975	89.8492	89.139	89.2168	88.8343	89.022	88.9764	89.1117
0.77925	90.8526	89.9272	89.2175	89.2983	88.8752	89.0496	89.004	89.1534
0.78075	90.8802	89.9922	89.2698	89.3663	88.9435	89.146	89.0454	89.1674
0.78225	90.963	90.0182	89.3091	89.4071	89.0254	89.2287	89.0869	89.1952
0.78375	91.0458	90.0572	89.3353	89.4615	89.0663	89.27	89.1421	89.237
0.78525	91.101	90.1222	89.3483	89.5023	89.0936	89.3251	89.1836	89.3344
0.78675	91.1148	90.2002	89.3745	89.5295	89.1482	89.4077	89.2665	89.3484
0.78825	91.1424	90.2521	89.4138	89.5703	89.2028	89.4766	89.3079	89.4319
0.78975	91.1562	90.3041	89.453	89.6519	89.2711	89.5317	89.3494	89.4458
0.79125	91.1976	90.3561	89.5446	89.6927	89.3393	89.573	89.4184	89.4737
0.79275	91.239	90.3951	89.5708	89.7607	89.3939	89.6006	89.4737	89.5015
0.79425	91.2942	90.4341	89.6362	89.7879	89.4485	89.6143	89.5428	89.6129
0.79575	91.3907	90.4601	89.7016	89.8559	89.5987	89.6281	89.6256	89.6408
0.79725	91.4321	90.4861	89.754	89.8831	89.626	89.6694	89.6809	89.6825
0.79875	91.5011	90.5641	89.8325	89.9239	89.6806	89.7383	89.7223	89.7522
0.80025	91.5563	90.5771	89.8718	90.019	89.7079	89.7796	89.7914	89.7661
0.80175	91.5701	90.6291	89.9241	90.0598	89.7625	89.876	89.819	89.8079
0.80325	91.5839	90.6551	89.9503	90.1414	89.8307	89.9311	89.8881	89.8775
0.80475	91.6253	90.72	89.9764	90.1958	89.8853	90	89.9157	89.9053
0.80625	91.6529	90.785	90.0026	90.223	89.9672	90.0689	89.9157	89.9471
0.80775	91.6943	90.837	90.0811	90.2366	90.0491	90.0964	89.9572	90.0446
0.80925	91.7632	90.889	90.1073	90.291	90.0901	90.124	90.0124	90.0724
0.81075	91.8322	90.98	90.1335	90.3182	90.1037	90.1791	90.0262	90.1142
0.81225	91.8598	91.019	90.1858	90.3454	90.1447	90.2204	90.0953	90.142
0.81375	91.915	91.071	90.212	90.3862	90.172	90.2755	90.1091	90.1977
0.81525	91.9426	91.123	90.2643	90.427	90.172	90.3306	90.1644	90.2116
0.81675	91.9564	91.136	90.3428	90.4678	90.2129	90.3719	90.192	90.2673
0.81825	92.0116	91.1879	90.3952	90.495	90.2539	90.3857	90.2473	90.2673
0.81975	92.0392	91.2009	90.4606	90.495	90.3221	90.3994	90.3578	90.2952
0.82125	92.122	91.2269	90.4606	90.5086	90.404	90.427	90.4269	90.323
0.82275	92.122	91.2919	90.5391	90.5358	90.4586	90.4683	90.4545	90.4066
0.82425	92.1909	91.3439	90.5784	90.5358	90.5132	90.5234	90.4683	90.4901
0.82575	92.2461	91.3569	90.5915	90.563	90.5542	90.551	90.4821	90.5319
0.82725	92.3427	91.4479	90.6307	90.5902	90.6088	90.5647	90.5512	90.6154
0.82875	92.4117	91.4869	90.6962	90.6174	90.6497	90.6336	90.6064	90.6154
0.83025	92.4807	91.5129	90.7223	90.6309	90.677	90.6612	90.6341	90.685
0.83175	92.4807	91.5519	90.7616	90.6717	90.718	90.6887	90.7446	90.7268
0.83325	92.5359	91.5519	90.8139	90.7397	90.7589	90.7576	90.7722	90.7825
0.83475	92.5911	91.6168	90.8532	90.7533	90.7726	90.7713	90.8413	90.7964
0.83625	92.6462	91.6558	90.8924	90.7805	90.8681	90.8127	90.8965	90.8382
0.83775	92.7014	91.6948	90.9317	90.8757	90.95	90.9091	90.938	90.9078
0.83925	92.729	91.6948	90.9971	90.9301	91.0046	90.9229	90.9932	90.9357
0.84075	92.7842	91.7208	91.0495	90.9981	91.0729	90.978	91.0209	90.9496
0.84225	92.8394	91.7468	91.0625	91.0117	91.1138	91.0055	91.0347	91.0192
0.84375	92.8946	91.7728	91.1149	91.0117	91.1548	91.0468	91.0899	91.0749
0.84525	92.936	91.8248	91.128	91.0933	91.2094	91.0744	91.1176	91.1028
0.84675	92.9774	91.8768	91.1803	91.1885	91.264	91.0882	91.159	91.1028
0.84825	93.005	91.9158	91.2196	91.2021	91.2913	91.1295	91.2143	91.1167
0.84975	93.0326	91.9158	91.2719	91.2293	91.3732	91.157	91.2281	91.2002
0.85125	93.0877	91.9418	91.2719	91.2565	91.3868	91.1983	91.311	91.2559
0.85275	93.1015	91.9548	91.3112	91.2837	91.4551	91.2259	91.3524	91.2977
0.85425	93.1153	92.0068	91.3897	91.3244	91.537	91.281	91.4077	91.3812
0.85575	93.1429	92.0328	91.4159	91.3516	91.5506	91.3361	91.4353	91.4508
0.85725	93.2257	92.0847	91.4289	91.406	91.5643	91.3636	91.4629	91.4926
0.85875	93.2395	92.2017	91.4813	91.4604	91.6052	91.3912	91.532	91.4926
0.86025	93.2947	92.2277	91.5729	91.474	91.6735	91.4325	91.5872	91.5622
0.86175	93.3499	92.2537	91.6383	91.5284	91.7144	91.5014	91.6287	91.5901
0.86325	93.3913	92.3057	91.6907	91.5556	91.7144	91.5565	91.6425	91.6597
0.86475	93.4051	92.3447	91.7037	91.6372	91.7281	91.6116	91.6701	91.6876
0.86625	93.4465	92.3837	91.7168	91.6508	91.7827	91.6667	91.6839	91.7154
0.86775	93.4879	92.4357	91.7561	91.678	91.81	91.6942	91.6977	91.7572
0.86925	93.5155	92.5266	91.7692	91.7188	91.8646	91.708	91.7668	91.7989
0.87075	93.543	92.5916	91.8346	91.7868	91.8782	91.7355	91.8497	91.8268
0.87225	93.5844	92.6306	91.9131	91.8412	91.9192	91.7906	91.8911	91.8546
0.87375	93.6534	92.6436	91.9916	91.8684	91.9601	91.8457	91.9188	91.9521
0.87525	93.6672	92.6696	92.0701	91.9364	91.9874	91.9146	92.0155	91.9939
0.87675	93.6948	92.7086	92.1879	91.9636	92.0557	91.9284	92.0707	92.0356
0.87825	93.7224	92.7346	92.2926	92.0179	92.0966	91.9835	92.1122	92.0774
0.87975	93.7224	92.7866	92.3449	92.0723	92.1239	92.011	92.1398	92.1331
0.88125	93.7362	92.8256	92.3711	92.0995	92.1376	92.0523	92.1674	92.147
0.88275	93.7638	92.8516	92.4234	92.1267	92.1922	92.0799	92.2227	92.2027
0.88425	93.8052	92.8776	92.4365	92.1539	92.1922	92.1763	92.2365	92.2167
0.88575	93.8466	92.9166	92.4627	92.1811	92.2331	92.259	92.2641	92.2167
0.88725	93.888	92.9426	92.5543	92.2219	92.2604	92.314	92.2779	92.2863
0.88875	93.9294	92.9426	92.5936	92.2763	92.2877	92.3416	92.3056	92.3559
0.89025	94.0121	93.0075	92.6852	92.3171	92.3287	92.3416	92.3332	92.3698
0.89175	94.0259	93.0205	92.6982	92.3579	92.356	92.3967	92.3885	92.4255
0.89325	94.0811	93.0725	92.7375	92.3987	92.4106	92.4105	92.4161	92.4394
0.89475	94.1363	93.0985	92.7898	92.4123	92.4379	92.4931	92.4437	92.4534
0.89625	94.1501	93.1505	92.816	92.4531	92.4925	92.5344	92.4713	92.4534
0.89775	94.1639	93.1635	92.8291	92.4939	92.5061	92.5758	92.4851	92.4951
0.89925	94.1639	93.1895	92.8422	92.5347	92.5607	92.6033	92.5128	92.5369
0.90075	94.1777	93.2415	92.8684	92.5755	92.5744	92.6309	92.5404	92.5508
0.90225	94.1777	93.2935	92.8814	92.6299	92.588	92.6722	92.5542	92.5787
0.90375	94.2329	93.3325	92.8814	92.6435	92.6017	92.686	92.5542	92.6344
0.90525	94.2743	93.3715	92.9207	92.6435	92.6972	92.7135	92.5818	92.6483
0.90675	94.3019	93.4104	92.96	92.6435	92.7109	92.7548	92.6509	92.6483
0.90825	94.3295	93.4364	92.9992	92.6571	92.7245	92.7548	92.7062	92.6622
0.90975	94.3295	93.4754	92.9992	92.6571	92.7655	92.7548	92.72	92.6901
0.91125	94.3709	93.5274	93.0123	92.6707	92.7928	92.7824	92.7752	92.7318
0.91275	94.3985	93.5924	93.0516	92.7114	92.8201	92.8099	92.7891	92.7597
0.91425	94.426	93.6184	93.1039	92.7658	92.861	92.8375	92.8305	92.7736
0.91575	94.4398	93.6444	93.1301	92.8202	92.8883	92.8512	92.8996	92.7875
0.91725	94.4674	93.6834	93.1562	92.861	92.9429	92.8512	92.8996	92.8432
0.91875	94.495	93.7094	93.1824	92.8746	92.9566	92.8926	92.941	92.8432
0.92025	94.564	93.7094	93.1824	92.9154	92.9975	92.9339	92.9825	92.885
0.92175	94.564	93.7354	93.2086	92.929	93.0112	92.9614	93.0101	92.9128
0.92325	94.6054	93.7614	93.2609	92.9698	93.0385	92.989	93.0239	92.9268
0.92475	94.633	93.7874	93.3394	93.0106	93.0521	93.0441	93.0653	92.9407
0.92625	94.6606	93.8004	93.3394	93.0378	93.0658	93.0854	93.1206	92.9964
0.92775	94.6882	93.8264	93.3787	93.0786	93.1204	93.1129	93.1482	93.0242
0.92925	94.7158	93.8913	93.4049	93.0922	93.1477	93.1267	93.1759	93.066
0.93075	94.7434	93.9433	93.431	93.1466	93.1613	93.1405	93.2449	93.1217
0.93225	94.7848	93.9823	93.4441	93.1738	93.1886	93.2094	93.2726	93.1356
0.93375	94.84	94.0213	93.5096	93.1874	93.2705	93.2231	93.3416	93.1635
0.93525	94.8675	94.0343	93.575	93.2146	93.3251	93.2507	93.3554	93.1635
0.93675	94.8813	94.0473	93.5881	93.2418	93.3797	93.2782	93.4245	93.1913
0.93825	94.8951	94.0863	93.6273	93.269	93.448	93.3058	93.4383	93.2192
0.93975	94.9503	94.0993	93.6666	93.269	93.4889	93.3333	93.4521	93.2192
0.94125	94.9779	94.1123	93.732	93.2826	93.5435	93.3609	93.4798	93.2749
0.94275	95.0055	94.1383	93.7451	93.2962	93.6118	93.416	93.4936	93.3027
0.94425	95.0193	94.1513	93.7974	93.3506	93.6391	93.4298	93.5212	93.3445
0.94575	95.0193	94.2033	93.8498	93.4185	93.6527	93.4573	93.5212	93.4141
0.94725	95.0607	94.2293	93.889	93.4593	93.68	93.4848	93.5488	93.4559
0.94875	95.0607	94.2553	93.9283	93.5137	93.7073	93.5124	93.6593	93.5116
0.95025	95.0745	94.2943	93.9283	93.5409	93.7619	93.5537	93.687	93.5116
0.95175	95.1159	94.3073	93.9545	93.5681	93.8165	93.5813	93.7008	93.5673
0.95325	95.1435	94.3462	93.9806	93.5953	93.8438	93.5813	93.7422	93.5812
0.95475	95.2125	94.3722	94.0461	93.6361	93.8848	93.6364	93.756	93.6508
0.95625	95.2677	94.3982	94.0984	93.6769	93.9121	93.6915	93.7837	93.6647
0.95775	95.3366	94.4242	94.1246	93.7313	93.9121	93.719	93.7975	93.7204
0.95925	95.3642	94.4632	94.1377	93.7313	93.9667	93.8017	93.8527	93.7343
0.96075	95.378	94.5152	94.1377	93.7721	93.9803	93.8292	93.8666	93.7483
0.96225	95.447	94.5542	94.1507	93.7857	94.0349	93.8567	93.8804	93.79
0.96375	95.4608	94.5542	94.1769	93.8129	94.0486	93.8843	93.8942	93.8596
0.96525	95.4746	94.5802	94.19	93.8265	94.0895	93.9118	93.908	93.9153
0.96675	95.5022	94.5932	94.2293	93.8401	94.0895	93.9669	93.9356	93.9432
0.96825	95.5436	94.6712	94.2423	93.8673	94.1305	93.9945	93.9633	93.971
0.96975	95.5574	94.7102	94.2554	93.8809	94.1714	94.022	93.9633	93.9989
0.97125	95.5712	94.7362	94.2816	93.9081	94.1714	94.022	93.9909	94.0267
0.97275	95.585	94.7362	94.3339	94.0169	94.226	94.0909	94.0738	94.0267
0.97425	95.585	94.7492	94.3601	94.0169	94.226	94.0909	94.0876	94.0685
0.97575	95.585	94.7881	94.3732	94.0305	94.267	94.0909	94.129	94.0964
0.97725	95.6126	94.8401	94.3863	94.0305	94.267	94.1185	94.1705	94.1381
0.97875	95.6402	94.8791	94.4255	94.0441	94.3352	94.1185	94.1981	94.1799
0.98025	95.6678	94.8921	94.4386	94.0984	94.3625	94.1598	94.281	94.1938
0.98175	95.6816	94.9051	94.4648	94.112	94.3898	94.1598	94.2948	94.2356
0.98325	95.6816	94.9181	94.491	94.1936	94.4308	94.2287	94.3086	94.2634
0.98475	95.6954	94.9441	94.5433	94.2208	94.4308	94.27	94.3915	94.2634
0.98625	95.7092	94.9831	94.5695	94.2616	94.4717	94.3113	94.4467	94.3052
0.98775	95.7092	95.0221	94.5826	94.2752	94.4717	94.3526	94.4467	94.3331
0.98925	95.7506	95.0221	94.6218	94.3024	94.4854	94.3802	94.4744	94.4027
0.99075	95.7919	95.0611	94.6349	94.3296	94.499	94.4077	94.4882	94.4444
0.99225	95.8057	95.1131	94.6742	94.384	94.54	94.4353	94.502	94.4584
0.99375	95.8333	95.1131	94.7003	94.4248	94.5673	94.4766	94.5158	94.4723
0.99525	95.8471	95.1261	94.7265	94.4248	94.5946	94.5179	94.5296	94.4862
0.99675	95.8885	95.1261	94.7527	94.4384	94.5946	94.573	94.5434	94.5419
0.99825	95.8885	95.1521	94.7919	94.4384	94.6492	94.6143	94.5987	94.5698
0.99975	95.8885	95.1521	94.8181	94.4928	94.6765	94.6143	94.6401	94.5698
1.00125	95.9161	95.1781	94.8574	94.52	94.6901	94.6556	94.6954	94.6115
1.00275	95.9575	95.23	94.8574	94.5472	94.7174	94.6832	94.723	94.6255
1.00425	95.9851	95.269	94.8835	94.6152	94.7447	94.7521	94.7645	94.6672
1.00575	96.0265	95.295	94.8835	94.6288	94.7857	94.8072	94.7645	94.6951
1.00725	96.0265	95.308	94.9228	94.656	94.7993	94.8347	94.7783	94.7229
1.00875	96.0679	95.334	94.9228	94.656	94.8403	94.8623	94.8059	94.7508
1.01025	96.0955	95.412	94.949	94.7376	94.8676	94.8898	94.8474	94.7647
1.01175	96.1231	95.412	94.949	94.7784	94.8676	94.9174	94.8612	94.8204
1.01325	96.1507	95.451	94.9882	94.8463	94.8949	94.9174	94.875	94.8482
1.01475	96.1645	95.464	95.0013	94.8871	94.9358	94.9449	94.8888	94.8622
1.01625	96.1921	95.49	95.0406	94.8871	94.9768	95	94.8888	94.89
1.01775	96.2334	95.529	95.0798	94.8871	94.9904	95.0138	94.9441	94.9179
1.01925	96.261	95.542	95.1322	94.8871	95.0177	95.0275	94.9717	94.9318
1.02075	96.2886	95.555	95.1583	94.9143	95.045	95.0413	94.9993	94.9735
1.02225	96.3024	95.581	95.2107	94.9415	95.0587	95.0551	95.0408	94.9735
1.02375	96.3024	95.594	95.2499	94.9551	95.0723	95.0826	95.0822	95.0014
1.02525	96.3162	95.607	95.2892	94.9823	95.0723	95.0826	95.1098	95.0432
1.02675	96.3714	95.62	95.3284	95.0231	95.0996	95.124	95.1236	95.0571
1.02825	96.4128	95.633	95.3546	95.0503	95.0996	95.1653	95.1236	95.071
1.02975	96.4266	95.659	95.3939	95.0911	95.1133	95.2204	95.1651	95.0989
1.03125	96.4818	95.6979	95.42	95.1319	95.1406	95.2479	95.2065	95.1267
1.03275	96.4818	95.7109	95.4855	95.1455	95.1542	95.2755	95.248	95.1406
1.03425	96.4956	95.7499	95.4986	95.1863	95.1952	95.2893	95.2894	95.1546
1.03575	96.5094	95.7889	95.5247	95.1863	95.2361	95.3444	95.317	95.1963
1.03725	96.5232	95.8019	95.5378	95.1999	95.3044	95.3581	95.3308	95.2242
1.03875	96.5232	95.8279	95.5378	95.2543	95.318	95.3994	95.3723	95.2381
1.04025	96.5232	95.8799	95.564	95.2543	95.359	95.4408	95.3861	95.2381
1.04175	96.5232	95.9059	95.5902	95.2543	95.359	95.4408	95.3861	95.2381
1.04325	96.537	95.9059	95.6294	95.2815	95.3863	95.4408	95.3861	95.252
1.04475	96.5508	95.9319	95.6425	95.3223	95.3863	95.4683	95.4414	95.3495
1.04625	96.5922	95.9449	95.6687	95.3359	95.3999	95.5096	95.4414	95.3495
1.04775	96.6474	95.9839	95.6818	95.3631	95.4136	95.5372	95.469	95.3773
1.04925	96.6611	96.0099	95.6948	95.3767	95.4545	95.5372	95.4966	95.4052
1.05075	96.6749	96.0229	95.7341	95.3767	95.4818	95.551	95.5242	95.447
1.05225	96.6749	96.0619	95.7472	95.4039	95.4955	95.551	95.5519	95.4887
1.05375	96.7025	96.0879	95.7603	95.4175	95.5501	95.5923	95.5657	95.5305
1.05525	96.7025	96.1009	95.8126	95.4583	95.5774	95.6061	95.5657	95.5583
1.05675	96.7301	96.1398	95.8257	95.4583	95.6047	95.6612	95.6209	95.5723
1.05825	96.7577	96.1788	95.8257	95.4719	95.6456	95.6749	95.6486	95.5723
1.05975	96.7715	96.2048	95.878	95.4855	95.6729	95.7163	95.6762	95.6001
1.06125	96.7991	96.2308	95.878	95.499	95.6866	95.7851	95.7038	95.628
1.06275	96.7991	96.2438	95.8911	95.5262	95.7412	95.7989	95.7176	95.6419
1.06425	96.7991	96.2438	95.9042	95.5534	95.7548	95.8264	95.7453	95.6697
1.06575	96.8267	96.2828	95.9304	95.5942	95.7821	95.8402	95.7867	95.6976
1.06725	96.8405	96.2828	95.9435	95.5942	95.7958	95.854	95.8143	95.7533
1.06875	96.8543	96.2828	96.0089	95.635	95.7958	95.8678	95.8282	95.7811
1.07025	96.8819	96.3608	96.0351	95.6758	95.8367	95.8953	95.8558	95.7811
1.07175	96.9095	96.3998	96.0482	95.6894	95.8504	95.9229	95.8696	95.8368
1.07325	96.9371	96.4128	96.0612	95.7438	95.864	95.9366	95.8972	95.8507
1.07475	96.9371	96.4258	96.1005	95.7574	95.8777	95.9504	95.9249	95.8786
1.07625	96.9509	96.4258	96.1136	95.7574	95.9323	95.9504	95.9525	95.9204
1.07775	96.9785	96.4518	96.1398	95.771	95.9732	95.9504	95.9801	95.9343
1.07925	97.0199	96.4648	96.1528	95.7846	95.9732	96.0193	95.9939	95.9343
1.08075	97.0199	96.4778	96.1659	95.7982	95.9732	96.0606	95.9939	95.9621
1.08225	97.0337	96.5038	96.1921	95.8118	96.0142	96.0882	96.0077	96.0039
1.08375	97.0475	96.5168	96.1921	95.839	96.0278	96.157	96.0354	96.0457
1.08525	97.1164	96.5558	96.1921	95.839	96.0415	96.1846	96.063	96.0735
1.08675	97.144	96.5688	96.1921	95.8798	96.0688	96.1846	96.0906	96.1153
1.08825	97.144	96.6207	96.2444	95.9342	96.1234	96.1846	96.1321	96.1571
1.08975	97.1716	96.6207	96.2575	95.9614	96.137	96.1983	96.1735	96.2128
1.09125	97.1854	96.6337	96.2837	96.0022	96.1507	96.2121	96.1873	96.2267
1.09275	97.1854	96.6727	96.2968	96.0158	96.178	96.2259	96.2149	96.2545
1.09425	97.1992	96.6857	96.3491	96.0294	96.2189	96.2259	96.2426	96.2545
1.09575	97.213	96.6987	96.3884	96.043	96.2872	96.2672	96.2564	96.2963
1.09725	97.2268	96.7117	96.4015	96.0566	96.3145	96.2672	96.2978	96.3102
1.09875	97.2682	96.7507	96.4146	96.0566	96.3554	96.3085	96.3116	96.3241
1.10025	97.282	96.7637	96.4146	96.0974	96.3691	96.3223	96.3255	96.3381
1.10175	97.2958	96.7767	96.4407	96.1246	96.3827	96.3223	96.3669	96.3798
1.10325	97.3234	96.7897	96.4538	96.1246	96.3964	96.3223	96.3669	96.4077
1.10475	97.3648	96.8027	96.4931	96.1518	96.3964	96.3361	96.3807	96.4495
1.10625	97.3786	96.8157	96.5192	96.1518	96.3964	96.3499	96.4083	96.4634
1.10775	97.3786	96.8417	96.5323	96.1654	96.4237	96.3636	96.4083	96.4773
1.10925	97.3786	96.8547	96.5716	96.1654	96.4373	96.3774	96.436	96.4773
1.11075	97.3924	96.8547	96.6108	96.1925	96.451	96.405	96.4636	96.5191
1.11225	97.4062	96.8807	96.6239	96.2333	96.5192	96.405	96.4774	96.5608
1.11375	97.42	96.8937	96.637	96.2469	96.5465	96.405	96.505	96.5748
1.11525	97.4476	96.9067	96.6632	96.2741	96.5875	96.405	96.5327	96.5748
1.11675	97.4752	96.9457	96.6763	96.3013	96.6148	96.4325	96.5465	96.5748
1.11825	97.489	96.9457	96.6763	96.3013	96.6284	96.4876	96.5603	96.5748
1.11975	97.489	96.9717	96.6893	96.3285	96.6557	96.5152	96.6017	96.5887
1.12125	97.489	96.9977	96.7024	96.3557	96.6967	96.5427	96.6017	96.6026
1.12275	97.5304	97.0237	96.7024	96.3693	96.6967	96.584	96.6156	96.6026
1.12425	97.5579	97.0496	96.7417	96.4101	96.7103	96.6116	96.6846	96.6165
1.12575	97.5579	97.0756	96.7548	96.4373	96.7376	96.6116	96.6846	96.6305
1.12725	97.5717	97.1016	96.7679	96.4509	96.7513	96.6253	96.6846	96.6444
1.12875	97.5855	97.1146	96.8202	96.4917	96.7649	96.6667	96.7123	96.6583
1.13025	97.5855	97.1666	96.8202	96.5189	96.7922	96.708	96.7261	96.6862
1.13175	97.5993	97.1666	96.8333	96.5189	96.8059	96.708	96.7537	96.714
1.13325	97.6269	97.1796	96.8464	96.5325	96.8059	96.7218	96.7675	96.7279
1.13475	97.6545	97.2056	96.8464	96.5597	96.8195	96.7493	96.7813	96.7279
1.13625	97.6545	97.2186	96.8725	96.5733	96.8332	96.7631	96.7951	96.7279
1.13775	97.6683	97.2446	96.8725	96.5869	96.8468	96.7631	96.809	96.7558
1.13925	97.6821	97.2576	96.8725	96.5869	96.8468	96.7769	96.8504	96.7558
1.14075	97.6959	97.2576	96.8725	96.6005	96.8605	96.7769	96.8504	96.7558
1.14225	97.6959	97.2576	96.8856	96.6141	96.8605	96.8182	96.8504	96.7836
1.14375	97.6959	97.2836	96.8987	96.6277	96.8741	96.832	96.878	96.7975
1.14525	97.7097	97.2836	96.9118	96.6413	96.9014	96.832	96.8918	96.8254
1.14675	97.7097	97.3096	96.9249	96.6549	96.9014	96.8595	96.9195	96.8393
1.14825	97.7649	97.3356	96.9511	96.6549	96.9424	96.8871	96.9609	96.8393
1.14975	97.7787	97.3356	96.9511	96.7229	96.9424	96.9008	96.9747	96.8393
1.15125	97.8063	97.3486	96.9641	96.7637	96.956	96.9421	96.9747	96.8672
1.15275	97.8339	97.3486	96.9641	96.7637	96.956	96.9421	96.9747	96.8672
1.15425	97.8477	97.3486	96.9772	96.7909	96.956	96.9421	96.9885	96.9089
1.15575	97.8477	97.3616	96.9772	96.8453	96.9833	96.9697	96.9885	96.9368
1.15725	97.8615	97.3616	96.9903	96.8589	96.9833	96.9697	97.0023	96.9368
1.15875	97.8753	97.3616	96.9903	96.8725	97.0379	96.9835	97.0162	96.9507
1.16025	97.9581	97.3746	97.0165	96.886	97.0789	96.9972	97.03	96.9507
1.16175	97.9581	97.3876	97.0427	96.886	97.0789	97.011	97.03	96.9646
1.16325	97.9581	97.4006	97.0688	96.886	97.1062	97.011	97.0438	97.0064
1.16475	97.9719	97.4136	97.0688	96.886	97.1062	97.0523	97.0438	97.0343
1.16625	97.9857	97.4136	97.0688	96.9132	97.1198	97.0799	97.0576	97.0343
1.16775	97.9857	97.4266	97.0819	96.9132	97.1335	97.0937	97.1129	97.0482
1.16925	97.9857	97.4396	97.1212	96.9132	97.1335	97.0937	97.1405	97.0621
1.17075	97.9994	97.4526	97.1212	96.9268	97.1471	97.0937	97.1681	97.0621
1.17225	98.027	97.4786	97.1343	96.9268	97.1608	97.0937	97.1681	97.076
1.17375	98.0408	97.5175	97.1473	96.9404	97.1608	97.0937	97.1819	97.076
1.17525	98.0408	97.5175	97.1604	96.954	97.2017	97.0937	97.1957	97.076
1.17675	98.0408	97.5435	97.1735	96.9812	97.2154	97.0937	97.2234	97.076
1.17825	98.0546	97.5695	97.1866	96.9948	97.229	97.0937	97.2372	97.0899
1.17975	98.0684	97.5955	97.1866	97.0084	97.2427	97.1074	97.2372	97.1039
1.18125	98.0684	97.5955	97.1997	97.022	97.2563	97.1074	97.251	97.1317
1.18275	98.096	97.5955	97.2128	97.0492	97.27	97.1212	97.2786	97.1317
1.18425	98.096	97.6085	97.2259	97.0764	97.2836	97.135	97.3063	97.1596
1.18575	98.096	97.6085	97.2259	97.0764	97.2973	97.1488	97.3201	97.1596
1.18725	98.1236	97.6215	97.2259	97.0764	97.2973	97.1763	97.3201	97.2013
1.18875	98.1236	97.6605	97.2389	97.09	97.2973	97.2039	97.3477	97.257
1.19025	98.1374	97.6605	97.252	97.1172	97.3109	97.2452	97.3615	97.271
1.19175	98.1374	97.6605	97.2651	97.1172	97.3109	97.259	97.3753	97.2988
1.19325	98.1374	97.6605	97.2913	97.1308	97.3109	97.2865	97.3891	97.3127
1.19475	98.1512	97.6735	97.3044	97.158	97.3382	97.3003	97.3891	97.3406
1.19625	98.1512	97.6735	97.3044	97.1852	97.3519	97.3278	97.3891	97.3406
1.19775	98.165	97.6865	97.3567	97.226	97.3792	97.3416	97.3891	97.3406
1.19925	98.1788	97.6865	97.3567	97.2396	97.3928	97.3554	97.4306	97.3545
1.20075	98.1788	97.6865	97.3698	97.2532	97.3928	97.3554	97.4444	97.3545
1.20225	98.1788	97.6865	97.3829	97.2668	97.3928	97.3967	97.4444	97.3684
1.20375	98.1926	97.7255	97.3829	97.2668	97.3928	97.4105	97.4444	97.3823
1.20525	98.2064	97.7385	97.396	97.2804	97.4065	97.4242	97.4444	97.3823
1.20675	98.2064	97.7515	97.4483	97.2804	97.4201	97.4242	97.472	97.4241
1.20825	98.2202	97.7645	97.4614	97.2804	97.4201	97.4242	97.472	97.4241
1.20975	98.2202	97.7775	97.5137	97.3076	97.4474	97.4242	97.4858	97.4241
1.21125	98.2202	97.8165	97.5137	97.3076	97.4747	97.438	97.4858	97.438
1.21275	98.2202	97.8295	97.5399	97.3212	97.4747	97.438	97.4997	97.452
1.21425	98.2202	97.8555	97.553	97.3212	97.4747	97.438	97.5135	97.452
1.21575	98.2202	97.8555	97.553	97.3212	97.502	97.438	97.5549	97.452
1.21725	98.2202	97.8555	97.5661	97.3212	97.5157	97.4656	97.5687	97.4659
1.21875	98.234	97.8945	97.5792	97.3484	97.5157	97.4656	97.5687	97.4659
1.22025	98.234	97.9075	97.6053	97.3484	97.5293	97.4931	97.5687	97.4659
1.22175	98.2478	97.9075	97.6053	97.362	97.543	97.4931	97.5825	97.4798
1.22325	98.2616	97.9205	97.6315	97.362	97.5566	97.4931	97.5964	97.4798
1.22475	98.2616	97.9335	97.6708	97.3756	97.5566	97.4931	97.5964	97.5077
1.22625	98.2616	97.9335	97.6708	97.3756	97.5839	97.5069	97.6102	97.5077
1.22775	98.2616	97.9335	97.6969	97.3756	97.6112	97.5069	97.6102	97.5216
1.22925	98.2754	97.9465	97.6969	97.3892	97.6112	97.5207	97.6102	97.5216
1.23075	98.2754	97.9465	97.7231	97.3892	97.6112	97.5344	97.6102	97.5216
1.23225	98.2754	97.9465	97.7231	97.4164	97.6112	97.5482	97.6102	97.5494
1.23375	98.2754	97.9594	97.7231	97.4164	97.6112	97.5758	97.6378	97.5494
1.23525	98.2754	97.9724	97.7362	97.4164	97.6112	97.6033	97.6378	97.5494
1.23675	98.2754	97.9724	97.7362	97.43	97.6385	97.6446	97.6378	97.5773
1.23825	98.2754	97.9984	97.7624	97.4436	97.6385	97.6584	97.6654	97.5773
1.23975	98.2754	98.0114	97.7624	97.4436	97.6385	97.6584	97.6654	97.5912
1.24125	98.2892	98.0244	97.7755	97.4708	97.6522	97.6722	97.6792	97.5912
1.24275	98.3168	98.0244	97.7755	97.4708	97.6522	97.686	97.6792	97.5912
1.24425	98.3168	98.0374	97.7885	97.4844	97.6795	97.6997	97.7069	97.6051
1.24575	98.3306	98.0374	97.7885	97.4844	97.6795	97.6997	97.7207	97.6051
1.24725	98.3306	98.0374	97.7885	97.4844	97.6795	97.6997	97.7345	97.6051
1.24875	98.3306	98.0504	97.8016	97.4844	97.6931	97.7135	97.7621	97.6051
1.25025	98.372	98.0504	97.8147	97.4844	97.7068	97.7135	97.7621	97.619
1.25175	98.4134	98.0504	97.8278	97.498	97.7204	97.741	97.7759	97.633
1.25325	98.4134	98.0504	97.8409	97.5252	97.7341	97.741	97.7759	97.6469
1.25475	98.4272	98.0634	97.854	97.5252	97.7341	97.741	97.7897	97.6747
1.25625	98.4409	98.0764	97.8671	97.5388	97.7341	97.7548	97.7897	97.6887
1.25775	98.4409	98.0894	97.8801	97.5524	97.7341	97.7686	97.7897	97.7026
1.25925	98.4409	98.0894	97.8801	97.5524	97.7341	97.7686	97.7897	97.7583
1.26075	98.4685	98.1024	97.8801	97.5524	97.7341	97.7824	97.8036	97.7722
1.26225	98.4685	98.1024	97.8932	97.566	97.7341	97.7824	97.8036	97.7861
1.26375	98.4823	98.1024	97.9063	97.5795	97.7341	97.7961	97.8312	97.7861
1.26525	98.4823	98.1024	97.9063	97.5931	97.7614	97.7961	97.8588	97.7861
1.26675	98.4823	98.1024	97.9063	97.6203	97.7887	97.8237	97.9003	97.7861
1.26825	98.4823	98.1024	97.9194	97.6203	97.8023	97.8237	97.9141	97.8001
1.26975	98.5099	98.1024	97.9325	97.6339	97.816	97.8375	97.9141	97.8001
1.27125	98.5099	98.1024	97.9456	97.6475	97.8296	97.8512	97.9279	97.8418
1.27275	98.5237	98.1024	97.9586	97.6611	97.8296	97.8788	97.9555	97.8418
1.27425	98.5237	98.1154	97.9586	97.6611	97.8569	97.8788	97.9693	97.8558
1.27575	98.5237	98.1154	97.9586	97.6611	97.8842	97.8788	97.9693	97.8558
1.27725	98.5375	98.1544	97.9717	97.6611	97.8979	97.8788	97.9693	97.8836
1.27875	98.5375	98.1804	97.9717	97.6611	97.8979	97.8926	97.9693	97.8975
1.28025	98.5375	98.1804	97.9717	97.6747	97.9115	97.9201	97.9831	97.9114
1.28175	98.5651	98.1804	97.9717	97.6747	97.9115	97.9339	97.9831	97.9254
1.28325	98.5651	98.1804	97.9717	97.6883	97.9388	97.9477	97.997	97.9254
1.28475	98.5789	98.1804	97.9717	97.7019	97.9525	97.9614	98.0108	97.9254
1.28625	98.6203	98.1804	97.9717	97.7291	97.9934	97.9614	98.0246	97.9393
1.28775	98.6203	98.1804	97.9717	97.7291	97.9934	97.9614	98.0246	97.9532
1.28925	98.6203	98.1804	97.9717	97.7291	98.0071	97.9614	98.0246	97.9532
1.29075	98.6479	98.1934	97.9848	97.7427	98.0071	97.9752	98.066	97.9532
1.29225	98.6479	98.2064	97.9848	97.7563	98.0071	97.9752	98.0798	97.9532
1.29375	98.6479	98.2194	97.9848	97.7563	98.0071	98.0028	98.0937	97.9671
1.29525	98.6479	98.2324	97.9979	97.7699	98.0071	98.0028	98.0937	97.9671
1.29675	98.6479	98.2324	97.9979	97.7971	98.048	98.0028	98.1075	97.9811
1.29825	98.6755	98.2324	97.9979	97.8107	98.0617	98.0028	98.1075	97.9811
1.29975	98.6893	98.2324	98.011	97.8379	98.0753	98.0165	98.1075	97.9811
1.30125	98.7307	98.2454	98.011	97.8515	98.0753	98.0165	98.1075	97.995
1.30275	98.7307	98.2454	98.011	97.8651	98.089	98.0165	98.1213	98.0089
1.30425	98.7307	98.2454	98.0241	97.8651	98.089	98.0165	98.1213	98.0368
1.30575	98.7445	98.2584	98.0241	97.8651	98.089	98.0165	98.1765	98.0646
1.30725	98.7445	98.2584	98.0372	97.8651	98.089	98.0165	98.1904	98.0646
1.30875	98.7445	98.2584	98.0764	97.8651	98.1026	98.0165	98.2042	98.0785
1.31025	98.7445	98.2584	98.1026	97.8651	98.1026	98.0165	98.218	98.0785
1.31175	98.7445	98.2584	98.1026	97.8787	98.1026	98.0441	98.218	98.0785
1.31325	98.7445	98.2584	98.1157	97.8787	98.1026	98.0854	98.2318	98.0925
1.31475	98.7445	98.2584	98.1811	97.8923	98.1026	98.0854	98.2594	98.1203
1.31625	98.7445	98.2584	98.1811	97.8923	98.1163	98.1129	98.2732	98.1203
1.31775	98.7445	98.2584	98.1942	97.8923	98.1572	98.1129	98.2871	98.1342
1.31925	98.7583	98.2584	98.1942	97.8923	98.1572	98.1129	98.3147	98.176
1.32075	98.7721	98.2584	98.1942	97.9331	98.1845	98.1129	98.3285	98.176
1.32225	98.7721	98.2584	98.1942	97.9467	98.1982	98.1267	98.3285	98.1899
1.32375	98.7721	98.2584	98.2204	97.9739	98.1982	98.1405	98.3285	98.2038
1.32525	98.7721	98.2584	98.2334	97.9739	98.2118	98.1818	98.3423	98.2038
1.32675	98.7859	98.2584	98.2596	98.0011	98.2118	98.1956	98.3561	98.2178
1.32825	98.7859	98.2714	98.2596	98.0011	98.2255	98.2094	98.3561	98.2178
1.32975	98.7859	98.2844	98.2727	98.0011	98.2391	98.2231	98.3699	98.2178
1.33125	98.7859	98.2844	98.2727	98.0011	98.2391	98.2231	98.3838	98.2317
1.33275	98.7997	98.2974	98.2727	98.0011	98.2391	98.2369	98.3976	98.2456
1.33425	98.7997	98.3104	98.2858	98.0011	98.2391	98.2507	98.3976	98.2595
1.33575	98.7997	98.3234	98.2989	98.0011	98.2391	98.2645	98.3976	98.2595
1.33725	98.8135	98.3364	98.325	98.0283	98.2664	98.2782	98.3976	98.2874
1.33875	98.8135	98.3494	98.325	98.0283	98.2664	98.2782	98.3976	98.3013
1.34025	98.8135	98.3494	98.325	98.0283	98.2664	98.292	98.3976	98.3152
1.34175	98.8135	98.3754	98.3905	98.0419	98.2664	98.3058	98.3976	98.3152
1.34325	98.8135	98.4014	98.4036	98.0555	98.2664	98.3058	98.3976	98.3292
1.34475	98.8411	98.4014	98.4166	98.0691	98.2801	98.3196	98.4252	98.3431
1.34625	98.8411	98.4533	98.4166	98.0691	98.2937	98.3196	98.439	98.3431
1.34775	98.8411	98.4663	98.4166	98.0691	98.2937	98.3196	98.4528	98.3849
1.34925	98.8687	98.4793	98.4166	98.0691	98.2937	98.3196	98.4528	98.3849
1.35075	98.8687	98.4793	98.4166	98.0827	98.2937	98.3333	98.4528	98.3849
1.35225	98.8687	98.4793	98.4297	98.0827	98.2937	98.3333	98.4805	98.3988
1.35375	98.8825	98.4793	98.4297	98.0963	98.3074	98.3333	98.4805	98.3988
1.35525	98.8825	98.4793	98.4428	98.0963	98.3074	98.3471	98.4805	98.3988
1.35675	98.91	98.4793	98.4559	98.1099	98.3074	98.3747	98.4943	98.4127
1.35825	98.91	98.4793	98.469	98.1099	98.3074	98.4022	98.5081	98.4127
1.35975	98.91	98.4793	98.469	98.1235	98.3347	98.4022	98.5081	98.4127
1.36125	98.91	98.5053	98.469	98.1371	98.3347	98.4022	98.5081	98.4127
1.36275	98.91	98.5313	98.469	98.1643	98.362	98.4022	98.5081	98.4405
1.36425	98.9238	98.5443	98.4821	98.1643	98.3756	98.416	98.5081	98.4545
1.36575	98.9376	98.5443	98.4821	98.1779	98.3893	98.416	98.5219	98.4545
1.36725	98.9514	98.5573	98.4821	98.2051	98.4029	98.416	98.5357	98.4684
1.36875	98.9928	98.5573	98.4821	98.2187	98.4166	98.4298	98.5495	98.4684
1.37025	98.9928	98.5833	98.4821	98.2187	98.4166	98.4435	98.5495	98.4962
1.37175	98.9928	98.5833	98.4821	98.2187	98.4166	98.4435	98.5495	98.4962
1.37325	98.9928	98.5963	98.5082	98.2323	98.4302	98.4435	98.5633	98.4962
1.37475	99.0066	98.6093	98.5082	98.2459	98.4302	98.4435	98.5633	98.4962
1.37625	99.0066	98.6093	98.5082	98.2459	98.4575	98.4435	98.5772	98.4962
1.37775	99.0066	98.6093	98.5082	98.2459	98.4848	98.4573	98.5772	98.4962
1.37925	99.0066	98.6223	98.5213	98.2595	98.4848	98.4573	98.5772	98.5102
1.38075	99.0066	98.6353	98.5344	98.273	98.4985	98.4573	98.591	98.5102
1.38225	99.0204	98.6483	98.5344	98.273	98.4985	98.4573	98.591	98.5241
1.38375	99.0204	98.6483	98.5344	98.2866	98.4985	98.4711	98.6048	98.5241
1.38525	99.0204	98.6483	98.5344	98.2866	98.4985	98.4848	98.6186	98.5241
1.38675	99.0204	98.6483	98.5475	98.2866	98.4985	98.4848	98.6186	98.5241
1.38825	99.0204	98.6483	98.5475	98.3138	98.4985	98.4986	98.6324	98.5241
1.38975	99.0204	98.6613	98.5606	98.3138	98.4985	98.5124	98.6324	98.5519
1.39125	99.0204	98.6613	98.5737	98.3138	98.5258	98.5124	98.6324	98.5659
1.39275	99.0756	98.6743	98.5737	98.341	98.5394	98.5124	98.6324	98.5659
1.39425	99.1032	98.6743	98.5737	98.341	98.5531	98.5262	98.6462	98.5798
1.39575	99.1032	98.6743	98.5868	98.341	98.5667	98.5262	98.6738	98.5798
1.39725	99.1032	98.6743	98.5868	98.3546	98.5804	98.5537	98.6738	98.5937
1.39875	99.117	98.6743	98.5868	98.3546	98.5804	98.5675	98.6738	98.5937
1.40025	99.117	98.6743	98.5998	98.3546	98.5804	98.5675	98.6738	98.6216
1.40175	99.117	98.6873	98.5998	98.3546	98.594	98.5675	98.6738	98.6216
1.40325	99.1308	98.6873	98.5998	98.3682	98.594	98.5675	98.6738	98.6216
1.40475	99.1446	98.7003	98.5998	98.3682	98.594	98.5675	98.6738	98.6216
1.40625	99.1584	98.7133	98.5998	98.3682	98.594	98.5675	98.6738	98.6216
1.40775	99.1584	98.7263	98.5998	98.3818	98.594	98.5813	98.6738	98.6216
1.40925	99.1584	98.7393	98.626	98.3954	98.594	98.6088	98.6877	98.6216
1.41075	99.1722	98.7523	98.626	98.3954	98.594	98.6226	98.6877	98.6216
1.41225	99.1722	98.7523	98.6391	98.409	98.594	98.6226	98.7015	98.6216
1.41375	99.186	98.7523	98.6391	98.409	98.594	98.6226	98.7015	98.6494
1.41525	99.186	98.7783	98.6391	98.409	98.6077	98.6226	98.7153	98.6494
1.41675	99.1998	98.7783	98.6391	98.409	98.6077	98.6226	98.7153	98.6494
1.41825	99.1998	98.7783	98.6391	98.409	98.6213	98.6226	98.7153	98.6494
1.41975	99.1998	98.7783	98.6522	98.4362	98.6213	98.6226	98.7153	98.6494
1.42125	99.1998	98.7913	98.6522	98.4362	98.6213	98.6364	98.7153	98.6494
1.42275	99.2136	98.7913	98.6522	98.4498	98.6213	98.6364	98.7153	98.6494
1.42425	99.2136	98.7913	98.6653	98.4634	98.6213	98.6501	98.7153	98.6494
1.42575	99.2274	98.8043	98.6653	98.477	98.6213	98.6639	98.7153	98.6494
1.42725	99.2412	98.8043	98.6784	98.477	98.6213	98.6777	98.7153	98.6494
1.42875	99.2412	98.8043	98.6784	98.4906	98.6213	98.6777	98.7153	98.6494
1.43025	99.255	98.8043	98.7045	98.4906	98.635	98.6915	98.7153	98.6633
1.43175	99.255	98.8043	98.7045	98.5042	98.635	98.7052	98.7153	98.6772
1.43325	99.255	98.8043	98.7045	98.5042	98.6486	98.7052	98.7291	98.6912
1.43475	99.255	98.8043	98.7045	98.5042	98.6486	98.7052	98.7429	98.6912
1.43625	99.255	98.8043	98.7176	98.5042	98.6486	98.719	98.7429	98.7051
1.43775	99.255	98.8173	98.7438	98.5178	98.6486	98.7328	98.7429	98.7051
1.43925	99.255	98.8173	98.7569	98.545	98.6623	98.7466	98.7429	98.719
1.44075	99.2688	98.8173	98.7569	98.545	98.6759	98.7466	98.7567	98.719
1.44225	99.2688	98.8173	98.77	98.545	98.6759	98.7466	98.7567	98.719
1.44375	99.2826	98.8173	98.77	98.545	98.6759	98.7466	98.7567	98.7329
1.44525	99.2826	98.8173	98.77	98.5586	98.6896	98.7466	98.7567	98.7329
1.44675	99.2826	98.8303	98.77	98.5586	98.6896	98.7466	98.7705	98.7469
1.44825	99.2826	98.8303	98.77	98.5722	98.6896	98.7466	98.7705	98.7469
1.44975	99.2964	98.8303	98.77	98.5858	98.6896	98.7466	98.7705	98.7469
1.45125	99.2964	98.8303	98.783	98.5858	98.6896	98.7466	98.7705	98.7608
1.45275	99.2964	98.8303	98.783	98.5994	98.6896	98.7466	98.7844	98.7608
1.45425	99.2964	98.8303	98.8092	98.5994	98.7032	98.7466	98.7844	98.7608
1.45575	99.2964	98.8303	98.8092	98.5994	98.7032	98.7466	98.7844	98.7747
1.45725	99.2964	98.8303	98.8223	98.5994	98.7169	98.7466	98.7844	98.7747
1.45875	99.2964	98.8433	98.8354	98.5994	98.7169	98.7466	98.7844	98.7747
1.46025	99.3102	98.8563	98.8354	98.5994	98.7305	98.7466	98.7844	98.7747
1.46175	99.3102	98.8563	98.8354	98.5994	98.7305	98.7466	98.7844	98.7747
1.46325	99.3102	98.8563	98.8485	98.5994	98.7305	98.7466	98.7844	98.7747
1.46475	99.3102	98.8563	98.8616	98.5994	98.7305	98.7603	98.7844	98.7747
1.46625	99.3102	98.8563	98.8616	98.5994	98.7442	98.7741	98.7844	98.7747
1.46775	99.3102	98.8563	98.8616	98.5994	98.7442	98.7879	98.7844	98.7886
1.46925	99.3102	98.8563	98.8616	98.5994	98.7442	98.8017	98.7844	98.7886
1.47075	99.3102	98.8692	98.8616	98.5994	98.7442	98.8017	98.7844	98.7886
1.47225	99.324	98.8692	98.8616	98.5994	98.7578	98.8017	98.7844	98.7886
1.47375	99.3377	98.8822	98.8616	98.613	98.7578	98.8017	98.7982	98.7886
1.47525	99.3515	98.8952	98.8616	98.6266	98.7715	98.8154	98.812	98.7886
1.47675	99.3515	98.9212	98.8746	98.6266	98.7715	98.8154	98.812	98.8026
1.47825	99.3515	98.9212	98.8877	98.6538	98.7715	98.8154	98.812	98.8026
1.47975	99.3515	98.9212	98.8877	98.6538	98.7715	98.8154	98.812	98.8165
1.48125	99.3515	98.9212	98.8877	98.6538	98.7715	98.8154	98.812	98.8165
1.48275	99.3515	98.9212	98.8877	98.6538	98.7988	98.8292	98.8258	98.8304
1.48425	99.3653	98.9212	98.8877	98.6538	98.8124	98.843	98.8396	98.8304
1.48575	99.3653	98.9212	98.8877	98.6674	98.8124	98.8567	98.8396	98.8304
1.48725	99.3653	98.9212	98.8877	98.6674	98.8261	98.8567	98.8396	98.8443
1.48875	99.3653	98.9212	98.8877	98.681	98.8261	98.8567	98.8396	98.8722
1.49025	99.3653	98.9212	98.9008	98.6946	98.8261	98.8567	98.8396	98.8722
1.49175	99.3653	98.9472	98.9008	98.7082	98.8261	98.8705	98.8396	98.8722
1.49325	99.3653	98.9472	98.9008	98.7082	98.8261	98.8705	98.8396	98.8861
1.49475	99.3653	98.9472	98.9008	98.7082	98.8397	98.8843	98.8396	98.8861
1.49625	99.3653	98.9472	98.9008	98.7218	98.8534	98.9118	98.8396	98.9
1.49775	99.3653	98.9472	98.9008	98.7354	98.8534	98.9118	98.8949	98.9
1.49925	99.3791	98.9472	98.9139	98.7354	98.8534	98.9256	98.8949	98.914

## Sheet: Fig. 6 panel f
cluster length 10%	cluster length 20%	cluster length 33%	cluster length 50%	cluster length 66%	cluster length 80%	cluster length 90%	cluster length 100%
0.15997	0.160193	0.160031	0.159974	0.160019	0.160169	0.160067	0.160007
0.159971	0.160195	0.160036	0.160003	0.160109	0.160258	0.160082	0.160094
0.159974	0.160206	0.160047	0.160076	0.160121	0.160338	0.160122	0.160217
0.159985	0.160241	0.160056	0.160141	0.160129	0.160341	0.160221	0.160305
0.159991	0.160579	0.160066	0.160176	0.160136	0.160437	0.160247	0.160331
0.160007	0.160593	0.160115	0.160205	0.160271	0.160474	0.160334	0.160406
0.160026	0.16062	0.160155	0.160211	0.160302	0.160525	0.160398	0.160434
0.160034	0.160675	0.160203	0.160241	0.160361	0.160528	0.160455	0.160456
0.160041	0.160698	0.160229	0.160254	0.16043	0.160543	0.16046	0.160502
0.160065	0.160889	0.160247	0.160344	0.160486	0.160614	0.160465	0.160585
0.160073	0.161091	0.16025	0.160362	0.160543	0.160646	0.16052	0.160742
0.160076	0.161135	0.160434	0.160447	0.160552	0.16077	0.160747	0.160752
0.1601	0.161333	0.160492	0.160461	0.16062	0.160832	0.16077	0.160755
0.160154	0.161366	0.160603	0.160474	0.160655	0.160865	0.160817	0.160759
0.160188	0.161591	0.160643	0.160532	0.160659	0.160954	0.160842	0.160817
0.160193	0.161591	0.16065	0.160536	0.160787	0.160979	0.160904	0.160851
0.160203	0.161726	0.160689	0.160573	0.160804	0.160999	0.160994	0.161018
0.160211	0.161734	0.160705	0.160667	0.160805	0.161029	0.161085	0.161061
0.160214	0.161748	0.160715	0.160706	0.160855	0.161064	0.161101	0.161105
0.160245	0.161824	0.16079	0.160757	0.160878	0.161197	0.161108	0.161184
0.160262	0.161926	0.160845	0.160764	0.160919	0.1612	0.161282	0.161192
0.160278	0.161945	0.160955	0.160843	0.160944	0.161281	0.161314	0.161196
0.160283	0.161953	0.160957	0.16089	0.160965	0.161308	0.161337	0.161218
0.160284	0.161955	0.161068	0.160897	0.161026	0.16131	0.161344	0.161429
0.16029	0.161971	0.161109	0.160921	0.161032	0.161335	0.161408	0.161451
0.160299	0.162004	0.161132	0.161089	0.161056	0.161392	0.161498	0.161479
0.16032	0.162048	0.161183	0.161129	0.161124	0.161541	0.161534	0.161498
0.160331	0.162148	0.161245	0.161224	0.161156	0.161557	0.161607	0.161613
0.160346	0.162169	0.161254	0.161263	0.161163	0.161558	0.161619	0.161675
0.160359	0.162177	0.161304	0.161304	0.161178	0.161673	0.161633	0.161683
0.160421	0.162214	0.161311	0.161415	0.161208	0.16168	0.161685	0.161722
0.160434	0.162245	0.161338	0.161419	0.161214	0.161805	0.161713	0.161728
0.160437	0.162325	0.161353	0.161458	0.161225	0.16186	0.161738	0.161766
0.160473	0.162566	0.161356	0.161522	0.161371	0.161972	0.161808	0.1618
0.160496	0.162714	0.161358	0.161574	0.161549	0.162032	0.161837	0.161908
0.160524	0.162745	0.161387	0.161588	0.161613	0.162078	0.161901	0.161962
0.160568	0.162903	0.161388	0.161626	0.161738	0.162137	0.161932	0.162074
0.160577	0.162924	0.161421	0.161739	0.161778	0.162147	0.16199	0.162087
0.160598	0.162992	0.161463	0.161808	0.161828	0.162178	0.161991	0.162168
0.160611	0.163008	0.161469	0.161888	0.161853	0.162253	0.162009	0.162178
0.160624	0.163023	0.161606	0.16199	0.161871	0.162283	0.162142	0.162251
0.160627	0.163153	0.16169	0.16202	0.161937	0.162293	0.162178	0.162257
0.160627	0.163294	0.161706	0.16207	0.161986	0.162308	0.162228	0.162344
0.16064	0.163435	0.161726	0.16208	0.162009	0.162373	0.162258	0.162529
0.160642	0.163532	0.161754	0.162118	0.162013	0.1624	0.162286	0.162782
0.160644	0.163829	0.161827	0.162138	0.162036	0.162427	0.162322	0.162922
0.160647	0.163898	0.161876	0.162169	0.162036	0.162506	0.162424	0.163032
0.160658	0.16396	0.161912	0.162203	0.162066	0.162524	0.162435	0.163071
0.160671	0.163972	0.161922	0.162259	0.162081	0.162564	0.162507	0.163252
0.16069	0.164001	0.161924	0.162296	0.162115	0.162585	0.16263	0.163283
0.160697	0.164041	0.161997	0.162312	0.162133	0.162661	0.162651	0.163289
0.160709	0.164047	0.162021	0.162336	0.16214	0.162907	0.162666	0.163297
0.160714	0.164277	0.162073	0.162357	0.162206	0.163021	0.162786	0.163405
0.16072	0.164324	0.162205	0.162365	0.162233	0.163066	0.162806	0.163455
0.160735	0.16466	0.16221	0.162398	0.162355	0.163128	0.16284	0.163574
0.160743	0.164734	0.162213	0.162454	0.162411	0.163138	0.162878	0.163661
0.160761	0.164836	0.162247	0.162506	0.162437	0.163138	0.162936	0.163711
0.160779	0.164875	0.162269	0.162622	0.162466	0.16322	0.163011	0.163717
0.160808	0.16499	0.162443	0.162632	0.162495	0.163271	0.163035	0.163876
0.160827	0.165158	0.162457	0.1627	0.162515	0.163354	0.163062	0.16389
0.160847	0.165478	0.162483	0.162737	0.162515	0.163378	0.163097	0.163906
0.160882	0.165706	0.1625	0.162843	0.162519	0.163519	0.16316	0.163953
0.160891	0.165798	0.162501	0.16287	0.162526	0.163571	0.163225	0.163965
0.160926	0.165885	0.16252	0.162964	0.162566	0.163656	0.163338	0.164014
0.160936	0.165929	0.162534	0.163012	0.162633	0.163695	0.16334	0.164027
0.160961	0.166108	0.16254	0.16307	0.162649	0.163731	0.163402	0.164231
0.160966	0.166147	0.162553	0.163123	0.162666	0.163773	0.163403	0.164398
0.160977	0.166193	0.162567	0.16313	0.162666	0.163871	0.163527	0.164438
0.160979	0.166297	0.162581	0.163136	0.162721	0.163974	0.16357	0.164467
0.161012	0.166306	0.162613	0.163201	0.162788	0.164025	0.163578	0.164598
0.161054	0.166365	0.162615	0.163336	0.162818	0.16427	0.16369	0.164617
0.161057	0.166518	0.162618	0.163363	0.162907	0.164286	0.163702	0.164684
0.161138	0.166535	0.162625	0.163393	0.162914	0.164301	0.163788	0.164705
0.161155	0.166577	0.162627	0.163491	0.162968	0.164308	0.163819	0.164707
0.16117	0.16662	0.162647	0.163536	0.162974	0.164324	0.163886	0.164881
0.161183	0.166679	0.162662	0.163548	0.162976	0.164379	0.163911	0.164911
0.161186	0.166694	0.162677	0.163548	0.163088	0.164463	0.164013	0.164914
0.161219	0.166803	0.162701	0.163674	0.163128	0.164617	0.164027	0.164962
0.161233	0.167002	0.162775	0.163713	0.163139	0.164669	0.164134	0.165004
0.161241	0.16711	0.162791	0.163774	0.163197	0.164692	0.164159	0.165065
0.161241	0.167408	0.16281	0.163803	0.163298	0.164706	0.164218	0.165113
0.161242	0.167503	0.162815	0.163823	0.163342	0.164775	0.164281	0.165144
0.161253	0.167525	0.162823	0.163899	0.163383	0.164822	0.164318	0.165204
0.161289	0.167555	0.162836	0.163914	0.163408	0.164831	0.164374	0.165209
0.161292	0.167728	0.162842	0.16397	0.163422	0.164889	0.164382	0.165215
0.161292	0.167746	0.16286	0.164098	0.163426	0.164935	0.164446	0.165237
0.161292	0.16776	0.162868	0.164144	0.163535	0.164951	0.164491	0.16525
0.161294	0.167797	0.162873	0.164153	0.163557	0.165099	0.164515	0.165313
0.161306	0.167891	0.162938	0.164158	0.163593	0.165119	0.16456	0.16538
0.161367	0.167895	0.16295	0.16422	0.163639	0.165217	0.164671	0.165469
0.161392	0.167916	0.162963	0.164244	0.16367	0.165274	0.164755	0.165479
0.16141	0.167948	0.162975	0.164269	0.163699	0.165312	0.164804	0.165542
0.161418	0.167998	0.162986	0.16428	0.163754	0.165406	0.164836	0.165574
0.161449	0.168142	0.162998	0.164288	0.16378	0.165412	0.164855	0.165592
0.161474	0.16816	0.163008	0.164288	0.163855	0.165473	0.165046	0.165632
0.161476	0.168191	0.163022	0.16442	0.163917	0.165489	0.165085	0.165632
0.161499	0.1682	0.163061	0.164453	0.163944	0.165503	0.165118	0.165666
0.161503	0.168236	0.163061	0.16449	0.163963	0.165575	0.165136	0.165767
0.161519	0.168263	0.163144	0.164508	0.16399	0.165626	0.165207	0.165863
0.161617	0.16827	0.163251	0.164525	0.16402	0.165719	0.165209	0.165941
0.161658	0.168337	0.163277	0.16461	0.164042	0.16575	0.165219	0.165967
0.161674	0.168363	0.163323	0.16462	0.164055	0.165888	0.165243	0.165972
0.161685	0.168396	0.16333	0.164692	0.16409	0.165978	0.16526	0.165992
0.16169	0.168427	0.163331	0.164756	0.164146	0.165978	0.165289	0.166062
0.161706	0.168505	0.163361	0.164778	0.164652	0.165995	0.165314	0.166074
0.161808	0.168512	0.163364	0.164787	0.164769	0.166002	0.165445	0.166111
0.16181	0.168566	0.163376	0.164826	0.164818	0.166046	0.165529	0.166189
0.161863	0.168674	0.163391	0.164852	0.164839	0.166046	0.165536	0.166225
0.161884	0.168696	0.163404	0.164854	0.164966	0.166059	0.165617	0.166229
0.161905	0.168742	0.163422	0.164857	0.165018	0.166116	0.165752	0.166233
0.161983	0.168767	0.163439	0.164857	0.165129	0.166124	0.165771	0.166258
0.162025	0.168777	0.163444	0.164906	0.165163	0.166253	0.165816	0.166288
0.162028	0.168792	0.163494	0.164919	0.165237	0.166412	0.165893	0.16634
0.162052	0.168929	0.163529	0.164927	0.165288	0.166425	0.166073	0.166473
0.162079	0.16897	0.163541	0.165029	0.16539	0.16643	0.166091	0.166506
0.162127	0.169086	0.16362	0.16503	0.165435	0.166481	0.166095	0.166517
0.162143	0.16915	0.163693	0.165057	0.165465	0.166534	0.166177	0.166521
0.162156	0.169188	0.163717	0.165092	0.165467	0.16654	0.166199	0.166561
0.16217	0.169236	0.163788	0.165128	0.165556	0.166548	0.166227	0.166635
0.16223	0.169287	0.163842	0.165142	0.165704	0.16655	0.166253	0.166744
0.162298	0.169456	0.163857	0.165147	0.165785	0.16656	0.166272	0.166745
0.1623	0.169513	0.163887	0.165148	0.165826	0.1668	0.166282	0.166769
0.162313	0.169589	0.163917	0.165164	0.165834	0.166804	0.166336	0.1669
0.162317	0.169622	0.163955	0.165247	0.165866	0.166823	0.166341	0.167009
0.162319	0.169634	0.163957	0.165273	0.16589	0.166987	0.166343	0.167107
0.162343	0.16964	0.163991	0.165283	0.165979	0.167053	0.166397	0.167226
0.162359	0.169652	0.163997	0.165287	0.166012	0.167127	0.166423	0.167262
0.16237	0.169685	0.164005	0.165291	0.166014	0.167133	0.166499	0.167304
0.1624	0.169722	0.164019	0.165312	0.166048	0.167142	0.166536	0.167312
0.162414	0.169771	0.164056	0.165355	0.16606	0.167289	0.166548	0.167383
0.162424	0.169822	0.164063	0.165365	0.166137	0.167297	0.16657	0.167385
0.16243	0.16983	0.164064	0.16538	0.166169	0.167317	0.166686	0.167572
0.162434	0.169883	0.164087	0.165593	0.166311	0.167612	0.166939	0.167636
0.162456	0.169954	0.164096	0.165678	0.166327	0.167613	0.167027	0.167679
0.162476	0.169978	0.164114	0.165686	0.166524	0.167687	0.167034	0.167759
0.16248	0.169999	0.164118	0.165735	0.166617	0.167738	0.167081	0.16776
0.162493	0.170084	0.164152	0.165812	0.166628	0.168026	0.167108	0.167861
0.162545	0.170112	0.164224	0.165851	0.166692	0.168066	0.167233	0.167926
0.162558	0.170126	0.164385	0.165971	0.166739	0.168173	0.16737	0.16794
0.162566	0.170145	0.164418	0.166022	0.166745	0.168211	0.167515	0.167957
0.162589	0.17016	0.164436	0.16605	0.166881	0.168238	0.167535	0.168011
0.162649	0.170218	0.164455	0.166265	0.166937	0.168246	0.1677	0.168043
0.162662	0.170264	0.164484	0.166271	0.166991	0.168279	0.167705	0.16806
0.162665	0.170309	0.164512	0.166331	0.167011	0.168319	0.168072	0.168144
0.162669	0.170359	0.164559	0.166376	0.167118	0.16834	0.168222	0.168173
0.162686	0.170383	0.164562	0.166378	0.167134	0.168483	0.168317	0.16818
0.162713	0.170391	0.164573	0.166423	0.167242	0.168509	0.168355	0.168356
0.16274	0.170449	0.164592	0.166473	0.167306	0.168606	0.168406	0.168432
0.162746	0.170523	0.164697	0.166477	0.167318	0.168639	0.168411	0.168457
0.162752	0.170571	0.164751	0.166549	0.167322	0.16867	0.168456	0.168575
0.162807	0.170677	0.164754	0.166559	0.167416	0.168691	0.168474	0.168592
0.162869	0.17071	0.164762	0.166583	0.167431	0.168767	0.168492	0.168602
0.16291	0.170782	0.164769	0.166607	0.167474	0.16878	0.1685	0.168619
0.163048	0.170795	0.164791	0.166677	0.167488	0.168792	0.16855	0.16863
0.163082	0.17083	0.164858	0.166724	0.167525	0.168816	0.168595	0.168769
0.163097	0.170849	0.164978	0.16681	0.167572	0.168891	0.168605	0.168823
0.163158	0.170872	0.164997	0.166823	0.167614	0.169007	0.168694	0.16889
0.163179	0.170895	0.165021	0.166934	0.167633	0.169275	0.1687	0.168942
0.163248	0.17105	0.165056	0.167005	0.167664	0.16929	0.168737	0.168968
0.163254	0.171163	0.165057	0.167006	0.1677	0.169309	0.168761	0.168974
0.163262	0.171241	0.165193	0.167045	0.167842	0.169343	0.16877	0.168994
0.163273	0.17132	0.165239	0.167057	0.167887	0.169396	0.168774	0.169019
0.163312	0.171381	0.165296	0.167108	0.167911	0.169501	0.168781	0.169104
0.163317	0.171412	0.165307	0.167119	0.168095	0.169582	0.1688	0.169135
0.163321	0.17143	0.165319	0.167206	0.168096	0.169663	0.168834	0.169202
0.163428	0.171476	0.165344	0.167216	0.168101	0.169681	0.168916	0.169271
0.163435	0.171487	0.165526	0.167244	0.168129	0.169715	0.168974	0.169368
0.163515	0.171597	0.165541	0.167253	0.168242	0.169717	0.16902	0.169376
0.163712	0.1717	0.165713	0.167295	0.168263	0.169775	0.169033	0.169456
0.163747	0.171755	0.165772	0.167324	0.168345	0.169878	0.169086	0.169466
0.163748	0.171765	0.165785	0.16741	0.168351	0.170003	0.16923	0.169474
0.163749	0.171923	0.165796	0.167417	0.168354	0.170018	0.169231	0.169542
0.163749	0.171925	0.165993	0.167522	0.168373	0.170052	0.169274	0.169729
0.16379	0.171976	0.166002	0.167523	0.168398	0.170128	0.169428	0.169772
0.163802	0.172001	0.166095	0.167725	0.16853	0.170148	0.169534	0.169823
0.163813	0.172015	0.16612	0.167734	0.168588	0.170306	0.169586	0.169901
0.16384	0.172164	0.166186	0.167737	0.168709	0.170329	0.169625	0.170003
0.163864	0.172224	0.166241	0.167754	0.16871	0.170351	0.169679	0.170081
0.163891	0.172233	0.166275	0.167766	0.168735	0.170425	0.169758	0.170185
0.163896	0.172293	0.166289	0.167774	0.168783	0.170432	0.169796	0.170223
0.163898	0.172317	0.166316	0.167799	0.168787	0.170436	0.169821	0.170288
0.163922	0.172358	0.166446	0.167822	0.168831	0.170488	0.169891	0.170314
0.163928	0.172406	0.166447	0.16791	0.168841	0.170504	0.169938	0.170439
0.163944	0.172409	0.166478	0.167931	0.168868	0.170664	0.170057	0.170609
0.163992	0.172415	0.166571	0.167934	0.168944	0.170691	0.170111	0.170657
0.163994	0.172418	0.16663	0.167935	0.168976	0.170692	0.170124	0.17066
0.16402	0.172428	0.166643	0.167952	0.16899	0.170738	0.170225	0.170683
0.164042	0.172472	0.166664	0.167953	0.168992	0.170787	0.170311	0.17084
0.164108	0.172499	0.166689	0.168156	0.169088	0.170832	0.170367	0.170867
0.164125	0.172525	0.166704	0.168185	0.169142	0.170913	0.170418	0.170898
0.164303	0.172534	0.166705	0.168201	0.169165	0.170982	0.170473	0.170899
0.164335	0.172551	0.166717	0.168208	0.169198	0.171037	0.170494	0.17106
0.164385	0.172569	0.166723	0.168255	0.169211	0.171043	0.170513	0.171061
0.164429	0.172598	0.166734	0.168291	0.169226	0.171073	0.170569	0.171084
0.164444	0.172602	0.166773	0.16836	0.169287	0.171101	0.170627	0.171142
0.164474	0.172613	0.166806	0.168492	0.169305	0.17112	0.170645	0.1713
0.164514	0.172659	0.166822	0.168555	0.169322	0.171269	0.170699	0.171335
0.164519	0.172661	0.16689	0.168561	0.169331	0.171322	0.170775	0.171361
0.164544	0.17275	0.166942	0.168579	0.169353	0.171381	0.170779	0.171361
0.164569	0.172776	0.166978	0.168602	0.169386	0.171412	0.171007	0.171394
0.164763	0.172803	0.166984	0.168607	0.169398	0.171507	0.17136	0.171414
0.164846	0.172825	0.166991	0.168674	0.169425	0.171601	0.171371	0.17143
0.16489	0.172848	0.167007	0.168711	0.169429	0.171665	0.171485	0.171586
0.164905	0.172901	0.167011	0.168745	0.169482	0.171677	0.171497	0.171862
0.164914	0.172931	0.167046	0.168807	0.169621	0.171705	0.1715	0.171938
0.164949	0.173004	0.167054	0.168838	0.169641	0.171731	0.171518	0.171994
0.165033	0.173011	0.167073	0.168957	0.16971	0.171749	0.171707	0.172027
0.1651	0.173035	0.167091	0.168977	0.169729	0.1719	0.17174	0.172046
0.165183	0.173223	0.167144	0.168982	0.169798	0.171939	0.171746	0.172092
0.165197	0.173227	0.167154	0.169086	0.169799	0.171942	0.171796	0.172138
0.165238	0.173244	0.167186	0.169167	0.169885	0.172009	0.17181	0.172142
0.165249	0.173335	0.167187	0.169265	0.170099	0.172069	0.171889	0.172242
0.165265	0.173394	0.167205	0.169297	0.170101	0.172091	0.171907	0.17229
0.16529	0.17349	0.167208	0.169373	0.170199	0.172098	0.171907	0.172356
0.16537	0.173549	0.167247	0.169375	0.170295	0.172129	0.171922	0.172597
0.16538	0.173573	0.16725	0.16942	0.170308	0.172208	0.172013	0.172635
0.165381	0.173586	0.167284	0.169439	0.170309	0.172444	0.172041	0.172693
0.165471	0.173616	0.167311	0.16945	0.170439	0.17251	0.172304	0.172884
0.165493	0.173676	0.167338	0.169501	0.170453	0.172603	0.172355	0.172896
0.165672	0.173718	0.167362	0.16954	0.170459	0.172624	0.172436	0.172897
0.165777	0.173821	0.167366	0.169551	0.17054	0.172675	0.172482	0.17295
0.165876	0.173951	0.167379	0.169566	0.170628	0.172679	0.172551	0.172989
0.165924	0.173963	0.16743	0.16961	0.170631	0.172688	0.172566	0.173038
0.165929	0.174032	0.167446	0.169622	0.170653	0.17271	0.172579	0.17305
0.166143	0.174092	0.167456	0.169665	0.170656	0.172726	0.172686	0.173117
0.166244	0.174094	0.167459	0.169697	0.170768	0.1729	0.172714	0.173199
0.166451	0.17443	0.16752	0.169766	0.170785	0.172906	0.172738	0.173203
0.166509	0.174435	0.167616	0.169793	0.17087	0.172912	0.172811	0.173327
0.166557	0.174449	0.167624	0.1698	0.170954	0.172982	0.172842	0.173332
0.166681	0.17449	0.167802	0.169859	0.170957	0.173108	0.17294	0.173343
0.166693	0.174538	0.167838	0.169874	0.171122	0.173164	0.172954	0.173358
0.166968	0.174555	0.167867	0.169908	0.171149	0.17321	0.173033	0.173416
0.166985	0.174588	0.167878	0.169914	0.171171	0.173286	0.173033	0.173528
0.167194	0.174602	0.167881	0.169927	0.171318	0.173405	0.173051	0.173556
0.167468	0.174613	0.167948	0.169987	0.171354	0.173484	0.173254	0.173629
0.16757	0.174616	0.167997	0.170094	0.171397	0.173523	0.173315	0.173656
0.167597	0.174616	0.16801	0.170145	0.171498	0.173626	0.173327	0.17366
0.167631	0.174623	0.168095	0.170223	0.171498	0.173685	0.17335	0.173692
0.167718	0.174626	0.168122	0.170265	0.171503	0.173703	0.173351	0.173723
0.167759	0.174627	0.168134	0.170385	0.171503	0.173709	0.173439	0.173792
0.167927	0.174632	0.168135	0.170444	0.171535	0.173792	0.173472	0.173835
0.167964	0.174657	0.168163	0.170525	0.171735	0.173796	0.173614	0.173856
0.167976	0.174669	0.16818	0.170585	0.17177	0.173823	0.173631	0.173872
0.167981	0.174683	0.168199	0.170637	0.171776	0.173865	0.173707	0.17391
0.167981	0.174705	0.168225	0.170662	0.171851	0.174068	0.173769	0.17394
0.167993	0.17474	0.168235	0.170738	0.171866	0.174146	0.173784	0.173949
0.167995	0.174818	0.16827	0.170773	0.171891	0.17427	0.173808	0.173958
0.168005	0.174822	0.168354	0.170844	0.171921	0.174271	0.173826	0.174068
0.168006	0.174823	0.168461	0.170906	0.171997	0.174287	0.173867	0.174086
0.16801	0.174823	0.168478	0.170988	0.172043	0.174321	0.17391	0.1741
0.168016	0.174846	0.168488	0.171007	0.172152	0.174417	0.173917	0.17411
0.168017	0.174881	0.168547	0.17111	0.17218	0.17443	0.173922	0.174156
0.168023	0.174882	0.168564	0.171113	0.172331	0.174434	0.173987	0.174178
0.168023	0.174882	0.168576	0.171157	0.17235	0.174529	0.174067	0.174414
0.168023	0.174924	0.168639	0.171162	0.172388	0.174572	0.174077	0.174415
0.168024	0.174974	0.168639	0.171164	0.172431	0.174577	0.174115	0.174496
0.168028	0.17498	0.168642	0.171265	0.172437	0.174604	0.17416	0.174514
0.168028	0.174982	0.168642	0.171279	0.17246	0.174858	0.174216	0.174553
0.168029	0.175005	0.168646	0.171337	0.172484	0.174871	0.174264	0.174894
0.168031	0.175032	0.168659	0.171386	0.172507	0.174953	0.17427	0.174902
0.16805	0.175104	0.168697	0.171391	0.172517	0.174971	0.174273	0.174916
0.168055	0.175122	0.168734	0.171439	0.172592	0.174994	0.174322	0.174983
0.16807	0.175155	0.168734	0.17144	0.172595	0.175033	0.174408	0.175209
0.168089	0.175155	0.168734	0.171441	0.172606	0.175045	0.174556	0.175369
0.168166	0.175172	0.168793	0.171452	0.172755	0.175101	0.174557	0.175477
0.168197	0.175177	0.168817	0.171462	0.172764	0.175113	0.174601	0.175577
0.168274	0.175215	0.168846	0.171499	0.172785	0.175209	0.174656	0.175594
0.168314	0.175265	0.16887	0.171541	0.172794	0.175232	0.174684	0.175669
0.16839	0.175271	0.168893	0.17161	0.172801	0.17531	0.174765	0.175745
0.168499	0.175346	0.168907	0.171632	0.172873	0.175427	0.174806	0.175787
0.168542	0.175375	0.168924	0.171642	0.1729	0.175431	0.174887	0.175809
0.168547	0.175392	0.168927	0.171668	0.172966	0.175491	0.174896	0.176031
0.168576	0.175425	0.168959	0.171703	0.172978	0.175566	0.174942	0.17622
0.168612	0.175434	0.168973	0.171721	0.17305	0.175601	0.17498	0.176365
0.168662	0.175443	0.168979	0.171741	0.173093	0.175686	0.175074	0.176414
0.168676	0.17548	0.168988	0.171791	0.173159	0.175688	0.175104	0.176483
0.168736	0.175501	0.169088	0.171806	0.173161	0.175755	0.175283	0.176566
0.168788	0.175507	0.169103	0.171912	0.173209	0.175762	0.175316	0.176587
0.168801	0.175527	0.169105	0.171926	0.173254	0.175762	0.175441	0.176622
0.168915	0.175529	0.169135	0.171939	0.173265	0.175764	0.175563	0.17663
0.168988	0.175535	0.169195	0.171977	0.173357	0.175804	0.175611	0.176641
0.169081	0.175538	0.169223	0.171991	0.173365	0.175844	0.175628	0.176704
0.169094	0.175565	0.169239	0.172035	0.173408	0.175928	0.175689	0.176741
0.169111	0.175616	0.169289	0.172043	0.173418	0.17599	0.175696	0.176846
0.169115	0.175636	0.169323	0.172109	0.173442	0.175993	0.175728	0.176914
0.169401	0.175639	0.169355	0.172112	0.173538	0.176079	0.175751	0.176927
0.169401	0.175654	0.16939	0.172124	0.173554	0.176094	0.175844	0.177046
0.169444	0.175675	0.169432	0.17213	0.173569	0.176203	0.17587	0.177127
0.169494	0.175681	0.169554	0.172155	0.173601	0.17621	0.17587	0.17729
0.169509	0.175685	0.169562	0.17219	0.173613	0.176322	0.175927	0.177372
0.16958	0.175733	0.169578	0.172237	0.17366	0.176323	0.17598	0.177529
0.169628	0.175802	0.169658	0.172247	0.173697	0.176379	0.175995	0.177576
0.169683	0.175809	0.169676	0.172411	0.173733	0.176555	0.17601	0.177649
0.169735	0.175854	0.169712	0.172446	0.173736	0.176579	0.176145	0.177686
0.169744	0.175908	0.169725	0.172485	0.173884	0.176682	0.176182	0.177752
0.169747	0.176017	0.16973	0.172531	0.173973	0.176724	0.176195	0.177752
0.169775	0.176069	0.169791	0.172537	0.174067	0.176775	0.176274	0.177788
0.169791	0.176108	0.169793	0.172553	0.17407	0.176882	0.176405	0.177843
0.169813	0.176119	0.169802	0.172565	0.174119	0.176897	0.17648	0.177911
0.16986	0.176129	0.169939	0.172687	0.174192	0.176965	0.176488	0.177915
0.169982	0.176132	0.169944	0.17273	0.174195	0.177	0.176512	0.177953
0.169987	0.176133	0.169976	0.172731	0.174234	0.177014	0.176514	0.177971
0.170057	0.176137	0.169983	0.172752	0.174281	0.177026	0.176534	0.178014
0.170135	0.17614	0.17003	0.172836	0.174463	0.177089	0.176615	0.178037
0.17026	0.176161	0.170043	0.172863	0.174483	0.177295	0.176708	0.178157
0.170266	0.176167	0.17009	0.172873	0.174548	0.177372	0.176715	0.178184
0.17028	0.176167	0.170263	0.172926	0.174587	0.177422	0.176739	0.178312
0.170294	0.17617	0.170284	0.172933	0.174597	0.177453	0.176743	0.178382
0.170304	0.17618	0.170295	0.17296	0.174611	0.177552	0.176759	0.178391
0.170599	0.176191	0.170318	0.172979	0.174773	0.177604	0.17687	0.178428
0.170721	0.176206	0.170334	0.17303	0.17479	0.177737	0.176873	0.178445
0.17104	0.176208	0.170342	0.173095	0.174798	0.177739	0.176918	0.178517
0.17105	0.176221	0.170407	0.173096	0.174835	0.17781	0.176964	0.178632
0.171303	0.176258	0.170422	0.17321	0.174908	0.177873	0.176998	0.178749
0.171402	0.176258	0.170428	0.173228	0.174946	0.17792	0.176999	0.178785
0.171579	0.176265	0.170448	0.173235	0.175026	0.177947	0.177222	0.178856
0.171717	0.176287	0.170505	0.173333	0.175108	0.177952	0.177299	0.178926
0.171878	0.176303	0.170525	0.173334	0.175245	0.177981	0.177444	0.178959
0.171995	0.176306	0.170542	0.173347	0.175254	0.17803	0.177487	0.17897
0.172016	0.176329	0.170611	0.17336	0.175421	0.17804	0.17752	0.17899
0.172163	0.176367	0.170645	0.173365	0.175422	0.178041	0.177663	0.179011
0.172277	0.176382	0.170665	0.173366	0.175561	0.178056	0.177709	0.179048
0.172302	0.176394	0.170738	0.173458	0.175603	0.178074	0.177735	0.179049
0.172347	0.176421	0.170808	0.173493	0.175631	0.178095	0.177744	0.179059
0.172969	0.176435	0.170869	0.173514	0.175632	0.178115	0.177796	0.179127
0.172994	0.176437	0.170887	0.173541	0.175738	0.178137	0.177805	0.179132
0.173241	0.176438	0.170928	0.173731	0.175808	0.178176	0.177828	0.179276
0.173325	0.17649	0.170939	0.173794	0.175823	0.178332	0.177927	0.179311
0.173363	0.176503	0.170979	0.173889	0.175876	0.178371	0.177952	0.179434
0.173394	0.17655	0.171078	0.17394	0.175885	0.178377	0.178142	0.179504
0.173402	0.176559	0.171081	0.174029	0.176014	0.178433	0.178193	0.179509
0.173415	0.176565	0.171179	0.174195	0.176049	0.178698	0.17823	0.179779
0.173438	0.176651	0.171181	0.174207	0.176059	0.178923	0.17827	0.179995
0.173459	0.176656	0.171211	0.174288	0.176076	0.178937	0.178313	0.180002
0.173464	0.176662	0.171237	0.174322	0.176088	0.178958	0.178318	0.1801
0.173464	0.17668	0.171246	0.17433	0.176144	0.178985	0.178435	0.180194
0.173522	0.176716	0.171284	0.174452	0.176232	0.179016	0.178506	0.180216
0.173528	0.176719	0.171286	0.174556	0.176279	0.179027	0.178657	0.180272
0.173532	0.176796	0.1713	0.174562	0.17628	0.179043	0.17878	0.180454
0.17354	0.176823	0.171328	0.174686	0.176307	0.179062	0.178835	0.180496
0.173565	0.176867	0.171385	0.174767	0.17636	0.179069	0.178888	0.18051
0.173602	0.176897	0.171387	0.17483	0.176614	0.179084	0.178934	0.18051
0.17362	0.176918	0.171425	0.17488	0.176627	0.179101	0.178943	0.180564
0.173704	0.176984	0.171441	0.174934	0.176692	0.179103	0.178951	0.180639
0.173726	0.176994	0.171521	0.17509	0.176736	0.179154	0.179027	0.180994
0.173734	0.177	0.171531	0.175155	0.176743	0.179384	0.179102	0.181148
0.173759	0.177014	0.171566	0.17519	0.176844	0.179391	0.179115	0.181275
0.173762	0.177015	0.171626	0.17522	0.176865	0.179464	0.179161	0.181336
0.173952	0.17702	0.171627	0.175222	0.176888	0.179478	0.179168	0.181446
0.174044	0.177025	0.171634	0.175256	0.176892	0.179532	0.179329	0.181581
0.174059	0.177027	0.171709	0.17526	0.176933	0.17955	0.179333	0.181735
0.174242	0.177045	0.171748	0.175274	0.17695	0.179561	0.179473	0.181752
0.174319	0.177053	0.171749	0.175337	0.177012	0.179599	0.179541	0.181768
0.174324	0.177059	0.171764	0.175347	0.177041	0.179813	0.17956	0.18191
0.174473	0.177065	0.171828	0.175362	0.177069	0.179821	0.179565	0.181923
0.174629	0.177066	0.171847	0.175382	0.177149	0.179961	0.179611	0.18195
0.17506	0.177082	0.171981	0.17539	0.177149	0.179975	0.179647	0.182061
0.175111	0.177106	0.172041	0.175417	0.177169	0.179986	0.179667	0.182062
0.175146	0.177125	0.172054	0.175468	0.17724	0.180028	0.179689	0.182086
0.175155	0.17713	0.172086	0.175542	0.177245	0.18006	0.179817	0.18214
0.175212	0.177145	0.172096	0.175644	0.177299	0.18007	0.179844	0.18217
0.175248	0.177156	0.172124	0.175669	0.177304	0.180075	0.179879	0.182211
0.175968	0.17724	0.172129	0.175703	0.177322	0.180104	0.179909	0.18222
0.176019	0.177299	0.172193	0.175751	0.177323	0.180256	0.179988	0.182224
0.176493	0.177301	0.172204	0.175846	0.177469	0.180357	0.180066	0.182356
0.177158	0.17731	0.172214	0.175971	0.177482	0.180395	0.180081	0.182376
0.177185	0.177311	0.172258	0.175972	0.177505	0.1804	0.180293	0.182499
0.177438	0.177317	0.172282	0.175978	0.177543	0.180463	0.180319	0.182533
0.177656	0.17732	0.172287	0.175982	0.177552	0.18054	0.180365	0.182545
0.17766	0.177325	0.172357	0.175995	0.177566	0.180567	0.180535	0.182609
0.177713	0.177326	0.172413	0.176	0.177628	0.180663	0.180648	0.18265
0.178146	0.177335	0.172458	0.176019	0.177639	0.180806	0.180766	0.182663
0.178704	0.177339	0.172473	0.176031	0.177676	0.180917	0.180865	0.182718
0.178946	0.17734	0.172499	0.176154	0.177706	0.180944	0.180869	0.182763
0.179141	0.177352	0.17251	0.17621	0.177817	0.180958	0.180905	0.182779
0.179493	0.177366	0.172555	0.176215	0.177836	0.18101	0.181004	0.182799
0.179623	0.177374	0.172619	0.176222	0.177858	0.181103	0.181066	0.182858
0.179774	0.177378	0.172632	0.17628	0.177893	0.181148	0.181197	0.182934
0.18004	0.177385	0.172643	0.176301	0.178172	0.181179	0.181259	0.182963
0.18004	0.177402	0.172852	0.176352	0.178218	0.181422	0.181261	0.183044
0.180133	0.177425	0.172905	0.17636	0.178407	0.181477	0.181324	0.183084
0.180328	0.177449	0.172989	0.176413	0.178679	0.181479	0.181326	0.183126
0.180384	0.177474	0.173021	0.176436	0.178985	0.181533	0.181396	0.183134
0.180446	0.177479	0.173024	0.1765	0.17901	0.181549	0.181408	0.183165
0.180451	0.177496	0.173033	0.176527	0.179025	0.181585	0.181418	0.183367
0.180626	0.177528	0.173123	0.176528	0.179063	0.181605	0.18152	0.183442
0.180931	0.177547	0.173133	0.176535	0.179068	0.181657	0.181521	0.183458
0.18129	0.177574	0.173137	0.176564	0.179125	0.181704	0.181717	0.183466
0.181675	0.177605	0.173167	0.176614	0.179137	0.181712	0.181721	0.183711
0.181715	0.177608	0.173208	0.176651	0.1792	0.181714	0.181838	0.184022
0.181913	0.17767	0.17322	0.176674	0.179335	0.181864	0.181887	0.184029
0.182193	0.177677	0.17328	0.176683	0.179402	0.182064	0.181964	0.184036
0.182509	0.177701	0.1733	0.176698	0.179575	0.182201	0.182078	0.184066
0.182533	0.177714	0.173321	0.176704	0.1796	0.182221	0.182151	0.184109
0.182541	0.177729	0.173348	0.176721	0.179662	0.182249	0.182194	0.184126
0.183142	0.177791	0.17355	0.176741	0.179736	0.182379	0.182209	0.184272
0.183312	0.17781	0.173649	0.176813	0.179786	0.18242	0.182221	0.184372
0.183392	0.177848	0.173654	0.176904	0.179789	0.182438	0.18227	0.18445
0.18385	0.177858	0.173662	0.177019	0.179871	0.182465	0.182367	0.184466
0.183851	0.177868	0.173675	0.177135	0.179913	0.182499	0.182387	0.184468
0.183884	0.177874	0.173879	0.177163	0.18005	0.182557	0.182412	0.184571
0.183886	0.178007	0.173927	0.177181	0.180053	0.18262	0.182447	0.184594
0.183958	0.178041	0.174001	0.177219	0.180081	0.182657	0.182463	0.184664
0.183987	0.178051	0.174129	0.177221	0.180086	0.182658	0.182621	0.184697
0.184012	0.178093	0.174293	0.177231	0.180104	0.18268	0.182625	0.184742
0.184012	0.178133	0.174295	0.177302	0.180186	0.182728	0.182643	0.184782
0.184016	0.178138	0.174322	0.177343	0.180326	0.182941	0.182666	0.184861
0.184063	0.178168	0.17433	0.177358	0.180426	0.183007	0.182884	0.184968
0.184072	0.178203	0.174351	0.177387	0.180544	0.183241	0.182927	0.185001
0.18408	0.178237	0.174366	0.177526	0.180576	0.183274	0.18299	0.185012
0.184097	0.178261	0.174373	0.177591	0.180633	0.183299	0.183025	0.185105
0.184124	0.178389	0.174479	0.177635	0.180669	0.183419	0.183029	0.185108
0.184127	0.178491	0.174483	0.177732	0.180695	0.183429	0.183076	0.185129
0.184145	0.178538	0.174517	0.177758	0.180845	0.18344	0.183131	0.18516
0.184155	0.17854	0.174536	0.177912	0.180953	0.183466	0.183157	0.185162
0.184161	0.178543	0.174564	0.177942	0.181015	0.183497	0.183172	0.185289
0.184164	0.178572	0.174657	0.178058	0.181051	0.183528	0.183357	0.185427
0.184177	0.178616	0.174763	0.178061	0.181108	0.183539	0.183453	0.185444
0.184209	0.178659	0.17481	0.178064	0.181128	0.183559	0.183809	0.185452
0.184229	0.178711	0.17483	0.178102	0.181158	0.18357	0.183837	0.185612
0.184234	0.178716	0.174891	0.178251	0.181161	0.183693	0.183848	0.185627
0.184253	0.178777	0.174905	0.178313	0.181184	0.183737	0.183869	0.18565
0.184256	0.178825	0.174973	0.178332	0.181213	0.183739	0.183877	0.185855
0.184275	0.178835	0.175075	0.178371	0.181227	0.183765	0.183959	0.185894
0.184276	0.178836	0.175092	0.178399	0.181242	0.183791	0.184019	0.185942
0.184321	0.178845	0.175129	0.178456	0.181254	0.183845	0.184138	0.18595
0.18434	0.178854	0.175173	0.178599	0.181314	0.18396	0.184139	0.185954
0.184521	0.178888	0.17521	0.178692	0.181411	0.183997	0.184314	0.186069
0.184538	0.178917	0.175223	0.178851	0.181444	0.18417	0.184328	0.1861
0.184705	0.178962	0.175223	0.17916	0.181489	0.184215	0.184436	0.186101
0.184801	0.179036	0.175233	0.179209	0.181509	0.184301	0.18447	0.186113
0.184891	0.179036	0.175264	0.179249	0.181515	0.184319	0.184624	0.186179
0.185051	0.179038	0.175315	0.179252	0.181705	0.184387	0.184731	0.186218
0.185114	0.179059	0.175328	0.179325	0.181707	0.184557	0.184763	0.18649
0.185116	0.179075	0.175337	0.179334	0.181724	0.184574	0.184788	0.186558
0.185116	0.179081	0.175445	0.179382	0.181898	0.184599	0.185083	0.186718
0.18513	0.17918	0.175464	0.179386	0.18198	0.1847	0.185157	0.186731
0.185202	0.179197	0.175539	0.179454	0.182016	0.184721	0.18518	0.186863
0.185254	0.179251	0.175598	0.179544	0.182019	0.184734	0.185182	0.186932
0.18538	0.179382	0.175607	0.17958	0.182056	0.184983	0.185246	0.186934
0.18538	0.179418	0.175613	0.179696	0.18214	0.185158	0.185272	0.186936
0.185436	0.179569	0.17564	0.179719	0.182146	0.185239	0.185308	0.187058
0.185458	0.179637	0.175685	0.179761	0.182256	0.185264	0.185376	0.187163
0.185467	0.179691	0.175795	0.17983	0.182301	0.185278	0.185451	0.187337
0.185482	0.179694	0.175927	0.179873	0.182321	0.185279	0.185508	0.187407
0.185488	0.179772	0.176063	0.179923	0.182401	0.18543	0.18564	0.187582
0.18549	0.179786	0.176077	0.179925	0.182426	0.185431	0.185698	0.187661
0.185495	0.179817	0.176095	0.180029	0.182486	0.185538	0.18587	0.187786
0.185505	0.179836	0.176097	0.180042	0.182493	0.185634	0.185907	0.187872
0.18551	0.180099	0.176197	0.180067	0.182583	0.185668	0.186003	0.187931
0.185515	0.180215	0.176271	0.180102	0.182623	0.185701	0.186096	0.187993
0.18553	0.180264	0.176438	0.18013	0.1827	0.185718	0.186152	0.188032
0.185535	0.18056	0.176491	0.180144	0.182841	0.185744	0.186211	0.188039
0.185556	0.180618	0.176533	0.18017	0.18294	0.185757	0.186213	0.188145
0.185557	0.180626	0.176552	0.180383	0.182941	0.185825	0.186348	0.18818
0.185631	0.18063	0.176592	0.180407	0.183049	0.185849	0.18645	0.188208
0.185662	0.180762	0.176598	0.180437	0.183135	0.185896	0.186682	0.188216
0.185678	0.180851	0.176613	0.18049	0.183151	0.185914	0.186727	0.18825
0.185702	0.181088	0.176778	0.180524	0.183155	0.185921	0.186749	0.188274
0.185726	0.181169	0.176855	0.180663	0.183159	0.185947	0.186828	0.188481
0.185776	0.181248	0.176921	0.180681	0.183172	0.185992	0.186896	0.188537
0.185784	0.181249	0.17695	0.180705	0.183211	0.186062	0.186945	0.188628
0.185789	0.181279	0.176951	0.180739	0.183404	0.186111	0.186977	0.188766
0.185812	0.181407	0.176991	0.180783	0.183621	0.186321	0.187006	0.188916
0.185832	0.181553	0.177015	0.180783	0.183686	0.186509	0.187032	0.189001
0.185848	0.181566	0.17705	0.180829	0.183763	0.186512	0.187183	0.189003
0.185856	0.181587	0.177086	0.180866	0.183823	0.186534	0.187187	0.189034
0.185859	0.181736	0.177095	0.180884	0.183834	0.186545	0.187322	0.189036
0.185859	0.18177	0.177111	0.180891	0.183931	0.186605	0.187328	0.189044
0.185861	0.181778	0.177141	0.180914	0.184017	0.186636	0.187352	0.189128
0.185862	0.181798	0.177305	0.180935	0.18404	0.186837	0.187498	0.189185
0.185866	0.181814	0.177351	0.180938	0.184091	0.186839	0.187499	0.189195
0.185872	0.18185	0.17741	0.18096	0.184122	0.186915	0.187507	0.189206
0.185883	0.181888	0.177481	0.180983	0.184132	0.186947	0.187553	0.189349
0.185909	0.181897	0.177488	0.181009	0.184178	0.187035	0.18762	0.189353
0.185976	0.181931	0.17758	0.181028	0.184257	0.187139	0.18775	0.189387
0.186141	0.181998	0.177612	0.18104	0.184343	0.187264	0.187784	0.189399
0.186167	0.182001	0.177628	0.181045	0.184493	0.187318	0.187887	0.189405
0.186209	0.182035	0.177677	0.181113	0.184529	0.187326	0.188009	0.18944
0.186211	0.182056	0.177691	0.181129	0.184586	0.187365	0.18812	0.189528
0.186474	0.182062	0.177772	0.181218	0.184622	0.187417	0.188157	0.189538
0.186573	0.182096	0.177818	0.181338	0.184727	0.187496	0.188189	0.189635
0.186648	0.18214	0.177833	0.181525	0.184736	0.187502	0.188284	0.189642
0.186746	0.182146	0.177851	0.181672	0.184754	0.187506	0.188287	0.189676
0.186861	0.182151	0.177877	0.181721	0.184803	0.187518	0.188332	0.189742
0.1869	0.182165	0.177951	0.181731	0.184882	0.187577	0.188394	0.189759
0.187013	0.182274	0.178126	0.18174	0.184882	0.187613	0.188501	0.189779
0.187031	0.182309	0.17817	0.181793	0.184896	0.187649	0.18855	0.189857
0.187111	0.182328	0.178198	0.18191	0.185005	0.187664	0.188555	0.189882
0.187159	0.182481	0.178199	0.181934	0.185088	0.187693	0.18857	0.189934
0.187212	0.182508	0.178252	0.18197	0.185241	0.187837	0.188582	0.190277
0.187371	0.182515	0.178282	0.18202	0.185252	0.188047	0.188596	0.19032
0.187397	0.182527	0.178282	0.18206	0.185253	0.188129	0.188646	0.190391
0.18742	0.182529	0.178347	0.182146	0.185277	0.188189	0.188691	0.190413
0.187626	0.18253	0.178349	0.18218	0.185338	0.188203	0.188696	0.190413
0.187744	0.182659	0.178401	0.182249	0.185439	0.188262	0.188729	0.190489
0.187871	0.182707	0.178412	0.182297	0.185443	0.188345	0.188778	0.190564
0.188089	0.182777	0.178477	0.182318	0.185461	0.188433	0.18893	0.190668
0.188186	0.182942	0.178499	0.182318	0.185462	0.188453	0.18898	0.190691
0.188291	0.182975	0.178527	0.182357	0.185521	0.188486	0.188983	0.190714
0.188316	0.183079	0.178573	0.182405	0.185588	0.188511	0.188987	0.190738
0.188452	0.183201	0.178658	0.18245	0.185602	0.188534	0.189095	0.190751
0.188536	0.183266	0.178662	0.18263	0.18565	0.18869	0.189144	0.190804
0.18856	0.183353	0.178694	0.182659	0.185651	0.188801	0.189257	0.190823
0.188594	0.183464	0.178761	0.182787	0.185675	0.188887	0.189273	0.190868
0.188612	0.183744	0.17891	0.182836	0.185818	0.188985	0.189296	0.190883
0.188806	0.183839	0.178912	0.182872	0.185892	0.188987	0.189339	0.190949
0.189064	0.18384	0.178913	0.182996	0.185939	0.189048	0.189456	0.191013
0.189126	0.183898	0.178955	0.183065	0.18596	0.189102	0.189458	0.191172
0.189147	0.184331	0.178955	0.183079	0.185997	0.18914	0.189531	0.191209
0.189199	0.184371	0.17898	0.183142	0.186129	0.189231	0.189608	0.191529
0.189414	0.184464	0.179023	0.183145	0.186271	0.189241	0.189746	0.191587
0.189554	0.184669	0.179129	0.183167	0.186379	0.189303	0.189756	0.191589
0.189568	0.184712	0.179164	0.183208	0.186651	0.189313	0.18979	0.191654
0.189602	0.184759	0.179167	0.183221	0.186697	0.189315	0.18991	0.191655
0.189626	0.184788	0.179281	0.183238	0.186713	0.189334	0.19004	0.191659
0.1897	0.184818	0.179295	0.183316	0.186829	0.189356	0.19005	0.191707
0.189749	0.184945	0.17931	0.183331	0.186918	0.189394	0.190161	0.191724
0.189752	0.184997	0.179338	0.183396	0.186975	0.18943	0.190234	0.191731
0.189767	0.185044	0.179369	0.1834	0.186976	0.189446	0.190247	0.191755
0.189833	0.18516	0.179387	0.183421	0.187005	0.189528	0.190248	0.191794
0.189834	0.185266	0.179454	0.183436	0.187046	0.189551	0.190308	0.191798
0.189929	0.185418	0.179489	0.183575	0.187085	0.189707	0.19038	0.191917
0.189962	0.185442	0.179495	0.183575	0.187093	0.18976	0.19046	0.191975
0.1901	0.185443	0.179577	0.183677	0.187101	0.189896	0.19047	0.192121
0.190104	0.185463	0.179626	0.183757	0.18716	0.189947	0.190509	0.192312
0.19012	0.18559	0.179762	0.183825	0.187168	0.18995	0.190664	0.192367
0.190194	0.185705	0.17979	0.18387	0.18719	0.189964	0.19067	0.192453
0.190201	0.185725	0.179821	0.183884	0.187274	0.190018	0.190673	0.192456
0.190294	0.185756	0.179859	0.183962	0.187352	0.190023	0.190773	0.192722
0.190307	0.185999	0.179894	0.184039	0.187372	0.190027	0.19095	0.192737
0.190329	0.186015	0.179935	0.184084	0.187391	0.190095	0.190977	0.192737
0.190353	0.186055	0.179936	0.184107	0.187439	0.190353	0.191056	0.192761
0.190409	0.186133	0.17998	0.184229	0.187609	0.190461	0.191216	0.19291
0.190472	0.186321	0.180004	0.184289	0.187688	0.190503	0.191218	0.19302
0.190529	0.186353	0.18004	0.184341	0.187735	0.190561	0.191312	0.19306
0.19055	0.186367	0.180047	0.184447	0.187854	0.190567	0.191393	0.193079
0.190561	0.186399	0.18007	0.184451	0.187879	0.190616	0.191466	0.19308
0.190578	0.186406	0.180146	0.184489	0.18795	0.19062	0.19154	0.193094
0.190603	0.186437	0.180171	0.184498	0.187998	0.190757	0.191568	0.193199
0.190616	0.186443	0.180192	0.184715	0.188202	0.19076	0.19159	0.193261
0.190622	0.186456	0.180214	0.184721	0.188253	0.190868	0.191677	0.193452
0.19072	0.186542	0.180223	0.184756	0.188296	0.190929	0.191702	0.193709
0.190748	0.186577	0.180228	0.184811	0.18845	0.190946	0.191737	0.193768
0.190834	0.186579	0.180232	0.184896	0.188457	0.191027	0.191812	0.193858
0.19085	0.18661	0.180235	0.185064	0.188607	0.191105	0.191905	0.193929
0.190857	0.186646	0.180323	0.185076	0.188717	0.191233	0.191931	0.194024
0.190863	0.186702	0.180344	0.185077	0.188763	0.191319	0.191936	0.194043
0.190893	0.18671	0.180413	0.185081	0.188767	0.191444	0.191938	0.19409
0.190947	0.186713	0.18049	0.185143	0.188837	0.191561	0.191995	0.194113
0.191081	0.186768	0.180531	0.18515	0.188874	0.191612	0.19203	0.194205
0.191153	0.186771	0.180551	0.185232	0.188886	0.191637	0.192064	0.194311
0.191268	0.186901	0.180627	0.185258	0.188974	0.191639	0.192072	0.194403
0.191292	0.186992	0.180642	0.185287	0.188993	0.191648	0.192074	0.19445
0.191314	0.187044	0.180662	0.185326	0.189096	0.191766	0.192103	0.194479
0.191413	0.187064	0.180748	0.185351	0.189172	0.191776	0.192198	0.194571
0.191522	0.187092	0.180754	0.185503	0.189189	0.191907	0.192248	0.194624
0.19158	0.187208	0.180783	0.185559	0.189203	0.191948	0.192362	0.194677
0.191711	0.187256	0.180799	0.18556	0.189265	0.191959	0.192386	0.194683
0.19172	0.187365	0.180856	0.185565	0.189291	0.192013	0.1924	0.19476
0.191835	0.187443	0.181009	0.185625	0.189322	0.192033	0.192465	0.194764
0.191973	0.187589	0.18104	0.185626	0.189456	0.192117	0.192469	0.194778
0.192032	0.187649	0.181118	0.185763	0.189468	0.192118	0.192563	0.194781
0.192053	0.187906	0.181129	0.185867	0.189471	0.192141	0.192748	0.194815
0.192155	0.188014	0.181303	0.185887	0.189507	0.192268	0.192773	0.194847
0.192285	0.188151	0.181334	0.185977	0.189511	0.192306	0.192851	0.194984
0.192308	0.188265	0.18136	0.186006	0.18952	0.192356	0.19286	0.195003
0.192432	0.188364	0.181429	0.186094	0.189597	0.1924	0.192988	0.195027
0.192616	0.18847	0.181517	0.186108	0.189622	0.192501	0.193048	0.195031
0.192626	0.188473	0.181524	0.186132	0.189652	0.192602	0.193081	0.195084
0.192699	0.188506	0.181536	0.186175	0.189795	0.192646	0.193121	0.195252
0.19275	0.188664	0.18156	0.186175	0.189809	0.192656	0.193218	0.195453
0.192907	0.188699	0.181583	0.186231	0.189836	0.192674	0.193233	0.195508
0.193197	0.188886	0.181651	0.186244	0.19007	0.192685	0.193326	0.195529
0.193281	0.188924	0.181652	0.186426	0.19008	0.192736	0.193365	0.195595
0.193291	0.189364	0.18169	0.186501	0.190131	0.192773	0.193419	0.19582
0.193338	0.189426	0.181723	0.186555	0.190161	0.192821	0.193425	0.195852
0.193342	0.189601	0.181759	0.186575	0.190182	0.19293	0.193429	0.19589
0.193342	0.189624	0.181839	0.186667	0.190194	0.192966	0.193473	0.19598
0.193394	0.189675	0.181892	0.186752	0.190339	0.19298	0.193509	0.19614
0.193496	0.189803	0.181937	0.186771	0.190396	0.193071	0.193552	0.196183
0.193591	0.189809	0.18198	0.18682	0.190412	0.193091	0.19362	0.196272
0.193599	0.189827	0.182015	0.186931	0.190414	0.193201	0.193634	0.196329
0.193664	0.189908	0.18205	0.18702	0.190435	0.193258	0.193687	0.196341
0.193674	0.18991	0.182096	0.187066	0.190458	0.193343	0.193843	0.196383
0.193682	0.189918	0.182125	0.187226	0.190471	0.193504	0.193866	0.196417
0.193712	0.189939	0.182236	0.187268	0.19049	0.1936	0.193882	0.196464
0.193798	0.189986	0.182275	0.187285	0.190504	0.193718	0.193904	0.196486
0.19383	0.18999	0.182332	0.18735	0.190513	0.193792	0.193993	0.196532
0.19387	0.190069	0.182432	0.187387	0.190557	0.193827	0.194039	0.196548
0.19388	0.1901	0.182527	0.187397	0.190571	0.193831	0.194065	0.196606
0.193936	0.190103	0.182605	0.187458	0.190675	0.193864	0.194132	0.196615
0.193993	0.190115	0.182613	0.187517	0.190702	0.193877	0.194144	0.196649
0.194066	0.190144	0.182615	0.187652	0.190722	0.193905	0.194198	0.196714
0.194147	0.190252	0.182631	0.187715	0.190785	0.194015	0.194225	0.196743
0.194349	0.190326	0.18267	0.187715	0.190787	0.194143	0.194265	0.196822
0.194374	0.19033	0.182688	0.187739	0.190874	0.194334	0.194378	0.196822
0.194399	0.190412	0.18269	0.187754	0.191005	0.194378	0.194433	0.196843
0.194424	0.190442	0.182716	0.187802	0.191072	0.194381	0.194479	0.196844
0.19444	0.190453	0.18272	0.187842	0.191161	0.19447	0.194523	0.196885
0.194442	0.190565	0.182742	0.18791	0.191175	0.194498	0.194554	0.196887
0.194465	0.190571	0.182765	0.187943	0.191188	0.194661	0.194556	0.196948
0.194465	0.190727	0.182807	0.187948	0.191379	0.1948	0.194565	0.196989
0.194475	0.190801	0.182845	0.188121	0.19139	0.194813	0.194659	0.197063
0.194481	0.190864	0.182947	0.18816	0.191404	0.194822	0.194701	0.19712
0.1945	0.190907	0.183057	0.188314	0.191437	0.194935	0.194704	0.197121
0.194526	0.190957	0.183061	0.188448	0.191474	0.19495	0.194728	0.197129
0.194528	0.191011	0.183217	0.188476	0.191476	0.195137	0.19491	0.197183
0.194528	0.191143	0.183228	0.188545	0.191597	0.195169	0.194917	0.197213
0.194535	0.191224	0.183249	0.188604	0.191599	0.195293	0.194942	0.197312
0.194555	0.191264	0.183252	0.188927	0.191606	0.195319	0.195147	0.19734
0.194556	0.191372	0.183265	0.188941	0.19166	0.195338	0.195148	0.197366
0.194568	0.191429	0.18329	0.18904	0.19168	0.195718	0.195187	0.197403
0.194575	0.19145	0.183299	0.189201	0.191774	0.195731	0.195191	0.197598
0.194586	0.191456	0.183309	0.189228	0.191811	0.195749	0.19528	0.197646
0.1946	0.191475	0.183315	0.18933	0.191847	0.19581	0.195336	0.197651
0.194601	0.19153	0.183315	0.189353	0.191903	0.195881	0.195377	0.197664
0.194608	0.191536	0.183335	0.189409	0.19195	0.195902	0.195397	0.19767
0.194609	0.191578	0.183336	0.189464	0.191952	0.195926	0.195442	0.197706
0.194624	0.191646	0.183371	0.189497	0.191971	0.195964	0.195494	0.197727
0.194633	0.19165	0.183414	0.189524	0.192025	0.196004	0.195562	0.197735
0.194658	0.191777	0.183471	0.189539	0.192108	0.196037	0.195697	0.197887
0.194661	0.191786	0.183538	0.189555	0.192112	0.196054	0.195738	0.197911
0.194671	0.191788	0.183728	0.189562	0.192192	0.196179	0.195758	0.197963
0.194675	0.19184	0.18378	0.189575	0.19235	0.196276	0.195819	0.198013
0.194683	0.191876	0.183785	0.189617	0.192461	0.196278	0.195847	0.198085
0.194692	0.191909	0.18379	0.18963	0.192474	0.196282	0.195911	0.198101
0.194695	0.191918	0.18388	0.189709	0.192499	0.196322	0.19592	0.198137
0.194713	0.19195	0.183882	0.18971	0.192509	0.196332	0.195923	0.198226
0.194743	0.19195	0.183926	0.189716	0.192633	0.196337	0.195927	0.198232
0.194759	0.191958	0.183928	0.189717	0.192722	0.196342	0.196238	0.198269
0.194784	0.191965	0.183968	0.189729	0.192801	0.196404	0.196281	0.198277
0.19482	0.191985	0.184034	0.189741	0.192924	0.196496	0.196301	0.198373
0.194829	0.191996	0.184084	0.189764	0.19307	0.196666	0.196389	0.198383
0.194846	0.192011	0.184111	0.189778	0.193231	0.196957	0.196391	0.198389
0.194863	0.192178	0.184184	0.189789	0.193357	0.197009	0.196458	0.198456
0.194907	0.192255	0.184309	0.18983	0.193447	0.197082	0.196488	0.198477
0.194921	0.192362	0.184312	0.189837	0.193458	0.197092	0.196576	0.198593
0.194954	0.192368	0.184357	0.18989	0.193532	0.197098	0.196636	0.198614
0.194973	0.192411	0.184383	0.18995	0.193647	0.197119	0.196704	0.198705
0.195009	0.192662	0.184549	0.189992	0.193698	0.197123	0.196751	0.198759
0.195065	0.192693	0.184718	0.190003	0.193702	0.197152	0.196763	0.198768
0.195147	0.192731	0.184788	0.190035	0.193924	0.197163	0.196802	0.198967
0.195184	0.192738	0.184832	0.190042	0.193957	0.197232	0.197105	0.19899
0.19522	0.193071	0.185162	0.190107	0.193977	0.197278	0.197154	0.199041
0.19524	0.193083	0.185204	0.190145	0.194037	0.19733	0.197214	0.199144
0.195486	0.193219	0.185236	0.190323	0.194113	0.197413	0.197426	0.199282
0.19551	0.193289	0.185315	0.190449	0.194218	0.197428	0.197459	0.199312
0.195542	0.193395	0.185344	0.190528	0.194227	0.197459	0.197528	0.199365
0.195719	0.193448	0.185383	0.190555	0.194324	0.197493	0.197632	0.199384
0.195723	0.193622	0.185391	0.190786	0.194366	0.197534	0.197649	0.199389
0.195759	0.193626	0.185443	0.190799	0.194417	0.197536	0.197734	0.199394
0.195776	0.193657	0.185445	0.190988	0.194487	0.197592	0.197752	0.199403
0.19579	0.193659	0.185471	0.191074	0.194501	0.197636	0.197778	0.199437
0.195822	0.193771	0.185625	0.191081	0.194599	0.197777	0.197834	0.199513
0.195857	0.193783	0.185641	0.191321	0.194762	0.197778	0.19788	0.199531
0.19586	0.193851	0.185755	0.191357	0.194805	0.197832	0.197901	0.199566
0.195866	0.193851	0.18577	0.19136	0.194878	0.197841	0.197967	0.19972
0.195868	0.193859	0.185849	0.1914	0.194911	0.197897	0.197977	0.199749
0.196001	0.193991	0.185884	0.191438	0.194925	0.197966	0.198034	0.199779
0.19613	0.194178	0.185901	0.191456	0.195068	0.198008	0.198097	0.199869
0.196172	0.194212	0.185924	0.191481	0.195075	0.198048	0.198252	0.19987
0.196206	0.194387	0.185972	0.191499	0.195081	0.198108	0.198276	0.199944
0.196241	0.194454	0.186032	0.191568	0.195119	0.198207	0.198315	0.200047
0.196322	0.194744	0.186041	0.191812	0.195144	0.198253	0.19834	0.200067
0.19652	0.194786	0.186075	0.191812	0.19519	0.198274	0.198431	0.200143
0.196613	0.194925	0.186237	0.191832	0.195207	0.198284	0.198477	0.20015
0.196678	0.195015	0.18646	0.191876	0.195239	0.198318	0.198478	0.200168
0.196806	0.195063	0.186481	0.192076	0.195265	0.198572	0.198647	0.200191
0.196815	0.195131	0.186566	0.192164	0.195272	0.19868	0.198762	0.200221
0.196943	0.195186	0.186604	0.192215	0.195278	0.198685	0.198902	0.200243
0.196967	0.195296	0.186711	0.192246	0.195386	0.198757	0.198995	0.200259
0.196974	0.19534	0.186715	0.192313	0.195397	0.19884	0.199003	0.200356
0.197094	0.195341	0.186732	0.192466	0.195425	0.198868	0.199045	0.200356
0.197178	0.195437	0.186758	0.192495	0.195465	0.199028	0.19917	0.20039
0.197244	0.195485	0.18681	0.192507	0.19555	0.199036	0.199243	0.200421
0.197254	0.195502	0.187044	0.192537	0.195612	0.199191	0.199259	0.200463
0.197267	0.195507	0.187055	0.192538	0.195739	0.199258	0.199402	0.200578
0.197346	0.195711	0.187129	0.192554	0.195749	0.199301	0.199496	0.20064
0.197351	0.195727	0.18728	0.192559	0.195759	0.199325	0.199501	0.200763
0.197376	0.195819	0.187308	0.192562	0.195765	0.199378	0.199585	0.200773
0.197417	0.195823	0.187338	0.192637	0.195795	0.199395	0.199701	0.200784
0.197444	0.19589	0.187448	0.192655	0.195827	0.199427	0.199773	0.200831
0.197449	0.195897	0.187511	0.192685	0.195832	0.199488	0.199779	0.200851
0.197628	0.19594	0.187604	0.192709	0.195905	0.199489	0.199804	0.20087
0.197762	0.195953	0.18762	0.192724	0.195917	0.199498	0.19981	0.200947
0.197796	0.19596	0.187627	0.192891	0.196163	0.199691	0.199913	0.201016
0.197851	0.195963	0.187629	0.1929	0.196193	0.199745	0.199922	0.20107
0.197878	0.196015	0.187695	0.192919	0.19628	0.19979	0.199973	0.20108
0.197904	0.196038	0.187781	0.192984	0.196386	0.199961	0.200014	0.201181
0.19791	0.196083	0.187812	0.193171	0.196397	0.199985	0.200053	0.201188
0.197933	0.196236	0.187893	0.193275	0.196411	0.2001	0.200058	0.201193
0.197998	0.196357	0.187945	0.193491	0.196428	0.200152	0.200072	0.20121
0.198078	0.19636	0.187969	0.193528	0.196447	0.200166	0.200111	0.201282
0.198112	0.196424	0.188013	0.193536	0.196484	0.200171	0.200277	0.201292
0.198133	0.196447	0.188025	0.193536	0.196582	0.200267	0.200407	0.201366
0.198179	0.196493	0.188034	0.193605	0.196609	0.200346	0.200418	0.201436
0.198256	0.196821	0.188057	0.193698	0.196636	0.200408	0.200521	0.201576
0.198263	0.196825	0.188078	0.193724	0.196688	0.200453	0.200539	0.20159
0.198283	0.196893	0.188194	0.193772	0.196726	0.200456	0.200676	0.201714
0.19832	0.196899	0.188212	0.19379	0.196743	0.200579	0.200685	0.201731
0.198427	0.196927	0.188245	0.19384	0.196766	0.200608	0.2008	0.202013
0.198464	0.196927	0.188249	0.193844	0.196803	0.200639	0.200819	0.202209
0.198515	0.196947	0.188267	0.193849	0.196867	0.200655	0.200847	0.202235
0.198529	0.196989	0.188433	0.193925	0.196877	0.200699	0.200856	0.202267
0.198626	0.197019	0.188509	0.194062	0.196879	0.200785	0.200907	0.202324
0.198697	0.197089	0.188512	0.194102	0.196882	0.200894	0.200935	0.202357
0.199196	0.197103	0.188552	0.194132	0.196903	0.200954	0.20095	0.202499
0.199225	0.197145	0.188555	0.194218	0.196945	0.201076	0.200966	0.202511
0.199288	0.19716	0.188596	0.194255	0.197147	0.201082	0.201033	0.202834
0.199488	0.197166	0.188601	0.194328	0.197152	0.201197	0.201148	0.202838
0.199543	0.197167	0.188614	0.194332	0.197318	0.201204	0.201429	0.2029
0.199596	0.197176	0.188656	0.194365	0.19734	0.201236	0.201455	0.202921
0.19972	0.197193	0.188688	0.194499	0.197365	0.201298	0.201527	0.202928
0.199722	0.197199	0.188705	0.194576	0.19745	0.201373	0.201545	0.202962
0.199773	0.197221	0.18871	0.194639	0.197664	0.201414	0.201578	0.202995
0.199777	0.197243	0.188741	0.194661	0.197819	0.201419	0.201636	0.203012
0.199805	0.19725	0.188801	0.194668	0.197939	0.201466	0.20164	0.203078
0.199816	0.197267	0.188911	0.194683	0.197954	0.201467	0.201678	0.20319
0.199817	0.197277	0.189034	0.194774	0.197983	0.201503	0.201719	0.203216
0.199823	0.197312	0.189053	0.19489	0.198035	0.201505	0.201811	0.203252
0.199835	0.197354	0.189094	0.1949	0.198132	0.201514	0.201819	0.20327
0.199838	0.197361	0.189239	0.194915	0.198133	0.201516	0.201825	0.203271
0.199848	0.197407	0.189352	0.195015	0.198138	0.201714	0.201831	0.203373
0.19985	0.197616	0.189586	0.195019	0.198197	0.201783	0.201884	0.203397
0.199857	0.197674	0.189811	0.195051	0.198285	0.201808	0.20211	0.203547
0.199862	0.19768	0.189907	0.195078	0.198366	0.201854	0.202144	0.203614
0.199875	0.197683	0.189907	0.195166	0.19844	0.201883	0.202242	0.203743
0.199878	0.197733	0.19	0.195167	0.198478	0.201966	0.202244	0.203775
0.199903	0.197779	0.190072	0.195191	0.198636	0.202038	0.202246	0.203792
0.199933	0.197844	0.190087	0.195192	0.198754	0.202066	0.202396	0.203908
0.199953	0.197949	0.190147	0.195226	0.198885	0.202101	0.202418	0.203937
0.199972	0.197964	0.190245	0.195339	0.198934	0.202389	0.202418	0.20394
0.2001	0.198071	0.190247	0.195359	0.19896	0.202442	0.202467	0.203975
0.200264	0.19813	0.190273	0.195395	0.198963	0.20255	0.202641	0.203994
0.200421	0.198143	0.190413	0.195623	0.199181	0.202587	0.202669	0.204109
0.200856	0.198172	0.19046	0.195626	0.199323	0.202702	0.202731	0.204196
0.200872	0.19818	0.190535	0.195636	0.199395	0.202738	0.202933	0.20434
0.201032	0.198205	0.190579	0.195811	0.199421	0.202866	0.202935	0.204348
0.20132	0.198242	0.190583	0.195875	0.199495	0.203022	0.203012	0.204388
0.201604	0.198257	0.190682	0.195902	0.199574	0.203067	0.203071	0.204438
0.202069	0.198268	0.190716	0.195927	0.199643	0.203206	0.203099	0.204503
0.20212	0.198284	0.190735	0.196077	0.199686	0.203214	0.203174	0.204592
0.202282	0.198292	0.19074	0.196092	0.199763	0.203307	0.203234	0.20463
0.202342	0.198296	0.190823	0.196102	0.199814	0.203332	0.203237	0.204698
0.202407	0.198299	0.190867	0.1962	0.199885	0.203341	0.203398	0.204818
0.202433	0.198362	0.190882	0.196222	0.199943	0.203371	0.203418	0.204886
0.202559	0.198366	0.190886	0.196347	0.2	0.203418	0.203482	0.205095
0.202703	0.198375	0.190936	0.196356	0.200108	0.203441	0.203562	0.20516
0.202897	0.198444	0.190948	0.196358	0.200142	0.203485	0.203577	0.205174
0.202986	0.198478	0.190968	0.196381	0.200151	0.203528	0.203732	0.205194
0.203562	0.198484	0.190979	0.196425	0.200192	0.203635	0.203736	0.205291
0.203583	0.19857	0.191008	0.196431	0.200229	0.203688	0.20376	0.205329
0.203647	0.198637	0.19111	0.196761	0.200341	0.20369	0.203788	0.205454
0.203663	0.198819	0.19116	0.196931	0.200369	0.203739	0.203801	0.205581
0.203676	0.198843	0.191231	0.196953	0.200425	0.203739	0.203932	0.205598
0.203682	0.198864	0.191267	0.196974	0.200562	0.20378	0.203977	0.20582
0.203688	0.198955	0.191268	0.196976	0.200574	0.203838	0.204013	0.205898
0.203717	0.198962	0.19128	0.197009	0.200644	0.203905	0.204077	0.206061
0.203723	0.198994	0.191307	0.197083	0.200768	0.203916	0.204103	0.206077
0.203731	0.199009	0.191464	0.197117	0.200801	0.203994	0.204143	0.206146
0.203739	0.199051	0.19148	0.197119	0.200844	0.203994	0.20415	0.206248
0.203747	0.199095	0.19149	0.197373	0.200878	0.204132	0.204198	0.206288
0.203747	0.199171	0.191534	0.19739	0.200886	0.204192	0.204224	0.206308
0.203747	0.199185	0.191568	0.197395	0.200898	0.204297	0.204251	0.206358
0.203753	0.199194	0.191607	0.19741	0.200922	0.204393	0.204253	0.206395
0.203757	0.199196	0.191643	0.19741	0.201046	0.204418	0.204303	0.206464
0.203768	0.199287	0.191724	0.197434	0.201073	0.204581	0.204344	0.206464
0.203768	0.199354	0.191837	0.197483	0.201094	0.204608	0.204534	0.206466
0.203768	0.199441	0.191858	0.197506	0.201115	0.204706	0.204585	0.206543
0.203787	0.199446	0.191893	0.197544	0.201136	0.204842	0.204599	0.206569
0.203793	0.19951	0.191931	0.197624	0.201189	0.204844	0.204688	0.206661
0.203794	0.199596	0.191988	0.19771	0.201264	0.20486	0.204739	0.206692
0.203847	0.199612	0.192119	0.197749	0.20127	0.204898	0.204782	0.206725
0.203871	0.19981	0.192278	0.1978	0.201295	0.204915	0.204849	0.206749
0.203927	0.19989	0.192303	0.19794	0.201442	0.204946	0.204869	0.206908
0.203991	0.199953	0.192376	0.197998	0.201641	0.205036	0.204897	0.207097
0.204039	0.199998	0.192486	0.198	0.201675	0.205187	0.204921	0.207102
0.204262	0.200047	0.192597	0.198032	0.201794	0.205349	0.205005	0.207125
0.204353	0.200066	0.192649	0.198063	0.201837	0.205396	0.205016	0.207161
0.204535	0.200277	0.192942	0.198108	0.201838	0.205484	0.20511	0.207254
0.204557	0.200297	0.192954	0.198177	0.20191	0.205517	0.205207	0.207267
0.205172	0.200552	0.192976	0.198284	0.201951	0.20564	0.205334	0.207413
0.205293	0.200605	0.193026	0.198522	0.201986	0.205641	0.205375	0.207506
0.205323	0.20068	0.193058	0.198545	0.202188	0.205654	0.205471	0.207613
0.205339	0.200691	0.19308	0.198633	0.202218	0.205711	0.205503	0.207642
0.205467	0.200841	0.193161	0.198797	0.202249	0.205748	0.205528	0.207685
0.205554	0.200882	0.19317	0.19904	0.202259	0.20576	0.205605	0.207737
0.205601	0.200936	0.193218	0.1991	0.202484	0.205765	0.205646	0.207801
0.205605	0.200987	0.193236	0.19911	0.203042	0.205766	0.205747	0.207973
0.205608	0.200997	0.193253	0.199151	0.203128	0.205821	0.205793	0.208105
0.205675	0.201044	0.193265	0.199208	0.203354	0.205873	0.205814	0.208167
0.205721	0.201077	0.193276	0.199292	0.203477	0.205878	0.205846	0.208283
0.20573	0.201168	0.193394	0.199318	0.203696	0.206135	0.20586	0.208382
0.205743	0.201187	0.193398	0.199413	0.203723	0.20614	0.205981	0.208417
0.205767	0.20119	0.193417	0.199452	0.203796	0.206153	0.206059	0.208463
0.205796	0.201241	0.193428	0.199552	0.203817	0.206452	0.206101	0.208474
0.205803	0.201365	0.193485	0.199607	0.203817	0.206482	0.206112	0.208479
0.20581	0.201412	0.193509	0.199618	0.203826	0.206577	0.20617	0.208487
0.205813	0.201437	0.193746	0.199628	0.204183	0.206592	0.206227	0.20853
0.205838	0.201438	0.193811	0.199651	0.204215	0.206608	0.206259	0.208545
0.20587	0.201469	0.194145	0.199657	0.204221	0.206636	0.206299	0.208603
0.205921	0.20149	0.194198	0.199711	0.204226	0.206646	0.206381	0.20865
0.205957	0.201601	0.194231	0.199781	0.204227	0.206794	0.206473	0.208704
0.206131	0.20172	0.194268	0.200078	0.204243	0.206814	0.2065	0.208773
0.206174	0.201761	0.194349	0.200115	0.204331	0.206877	0.20651	0.208789
0.206286	0.201768	0.19441	0.200182	0.204375	0.206947	0.206558	0.2088
0.206455	0.20177	0.194437	0.200274	0.204409	0.207061	0.206595	0.208823
0.206603	0.201806	0.194494	0.20028	0.204569	0.207074	0.206897	0.208844
0.206684	0.201815	0.194629	0.200558	0.204689	0.207134	0.206971	0.208928
0.207183	0.201819	0.194692	0.200662	0.204701	0.207155	0.207027	0.209126
0.207232	0.201827	0.194695	0.200697	0.204795	0.207175	0.207099	0.209133
0.20728	0.201846	0.194705	0.200779	0.204812	0.207234	0.207122	0.209135
0.207315	0.201863	0.194734	0.200795	0.204915	0.207271	0.207156	0.209141
0.207353	0.201915	0.194763	0.200819	0.204947	0.207315	0.207168	0.209173
0.207359	0.201944	0.194765	0.200829	0.204997	0.207397	0.207216	0.209174
0.207411	0.201956	0.194771	0.200938	0.205112	0.207606	0.207304	0.209214
0.20743	0.201981	0.194806	0.200957	0.205179	0.207624	0.207375	0.209232
0.207463	0.201984	0.194826	0.200968	0.205263	0.207735	0.207376	0.209421
0.207482	0.201993	0.194838	0.201065	0.205274	0.207787	0.207444	0.20943
0.207576	0.202001	0.194856	0.201181	0.205312	0.207787	0.207451	0.209461
0.207684	0.202011	0.195023	0.201187	0.205407	0.2078	0.207456	0.209464
0.207806	0.202052	0.195112	0.201198	0.205427	0.207822	0.207711	0.209503
0.207826	0.202075	0.195118	0.201322	0.205451	0.207847	0.207741	0.209528
0.207835	0.2021	0.19512	0.201327	0.205549	0.207853	0.207812	0.209577
0.207848	0.202104	0.195146	0.201402	0.20556	0.207975	0.207876	0.209626
0.207924	0.202116	0.195209	0.201417	0.205587	0.208018	0.207908	0.209703
0.207958	0.202154	0.19539	0.201418	0.205648	0.208056	0.207939	0.209744
0.208061	0.202164	0.195517	0.201681	0.205657	0.208059	0.207964	0.209904
0.208167	0.202179	0.195564	0.201703	0.205673	0.208083	0.207974	0.209991
0.20826	0.202187	0.195576	0.201735	0.205682	0.2081	0.208135	0.210066
0.208346	0.202196	0.19565	0.201786	0.205726	0.208121	0.208158	0.210071
0.208362	0.202217	0.195659	0.201803	0.205749	0.208147	0.208182	0.210095
0.208589	0.202228	0.195731	0.201876	0.205814	0.208174	0.208214	0.210121
0.208741	0.202249	0.195764	0.201978	0.205814	0.20818	0.20826	0.210121
0.208776	0.202249	0.195789	0.202084	0.205832	0.208255	0.208265	0.210133
0.208799	0.202252	0.195852	0.20212	0.205849	0.208268	0.208333	0.210191
0.208802	0.202264	0.19589	0.202133	0.205868	0.208286	0.208357	0.21022
0.208812	0.202266	0.195925	0.202236	0.20587	0.20839	0.208543	0.210366
0.20882	0.202285	0.195941	0.202258	0.205918	0.208507	0.208561	0.21045
0.208947	0.202287	0.195977	0.202299	0.205973	0.208535	0.208622	0.210467
0.208967	0.202355	0.196022	0.202321	0.206016	0.208568	0.208659	0.210518
0.208972	0.202408	0.196106	0.202342	0.206221	0.208629	0.208691	0.210616
0.209009	0.202411	0.196167	0.202424	0.20627	0.208688	0.208806	0.210767
0.209133	0.20243	0.196219	0.202435	0.20627	0.20873	0.208821	0.21078
0.209146	0.202436	0.196427	0.20247	0.206544	0.208872	0.20889	0.210789
0.209155	0.202438	0.196564	0.202515	0.206559	0.208991	0.208908	0.210951
0.209293	0.202456	0.19658	0.202531	0.206564	0.209045	0.208974	0.211026
0.209401	0.202468	0.196619	0.202534	0.206573	0.209111	0.209015	0.211093
0.209425	0.202479	0.196644	0.202606	0.206653	0.209122	0.209131	0.211126
0.209667	0.202518	0.196661	0.202634	0.206682	0.209221	0.209173	0.211172
0.209884	0.202519	0.19672	0.202718	0.206732	0.209235	0.20918	0.211177
0.21059	0.202537	0.196887	0.202869	0.206795	0.209239	0.209227	0.211202
0.211011	0.202548	0.196907	0.202885	0.206841	0.209256	0.209299	0.211334
0.211254	0.202553	0.19691	0.202932	0.206866	0.209295	0.209366	0.211392
0.211507	0.202586	0.196913	0.202935	0.206889	0.2093	0.20939	0.21141
0.211546	0.202587	0.19692	0.202938	0.206896	0.209359	0.209393	0.211439
0.211603	0.202608	0.197016	0.202945	0.207229	0.209368	0.209465	0.211471
0.211643	0.202633	0.19718	0.203009	0.207233	0.209369	0.209469	0.211479
0.211741	0.202656	0.197207	0.203031	0.207301	0.209404	0.209485	0.211481
0.211784	0.202668	0.197282	0.203054	0.207405	0.209491	0.209495	0.211542
0.212113	0.202668	0.197285	0.203137	0.20751	0.209515	0.209579	0.211553
0.212117	0.202687	0.197313	0.203221	0.20765	0.209516	0.209583	0.211586
0.212186	0.202708	0.197398	0.203359	0.207664	0.20956	0.209649	0.211701
0.212219	0.202728	0.197487	0.203432	0.207722	0.209569	0.209728	0.211789
0.212274	0.202752	0.197541	0.203561	0.207725	0.209582	0.209781	0.211846
0.212286	0.202755	0.197549	0.203633	0.207731	0.20962	0.209908	0.211851
0.212395	0.202755	0.197649	0.203676	0.20782	0.209634	0.209922	0.211856
0.212401	0.202763	0.19767	0.203693	0.207834	0.209719	0.209943	0.211924
0.212445	0.202791	0.197742	0.203811	0.207846	0.209721	0.209985	0.212079
0.212624	0.202791	0.19785	0.203826	0.207892	0.209743	0.209994	0.212142
0.212663	0.202797	0.197856	0.203841	0.207912	0.209884	0.210006	0.212168
0.212676	0.202824	0.197949	0.203861	0.20818	0.209933	0.210051	0.212224
0.212701	0.202852	0.197961	0.204035	0.208184	0.209967	0.210074	0.212256
0.212766	0.202853	0.198094	0.204066	0.208222	0.209999	0.210113	0.212337
0.212905	0.202857	0.198132	0.204193	0.208251	0.210042	0.210155	0.21239
0.212999	0.202864	0.198138	0.204204	0.208313	0.210179	0.210206	0.212394
0.213056	0.202867	0.19816	0.204216	0.208456	0.210216	0.210208	0.212462
0.213087	0.202868	0.198193	0.204342	0.208478	0.210369	0.210262	0.212505
0.213108	0.202874	0.198225	0.20436	0.208548	0.2104	0.210304	0.212525
0.21311	0.202891	0.19827	0.20439	0.208555	0.21048	0.210314	0.212554
0.213297	0.202894	0.198288	0.204417	0.208634	0.210504	0.210414	0.212649
0.213348	0.202905	0.19829	0.204431	0.208723	0.210688	0.210438	0.212705
0.213369	0.202927	0.198322	0.204448	0.208732	0.210707	0.210481	0.212721
0.213395	0.202948	0.198355	0.204456	0.20883	0.210909	0.210482	0.212853
0.213423	0.202969	0.198364	0.204471	0.208855	0.210956	0.210529	0.212939
0.213448	0.202971	0.198394	0.20453	0.208855	0.211051	0.210529	0.212965
0.213455	0.202975	0.198427	0.204538	0.208885	0.211093	0.210561	0.21297
0.213467	0.202984	0.19843	0.20455	0.208957	0.211172	0.210584	0.213032
0.213499	0.203007	0.198588	0.204578	0.208961	0.211205	0.210584	0.213046
0.213531	0.203012	0.19871	0.204627	0.208972	0.211223	0.210625	0.213068
0.213545	0.20303	0.198713	0.204672	0.208991	0.211229	0.210742	0.213072
0.213575	0.203053	0.198757	0.204688	0.209046	0.211238	0.21078	0.213128
0.213601	0.203066	0.198767	0.204799	0.209054	0.211257	0.211006	0.213186
0.213667	0.203068	0.198863	0.204808	0.209078	0.211362	0.211091	0.213216
0.213671	0.203069	0.198896	0.204844	0.209105	0.211402	0.211113	0.213218
0.213685	0.203098	0.198927	0.204849	0.209442	0.21142	0.211138	0.213387
0.213694	0.203108	0.198953	0.204851	0.209456	0.211429	0.211208	0.21348
0.213788	0.203113	0.199001	0.205111	0.209514	0.211432	0.21139	0.21349
0.21396	0.203114	0.199051	0.20513	0.209587	0.211483	0.21143	0.2135
0.213976	0.203119	0.199075	0.205171	0.209618	0.211492	0.211512	0.213551
0.213979	0.203127	0.199173	0.205184	0.20978	0.21151	0.211516	0.213562
0.214058	0.203154	0.199418	0.205444	0.209853	0.211551	0.211521	0.213584
0.214093	0.203178	0.199486	0.205468	0.209874	0.211566	0.211551	0.213677
0.214438	0.203189	0.1995	0.205533	0.209886	0.211642	0.211637	0.213773
0.214554	0.203222	0.199502	0.205665	0.209922	0.211712	0.211646	0.213827
0.214576	0.203248	0.199533	0.205721	0.20994	0.211726	0.211852	0.213835
0.214626	0.203265	0.199589	0.205729	0.209992	0.211729	0.211915	0.213906
0.214703	0.203273	0.199627	0.205746	0.210047	0.211751	0.211919	0.213936
0.214769	0.203283	0.199654	0.205849	0.210108	0.21178	0.211955	0.214013
0.214924	0.203298	0.199858	0.20588	0.210147	0.211873	0.212063	0.214077
0.21493	0.203319	0.199867	0.20595	0.210151	0.21189	0.212318	0.214125
0.214931	0.203321	0.199888	0.20599	0.210173	0.212009	0.212326	0.214159
0.214942	0.203325	0.199953	0.206018	0.21019	0.212054	0.212356	0.214184
0.21497	0.203351	0.19996	0.206028	0.210275	0.212122	0.212358	0.214218
0.21497	0.203411	0.199968	0.206148	0.210315	0.212146	0.21237	0.214263
0.215003	0.203423	0.19999	0.206289	0.210369	0.212233	0.212382	0.214377
0.215034	0.20343	0.200024	0.206363	0.210381	0.212431	0.212389	0.214424
0.215035	0.20344	0.200046	0.206425	0.21055	0.212436	0.212394	0.214549
0.215045	0.203446	0.200076	0.206503	0.210713	0.212436	0.212461	0.214552
0.215052	0.203476	0.200114	0.206557	0.210854	0.212489	0.212494	0.21468
0.21506	0.203478	0.200237	0.206611	0.210945	0.21264	0.212517	0.214682
0.215063	0.203487	0.200428	0.206771	0.211168	0.212697	0.212543	0.214766
0.215073	0.203493	0.200438	0.206922	0.211197	0.21276	0.212543	0.214928
0.215099	0.20356	0.20045	0.207026	0.211257	0.21278	0.212564	0.214961
0.215116	0.203563	0.20046	0.207048	0.211276	0.212803	0.212575	0.214979
0.215131	0.203627	0.200489	0.207104	0.211296	0.212834	0.212589	0.215018
0.215177	0.203648	0.200495	0.207346	0.211335	0.212938	0.212611	0.215034
0.215257	0.203675	0.20054	0.20736	0.211341	0.212969	0.212678	0.215043
0.215258	0.203676	0.200565	0.207386	0.211367	0.213025	0.212824	0.215076
0.215282	0.203711	0.200566	0.207532	0.211551	0.213075	0.212832	0.215092
0.215283	0.203722	0.200586	0.207561	0.21162	0.213098	0.212864	0.215094
0.215444	0.203742	0.20059	0.207658	0.21171	0.2131	0.212876	0.215095
0.215464	0.203751	0.200628	0.2077	0.211759	0.213145	0.212883	0.215106
0.215469	0.203755	0.200632	0.207767	0.211871	0.213149	0.212996	0.215238
0.215486	0.203765	0.200684	0.207775	0.21197	0.21333	0.213135	0.215275
0.215633	0.2038	0.200729	0.207789	0.212002	0.213542	0.213174	0.215291
0.215671	0.203822	0.200813	0.207802	0.212177	0.213617	0.213217	0.215313
0.2157	0.203823	0.200857	0.20786	0.212193	0.213793	0.213239	0.215465
0.215771	0.203845	0.200953	0.208018	0.212217	0.21383	0.213263	0.215494
0.215845	0.203908	0.200966	0.208019	0.212235	0.213831	0.213279	0.215654
0.215893	0.20393	0.201038	0.208033	0.212274	0.213962	0.213316	0.215684
0.215942	0.203961	0.20109	0.208057	0.212324	0.214031	0.213342	0.215693
0.21595	0.203982	0.201134	0.208183	0.212326	0.214083	0.213477	0.215924
0.2161	0.203998	0.201152	0.208198	0.212364	0.214103	0.213484	0.215937
0.216106	0.203998	0.201174	0.208268	0.212385	0.214123	0.213564	0.216043
0.21628	0.204006	0.201189	0.208269	0.212429	0.214141	0.213673	0.216084
0.216285	0.204051	0.201224	0.208291	0.21244	0.214181	0.213737	0.216109
0.216325	0.204086	0.201282	0.208323	0.212445	0.2142	0.213956	0.21614
0.216332	0.20414	0.201294	0.208419	0.212466	0.214341	0.213994	0.216204
0.216344	0.204141	0.201368	0.208499	0.212497	0.214379	0.214019	0.216364
0.216357	0.204182	0.201409	0.20862	0.212544	0.214533	0.214036	0.216523
0.216402	0.204202	0.201478	0.208622	0.212692	0.214605	0.214073	0.216535
0.216477	0.204235	0.201704	0.208679	0.21281	0.214788	0.214096	0.216659
0.216485	0.204258	0.201824	0.208742	0.212815	0.214798	0.214108	0.216698
0.216525	0.204278	0.201862	0.20875	0.212877	0.214814	0.214375	0.216706
0.216579	0.20429	0.201865	0.208793	0.213006	0.214898	0.214548	0.216902
0.216619	0.204371	0.201884	0.208881	0.213051	0.2149	0.21457	0.21694
0.216619	0.204428	0.202036	0.208917	0.213187	0.214913	0.2146	0.217039
0.216634	0.204442	0.202039	0.208918	0.213204	0.214952	0.214631	0.217239
0.21664	0.204481	0.202082	0.208925	0.213396	0.214994	0.214662	0.217256
0.216651	0.204509	0.202084	0.208959	0.213403	0.214997	0.214758	0.217261
0.216662	0.204595	0.202192	0.208972	0.213466	0.215024	0.21482	0.217261
0.216673	0.204617	0.202196	0.209044	0.213521	0.215091	0.21491	0.217322
0.216681	0.204628	0.202275	0.209095	0.213561	0.215216	0.214928	0.217465
0.216683	0.204677	0.202297	0.209096	0.213604	0.215308	0.214977	0.217473
0.216694	0.204774	0.202362	0.209124	0.213742	0.215314	0.215176	0.217517
0.216695	0.204782	0.202498	0.209186	0.213763	0.215314	0.215196	0.217622
0.216695	0.204975	0.202503	0.209241	0.213778	0.215403	0.21528	0.21772
0.216699	0.205001	0.202578	0.209339	0.21382	0.21551	0.215296	0.217764
0.216793	0.205044	0.202585	0.209432	0.213821	0.215703	0.215391	0.217832
0.216864	0.205114	0.202699	0.209465	0.213853	0.215817	0.215486	0.217885
0.216883	0.205164	0.202702	0.209483	0.213891	0.215831	0.21555	0.217986
0.216896	0.205199	0.202934	0.209496	0.213934	0.215867	0.215569	0.218092
0.21702	0.205207	0.202946	0.209507	0.213939	0.215883	0.215576	0.218163
0.217057	0.205341	0.202961	0.209508	0.213949	0.215893	0.215754	0.218201
0.217124	0.205364	0.202989	0.209515	0.214061	0.215941	0.215794	0.218204
0.217126	0.205512	0.203013	0.209552	0.214071	0.215944	0.215868	0.218261
0.217192	0.205529	0.203017	0.209558	0.214112	0.215945	0.21591	0.218297
0.21729	0.205559	0.203204	0.20963	0.214134	0.216141	0.21606	0.218382
0.217359	0.205574	0.203307	0.209849	0.214193	0.216165	0.216095	0.218389
0.217371	0.205595	0.203411	0.209896	0.214366	0.216398	0.216138	0.218414
0.217429	0.205757	0.203429	0.209896	0.21439	0.216422	0.21622	0.218611
0.217433	0.20582	0.203709	0.209898	0.214396	0.216456	0.216334	0.218698
0.217454	0.205832	0.203723	0.209906	0.214451	0.216479	0.216577	0.218739
0.217493	0.205949	0.203765	0.209913	0.214459	0.216554	0.216737	0.218742
0.217501	0.206188	0.203785	0.209949	0.214466	0.216564	0.216799	0.218771
0.21758	0.206188	0.203787	0.210031	0.21458	0.21658	0.216881	0.218771
0.217605	0.20635	0.203821	0.210038	0.214647	0.216584	0.216889	0.218842
0.217648	0.20637	0.203829	0.210147	0.21471	0.216786	0.216937	0.218856
0.217659	0.206421	0.203862	0.210186	0.214722	0.216855	0.216978	0.218989
0.21767	0.206423	0.203884	0.210413	0.214775	0.216933	0.217007	0.218994
0.217679	0.206648	0.203912	0.21046	0.214931	0.217007	0.217077	0.219096
0.217686	0.206709	0.203947	0.21047	0.214934	0.217026	0.217077	0.219101
0.217726	0.206718	0.203968	0.210529	0.215017	0.217099	0.217091	0.219109
0.21774	0.20678	0.203997	0.210623	0.215064	0.217163	0.217172	0.21915
0.217758	0.206861	0.204075	0.210764	0.215124	0.217297	0.217187	0.219248
0.217762	0.207061	0.204082	0.210837	0.21516	0.217339	0.217258	0.2193
0.217776	0.207148	0.204112	0.210965	0.215322	0.217359	0.217318	0.219335
0.217781	0.207179	0.204134	0.211022	0.215339	0.217376	0.217413	0.219413
0.217802	0.20731	0.204143	0.211096	0.215461	0.217397	0.217414	0.219449
0.217852	0.207373	0.204185	0.211251	0.215521	0.217403	0.217459	0.219482
0.217868	0.207477	0.204383	0.21131	0.215555	0.217438	0.217494	0.219616
0.217881	0.207566	0.204398	0.211414	0.215555	0.217506	0.217541	0.219692
0.217897	0.20765	0.204413	0.211503	0.215585	0.217606	0.217569	0.219833
0.217939	0.207723	0.204434	0.211511	0.215618	0.217627	0.217746	0.219903
0.217972	0.207808	0.20446	0.211569	0.21562	0.217659	0.217819	0.219915
0.218002	0.207814	0.204465	0.211581	0.215643	0.217683	0.217839	0.219934
0.218008	0.207891	0.204476	0.211632	0.215706	0.217741	0.21785	0.219936
0.218053	0.207892	0.204641	0.211672	0.21571	0.217787	0.217881	0.219938
0.218112	0.207982	0.204727	0.211689	0.215743	0.217893	0.218058	0.220095
0.21817	0.207995	0.204748	0.211719	0.215774	0.217926	0.218066	0.220127
0.218284	0.208063	0.204759	0.211816	0.215802	0.217961	0.218227	0.220131
0.218362	0.20807	0.20483	0.211829	0.216059	0.217987	0.218244	0.220149
0.218444	0.208179	0.204838	0.211914	0.216122	0.218062	0.218362	0.220248
0.218504	0.208183	0.204886	0.212039	0.216125	0.218079	0.218638	0.220356
0.218562	0.20819	0.204921	0.212055	0.216166	0.218106	0.218679	0.220407
0.218578	0.208203	0.204942	0.212084	0.216166	0.218192	0.218686	0.220496
0.218597	0.208511	0.204963	0.212179	0.216182	0.21821	0.21878	0.220498
0.218717	0.208515	0.204972	0.212243	0.216235	0.218288	0.218843	0.220515
0.218758	0.208536	0.20499	0.212339	0.216481	0.218336	0.218953	0.220571
0.218772	0.208544	0.205049	0.212497	0.216524	0.218455	0.218966	0.220575
0.218927	0.208554	0.205064	0.212528	0.216563	0.218475	0.219138	0.22061
0.218937	0.208561	0.205177	0.212651	0.216601	0.218548	0.219167	0.220645
0.218949	0.208571	0.205211	0.212709	0.216814	0.218707	0.219194	0.220662
0.218963	0.20865	0.20528	0.212727	0.216865	0.218772	0.219199	0.220713
0.218982	0.208656	0.20532	0.212738	0.216886	0.218795	0.219211	0.220757
0.21899	0.20871	0.205441	0.21279	0.216989	0.218853	0.219306	0.220773
0.219002	0.208774	0.205452	0.212824	0.21746	0.218899	0.219366	0.220774
0.219017	0.208795	0.205462	0.212938	0.217467	0.218962	0.219372	0.220794
0.219023	0.208848	0.205529	0.212971	0.217528	0.219086	0.219604	0.220808
0.219143	0.208882	0.205542	0.213012	0.217549	0.219248	0.219619	0.220882
0.219152	0.208885	0.205587	0.21308	0.217568	0.219341	0.219674	0.221014
0.219216	0.208969	0.205675	0.21309	0.217648	0.219369	0.219784	0.221088
0.219237	0.209047	0.205721	0.213125	0.217789	0.219488	0.219834	0.221095
0.219275	0.209065	0.205805	0.213163	0.217801	0.219581	0.2199	0.221241
0.219283	0.209068	0.205867	0.213166	0.217806	0.21961	0.219908	0.221375
0.219511	0.209102	0.205879	0.213195	0.217816	0.219641	0.219975	0.221384
0.219541	0.209169	0.205915	0.21324	0.217987	0.219806	0.220035	0.221415
0.21958	0.2092	0.205923	0.213246	0.21809	0.219855	0.220053	0.221448
0.219632	0.209231	0.205986	0.21325	0.21821	0.219896	0.220073	0.221528
0.219681	0.209256	0.205994	0.213273	0.218289	0.219919	0.220158	0.221772
0.219772	0.209341	0.206051	0.213359	0.21829	0.219944	0.220176	0.221974
0.219826	0.209371	0.20617	0.213374	0.218343	0.219955	0.220344	0.221989
0.219911	0.209508	0.206188	0.21341	0.218579	0.219961	0.220425	0.222004
0.219942	0.20962	0.206198	0.213479	0.218627	0.220004	0.220448	0.222119
0.220067	0.209639	0.206214	0.213611	0.218632	0.22001	0.220538	0.222196
0.220067	0.209648	0.206323	0.213677	0.218717	0.220014	0.220696	0.222203
0.220122	0.209668	0.206398	0.213736	0.218818	0.220138	0.220771	0.222235
0.220125	0.20969	0.206415	0.21375	0.218831	0.22017	0.220792	0.222304
0.22014	0.209718	0.206523	0.213774	0.218878	0.220176	0.220935	0.222322
0.22015	0.209737	0.206759	0.213816	0.218882	0.220267	0.22095	0.222371
0.220175	0.209772	0.206808	0.213827	0.218901	0.220268	0.220968	0.222424
0.220185	0.209799	0.20682	0.21386	0.218933	0.220314	0.221074	0.222523
0.220215	0.209914	0.206831	0.21393	0.218968	0.220323	0.221217	0.222599
0.220281	0.209965	0.206863	0.213933	0.219006	0.220342	0.22136	0.222685
0.220334	0.210035	0.206865	0.213965	0.219024	0.220358	0.221373	0.22269
0.220365	0.210106	0.206872	0.214	0.21919	0.220412	0.221441	0.222813
0.220387	0.210113	0.206873	0.214008	0.219194	0.220484	0.221517	0.222851
0.220393	0.210146	0.206883	0.214047	0.219238	0.220541	0.22153	0.222861
0.220416	0.210252	0.206948	0.214077	0.219241	0.220613	0.221579	0.222887
0.220426	0.210267	0.207122	0.214106	0.219254	0.220657	0.221675	0.222973
0.220427	0.210324	0.207153	0.214153	0.219279	0.220668	0.221703	0.223034
0.220438	0.210358	0.207228	0.21421	0.219456	0.220718	0.221722	0.223097
0.220448	0.210406	0.207252	0.214211	0.219458	0.220718	0.221881	0.223133
0.220454	0.210443	0.207342	0.214338	0.219464	0.220742	0.221886	0.223199
0.220462	0.210462	0.207432	0.214434	0.21956	0.220755	0.221889	0.223204
0.220479	0.210562	0.207438	0.214468	0.219585	0.220836	0.221908	0.223236
0.2205	0.210567	0.20751	0.214479	0.219653	0.220889	0.221934	0.223238
0.220537	0.210598	0.207568	0.214593	0.219722	0.220949	0.221991	0.22331
0.220555	0.210628	0.207575	0.214719	0.219725	0.220954	0.222012	0.223337
0.220557	0.210629	0.207593	0.214938	0.219782	0.221102	0.222043	0.223596
0.220563	0.210634	0.207608	0.214959	0.219868	0.221133	0.222069	0.223658
0.220574	0.210684	0.207779	0.214962	0.220034	0.221156	0.222071	0.223674
0.220579	0.210686	0.207851	0.215039	0.22007	0.22118	0.222086	0.22368
0.220581	0.210717	0.207909	0.215059	0.220119	0.221254	0.222156	0.223707
0.220587	0.210725	0.20794	0.215287	0.220137	0.221257	0.222168	0.223719
0.220591	0.210768	0.208012	0.215385	0.220227	0.221371	0.222216	0.223932
0.220594	0.210855	0.208053	0.215457	0.220359	0.221376	0.222217	0.224049
0.220598	0.210958	0.208156	0.215546	0.220393	0.221395	0.222269	0.224256
0.220605	0.210964	0.208194	0.215793	0.22042	0.221401	0.222286	0.224296
0.220616	0.210964	0.208239	0.215862	0.220425	0.22141	0.22237	0.224313
0.220622	0.210968	0.208257	0.215958	0.220887	0.221438	0.222381	0.224331
0.220627	0.210976	0.208279	0.216043	0.22101	0.221517	0.222477	0.224454
0.220628	0.21099	0.208346	0.216048	0.221033	0.221611	0.222508	0.224458
0.220634	0.210998	0.208399	0.216167	0.221085	0.221769	0.222536	0.224745
0.220638	0.210999	0.208466	0.216202	0.221428	0.221781	0.222629	0.224916
0.22064	0.211078	0.208502	0.216203	0.221432	0.22182	0.222639	0.224934
0.220645	0.211081	0.208509	0.216233	0.221442	0.221823	0.222668	0.225089
0.220664	0.211125	0.208543	0.216251	0.221689	0.221894	0.222721	0.225313
0.220677	0.211162	0.208595	0.216312	0.221776	0.222061	0.222733	0.225487
0.220686	0.211185	0.208656	0.216482	0.221886	0.222077	0.222735	0.225533
0.220711	0.211203	0.20869	0.216503	0.221895	0.222221	0.222746	0.225556
0.220807	0.211243	0.208711	0.216518	0.221965	0.222253	0.222755	0.225574
0.220825	0.211254	0.208716	0.216593	0.222027	0.222266	0.222822	0.225604
0.22083	0.211261	0.208732	0.216604	0.222035	0.222339	0.222822	0.225605
0.220831	0.211268	0.208736	0.216615	0.222037	0.222353	0.222852	0.225607
0.22101	0.21134	0.208743	0.216764	0.222043	0.222373	0.222881	0.225693
0.221091	0.211393	0.208809	0.216879	0.222097	0.222386	0.222968	0.225713
0.221159	0.2114	0.208843	0.216907	0.222153	0.222414	0.222976	0.225731
0.221172	0.211454	0.208895	0.21693	0.222198	0.222417	0.223021	0.225757
0.2212	0.211472	0.208973	0.217091	0.222198	0.222427	0.223057	0.225778
0.22122	0.211473	0.209006	0.217153	0.222201	0.222621	0.223084	0.225849
0.221225	0.211506	0.209026	0.217164	0.222279	0.222686	0.223178	0.225852
0.221326	0.211564	0.209061	0.217173	0.222283	0.222724	0.223207	0.225922
0.221494	0.211565	0.209147	0.217188	0.222409	0.222725	0.223262	0.226106
0.221541	0.211584	0.20917	0.217257	0.222416	0.223209	0.223268	0.226156
0.22155	0.211639	0.209175	0.217354	0.222476	0.223245	0.223309	0.226183
0.221671	0.21167	0.209226	0.21745	0.222526	0.223266	0.223331	0.226224
0.221761	0.211687	0.209238	0.217451	0.222583	0.223293	0.223369	0.226319
0.221873	0.21169	0.209243	0.217481	0.222585	0.223296	0.223398	0.226335
0.221899	0.211691	0.209289	0.217548	0.222716	0.223313	0.223404	0.22638
0.221958	0.211799	0.209308	0.21756	0.222734	0.223333	0.223438	0.226396
0.221982	0.211903	0.209331	0.217583	0.222759	0.223333	0.22344	0.226518
0.222062	0.211911	0.209375	0.217604	0.222768	0.223336	0.223448	0.226567
0.222117	0.211997	0.209434	0.217672	0.222768	0.223521	0.223463	0.226647
0.222153	0.211998	0.209451	0.217702	0.222835	0.223554	0.223576	0.226654
0.222162	0.212008	0.209538	0.217745	0.222909	0.223624	0.22371	0.226666
0.222359	0.212026	0.209551	0.217801	0.222939	0.223643	0.223717	0.226698
0.222361	0.212139	0.209632	0.217897	0.222965	0.223693	0.223847	0.226856
0.22246	0.21228	0.209723	0.217937	0.22308	0.223785	0.223946	0.226876
0.222506	0.212332	0.209756	0.218082	0.223102	0.223827	0.223959	0.227063
0.222506	0.212339	0.209766	0.218084	0.223231	0.223855	0.22404	0.227131
0.222534	0.212342	0.209778	0.218182	0.223259	0.223867	0.224132	0.227172
0.22278	0.212347	0.209908	0.218218	0.223328	0.223876	0.224292	0.227239
0.222797	0.212375	0.209945	0.218245	0.223336	0.223901	0.224481	0.227371
0.2228	0.212377	0.209959	0.218281	0.223362	0.224023	0.224531	0.227379
0.222856	0.212461	0.209998	0.218319	0.223386	0.224083	0.224669	0.227414
0.222907	0.212466	0.210038	0.218326	0.223409	0.224088	0.22467	0.227475
0.222908	0.212524	0.210195	0.218538	0.223502	0.224102	0.224733	0.2275
0.222961	0.21254	0.210235	0.218548	0.223521	0.224145	0.224781	0.227509
0.223037	0.212588	0.21034	0.218636	0.223547	0.224433	0.225092	0.227509
0.22304	0.212723	0.210447	0.218696	0.223557	0.224447	0.225127	0.227514
0.223068	0.212744	0.210457	0.218727	0.22371	0.224462	0.225181	0.227551
0.223088	0.212764	0.210529	0.218733	0.223777	0.224526	0.225355	0.227587
0.223112	0.212789	0.21053	0.218792	0.223835	0.224533	0.225403	0.227612
0.223207	0.212852	0.210613	0.218854	0.223906	0.2246	0.225442	0.227636
0.223208	0.212939	0.210785	0.218866	0.223944	0.224731	0.22553	0.227738
0.223226	0.213003	0.210813	0.218922	0.223951	0.224855	0.225676	0.227782
0.223269	0.21306	0.210949	0.218953	0.223959	0.225023	0.225773	0.227938
0.223317	0.213098	0.210987	0.218956	0.223974	0.225107	0.225773	0.227942
0.223364	0.213115	0.211071	0.218958	0.223982	0.225113	0.226128	0.228042
0.22337	0.213183	0.211074	0.219071	0.224043	0.225116	0.226155	0.22806
0.223425	0.213241	0.211087	0.219101	0.22415	0.225134	0.226159	0.228133
0.223442	0.213273	0.21111	0.219151	0.224168	0.225159	0.226187	0.228149
0.223569	0.213311	0.211124	0.219241	0.224212	0.225288	0.22636	0.228418
0.2236	0.213325	0.211136	0.219269	0.224304	0.225365	0.226455	0.228462
0.223631	0.213333	0.211198	0.219434	0.22432	0.22572	0.226471	0.228493
0.22367	0.21336	0.211308	0.219446	0.224395	0.225804	0.226472	0.228571
0.223739	0.213362	0.211313	0.219492	0.224398	0.225858	0.226485	0.228724
0.223979	0.213407	0.211324	0.219702	0.224442	0.225905	0.226679	0.229154
0.224038	0.213475	0.211372	0.219749	0.224457	0.226055	0.226791	0.229161
0.224106	0.213476	0.211391	0.219765	0.224502	0.226063	0.226826	0.229247
0.224148	0.213491	0.211402	0.219783	0.224541	0.226202	0.226889	0.229256
0.22427	0.213504	0.211428	0.219901	0.224564	0.226247	0.226905	0.229401
0.224343	0.21357	0.211434	0.219928	0.224566	0.226256	0.226976	0.229434
0.224524	0.213571	0.211441	0.219985	0.224594	0.22632	0.226983	0.22947
0.224591	0.213672	0.211505	0.22005	0.224756	0.226442	0.227077	0.229509
0.224628	0.21368	0.211521	0.22006	0.224798	0.22645	0.227085	0.229514
0.224659	0.213728	0.211534	0.22011	0.224836	0.226453	0.227088	0.229605
0.224696	0.213781	0.211586	0.220195	0.224848	0.226498	0.227162	0.229605
0.22477	0.213793	0.211603	0.220291	0.224848	0.226649	0.227241	0.229614
0.224853	0.213821	0.211797	0.220324	0.225013	0.226658	0.227252	0.229637
0.224853	0.213828	0.211833	0.220339	0.225019	0.226736	0.227273	0.229745
0.224853	0.214016	0.211914	0.220348	0.225079	0.226739	0.227289	0.229811
0.224853	0.214046	0.211919	0.220356	0.225083	0.226781	0.227345	0.22985
0.224866	0.214081	0.212008	0.220358	0.225199	0.226865	0.227396	0.229896
0.224868	0.214088	0.212064	0.220381	0.22529	0.226885	0.227402	0.229924
0.224896	0.214101	0.212126	0.220396	0.225335	0.227021	0.227435	0.229969
0.2249	0.214163	0.212305	0.220404	0.225344	0.227023	0.227481	0.230245
0.224922	0.214181	0.212384	0.220441	0.225384	0.2271	0.227491	0.230276
0.224933	0.214188	0.21247	0.220455	0.225401	0.227163	0.2275	0.230404
0.224934	0.214233	0.212482	0.220524	0.225448	0.227221	0.227526	0.230513
0.225033	0.214237	0.212576	0.220553	0.225483	0.227242	0.227529	0.230527
0.225119	0.21428	0.212666	0.220658	0.22555	0.227282	0.227535	0.230576
0.225121	0.214343	0.212768	0.220689	0.225657	0.227426	0.227664	0.230611
0.225133	0.214402	0.212772	0.220697	0.225669	0.227452	0.227695	0.230701
0.225166	0.214467	0.21279	0.22077	0.225835	0.227522	0.227734	0.230734
0.225204	0.214487	0.212902	0.22079	0.225839	0.227625	0.227738	0.230759
0.22542	0.214554	0.213002	0.220806	0.22596	0.227636	0.227784	0.230769
0.225443	0.214556	0.213133	0.220825	0.225976	0.227697	0.227796	0.230826
0.225447	0.214589	0.213147	0.220931	0.22599	0.227703	0.227807	0.230832
0.225515	0.214605	0.213196	0.220934	0.225996	0.227739	0.227843	0.230846
0.225581	0.214643	0.213234	0.220958	0.226032	0.227779	0.228056	0.230858
0.225682	0.214674	0.213362	0.220967	0.226046	0.227787	0.228078	0.231096
0.225684	0.214748	0.213489	0.221077	0.226089	0.227873	0.2281	0.231115
0.225712	0.214801	0.213553	0.221132	0.226165	0.227914	0.228146	0.231241
0.225729	0.214826	0.213605	0.22114	0.22624	0.227952	0.228226	0.231282
0.225753	0.214831	0.213626	0.221185	0.226306	0.228097	0.228228	0.231382
0.225765	0.214844	0.213627	0.221299	0.226393	0.228098	0.228311	0.231442
0.225801	0.214945	0.213668	0.221379	0.226486	0.228233	0.228341	0.231442
0.22586	0.214999	0.21372	0.221444	0.226572	0.228292	0.228365	0.23152
0.225906	0.215027	0.21382	0.221458	0.226592	0.228315	0.228425	0.231585
0.225924	0.215147	0.213857	0.221459	0.226623	0.228349	0.228595	0.231746
0.22596	0.215279	0.213861	0.22146	0.226639	0.228374	0.228611	0.231758
0.226095	0.2153	0.213891	0.221537	0.226647	0.228385	0.228619	0.23178
0.226147	0.215376	0.213925	0.22157	0.2267	0.228619	0.228642	0.231865
0.226364	0.215472	0.213934	0.221583	0.226771	0.228644	0.228642	0.231996
0.22639	0.215481	0.213977	0.221658	0.226862	0.228722	0.228684	0.23203
0.226405	0.21553	0.214025	0.22171	0.226882	0.22888	0.228708	0.232041
0.226542	0.215552	0.214196	0.221824	0.226893	0.228982	0.228743	0.232044
0.22658	0.215613	0.214209	0.221883	0.22697	0.228989	0.22877	0.232066
0.226625	0.215616	0.214241	0.221922	0.227015	0.229003	0.22888	0.232114
0.226882	0.21563	0.214276	0.222085	0.227063	0.229058	0.228898	0.232319
0.226901	0.215667	0.214293	0.222218	0.227067	0.229068	0.228904	0.232347
0.226967	0.215683	0.21433	0.222227	0.22708	0.229095	0.229121	0.232438
0.22711	0.215686	0.214434	0.222363	0.227084	0.229097	0.229182	0.232487
0.22743	0.215778	0.214461	0.22245	0.227104	0.229156	0.229215	0.232525
0.227489	0.215835	0.21453	0.222456	0.227162	0.229184	0.229222	0.232714
0.22752	0.21584	0.214544	0.222478	0.227229	0.229292	0.229381	0.232737
0.227559	0.215851	0.214667	0.222591	0.227328	0.229303	0.229529	0.232871
0.227637	0.215922	0.214863	0.222665	0.227585	0.229333	0.229547	0.23303
0.227806	0.215942	0.214897	0.222679	0.227726	0.22934	0.229548	0.233031
0.227948	0.215968	0.215028	0.222731	0.227932	0.229398	0.229565	0.233058
0.227993	0.215988	0.215047	0.222761	0.228104	0.229495	0.229624	0.233073
0.228059	0.216017	0.215156	0.222867	0.228117	0.229508	0.229635	0.233089
0.228077	0.216034	0.21524	0.222899	0.228484	0.229522	0.229729	0.233147
0.228194	0.216035	0.215244	0.222916	0.228493	0.229537	0.229735	0.233318
0.228325	0.216052	0.215265	0.222943	0.228596	0.229571	0.229765	0.233364
0.228336	0.216082	0.215299	0.222979	0.228722	0.229671	0.229804	0.233369
0.228354	0.216125	0.215335	0.222994	0.228781	0.229704	0.229839	0.233384
0.228502	0.216172	0.215345	0.222995	0.229027	0.229758	0.229853	0.233431
0.228674	0.2162	0.215365	0.223023	0.229038	0.229826	0.229914	0.233455
0.228704	0.21623	0.215369	0.22309	0.229069	0.229882	0.230098	0.233487
0.229096	0.216265	0.215433	0.223144	0.229216	0.22998	0.230099	0.233489
0.229139	0.216267	0.215433	0.223175	0.229221	0.230043	0.230167	0.233499
0.229353	0.216272	0.215451	0.223233	0.229225	0.230144	0.230201	0.233542
0.22937	0.216347	0.215505	0.223279	0.22924	0.230169	0.230266	0.233572
0.229401	0.21635	0.215513	0.223288	0.229259	0.230279	0.230306	0.233639
0.229403	0.216363	0.215566	0.223302	0.229294	0.230281	0.230309	0.233695
0.229549	0.216377	0.215641	0.223392	0.229298	0.23034	0.230463	0.23376
0.229717	0.216401	0.215685	0.223516	0.22931	0.230385	0.230491	0.233767
0.229722	0.216404	0.215713	0.22354	0.229331	0.230502	0.230594	0.233904
0.229748	0.216444	0.215801	0.223553	0.229341	0.23058	0.230715	0.233963
0.229877	0.216491	0.215818	0.223555	0.229425	0.230627	0.230794	0.234107
0.230112	0.216581	0.215853	0.223584	0.229466	0.230644	0.230874	0.234292
0.230123	0.216624	0.215868	0.223628	0.229475	0.230716	0.230938	0.234332
0.230206	0.21663	0.215881	0.22369	0.22952	0.230726	0.230987	0.23441
0.230233	0.216647	0.215918	0.223698	0.229529	0.230739	0.231008	0.234416
0.230346	0.216674	0.21594	0.223767	0.229593	0.230801	0.231069	0.234418
0.230381	0.216692	0.215975	0.223783	0.229623	0.230923	0.231111	0.234467
0.230446	0.216705	0.21598	0.223794	0.229644	0.230946	0.231171	0.234472
0.230453	0.216785	0.21598	0.223819	0.229649	0.230981	0.23128	0.234475
0.230543	0.216793	0.215991	0.223903	0.229723	0.230982	0.2313	0.234509
0.230712	0.2169	0.215992	0.223929	0.229848	0.230986	0.23131	0.234809
0.230723	0.216919	0.216043	0.223976	0.229897	0.230998	0.231352	0.234846
0.230846	0.21723	0.216058	0.224004	0.229919	0.231111	0.231414	0.234848
0.230854	0.217289	0.216065	0.224164	0.229954	0.231205	0.231468	0.234901
0.230865	0.217327	0.216078	0.224239	0.229977	0.231345	0.23148	0.234914
0.230869	0.217363	0.216101	0.224273	0.230031	0.23136	0.231501	0.235002
0.231089	0.217365	0.216122	0.224352	0.230035	0.231367	0.231531	0.235117
0.23112	0.217366	0.216175	0.224414	0.230037	0.231367	0.231536	0.235241
0.231137	0.217394	0.216257	0.224426	0.230055	0.231484	0.231569	0.235257
0.231277	0.21745	0.216257	0.224556	0.23007	0.231535	0.231626	0.2353
0.231494	0.217489	0.216352	0.224567	0.230079	0.231598	0.231631	0.235339
0.231512	0.217555	0.216522	0.224744	0.230099	0.231658	0.231754	0.235389
0.231788	0.217565	0.216535	0.224889	0.230103	0.231663	0.231759	0.235441
0.231893	0.217567	0.216559	0.225049	0.230207	0.231887	0.231811	0.235669
0.231941	0.217616	0.216685	0.22525	0.230212	0.231935	0.231872	0.235679
0.23196	0.21763	0.216815	0.225276	0.230216	0.231954	0.231901	0.235689
0.232104	0.217692	0.216835	0.225329	0.230245	0.232027	0.23197	0.235691
0.232119	0.217707	0.216954	0.225356	0.230262	0.23205	0.232027	0.235828
0.232147	0.217894	0.217131	0.225394	0.230358	0.232127	0.232108	0.235882
0.23218	0.217895	0.217134	0.225471	0.230425	0.232149	0.23216	0.235897
0.232271	0.217902	0.217181	0.225539	0.230426	0.232303	0.23217	0.235906
0.232328	0.21799	0.217347	0.225619	0.23057	0.232354	0.232181	0.235981
0.232675	0.218001	0.217353	0.225634	0.230599	0.232373	0.232272	0.236009
0.232704	0.218035	0.217412	0.225656	0.230642	0.232382	0.232305	0.23602
0.232791	0.218083	0.217452	0.225685	0.23076	0.232458	0.232316	0.236044
0.232826	0.218187	0.217468	0.225847	0.230805	0.232571	0.232682	0.236069
0.23283	0.2182	0.217479	0.225864	0.230883	0.232695	0.232736	0.23617
0.232847	0.218275	0.217773	0.225883	0.230904	0.232715	0.23274	0.236226
0.23297	0.218474	0.217857	0.225896	0.230963	0.232724	0.232842	0.236277
0.233335	0.218502	0.217971	0.225912	0.230969	0.232772	0.232967	0.23631
0.233356	0.218539	0.218003	0.226029	0.230993	0.232842	0.232981	0.236333
0.233653	0.218622	0.218149	0.226068	0.23101	0.232888	0.232998	0.236347
0.233821	0.218655	0.218346	0.226109	0.231091	0.232917	0.233031	0.236393
0.233911	0.218681	0.218362	0.226209	0.231186	0.23292	0.233038	0.236444
0.233939	0.218706	0.218368	0.226216	0.2312	0.232946	0.233042	0.236482
0.233951	0.218749	0.218384	0.226254	0.231234	0.232955	0.233054	0.236488
0.233955	0.218772	0.218445	0.226272	0.231249	0.233152	0.23318	0.236522
0.233993	0.218811	0.218472	0.226359	0.231262	0.233173	0.233205	0.236598
0.234049	0.218826	0.218523	0.226388	0.231264	0.233318	0.233289	0.236755
0.234142	0.218851	0.218603	0.226431	0.231293	0.233413	0.233371	0.236766
0.234343	0.218854	0.218619	0.226528	0.231304	0.233444	0.233501	0.236795
0.234463	0.218865	0.218626	0.226565	0.231342	0.233487	0.233582	0.236879
0.234507	0.218917	0.218691	0.226592	0.231353	0.233549	0.233732	0.236963
0.234585	0.218957	0.21876	0.226682	0.231448	0.233634	0.233773	0.236976
0.234728	0.219045	0.218908	0.226687	0.231506	0.23366	0.233782	0.236988
0.23493	0.219088	0.21895	0.226688	0.231535	0.233705	0.233785	0.237041
0.235029	0.21911	0.218952	0.226708	0.231648	0.233738	0.23382	0.237045
0.235037	0.219168	0.219036	0.226737	0.231651	0.23374	0.233917	0.237122
0.235076	0.219172	0.219102	0.226805	0.231663	0.233894	0.234147	0.237145
0.235098	0.219216	0.219137	0.226816	0.231694	0.233897	0.234163	0.237154
0.23514	0.219225	0.219171	0.22683	0.231745	0.233916	0.23445	0.237155
0.235147	0.219292	0.219176	0.226897	0.231746	0.233947	0.234455	0.237262
0.235161	0.219376	0.21925	0.226972	0.231834	0.233953	0.234468	0.237393
0.235212	0.219407	0.219323	0.22698	0.231857	0.234153	0.234499	0.237436
0.235216	0.219425	0.219348	0.227018	0.231907	0.234153	0.234554	0.237658
0.235283	0.219442	0.219414	0.227045	0.232067	0.234159	0.23456	0.237812
0.235308	0.219482	0.219453	0.227058	0.232071	0.234208	0.23464	0.237813
0.235325	0.21952	0.219533	0.227119	0.232107	0.234239	0.23468	0.237854
0.235334	0.219668	0.219631	0.22712	0.232154	0.234284	0.234717	0.237865
0.235381	0.219759	0.219648	0.227153	0.232177	0.234374	0.23476	0.237935
0.235396	0.219825	0.219693	0.227193	0.23226	0.23443	0.234795	0.238039
0.235403	0.219917	0.219733	0.227305	0.232319	0.234556	0.234797	0.238352
0.235417	0.219925	0.219879	0.227361	0.232349	0.234583	0.234909	0.238361
0.235461	0.219929	0.220115	0.227364	0.232386	0.234636	0.235016	0.238419
0.235504	0.219972	0.220134	0.227453	0.23246	0.234669	0.235027	0.238498
0.235522	0.219996	0.220154	0.227516	0.232477	0.234887	0.235233	0.238538
0.235563	0.220001	0.220179	0.227573	0.232509	0.234983	0.235267	0.238579
0.2356	0.220019	0.220317	0.227672	0.232574	0.235014	0.235319	0.238666
0.23562	0.220113	0.220331	0.227687	0.232604	0.235016	0.235357	0.238739
0.235653	0.220133	0.220372	0.227798	0.232708	0.235029	0.235391	0.238881
0.235685	0.220239	0.220406	0.227839	0.232846	0.235218	0.235563	0.238898
0.235751	0.220302	0.220441	0.227883	0.232866	0.235244	0.235579	0.239063
0.235762	0.220341	0.220449	0.227949	0.232879	0.235259	0.235601	0.239064
0.235781	0.220343	0.220453	0.228013	0.232895	0.235309	0.235647	0.239233
0.235792	0.22042	0.220457	0.228022	0.23291	0.235346	0.235788	0.239273
0.235793	0.220562	0.220626	0.228119	0.232955	0.235425	0.235805	0.239312
0.235979	0.220573	0.220748	0.228143	0.232967	0.235449	0.23585	0.239414
0.236023	0.220591	0.22082	0.22821	0.232972	0.23547	0.236032	0.239449
0.236089	0.220599	0.220837	0.228238	0.232989	0.235607	0.236053	0.23945
0.236097	0.220655	0.220886	0.228294	0.233058	0.235608	0.236075	0.239507
0.236129	0.220707	0.220959	0.228504	0.233205	0.235618	0.236289	0.239515
0.236168	0.220753	0.220982	0.228636	0.233309	0.235691	0.236329	0.23954
0.236214	0.220754	0.220986	0.228724	0.233366	0.235751	0.236358	0.239727
0.236286	0.220777	0.221064	0.228842	0.233388	0.235771	0.236471	0.239879
0.236361	0.220834	0.221073	0.228989	0.233407	0.235777	0.236614	0.240007
0.23643	0.220841	0.221132	0.229047	0.233417	0.235786	0.236681	0.240014
0.236596	0.220927	0.221158	0.229069	0.233429	0.235809	0.236714	0.240023
0.236623	0.22094	0.221199	0.229175	0.233521	0.235892	0.236832	0.240039
0.236797	0.221173	0.221239	0.229259	0.233594	0.236084	0.236866	0.240067
0.236872	0.221177	0.221292	0.229308	0.23364	0.236145	0.236903	0.24007
0.236879	0.221204	0.221348	0.229319	0.233645	0.236167	0.236906	0.240088
0.236879	0.221392	0.221366	0.229383	0.233677	0.236238	0.236926	0.240157
0.236893	0.221494	0.221429	0.229518	0.233679	0.236242	0.236956	0.240203
0.236896	0.221544	0.221459	0.229563	0.233685	0.236259	0.237	0.240305
0.236912	0.221614	0.221508	0.229643	0.233699	0.236337	0.237048	0.240313
0.236914	0.221719	0.221544	0.229705	0.233705	0.236344	0.23705	0.240367
0.236951	0.221834	0.221631	0.229758	0.233706	0.236394	0.237111	0.240387
0.236961	0.221843	0.221655	0.22986	0.233709	0.236475	0.237158	0.240435
0.237052	0.221862	0.221692	0.229929	0.233711	0.236526	0.237164	0.240455
0.2371	0.221924	0.221704	0.229946	0.233779	0.236564	0.237215	0.240494
0.237183	0.221943	0.22171	0.230024	0.233807	0.236616	0.237246	0.240723
0.237253	0.221999	0.22171	0.230033	0.233889	0.236618	0.237318	0.240867
0.237403	0.222047	0.221745	0.230068	0.233919	0.2367	0.237546	0.240945
0.237456	0.222052	0.221752	0.230103	0.233988	0.236723	0.237563	0.24101
0.237504	0.222129	0.221773	0.230104	0.234061	0.236738	0.237581	0.241146
0.237515	0.222143	0.221807	0.23011	0.234188	0.236801	0.237592	0.241151
0.237596	0.222167	0.221948	0.230161	0.234206	0.236871	0.237661	0.24118
0.237625	0.222195	0.221951	0.230355	0.234207	0.236879	0.237796	0.241183
0.237675	0.222403	0.221996	0.230377	0.234226	0.236892	0.2378	0.241204
0.237688	0.222414	0.222058	0.230392	0.2343	0.236909	0.238011	0.241227
0.237808	0.222436	0.222071	0.230479	0.234329	0.237044	0.238012	0.241264
0.237901	0.22251	0.222349	0.230487	0.234411	0.237074	0.238021	0.24134
0.237986	0.222577	0.222411	0.230511	0.234457	0.237078	0.238023	0.241358
0.238053	0.222662	0.222533	0.230577	0.234507	0.23714	0.238046	0.241364
0.238165	0.222672	0.222589	0.230584	0.234543	0.237163	0.238113	0.241426
0.238205	0.222815	0.222661	0.230601	0.234564	0.23722	0.238138	0.241433
0.238956	0.222911	0.222687	0.23062	0.234612	0.237246	0.238307	0.241514
0.238963	0.222915	0.222742	0.230632	0.234641	0.23729	0.238308	0.241522
0.239418	0.22296	0.222814	0.230669	0.23466	0.237291	0.238315	0.24161
0.239621	0.222975	0.222864	0.230766	0.234739	0.237295	0.238316	0.24174
0.239686	0.222991	0.222986	0.230855	0.234768	0.237343	0.23837	0.241775
0.239705	0.22303	0.223091	0.230867	0.2348	0.237357	0.238511	0.241785
0.239844	0.223052	0.22324	0.230883	0.234817	0.237422	0.238551	0.24181
0.239903	0.223066	0.223356	0.230884	0.234973	0.237438	0.238579	0.241812
0.240115	0.22308	0.223383	0.230906	0.234999	0.237445	0.23866	0.241852
0.240218	0.223086	0.22339	0.230919	0.235006	0.237486	0.23866	0.241926
0.240352	0.223142	0.223554	0.230959	0.235058	0.23751	0.238674	0.241953
0.240465	0.223184	0.223599	0.230981	0.235068	0.237581	0.238767	0.241961
0.240685	0.223209	0.223646	0.231064	0.235086	0.237647	0.238811	0.242052
0.240903	0.223355	0.223656	0.231078	0.235111	0.237696	0.238877	0.242063
0.240936	0.22339	0.223664	0.231093	0.235116	0.237703	0.239015	0.242123
0.24105	0.223423	0.223667	0.231126	0.235124	0.237827	0.2391	0.242126
0.24119	0.223526	0.22373	0.23114	0.235168	0.237863	0.23918	0.242136
0.24127	0.223603	0.223755	0.23118	0.235268	0.237919	0.239281	0.242173
0.24132	0.22369	0.223803	0.231284	0.235426	0.238001	0.239358	0.242247
0.241351	0.223721	0.223858	0.231335	0.235426	0.238026	0.239581	0.242314
0.24136	0.22377	0.223921	0.231341	0.235434	0.238048	0.239603	0.242418
0.241427	0.223806	0.223996	0.231356	0.235462	0.238062	0.239628	0.242489
0.241444	0.223816	0.224003	0.231435	0.235488	0.2381	0.239698	0.242509
0.241506	0.223853	0.224186	0.231533	0.235501	0.238139	0.239774	0.242513
0.241617	0.22388	0.224255	0.231583	0.235568	0.238147	0.23993	0.242526
0.241667	0.223976	0.224261	0.231622	0.235698	0.238174	0.240021	0.242545
0.241727	0.224099	0.224342	0.231637	0.235713	0.238192	0.240098	0.242584
0.241764	0.224147	0.224659	0.231655	0.235963	0.238218	0.240297	0.242622
0.241774	0.224219	0.224693	0.231673	0.236006	0.238228	0.240324	0.24263
0.24189	0.224237	0.224736	0.231709	0.236028	0.238289	0.240353	0.242651
0.242032	0.224295	0.22478	0.23171	0.236041	0.238391	0.240378	0.242652
0.242036	0.224318	0.224786	0.231823	0.23615	0.238456	0.240481	0.242777
0.242049	0.224484	0.224854	0.231889	0.236187	0.238464	0.240495	0.242804
0.242113	0.224592	0.224887	0.231937	0.236208	0.238493	0.240594	0.242812
0.242136	0.224594	0.224918	0.232026	0.236239	0.238516	0.240708	0.242828
0.242249	0.224599	0.22501	0.232096	0.236278	0.238549	0.240789	0.242839
0.242375	0.224623	0.225082	0.232122	0.236279	0.23855	0.240844	0.242922
0.242432	0.224639	0.225139	0.232227	0.236282	0.238637	0.240928	0.242959
0.242529	0.224643	0.225258	0.232231	0.236295	0.238669	0.240958	0.242974
0.242559	0.22465	0.225272	0.232251	0.236303	0.238749	0.240983	0.243108
0.242596	0.224663	0.225463	0.232261	0.236313	0.238849	0.24106	0.243112
0.242597	0.224704	0.225505	0.232269	0.236319	0.238985	0.241084	0.243124
0.242674	0.224708	0.225551	0.23234	0.236601	0.238993	0.241113	0.243267
0.242697	0.224741	0.225594	0.232493	0.236677	0.239016	0.241138	0.243297
0.242714	0.224759	0.225615	0.232514	0.236733	0.239025	0.241172	0.243377
0.242771	0.224861	0.225628	0.232574	0.236781	0.239054	0.241282	0.243408
0.242789	0.22489	0.225691	0.232575	0.236837	0.239091	0.24131	0.243441
0.242973	0.224902	0.225717	0.232578	0.236841	0.239194	0.241426	0.243456
0.243048	0.225068	0.225808	0.232631	0.236902	0.239224	0.241537	0.243488
0.243216	0.225086	0.22587	0.232686	0.236937	0.239315	0.241724	0.243529
0.243273	0.225087	0.226058	0.232704	0.236981	0.239351	0.241726	0.24357
0.243306	0.225092	0.226264	0.23274	0.237074	0.239501	0.241732	0.243593
0.243312	0.225138	0.226273	0.232851	0.23709	0.239614	0.241791	0.243687
0.243369	0.225139	0.226298	0.232852	0.237208	0.239699	0.241795	0.243724
0.243441	0.225164	0.226372	0.232854	0.237222	0.239774	0.241887	0.243725
0.243492	0.225297	0.226394	0.232939	0.237224	0.239815	0.241982	0.243755
0.243568	0.225331	0.226495	0.232955	0.237224	0.239882	0.241987	0.243942
0.243589	0.225372	0.22658	0.23299	0.237233	0.23999	0.242022	0.244092
0.243647	0.225499	0.226656	0.23303	0.23724	0.239994	0.242028	0.244095
0.243682	0.225529	0.226814	0.233048	0.237285	0.240046	0.242077	0.244104
0.243753	0.225793	0.226882	0.23309	0.237547	0.24013	0.242237	0.244104
0.243884	0.225836	0.226896	0.23319	0.237636	0.240164	0.242237	0.244147
0.243981	0.225888	0.226931	0.233248	0.237652	0.240178	0.242279	0.244155
0.243981	0.225902	0.227048	0.233284	0.237725	0.24022	0.242348	0.244258
0.244106	0.225938	0.227068	0.233347	0.237806	0.240328	0.24243	0.244409
0.244396	0.225956	0.227141	0.233488	0.237936	0.240406	0.242632	0.24446
0.244563	0.226102	0.227295	0.233577	0.237959	0.24045	0.24265	0.244507
0.24485	0.226121	0.227372	0.233586	0.237974	0.240568	0.242741	0.244656
0.245093	0.22613	0.227475	0.233644	0.23805	0.240609	0.242789	0.244682
0.245105	0.226148	0.227516	0.233718	0.238055	0.240793	0.242795	0.244725
0.24522	0.226149	0.227523	0.233822	0.238082	0.240798	0.242812	0.244739
0.245301	0.226233	0.227601	0.233848	0.238252	0.240798	0.242826	0.244768
0.245338	0.226275	0.227603	0.233985	0.238308	0.24101	0.242857	0.244808
0.245472	0.226353	0.227611	0.234028	0.238375	0.24112	0.242874	0.244907
0.245518	0.226357	0.227615	0.234064	0.238376	0.24112	0.242915	0.244933
0.245538	0.226476	0.22766	0.234132	0.23841	0.241241	0.243012	0.244948
0.24555	0.226488	0.227751	0.234147	0.238441	0.241276	0.243061	0.244956
0.245551	0.226575	0.227889	0.234181	0.238462	0.241326	0.243093	0.245063
0.245579	0.226614	0.227919	0.234278	0.238486	0.241364	0.24323	0.245115
0.245603	0.226754	0.228025	0.234365	0.238538	0.241376	0.243296	0.245263
0.245613	0.22683	0.228058	0.234388	0.238615	0.241408	0.243307	0.245265
0.245617	0.226871	0.22816	0.234419	0.238638	0.241471	0.243352	0.245269
0.245617	0.226906	0.228245	0.234446	0.238711	0.24158	0.243471	0.245284
0.245631	0.226976	0.228249	0.234515	0.238756	0.241859	0.243485	0.245319
0.245631	0.227045	0.2283	0.23461	0.238795	0.241906	0.243515	0.245332
0.245632	0.22706	0.228431	0.234631	0.238831	0.241933	0.243601	0.245363
0.245663	0.227161	0.228437	0.234646	0.238835	0.241944	0.243664	0.245532
0.245678	0.227176	0.228513	0.234674	0.238835	0.241956	0.243758	0.245558
0.245693	0.227342	0.228583	0.234693	0.238928	0.242064	0.243808	0.245586
0.245726	0.227438	0.228652	0.234787	0.238935	0.24207	0.243911	0.245637
0.245783	0.227469	0.228695	0.234863	0.238983	0.242142	0.243925	0.245676
0.24579	0.22749	0.228727	0.234917	0.239001	0.242152	0.243983	0.245787
0.245813	0.227598	0.22876	0.234942	0.239011	0.24227	0.243996	0.245962
0.245844	0.227697	0.228807	0.235196	0.239011	0.242345	0.244072	0.24601
0.245849	0.227803	0.228908	0.235365	0.239055	0.242349	0.244097	0.246011
0.245863	0.22785	0.22894	0.235384	0.239085	0.242525	0.244129	0.246027
0.245905	0.227933	0.228971	0.235425	0.23912	0.242542	0.244133	0.246052
0.24591	0.228167	0.229006	0.235449	0.23912	0.242625	0.244137	0.246073
0.245918	0.228204	0.22913	0.235474	0.239147	0.242706	0.244144	0.246178
0.245979	0.228241	0.229132	0.235514	0.23916	0.2428	0.244189	0.246183
0.245981	0.228321	0.229136	0.235554	0.239216	0.242817	0.244209	0.246251
0.245983	0.228346	0.229139	0.235598	0.239245	0.242826	0.244272	0.246345
0.246034	0.228423	0.229147	0.235694	0.239261	0.242901	0.24432	0.24651
0.246175	0.22848	0.229168	0.23575	0.239375	0.243217	0.244358	0.246566
0.246184	0.228485	0.229214	0.235775	0.239421	0.243296	0.244376	0.246593
0.246202	0.228552	0.229264	0.235853	0.239453	0.243304	0.244384	0.246606
0.246237	0.228561	0.229265	0.2359	0.23953	0.243325	0.2444	0.246659
0.246241	0.228598	0.229266	0.236128	0.23954	0.243378	0.244401	0.246748
0.246263	0.228632	0.229342	0.236165	0.239668	0.243501	0.244504	0.246851
0.246265	0.228653	0.229371	0.236276	0.239679	0.243579	0.24456	0.246896
0.246291	0.228672	0.229451	0.236321	0.239687	0.243592	0.244598	0.246939
0.246359	0.228769	0.229513	0.236352	0.239806	0.24365	0.244685	0.246965
0.246387	0.228788	0.229549	0.236391	0.239825	0.243652	0.244691	0.246987
0.246423	0.228824	0.229655	0.236406	0.239879	0.243684	0.24484	0.246991
0.246441	0.228825	0.229857	0.236409	0.240002	0.243738	0.244904	0.247079
0.246479	0.228892	0.229871	0.236414	0.240057	0.243773	0.244917	0.247128
0.246496	0.228983	0.229906	0.236434	0.24018	0.243856	0.24499	0.247163
0.246519	0.229003	0.229939	0.236496	0.240235	0.243883	0.245027	0.247172
0.24657	0.229047	0.229958	0.236518	0.24026	0.243926	0.245155	0.247234
0.246584	0.229058	0.229997	0.236557	0.240295	0.244064	0.245164	0.247556
0.246626	0.229133	0.23	0.236626	0.24032	0.244115	0.24524	0.247635
0.246642	0.229149	0.230055	0.236641	0.240321	0.244186	0.24528	0.24771
0.246648	0.229182	0.230172	0.236654	0.240324	0.244204	0.245351	0.247757
0.246653	0.22924	0.2302	0.236708	0.240377	0.244208	0.245396	0.248034
0.246664	0.229269	0.230218	0.236754	0.240508	0.244232	0.245567	0.248061
0.246668	0.229386	0.230314	0.236862	0.240678	0.244499	0.24573	0.248125
0.246675	0.22949	0.23036	0.236869	0.240729	0.244527	0.245758	0.248202
0.24668	0.229539	0.230374	0.236987	0.240784	0.244591	0.245763	0.248213
0.246686	0.229667	0.23042	0.237059	0.240878	0.244605	0.245835	0.248259
0.246697	0.229676	0.230435	0.237061	0.240893	0.244612	0.245848	0.248285
0.246739	0.229787	0.23049	0.237104	0.240979	0.244828	0.245869	0.248286
0.246789	0.22984	0.230654	0.237152	0.241037	0.244948	0.24587	0.248296
0.24679	0.229888	0.230693	0.23724	0.241054	0.244967	0.245894	0.24849
0.246818	0.230062	0.230726	0.237336	0.241137	0.245047	0.24601	0.248511
0.246827	0.230072	0.230905	0.237391	0.241184	0.245048	0.246115	0.248534
0.24684	0.230121	0.230988	0.237427	0.241233	0.245211	0.246141	0.248569
0.246856	0.23014	0.231189	0.237449	0.241242	0.245239	0.24615	0.248569
0.24686	0.230186	0.231195	0.237472	0.24126	0.245242	0.24615	0.248584
0.246885	0.230188	0.23128	0.237571	0.241268	0.245291	0.246198	0.248667
0.246901	0.230211	0.231336	0.237677	0.241324	0.245296	0.246237	0.248688
0.247078	0.230263	0.231403	0.237681	0.241336	0.24531	0.246275	0.248771
0.24709	0.230349	0.231414	0.237915	0.241367	0.245347	0.246295	0.248807
0.247102	0.230418	0.231448	0.238013	0.241368	0.24546	0.246368	0.248859
0.247114	0.230473	0.23147	0.23807	0.241411	0.245508	0.246458	0.248863
0.247139	0.23053	0.231484	0.238089	0.241446	0.245524	0.246532	0.24912
0.247276	0.230556	0.231595	0.238184	0.241619	0.24554	0.246565	0.249153
0.247316	0.230621	0.231597	0.238214	0.241653	0.24563	0.246612	0.249296
0.247352	0.230665	0.231614	0.238224	0.241809	0.245712	0.246624	0.249304
0.247437	0.230726	0.231649	0.23826	0.24182	0.245753	0.246684	0.249411
0.247462	0.230774	0.231651	0.238315	0.241942	0.245802	0.246753	0.249416
0.247511	0.230815	0.231696	0.238369	0.242075	0.245827	0.246754	0.24944
0.247518	0.230846	0.2317	0.238611	0.242098	0.245852	0.246782	0.249459
0.247532	0.23085	0.231737	0.238638	0.242118	0.245991	0.24686	0.249504
0.247534	0.230965	0.231846	0.238652	0.24212	0.246013	0.246885	0.249532
0.247537	0.230998	0.231853	0.238698	0.242138	0.246031	0.246901	0.249538
0.247565	0.231	0.231931	0.238782	0.242199	0.246052	0.246915	0.249599
0.247574	0.231058	0.231995	0.238881	0.242358	0.246119	0.246921	0.249611
0.247574	0.231089	0.232048	0.238907	0.242412	0.246148	0.247012	0.249638
0.247592	0.231113	0.232163	0.23896	0.242423	0.246283	0.24702	0.249641
0.247597	0.231126	0.232197	0.238961	0.242446	0.246392	0.247021	0.249649
0.247669	0.23113	0.232309	0.239064	0.242457	0.246609	0.247122	0.249693
0.24767	0.231131	0.23239	0.239064	0.24248	0.24693	0.247135	0.249727
0.247673	0.231148	0.232395	0.239068	0.242674	0.246934	0.24715	0.249955
0.247721	0.231196	0.232411	0.239113	0.242686	0.24705	0.247226	0.250048
0.247805	0.231198	0.232422	0.239138	0.242687	0.247108	0.247261	0.250079
0.247831	0.231223	0.232433	0.239171	0.242728	0.247238	0.247313	0.250168
0.247878	0.231252	0.232449	0.239233	0.242861	0.247259	0.247357	0.250199
0.247908	0.231289	0.232581	0.239247	0.242928	0.247263	0.247418	0.250212
0.24794	0.231296	0.232672	0.239296	0.243021	0.247274	0.247443	0.250245
0.247988	0.23133	0.232712	0.239353	0.243027	0.247294	0.247488	0.250296
0.248	0.231336	0.232754	0.239403	0.243062	0.247314	0.247492	0.250423
0.248001	0.231352	0.232784	0.239444	0.243086	0.247315	0.247494	0.250477
0.248009	0.231353	0.232896	0.239447	0.243102	0.247396	0.247497	0.250582
0.248016	0.231359	0.233097	0.239464	0.243155	0.247459	0.247618	0.250664
0.248029	0.231362	0.233121	0.239508	0.243166	0.247498	0.247714	0.25069
0.248205	0.231365	0.233173	0.239644	0.243197	0.247552	0.247744	0.250803
0.248211	0.231376	0.233191	0.239645	0.243223	0.247657	0.247746	0.250845
0.248253	0.231438	0.233244	0.23965	0.243255	0.24766	0.247826	0.250929
0.248343	0.231448	0.233293	0.23973	0.243256	0.247662	0.247827	0.250947
0.248344	0.231451	0.233341	0.239756	0.243287	0.247716	0.247854	0.251008
0.248349	0.231472	0.233359	0.239762	0.243305	0.247716	0.247973	0.251022
0.248409	0.231523	0.23345	0.239776	0.243317	0.247791	0.247992	0.251022
0.248433	0.231566	0.233479	0.23988	0.24338	0.247813	0.248021	0.251032
0.248568	0.231621	0.23362	0.239908	0.243397	0.247886	0.248128	0.251036
0.248581	0.231625	0.233638	0.23992	0.243434	0.247923	0.248188	0.25104
0.248592	0.231634	0.233728	0.240119	0.243489	0.247925	0.248236	0.251042
0.248622	0.231675	0.233859	0.24015	0.243601	0.248009	0.248283	0.25108
0.248726	0.231685	0.233869	0.240151	0.243677	0.248026	0.248307	0.251132
0.248744	0.231703	0.233874	0.240212	0.243686	0.248163	0.248324	0.251188
0.248769	0.231706	0.234005	0.240249	0.24373	0.248206	0.248513	0.251204
0.24881	0.231718	0.234015	0.240318	0.243793	0.248252	0.248544	0.251238
0.248814	0.231737	0.234052	0.240351	0.243875	0.248268	0.248559	0.251299
0.248818	0.23174	0.234076	0.240366	0.244004	0.248318	0.248565	0.2513
0.248878	0.23176	0.234163	0.240493	0.244077	0.248321	0.248615	0.251318
0.248888	0.231767	0.234166	0.240542	0.244102	0.248463	0.248682	0.251441
0.248888	0.231769	0.234201	0.240575	0.244194	0.248522	0.248785	0.251499
0.248915	0.231776	0.234291	0.240584	0.244247	0.248538	0.248786	0.251557
0.248992	0.231788	0.234368	0.240665	0.244283	0.248593	0.248826	0.25156
0.249008	0.23179	0.234374	0.240692	0.244367	0.248641	0.248875	0.251565
0.249043	0.231798	0.234529	0.240706	0.244421	0.24873	0.24896	0.251591
0.249044	0.23185	0.234579	0.240726	0.244535	0.248855	0.248962	0.251616
0.249058	0.231869	0.234604	0.240931	0.244627	0.248934	0.248979	0.251707
0.24908	0.231889	0.234669	0.241059	0.244637	0.24894	0.248997	0.25181
0.249104	0.231894	0.234804	0.241066	0.244731	0.248994	0.249083	0.25183
0.249112	0.231934	0.234879	0.241147	0.244774	0.24904	0.249196	0.252095
0.249116	0.231958	0.2349	0.241203	0.244851	0.249068	0.249319	0.252118
0.249122	0.23196	0.234966	0.241226	0.244855	0.249145	0.249352	0.252157
0.249132	0.231984	0.234967	0.241229	0.244857	0.249147	0.249365	0.252177
0.249156	0.231993	0.235009	0.24124	0.244955	0.249186	0.249377	0.252201
0.249156	0.232012	0.235023	0.241314	0.244955	0.249203	0.24946	0.252201
0.24917	0.232024	0.235323	0.24133	0.244956	0.249295	0.249494	0.252206
0.249186	0.232065	0.23567	0.241433	0.245065	0.249438	0.249517	0.252222
0.249221	0.232085	0.235673	0.241443	0.245073	0.249444	0.249538	0.252296
0.249243	0.23211	0.235718	0.241536	0.245103	0.249501	0.249605	0.252306
0.249256	0.232125	0.235725	0.241538	0.245116	0.249505	0.249605	0.252314
0.249266	0.232152	0.235772	0.241629	0.245407	0.249575	0.249669	0.252383
0.249504	0.232193	0.235927	0.241864	0.245413	0.249605	0.249677	0.252389
0.24961	0.232197	0.235966	0.24189	0.245418	0.249721	0.249699	0.252517
0.249641	0.232203	0.236021	0.241899	0.245463	0.249789	0.24972	0.252525
0.249642	0.232206	0.236143	0.242009	0.245539	0.24996	0.249763	0.252552
0.249683	0.23222	0.236158	0.242054	0.245741	0.249999	0.24988	0.252668
0.249718	0.232352	0.236348	0.242203	0.245746	0.250067	0.249908	0.252731
0.249765	0.232361	0.236369	0.24227	0.245835	0.250087	0.250118	0.252735
0.249768	0.232399	0.236383	0.24231	0.245911	0.250111	0.25012	0.2528
0.249792	0.23241	0.236464	0.242462	0.245975	0.250249	0.250196	0.252807
0.249794	0.232418	0.236464	0.242492	0.245994	0.250257	0.250213	0.252863
0.249803	0.232449	0.236587	0.242528	0.246021	0.250257	0.250337	0.252872
0.249918	0.232457	0.236638	0.242546	0.246057	0.250316	0.250378	0.252896
0.249942	0.232548	0.236684	0.242608	0.246109	0.250355	0.250397	0.252903
0.249945	0.232568	0.236701	0.242763	0.24625	0.250377	0.25046	0.252941
0.249953	0.232579	0.236768	0.242784	0.246391	0.250433	0.250473	0.252985
0.250001	0.232619	0.236853	0.242863	0.246469	0.250451	0.250481	0.252996
0.250018	0.232668	0.236917	0.242897	0.246612	0.250463	0.250628	0.25301
0.250027	0.232676	0.236922	0.242957	0.246662	0.250493	0.250686	0.253028
0.250027	0.232704	0.236957	0.242981	0.246779	0.250519	0.250717	0.25309
0.250072	0.232726	0.237046	0.243098	0.246783	0.250521	0.250744	0.25311
0.250092	0.232739	0.237107	0.243104	0.24688	0.250584	0.250837	0.253138
0.250144	0.232781	0.237114	0.243108	0.246888	0.250635	0.250858	0.253198
0.250183	0.232857	0.237126	0.24318	0.247015	0.250658	0.25089	0.253215
0.250192	0.232868	0.237143	0.243181	0.247059	0.250684	0.250987	0.253241
0.250319	0.232873	0.237162	0.243219	0.247136	0.250905	0.250989	0.253338
0.250383	0.232913	0.237213	0.243227	0.247175	0.250994	0.251116	0.253371
0.250422	0.232922	0.237214	0.243356	0.247253	0.251053	0.251163	0.253382
0.250428	0.232939	0.237284	0.243492	0.247263	0.251086	0.251318	0.253397
0.25045	0.232987	0.237287	0.243523	0.247347	0.251113	0.251417	0.253415
0.250567	0.233032	0.237317	0.243558	0.247348	0.251136	0.251512	0.253434
0.2506	0.23304	0.237365	0.243654	0.247375	0.251191	0.251516	0.253518
0.250619	0.23305	0.237405	0.243804	0.247442	0.251293	0.251538	0.25358
0.250627	0.233067	0.237474	0.243931	0.247459	0.251297	0.251577	0.253625
0.250628	0.233142	0.237507	0.243936	0.247523	0.251416	0.251598	0.253654
0.250629	0.233165	0.237528	0.244137	0.247602	0.251426	0.251622	0.253694
0.250634	0.233208	0.237625	0.244151	0.247668	0.251513	0.251639	0.253739
0.250698	0.233227	0.23773	0.244407	0.247777	0.25157	0.251639	0.253773
0.250698	0.233231	0.237863	0.244408	0.24778	0.251573	0.251646	0.253775
0.250736	0.233234	0.237881	0.244411	0.247827	0.251579	0.251727	0.253778
0.25075	0.233252	0.237897	0.244445	0.248014	0.251579	0.251863	0.253805
0.250752	0.233269	0.237915	0.244462	0.248028	0.251672	0.252079	0.25398
0.250775	0.233272	0.237991	0.244474	0.248056	0.251789	0.252197	0.254162
0.250784	0.233278	0.238047	0.244525	0.248062	0.251794	0.252229	0.254245
0.250793	0.233292	0.238113	0.244543	0.248095	0.251809	0.2523	0.254261
0.250833	0.233311	0.238117	0.244557	0.248099	0.251833	0.252308	0.254273
0.25084	0.233372	0.238221	0.244559	0.248101	0.251835	0.252315	0.254364
0.250872	0.23349	0.238268	0.244566	0.248126	0.251888	0.252347	0.254393
0.250917	0.233524	0.238319	0.24461	0.248153	0.251907	0.252362	0.254419
0.250919	0.233586	0.23832	0.2447	0.248155	0.251918	0.252427	0.254473
0.250949	0.233612	0.238365	0.244904	0.248166	0.251988	0.252436	0.254522
0.250987	0.233617	0.238443	0.244928	0.248179	0.25202	0.252437	0.254544
0.250998	0.233663	0.238447	0.245037	0.248196	0.252023	0.252473	0.254548
0.25106	0.233686	0.238502	0.245157	0.248219	0.252055	0.252495	0.254561
0.251063	0.23372	0.238544	0.245171	0.248338	0.252117	0.252599	0.254571
0.251072	0.233757	0.238642	0.245232	0.248344	0.25213	0.252611	0.254592
0.251194	0.233775	0.238691	0.24527	0.248509	0.252213	0.252649	0.254612
0.251326	0.233833	0.238743	0.245296	0.248646	0.252485	0.252729	0.254648
0.251629	0.233918	0.238744	0.245499	0.248673	0.252564	0.252741	0.254668
0.251702	0.23398	0.238749	0.245652	0.248783	0.252707	0.252753	0.254719
0.251763	0.234012	0.238752	0.245706	0.248891	0.252722	0.252805	0.254744
0.25183	0.234024	0.238752	0.245733	0.248938	0.252724	0.252823	0.254755
0.251869	0.234032	0.238931	0.245747	0.248956	0.252792	0.252897	0.254756
0.252092	0.23409	0.239015	0.245749	0.249009	0.252793	0.253006	0.254845
0.252137	0.234114	0.239072	0.245812	0.249077	0.2528	0.253007	0.254931
0.252195	0.234193	0.239118	0.245815	0.249116	0.252859	0.253013	0.255111
0.252432	0.234208	0.239291	0.246	0.249136	0.252895	0.253029	0.255133
0.252445	0.234249	0.239298	0.24603	0.249155	0.25294	0.253139	0.255135
0.252454	0.234266	0.239386	0.246056	0.249274	0.252947	0.253165	0.255191
0.252487	0.234474	0.239504	0.246059	0.249368	0.252961	0.253205	0.255208
0.252602	0.23453	0.239522	0.246107	0.249369	0.25302	0.25342	0.255218
0.252733	0.23457	0.239534	0.246109	0.249414	0.253047	0.253429	0.255301
0.252791	0.234571	0.239552	0.246127	0.249617	0.253114	0.253463	0.255445
0.252798	0.234571	0.239583	0.24616	0.249663	0.253161	0.253631	0.255461
0.252815	0.234575	0.23959	0.246164	0.249811	0.253164	0.253631	0.255509
0.252822	0.234582	0.239715	0.246256	0.249865	0.253209	0.25364	0.255608
0.252832	0.234623	0.239737	0.246285	0.250002	0.253235	0.253671	0.255631
0.252843	0.234676	0.23982	0.246301	0.250032	0.253243	0.253671	0.255654
0.252926	0.234679	0.239869	0.246335	0.250066	0.253351	0.253716	0.25568
0.252948	0.234683	0.239926	0.246374	0.250103	0.25336	0.25372	0.255717
0.253065	0.234808	0.239939	0.246377	0.250163	0.253374	0.253761	0.255718
0.253107	0.234823	0.239956	0.246391	0.250201	0.253383	0.253837	0.25578
0.253148	0.234848	0.239987	0.246468	0.250258	0.253401	0.253856	0.255811
0.253161	0.234915	0.240006	0.246494	0.250281	0.253425	0.253919	0.25583
0.253163	0.234924	0.24002	0.246501	0.250282	0.25344	0.253934	0.255919
0.25319	0.234961	0.240044	0.246547	0.250394	0.253526	0.253987	0.255929
0.253237	0.235082	0.240193	0.246708	0.250417	0.253576	0.253989	0.255947
0.253372	0.235105	0.240217	0.246712	0.250437	0.253606	0.254051	0.256017
0.253383	0.235117	0.240249	0.24676	0.250474	0.25371	0.254156	0.256068
0.253448	0.235204	0.24027	0.246788	0.250498	0.253773	0.254161	0.256088
0.253459	0.235219	0.240273	0.24682	0.250513	0.253818	0.254173	0.256095
0.253468	0.235307	0.24037	0.246838	0.250531	0.253862	0.254189	0.256146
0.253587	0.235336	0.240413	0.246864	0.250553	0.253883	0.254291	0.256206
0.253608	0.235343	0.240483	0.246911	0.250674	0.253961	0.254319	0.256238
0.253726	0.235382	0.240546	0.246955	0.250715	0.254086	0.254405	0.256305
0.253819	0.235395	0.24055	0.246981	0.250798	0.254093	0.254415	0.256339
0.253868	0.235484	0.240594	0.24704	0.250801	0.25411	0.254454	0.256417
0.253919	0.235485	0.240622	0.247095	0.250855	0.254133	0.254458	0.256528
0.253975	0.235487	0.240651	0.247101	0.250965	0.254136	0.25447	0.25661
0.253992	0.235517	0.240679	0.247177	0.251008	0.25417	0.254531	0.256632
0.254007	0.235519	0.240706	0.247242	0.251035	0.254192	0.254551	0.256725
0.254014	0.23558	0.240726	0.247242	0.251042	0.25421	0.254575	0.256875
0.254014	0.235591	0.240757	0.247282	0.251071	0.254218	0.254642	0.256904
0.254036	0.235667	0.240781	0.24729	0.251192	0.25429	0.254654	0.256912
0.254037	0.235668	0.240809	0.247346	0.251195	0.254298	0.254684	0.256947
0.254045	0.235745	0.240855	0.247362	0.251219	0.254348	0.254689	0.256981
0.254076	0.23577	0.240875	0.247384	0.251238	0.254384	0.254694	0.257027
0.254103	0.235851	0.24092	0.247429	0.251368	0.254432	0.254708	0.25713
0.254121	0.235869	0.240991	0.24743	0.251479	0.254449	0.254732	0.257192
0.254122	0.23588	0.240996	0.24746	0.251503	0.254525	0.254738	0.257239
0.254126	0.236074	0.241006	0.247504	0.25153	0.254561	0.254774	0.257256
0.254169	0.236077	0.241035	0.247528	0.251546	0.254567	0.254855	0.257363
0.254186	0.236145	0.241063	0.247546	0.251604	0.254597	0.254875	0.257372
0.254295	0.236147	0.241142	0.24755	0.251655	0.254676	0.254919	0.257423
0.25441	0.23615	0.241154	0.247588	0.251673	0.254711	0.255058	0.257481
0.254417	0.236265	0.241278	0.247647	0.251697	0.254765	0.255078	0.257511
0.254457	0.236286	0.241281	0.24767	0.251721	0.254878	0.255143	0.257548
0.254461	0.236302	0.241306	0.247784	0.251768	0.255104	0.255177	0.257623
0.254464	0.236309	0.241322	0.247827	0.251781	0.255131	0.255207	0.25766
0.254537	0.236309	0.241372	0.247929	0.251821	0.255166	0.255235	0.257666
0.254585	0.236324	0.241409	0.24801	0.251848	0.255194	0.25525	0.257698
0.254646	0.236412	0.241421	0.248066	0.251913	0.255267	0.255266	0.257702
0.255095	0.236471	0.241466	0.248131	0.251925	0.255346	0.2553	0.257769
0.255128	0.236578	0.241466	0.248131	0.251936	0.255375	0.255312	0.257837
0.255154	0.236593	0.241468	0.248163	0.252039	0.255391	0.255313	0.257849
0.255187	0.236656	0.241532	0.24819	0.252088	0.255414	0.255385	0.257862
0.255318	0.236674	0.241547	0.248206	0.252136	0.255437	0.255408	0.257884
0.255329	0.236717	0.241606	0.248234	0.252143	0.255443	0.255459	0.257925
0.255416	0.236729	0.241726	0.248258	0.252151	0.255624	0.255473	0.257992
0.255486	0.23675	0.24175	0.24826	0.252185	0.255718	0.255544	0.258003
0.25549	0.236923	0.241772	0.248266	0.252257	0.255736	0.255579	0.258095
0.255522	0.236952	0.241787	0.248348	0.252286	0.255739	0.255599	0.258112
0.255585	0.236974	0.241822	0.248372	0.252522	0.255798	0.255606	0.258112
0.255606	0.237023	0.241914	0.248445	0.252552	0.255813	0.255643	0.258125
0.255609	0.237048	0.241936	0.248468	0.252592	0.255896	0.255655	0.258187
0.255633	0.237129	0.241994	0.248597	0.252627	0.255916	0.255694	0.258254
0.255633	0.237164	0.242013	0.248649	0.25268	0.256024	0.255718	0.258302
0.25569	0.237202	0.242039	0.248686	0.252801	0.25606	0.255723	0.258305
0.255707	0.237214	0.242059	0.248768	0.252873	0.256069	0.25578	0.258311
0.255728	0.237277	0.242067	0.248985	0.252896	0.256105	0.255892	0.258322
0.25578	0.237296	0.242071	0.248998	0.252906	0.256123	0.255913	0.258337
0.25586	0.23741	0.242078	0.249033	0.252969	0.256134	0.255953	0.258371
0.255863	0.237433	0.242095	0.249048	0.253047	0.256212	0.256033	0.258395
0.255867	0.23745	0.242106	0.249062	0.253106	0.256218	0.25604	0.258491
0.255894	0.23749	0.24212	0.249167	0.253135	0.256289	0.256042	0.258504
0.255901	0.237539	0.242218	0.2492	0.253235	0.256362	0.25605	0.258551
0.255913	0.237559	0.242283	0.249243	0.253282	0.256491	0.256147	0.258554
0.255956	0.237655	0.242301	0.249287	0.253369	0.256584	0.256166	0.258565
0.25602	0.237682	0.242302	0.2493	0.253391	0.256647	0.25625	0.258569
0.256021	0.237701	0.242325	0.249314	0.253431	0.256682	0.256256	0.258719
0.256041	0.237712	0.242575	0.249352	0.253481	0.256689	0.256259	0.258834
0.256042	0.237725	0.24261	0.249412	0.253486	0.256697	0.256264	0.258848
0.256055	0.23774	0.242714	0.24947	0.253498	0.256699	0.25631	0.258848
0.256076	0.237742	0.242718	0.249494	0.253527	0.256702	0.256353	0.258901
0.256093	0.23779	0.242974	0.24951	0.253625	0.25672	0.256382	0.259049
0.256191	0.237899	0.243009	0.249512	0.253636	0.256731	0.256401	0.259192
0.25634	0.23793	0.243009	0.249515	0.25369	0.256784	0.25649	0.259232
0.256341	0.238014	0.243025	0.249535	0.253706	0.256945	0.256498	0.259276
0.256395	0.238054	0.243097	0.249973	0.253736	0.25696	0.256556	0.259277
0.256427	0.238063	0.243164	0.250027	0.254042	0.256963	0.256628	0.259368
0.256432	0.238064	0.243172	0.250061	0.254064	0.257019	0.256664	0.259519
0.256469	0.23813	0.243173	0.250106	0.254074	0.257055	0.2567	0.259554
0.256544	0.238265	0.243211	0.250266	0.254079	0.257059	0.256772	0.259655
0.25655	0.23827	0.243376	0.250289	0.254096	0.257073	0.256991	0.259681
0.256591	0.238281	0.243406	0.250295	0.254098	0.257088	0.256996	0.259683
0.256611	0.238303	0.243425	0.250308	0.25413	0.257207	0.257072	0.259698
0.256721	0.238407	0.243435	0.250393	0.254181	0.2573	0.257113	0.259744
0.256864	0.238461	0.243438	0.250435	0.254224	0.257343	0.257246	0.259769
0.256902	0.238475	0.243448	0.250597	0.25423	0.257348	0.257247	0.259862
0.256983	0.238506	0.243537	0.250642	0.254251	0.257375	0.257252	0.259991
0.256987	0.23854	0.243591	0.250661	0.254264	0.25746	0.257282	0.26001
0.257028	0.238561	0.243626	0.25069	0.254279	0.257472	0.257483	0.260144
0.257029	0.238575	0.243645	0.250728	0.254306	0.25751	0.257563	0.260166
0.257031	0.23865	0.243732	0.250736	0.254585	0.257541	0.257564	0.260167
0.25705	0.238766	0.24376	0.250742	0.254686	0.257627	0.257655	0.260181
0.257065	0.238794	0.243771	0.250754	0.254744	0.257664	0.257705	0.260234
0.257074	0.238816	0.243795	0.250759	0.254784	0.25774	0.257753	0.260319
0.257088	0.238818	0.243822	0.250771	0.254873	0.257781	0.257754	0.26037
0.257159	0.238871	0.243831	0.250937	0.254909	0.257783	0.257756	0.260616
0.257235	0.238884	0.243834	0.251029	0.254973	0.257806	0.257776	0.260639
0.257247	0.23889	0.243961	0.251038	0.2551	0.257826	0.257792	0.260655
0.257248	0.238975	0.244005	0.25136	0.255201	0.257831	0.257819	0.260808
0.257291	0.239071	0.244074	0.251373	0.255262	0.257919	0.257977	0.26086
0.257335	0.239075	0.244081	0.251491	0.255266	0.257951	0.258073	0.260925
0.257356	0.239116	0.244282	0.251499	0.255273	0.25797	0.258074	0.260987
0.257395	0.239159	0.244558	0.25157	0.255433	0.257985	0.258106	0.261092
0.257421	0.239179	0.244564	0.251571	0.255595	0.258021	0.258225	0.261127
0.257449	0.239252	0.244703	0.251655	0.255607	0.258055	0.258245	0.26118
0.257487	0.239261	0.244749	0.25173	0.255664	0.25807	0.258255	0.261205
0.25758	0.239262	0.244757	0.25174	0.255675	0.258146	0.258282	0.261307
0.257702	0.239345	0.244759	0.251794	0.25569	0.258156	0.258339	0.261313
0.257733	0.239358	0.244778	0.252003	0.255695	0.258256	0.25854	0.261353
0.257739	0.239399	0.244781	0.252044	0.255771	0.258459	0.258626	0.261377
0.257851	0.239493	0.244796	0.252139	0.255817	0.258483	0.25867	0.261439
0.257879	0.239572	0.244848	0.252156	0.255853	0.258498	0.258677	0.261473
0.257905	0.239597	0.245026	0.252346	0.255873	0.258765	0.258684	0.261519
0.257924	0.239602	0.245228	0.252361	0.255909	0.258872	0.258698	0.261659
0.257929	0.23963	0.245245	0.252405	0.255929	0.258906	0.258702	0.261683
0.258	0.239694	0.245264	0.252419	0.255976	0.25901	0.258711	0.261706
0.258011	0.239866	0.24529	0.252511	0.256016	0.259091	0.258754	0.261725
0.258028	0.239918	0.245301	0.252541	0.256023	0.259127	0.258824	0.261846
0.2581	0.239974	0.245434	0.25255	0.256085	0.259161	0.258856	0.261863
0.258129	0.240074	0.245439	0.252638	0.256114	0.25934	0.258919	0.261912
0.258162	0.240078	0.24548	0.25271	0.256163	0.259391	0.259017	0.262033
0.258254	0.2401	0.245491	0.252777	0.256174	0.259392	0.259042	0.262043
0.258303	0.240161	0.245508	0.252792	0.256228	0.259415	0.259076	0.262204
0.258327	0.240185	0.245516	0.252801	0.256234	0.259453	0.259079	0.262241
0.258334	0.240198	0.245581	0.252918	0.256247	0.259531	0.259135	0.262322
0.258529	0.24028	0.245593	0.252987	0.256288	0.259558	0.259154	0.262335
0.258643	0.240287	0.245637	0.253014	0.256311	0.259578	0.259161	0.262337
0.258665	0.240288	0.245725	0.25306	0.256312	0.259658	0.259219	0.262395
0.258676	0.240298	0.245727	0.253061	0.25632	0.259721	0.259261	0.262472
0.258762	0.240304	0.245731	0.253088	0.256323	0.259756	0.259336	0.262484
0.258793	0.240307	0.245733	0.253109	0.256405	0.259787	0.259341	0.262643
0.25884	0.240321	0.245871	0.253144	0.256532	0.259816	0.259478	0.262648
0.258865	0.240424	0.24589	0.253164	0.256539	0.259902	0.259508	0.262676
0.258869	0.240475	0.245917	0.253312	0.256562	0.259937	0.259651	0.262738
0.258974	0.240479	0.245999	0.253317	0.256688	0.26003	0.259808	0.262793
0.259035	0.240479	0.246161	0.253369	0.256787	0.260115	0.259851	0.262819
0.259046	0.240526	0.246185	0.253406	0.256897	0.260219	0.259895	0.26284
0.259047	0.240549	0.246269	0.253409	0.256903	0.260288	0.260235	0.262867
0.259085	0.240615	0.246284	0.253435	0.256955	0.260391	0.260279	0.262878
0.259138	0.240712	0.246294	0.253477	0.25697	0.260394	0.26032	0.262888
0.259191	0.240808	0.24631	0.253611	0.257	0.260396	0.260366	0.262925
0.259442	0.240872	0.246469	0.253755	0.257079	0.260401	0.260413	0.26305
0.259479	0.240993	0.246472	0.25388	0.257093	0.260503	0.260448	0.26308
0.25954	0.241013	0.246495	0.253906	0.257108	0.260508	0.260504	0.263156
0.259568	0.241101	0.246515	0.253953	0.257141	0.260512	0.260588	0.263208
0.259584	0.241106	0.246542	0.254052	0.257213	0.260543	0.260617	0.263243
0.259636	0.241123	0.246651	0.254088	0.257233	0.260628	0.260626	0.263263
0.259701	0.241176	0.246679	0.254117	0.257279	0.260695	0.260809	0.263274
0.259732	0.24122	0.246767	0.254209	0.257289	0.26072	0.260814	0.263277
0.259886	0.241236	0.246848	0.254495	0.257341	0.260737	0.260834	0.263309
0.259894	0.241312	0.246865	0.254683	0.257399	0.260829	0.26086	0.263415
0.260006	0.241341	0.246893	0.254747	0.25743	0.260858	0.260886	0.263449
0.260083	0.24139	0.246924	0.254755	0.257431	0.260861	0.260889	0.263482
0.260093	0.241448	0.246961	0.25486	0.257433	0.260863	0.260928	0.263503
0.260292	0.241465	0.247051	0.25487	0.257446	0.260931	0.260954	0.263527
0.260349	0.241484	0.247112	0.254946	0.257452	0.260949	0.260973	0.263643
0.260352	0.241522	0.247202	0.25495	0.25753	0.26101	0.261071	0.263664
0.260381	0.24153	0.247213	0.254961	0.257541	0.261033	0.261115	0.263706
0.260415	0.241627	0.247278	0.254996	0.257696	0.261063	0.261134	0.263719
0.260554	0.241674	0.247534	0.255116	0.257703	0.261101	0.26117	0.263758
0.260602	0.241741	0.247551	0.255128	0.257706	0.261102	0.261221	0.263906
0.260627	0.241751	0.247639	0.255129	0.257999	0.261138	0.261255	0.263912
0.260651	0.241751	0.247642	0.255171	0.258044	0.261207	0.261261	0.263965
0.260686	0.241764	0.247667	0.255194	0.258075	0.261311	0.261268	0.263967
0.260705	0.241799	0.247677	0.255247	0.258131	0.261361	0.261284	0.263967
0.260754	0.241859	0.247683	0.255253	0.25814	0.261416	0.261371	0.264002
0.260806	0.242002	0.247734	0.255307	0.25821	0.261444	0.261387	0.264013
0.260832	0.242012	0.247751	0.255308	0.258266	0.261447	0.261427	0.264057
0.260842	0.242069	0.247919	0.255314	0.258287	0.261514	0.261533	0.264068
0.260858	0.242087	0.24797	0.255349	0.258359	0.261519	0.261574	0.264142
0.260934	0.24232	0.248015	0.25535	0.25839	0.26152	0.261591	0.264201
0.261147	0.242351	0.248104	0.255353	0.258488	0.261594	0.261618	0.264266
0.261161	0.242435	0.24815	0.255426	0.258505	0.261637	0.261783	0.264288
0.261166	0.242438	0.248216	0.25552	0.258518	0.261691	0.261831	0.264324
0.261186	0.24245	0.248226	0.255667	0.258588	0.261719	0.261843	0.264325
0.261202	0.242486	0.248259	0.255743	0.258727	0.261804	0.261843	0.264388
0.261221	0.242505	0.248271	0.255859	0.258766	0.261811	0.261868	0.26443
0.261316	0.242652	0.248284	0.256113	0.258843	0.261843	0.261926	0.264475
0.261344	0.242706	0.248315	0.256219	0.258889	0.261846	0.261966	0.264555
0.261362	0.24278	0.248341	0.256219	0.258899	0.261859	0.262079	0.264556
0.261368	0.242861	0.24837	0.256294	0.258924	0.261921	0.262081	0.264646
0.261414	0.242923	0.248409	0.256315	0.258935	0.261962	0.262086	0.264695
0.261468	0.242945	0.24848	0.256389	0.258974	0.262001	0.262089	0.264738
0.261482	0.242955	0.248483	0.256453	0.259011	0.262053	0.262105	0.264791
0.261678	0.24307	0.248511	0.256585	0.259027	0.262085	0.262106	0.264894
0.261762	0.24316	0.248566	0.256727	0.259057	0.262119	0.262222	0.264957
0.261782	0.243241	0.248775	0.25674	0.25906	0.26214	0.262259	0.265046
0.261787	0.243258	0.248782	0.256768	0.259069	0.262146	0.262364	0.265054
0.261796	0.243292	0.248863	0.256796	0.259201	0.262188	0.26237	0.265073
0.261898	0.243297	0.248868	0.256955	0.259203	0.262196	0.262372	0.265153
0.261976	0.243304	0.248886	0.256958	0.259215	0.262271	0.262453	0.265178
0.262004	0.243322	0.248901	0.257045	0.259489	0.262332	0.262453	0.265198
0.262028	0.243324	0.24894	0.257061	0.259578	0.262386	0.262504	0.265209
0.262089	0.243367	0.249019	0.257086	0.259582	0.262406	0.262509	0.265216
0.262105	0.243391	0.249022	0.257129	0.259624	0.26251	0.262547	0.265277
0.26215	0.243497	0.249031	0.257178	0.25966	0.262513	0.262572	0.265304
0.262194	0.243534	0.249076	0.257192	0.259792	0.262538	0.262592	0.265378
0.262331	0.243538	0.249226	0.257206	0.259801	0.262565	0.262648	0.265475
0.262345	0.24357	0.249229	0.257292	0.259817	0.262572	0.262725	0.265526
0.262475	0.243571	0.249294	0.257343	0.259827	0.262686	0.262772	0.265545
0.26251	0.243639	0.249393	0.257424	0.259834	0.262766	0.262858	0.265584
0.262547	0.243687	0.249507	0.257537	0.259834	0.262773	0.262898	0.26564
0.262568	0.24378	0.249624	0.257633	0.259855	0.262787	0.262904	0.265694
0.262583	0.243791	0.249627	0.257652	0.259861	0.262852	0.262914	0.265718
0.262601	0.243831	0.249701	0.257669	0.260019	0.262888	0.262941	0.265753
0.262607	0.244337	0.249731	0.257804	0.260095	0.262904	0.263072	0.265855
0.262628	0.244359	0.249748	0.257844	0.260103	0.262997	0.263079	0.265932
0.262672	0.244371	0.249779	0.257851	0.260113	0.263	0.26308	0.265967
0.262685	0.244378	0.249799	0.257894	0.260121	0.263087	0.263111	0.265982
0.262717	0.244387	0.249814	0.257897	0.260226	0.263109	0.263113	0.266002
0.262758	0.244544	0.249867	0.257898	0.26024	0.263143	0.263135	0.266019
0.262869	0.244586	0.249871	0.257923	0.260268	0.263237	0.263143	0.266147
0.26301	0.244658	0.249973	0.25796	0.260297	0.263464	0.263186	0.266176
0.263018	0.244741	0.25008	0.257961	0.260318	0.263482	0.263215	0.266193
0.263019	0.244893	0.250137	0.257993	0.260323	0.263503	0.263257	0.266213
0.263165	0.244918	0.250224	0.258014	0.260423	0.263569	0.263277	0.266243
0.263428	0.244922	0.250281	0.258074	0.260462	0.263685	0.263372	0.266377
0.263444	0.244932	0.250379	0.258099	0.260475	0.263736	0.263395	0.266449
0.263494	0.2451	0.250441	0.258176	0.260524	0.263792	0.263416	0.266601
0.263564	0.24521	0.250517	0.258192	0.260544	0.263814	0.263498	0.266668
0.263582	0.245263	0.250546	0.258198	0.260557	0.263881	0.263578	0.266678
0.263713	0.245282	0.25057	0.258202	0.260573	0.26393	0.263611	0.266679
0.26391	0.24533	0.250571	0.258254	0.260583	0.264084	0.263648	0.266722
0.264019	0.245478	0.250595	0.258355	0.260656	0.264119	0.263664	0.266735
0.264069	0.245526	0.250608	0.25838	0.260728	0.264143	0.26367	0.266879
0.264219	0.245573	0.250696	0.258389	0.260742	0.264297	0.263761	0.266897
0.264246	0.245575	0.250772	0.258391	0.260754	0.26437	0.263765	0.266903
0.26425	0.245584	0.250801	0.258399	0.260791	0.264463	0.263784	0.266913
0.264354	0.245596	0.250807	0.258476	0.260832	0.264591	0.263834	0.266949
0.264415	0.24561	0.250865	0.258501	0.260835	0.264619	0.263858	0.267041
0.264431	0.245629	0.250952	0.258524	0.260849	0.264698	0.263903	0.267046
0.264532	0.245655	0.250969	0.258556	0.260874	0.264721	0.263917	0.267067
0.264536	0.245656	0.250978	0.258602	0.260891	0.264765	0.263967	0.267138
0.264544	0.245657	0.251058	0.258773	0.260937	0.264777	0.263975	0.267177
0.264545	0.245686	0.251088	0.258827	0.26094	0.26483	0.264001	0.267223
0.264565	0.245707	0.251218	0.258867	0.260949	0.264896	0.26401	0.267278
0.264639	0.245751	0.251245	0.258869	0.260981	0.264919	0.264046	0.267284
0.264688	0.245787	0.251284	0.258902	0.260997	0.264959	0.264086	0.267317
0.264759	0.245827	0.2513	0.258924	0.261024	0.264961	0.2642	0.267317
0.265049	0.24583	0.251366	0.258944	0.261066	0.264965	0.264221	0.267369
0.265104	0.245874	0.251382	0.258978	0.26129	0.26499	0.264333	0.267466
0.265137	0.245991	0.251496	0.25905	0.261295	0.265037	0.264408	0.267511
0.265153	0.246029	0.251647	0.259128	0.261325	0.26509	0.264457	0.267524
0.265297	0.246038	0.25177	0.259192	0.261381	0.265143	0.2645	0.267594
0.265351	0.246146	0.251812	0.259256	0.261381	0.265195	0.264504	0.267609
0.265376	0.246196	0.251843	0.259257	0.261604	0.265234	0.264605	0.267613
0.265491	0.24629	0.252061	0.259313	0.261617	0.265271	0.264629	0.267654
0.265559	0.246323	0.252079	0.259322	0.261656	0.265381	0.264633	0.267707
0.265575	0.246409	0.252091	0.259471	0.261729	0.265603	0.264688	0.267721
0.265688	0.246488	0.252125	0.259552	0.261762	0.26566	0.264694	0.267789
0.265696	0.24654	0.252136	0.259571	0.261785	0.26573	0.264711	0.267938
0.265703	0.246542	0.252154	0.25965	0.261847	0.265785	0.264882	0.268084
0.265804	0.24656	0.252167	0.259816	0.261852	0.265795	0.264979	0.268119
0.265824	0.246608	0.252176	0.259884	0.261856	0.26585	0.265045	0.268145
0.265912	0.246658	0.252186	0.259917	0.261864	0.265885	0.265188	0.268153
0.266005	0.246669	0.252285	0.259987	0.261907	0.265908	0.265207	0.268229
0.26606	0.246734	0.25247	0.260058	0.261921	0.265928	0.26525	0.268233
0.266151	0.24679	0.252569	0.2601	0.26195	0.265987	0.265311	0.268245
0.266162	0.246826	0.252601	0.260103	0.261971	0.266043	0.265349	0.2683
0.266205	0.246831	0.252651	0.260131	0.262097	0.266074	0.265368	0.268315
0.266231	0.246935	0.252657	0.260166	0.262186	0.266093	0.265395	0.268373
0.266238	0.247003	0.252665	0.260173	0.262225	0.266113	0.265489	0.268467
0.266373	0.247068	0.252694	0.26022	0.262257	0.266115	0.265526	0.268478
0.266392	0.247075	0.252737	0.260224	0.262265	0.266117	0.265561	0.268485
0.266762	0.247105	0.252805	0.260536	0.262341	0.266139	0.265569	0.26849
0.266818	0.247197	0.252841	0.260563	0.262365	0.266273	0.26565	0.268538
0.266839	0.247254	0.252854	0.26063	0.262556	0.266296	0.265831	0.268562
0.266931	0.247261	0.252859	0.260665	0.262562	0.266317	0.265887	0.26863
0.26697	0.247278	0.252872	0.260746	0.26268	0.266343	0.265949	0.268689
0.266984	0.247281	0.252908	0.260772	0.26282	0.266394	0.265955	0.268689
0.267085	0.247355	0.252975	0.260853	0.262832	0.266508	0.265963	0.26871
0.267106	0.247367	0.253017	0.260883	0.262903	0.266583	0.266016	0.268722
0.267211	0.247499	0.253026	0.260886	0.26291	0.266714	0.266033	0.26874
0.267288	0.247566	0.253043	0.26089	0.262929	0.266762	0.266149	0.268807
0.267389	0.247616	0.253146	0.260965	0.263075	0.266813	0.266165	0.268868
0.267416	0.247673	0.253198	0.261	0.263124	0.266845	0.266203	0.268873
0.26745	0.247752	0.253199	0.261024	0.263127	0.26685	0.266258	0.268898
0.267566	0.247827	0.253296	0.26108	0.263144	0.266936	0.266277	0.268951
0.267623	0.248078	0.253319	0.261086	0.263163	0.267071	0.2663	0.268964
0.267637	0.248081	0.253326	0.261193	0.263327	0.267137	0.266373	0.268993
0.267666	0.248117	0.253398	0.261265	0.263375	0.267167	0.266376	0.269008
0.26772	0.248306	0.253426	0.26131	0.263419	0.267309	0.266387	0.269066
0.267768	0.24833	0.253474	0.261341	0.26344	0.267465	0.266397	0.269096
0.267769	0.248383	0.253535	0.26138	0.263444	0.267466	0.2664	0.269174
0.26777	0.248653	0.253537	0.261382	0.263449	0.267536	0.266503	0.269317
0.267951	0.248653	0.253542	0.261394	0.263791	0.26761	0.266538	0.269343
0.267957	0.248688	0.253547	0.261433	0.263838	0.267622	0.266541	0.269365
0.267976	0.248693	0.253559	0.261455	0.263878	0.267668	0.266629	0.269472
0.268003	0.248849	0.253577	0.261456	0.2639	0.267853	0.266673	0.269488
0.268004	0.248926	0.253794	0.261474	0.26392	0.267903	0.266779	0.269488
0.26809	0.24895	0.253832	0.261559	0.263929	0.267935	0.266794	0.269529
0.268112	0.249006	0.25386	0.261566	0.264026	0.267959	0.266798	0.269533
0.268116	0.24908	0.253861	0.261688	0.26421	0.267985	0.266803	0.269547
0.268141	0.249088	0.253914	0.261724	0.264237	0.268006	0.266888	0.269589
0.26818	0.249123	0.253919	0.261772	0.26426	0.268176	0.26692	0.269629
0.268223	0.24916	0.253981	0.261772	0.264264	0.268178	0.267019	0.26964
0.268327	0.249193	0.254026	0.261775	0.264291	0.268187	0.267052	0.269646
0.268346	0.249254	0.25404	0.261777	0.26444	0.268205	0.267065	0.269653
0.268595	0.249272	0.254086	0.261843	0.264453	0.268253	0.26743	0.269674
0.268604	0.249296	0.254155	0.261871	0.264479	0.268271	0.267458	0.269711
0.268676	0.249405	0.254174	0.261945	0.264492	0.268437	0.267473	0.269726
0.268709	0.249409	0.254185	0.261981	0.26451	0.268468	0.267506	0.269845
0.268724	0.249611	0.254199	0.261984	0.264578	0.268468	0.267506	0.269848
0.268764	0.249793	0.254319	0.262004	0.264583	0.268577	0.267524	0.269858
0.26882	0.249875	0.254412	0.262094	0.26471	0.268609	0.267531	0.269872
0.268924	0.249929	0.254421	0.262111	0.26485	0.268614	0.267568	0.269894
0.268964	0.249984	0.254433	0.262123	0.264976	0.26865	0.267571	0.269897
0.268967	0.249997	0.254462	0.262136	0.264982	0.268748	0.267645	0.269912
0.26904	0.250231	0.254495	0.262196	0.265083	0.26876	0.267748	0.269926
0.269062	0.250298	0.254678	0.26221	0.265096	0.268774	0.267751	0.270088
0.269101	0.250385	0.254682	0.262223	0.265166	0.26878	0.267809	0.270118
0.269113	0.250454	0.254698	0.262225	0.265183	0.268821	0.267822	0.270133
0.269128	0.250495	0.25472	0.262333	0.265193	0.268861	0.267917	0.270226
0.269215	0.250517	0.254722	0.26242	0.265301	0.268875	0.268043	0.270243
0.269303	0.250559	0.25504	0.26243	0.265334	0.268937	0.268071	0.270259
0.269333	0.250719	0.255054	0.262437	0.265478	0.269015	0.268209	0.270322
0.269401	0.250721	0.255138	0.262451	0.265551	0.269047	0.268289	0.270353
0.269429	0.250744	0.255194	0.262453	0.265591	0.269125	0.268399	0.270426
0.269509	0.250758	0.255232	0.262473	0.265598	0.269243	0.268447	0.270439
0.269529	0.250793	0.255259	0.262572	0.265625	0.269254	0.268593	0.270448
0.269564	0.250814	0.255304	0.262599	0.265649	0.269275	0.268627	0.270454
0.269624	0.250834	0.255311	0.262626	0.26574	0.269276	0.268708	0.270466
0.269625	0.250836	0.255338	0.26272	0.265744	0.269294	0.268712	0.270514
0.269665	0.250882	0.255364	0.262805	0.265859	0.269356	0.26873	0.270534
0.269715	0.251014	0.255421	0.262874	0.266019	0.269434	0.268744	0.27058
0.269877	0.251017	0.255435	0.262893	0.266122	0.26946	0.268821	0.270601
0.269914	0.251039	0.255442	0.262911	0.266133	0.269512	0.268829	0.270656
0.270128	0.251061	0.255468	0.262991	0.266177	0.26957	0.268845	0.270664
0.270164	0.251104	0.255531	0.263032	0.266284	0.269673	0.268862	0.270703
0.27023	0.251111	0.255572	0.263119	0.266317	0.26974	0.268955	0.270738
0.270243	0.251125	0.255662	0.263156	0.266387	0.269746	0.268993	0.270741
0.27028	0.251218	0.255801	0.263167	0.266394	0.26977	0.269017	0.270746
0.270291	0.25128	0.255867	0.263176	0.266505	0.269838	0.269058	0.270761
0.270338	0.251287	0.255917	0.263191	0.266541	0.269851	0.269172	0.270815
0.270363	0.2513	0.255917	0.263271	0.266626	0.269861	0.269281	0.270868
0.270461	0.25138	0.256036	0.263455	0.266654	0.269969	0.269281	0.270919
0.270467	0.251385	0.256055	0.263492	0.266683	0.269983	0.269297	0.270965
0.270573	0.25144	0.256105	0.263503	0.266712	0.270027	0.269301	0.271029
0.270616	0.25147	0.256117	0.263522	0.266713	0.270051	0.269382	0.271071
0.270634	0.251474	0.256199	0.263626	0.266832	0.270135	0.26949	0.271138
0.270698	0.251516	0.256228	0.263637	0.266854	0.270189	0.26953	0.27117
[truncated: 5,695 more rows]

## Sheet: Fig. 6 panel g
percent of localizations	cluster length median
10	0.255
20	0.353
33	0.354
50	0.356
66	0.355
80	0.356
90	0.353
100	0.354

## Sheet: Fig. 6 panel h
counts per cluster 2D	counts per cluster 3D	counts per cluster 6 µm scan	counts per cluster 10 µm scan	counts per cluster 2D 10 mm scan sequential
386.183	8	8	8	24
394.618	8	8	8	15
162.054	8	8	8	15
268.909	8	8	8	11
418.274	8	8	8	12
257.145	8	8	8	13
539.343	8	8	8	29
518.182	8	8	8	32
444.928	8	8	8	43
516.88	8	8	8	9
148.212	8	8	8	12
642.835	8	8	8	13
574.063	8	8	8	34
197.897	8	8	8	23
181.206	8	8	8	11
261.25	8	8	8	9
190.032	8	8	8	11
184.732	8	8	8	10
482.821	8	8	8	11
523.106	8	8	8	8
228.829	8	8	8	10
330.185	8	8	8	13
334.507	8	8	8	32
328.581	8	8	8	14
448.902	8	8	8	20
464.094	8	8	8	70
229.357	8	8	8	14
164.554	8	8	8	43
315.872	8	8	8	10
526.046	8	8	8	14
147.422	8	8	8	12
807.87	8	8	8	9
557.74	8	8	8	11
215.705	8	8	8	32
764.339	8	8	8	14
186.684	8	8	8	60
582.939	8	8	8	31
164.445	8	8	8	30
266.863	8	8	8	16
439.863	8	8	8	9
269.518	8	8	8	9
251.341	8	8	8	18
325.399	8	8	8	31
250.497	8	8	8	18
303.193	8	8	8	10
422.028	8	8	8	16
291.657	8	8	8	18
221.011	8	8	8	8
200.551	8	8	8	25
197.258	8	8	8	14
420.296	8	8	8	37
179.861	8	8	8	15
574.216	8	8	8	16
280.506	8	8	8	13
259.221	8	8	8	11
266.637	8	8	8	31
374.323	8	8	8	8
528.264	8	8	8	23
823.646	8	8	8	11
301.965	8	8	8	27
257.687	8	8	8	8
312.368	8	8	8	25
261.224	8	8	8	15
334.676	8	8	8	15
293.875	8	8	8	10
574.414	8	8	8	35
345.713	8	8	8	10
374.449	8	8	8	35
267.659	8	8	8	16
608.104	8	8	8	10
826.222	8	8	8	19
171.48	8	8	8	37
636.378	8	8	8	27
639.076	8	8	8	19
203.351	8	8	8	9
382.365	8	8	8	15
488.432	8	8	8	9
658.756	8	8	8	10
684.786	8	8	8	9
236.942	8	8	8	30
581.973	8	8	8	16
269.971	8	8	8	11
1121.62	8	8	8	22
555.29	8	8	8	16
191.101	8	8	8	11
719.153	8	8	8	10
239.316	9	8	8	53
271.933	9	8	8	13
305.17	9	8	8	19
647.003	9	8	8	10
351.388	9	8	8	10
749.793	9	8	8	14
268.563	9	8	8	34
215.112	9	8	8	26
592.051	9	8	8	9
273.476	9	8	8	9
998.584	9	8	8	9
380.563	9	8	8	12
671.85	9	8	8	9
840.784	9	8	8	21
328.839	9	8	8	8
298.654	9	8	8	13
353.401	9	8	8	11
554.832	9	8	8	11
434.729	9	8	8	12
920.14	9	8	8	12
393.573	9	8	8	14
1557.61	9	8	8	8
587.706	9	8	8	10
642.644	9	8	8	10
741.78	9	8	8	67
1252.02	9	8	8	10
860.418	9	8	8	8
289.722	9	8	8	10
458.138	9	8	8	22
724.176	9	8	8	59
701.21	9	8	8	41
274.217	9	8	8	11
898.869	9	8	8	8
549.803	9	8	8	8
378.277	9	8	8	23
286.877	9	8	8	9
307.429	9	8	8	10
135.921	9	8	8	10
779.542	9	8	8	10
170.392	9	8	8	36
326.256	9	8	8	19
145.931	9	8	8	8
818.075	9	8	8	11
657.739	9	8	8	32
439.749	9	8	8	21
454.589	9	8	8	8
272.147	9	8	8	28
185.674	9	8	8	31
195.227	9	8	8	23
183.813	9	8	8	28
188.411	9	8	8	17
280.935	9	8	8	19
197.784	9	8	8	11
341.632	9	8	8	9
393.714	9	8	8	14
240.581	9	8	8	8
191.339	9	8	8	9
1118.11	9	8	8	13
299.116	9	8	8	30
282.033	9	8	8	47
244.811	9	8	8	9
340.556	9	8	8	9
332.357	9	8	8	11
206.856	9	8	8	23
758.621	9	8	8	11
798.879	9	8	8	18
531.901	9	8	8	23
373.021	9	8	8	32
457.466	9	8	8	8
444.253	9	8	8	16
723.167	9	8	8	12
799.105	9	8	8	15
661.96	9	8	8	10
761.08	9	8	8	11
305.715	9	8	8	10
451.112	9	8	8	38
627.567	9	8	8	22
686.393	9	8	8	8
392.243	9	8	8	16
576.627	9	8	8	10
951.625	9	8	8	12
242.456	10	8	8	10
1125.92	10	8	8	12
191.305	10	8	8	11
167.426	10	8	8	40
419.628	10	8	8	15
453.589	10	8	8	8
617.64	10	8	8	34
322.587	10	8	8	10
367.463	10	8	8	11
121.708	10	8	8	12
336.557	10	8	8	9
412.017	10	8	8	43
186.953	10	8	8	18
144.04	10	8	8	16
	10	8	8	23
	10	8	8	12
	10	8	8	9
	10	8	8	13
	10	8	8	18
	10	8	8	13
	10	8	8	11
	10	8	8	12
	10	8	8	73
	10	8	8	8
	10	8	8	9
	10	8	8	11
	10	8	8	8
	10	8	8	9
	10	8	8	8
	10	8	8	29
	10	8	8	25
	10	8	8	11
	10	8	8	10
	10	8	8	10
	10	8	8	43
	10	8	8	124
	10	8	8	17
	10	8	8	18
	10	8	8	242
	10	8	8	41
	10	8	8	84
	10	8	9	10
	10	8	9	13
	10	8	9	34
	10	8	9	18
	10	8	9	14
	10	8	9	35
	10	8	9	14
	10	8	9	63
	10	8	9	27
	10	8	9	11
	10	8	9	13
	10	8	9	9
	10	8	9	46
	10	8	9	16
	10	8	9	29
	10	8	9	15
	10	8	9	10
	10	8	9	8
	10	8	9	17
	10	8	9	371
	10	8	9	432
	10	8	9	22
	10	8	9	19
	10	8	9	16
	10	8	9	129
	10	8	9	11
	10	8	9	16
	10	8	9	12
	10	8	9	10
	10	8	9	121
	10	8	9	14
	10	8	9	25
	10	8	9	10
	10	8	9	45
	10	8	9	13
	11	8	9	52
	11	8	9	412
	11	8	9	48
	11	8	9	19
	11	8	9	8
	11	8	9	87
	11	8	9	29
	11	8	9	9
	11	8	9	17
	11	8	9	13
	11	8	9	9
	11	8	9	13
	11	8	9	33
	11	8	9	14
	11	8	9	34
	11	8	9	18
	11	8	9	8
	11	8	9	9
	11	8	9	32
	11	8	9	15
	11	8	9	222
	11	8	9	9
	11	8	9	91
	11	8	9	42
	11	8	9	12
	11	8	9	10
	11	8	9	12
	11	8	9	385
	11	8	9	62
	11	8	9	322
	11	8	9	16
	11	8	9	42
	11	8	9	9
	11	8	9	10
	11	8	9	11
	11	8	9	32
	11	8	9	47
	11	8	9	10
	11	8	9	10
	11	8	9	194
	11	8	9	12
	11	8	9	258
	11	8	9	12
	11	8	9	10
	11	8	9	9
	11	8	9	23
	11	9	9	11
	11	9	9	25
	11	9	9	14
	11	9	9	24
	11	9	9	22
	11	9	9	40
	11	9	9	11
	11	9	9	13
	11	9	9	10
	11	9	9	10
	11	9	9	15
	11	9	9	9
	11	9	9	9
	11	9	9	13
	11	9	9	37
	11	9	9	67
	11	9	9	11
	11	9	9	10
	11	9	9	51
	11	9	9	27
	11	9	9	82
	11	9	9	12
	11	9	9	14
	11	9	9	10
	11	9	9	11
	11	9	9	22
	11	9	9	15
	11	9	9	26
	11	9	9	23
	11	9	9	11
	11	9	9	144
	11	9	9	15
	11	9	9	11
	11	9	9	20
	11	9	9	17
	11	9	9	10
	11	9	9	66
	11	9	9	64
	11	9	9	34
	12	9	9	105
	12	9	9	67
	12	9	9	17
	12	9	9	17
	12	9	9	90
	12	9	9	93
	12	9	9	54
	12	9	9	38
	12	9	9	12
	12	9	9	172
	12	9	9	49
	12	9	9	12
	12	9	9	40
	12	9	9	11
	12	9	9	9
	12	9	9	8
	12	9	9	107
	12	9	9	28
	12	9	9	14
	12	9	9	62
	12	9	9	13
	12	9	9	36
	12	9	9	18
	12	9	9	49
	12	9	9	10
	12	9	9	28
	12	9	9	53
	12	9	9	9
	12	9	9	78
	12	9	9	105
	12	9	9	33
	12	9	9	13
	12	9	9	17
	12	9	9	141
	12	9	9	11
	12	9	9	15
	12	9	9	13
	12	9	9	37
	12	9	9	12
	12	9	9	164
	12	9	9	171
	12	9	9	24
	12	9	9	13
	12	9	9	236
	12	9	9	255
	12	9	9	41
	12	9	9	11
	12	9	9	40
	12	9	9	10
	12	9	9	140
	12	9	9	46
	12	9	9	17
	12	9	9	17
	12	9	9	54
	12	9	9	34
	12	9	9	24
	12	9	9	21
	12	9	9	81
	13	9	9	50
	13	9	9	27
	13	9	9	41
	13	9	9	100
	13	9	9	217
	13	9	9	17
	13	9	9	52
	13	9	9	12
	13	9	9	172
	13	9	9	23
	13	9	9	21
	13	9	9	41
	13	9	9	116
	13	9	9	24
	13	9	9	63
	13	9	9	12
	13	9	9	11
	13	9	9	40
	13	9	9	18
	13	9	9	43
	13	9	9	73
	13	9	9	15
	13	9	9	16
	13	9	9	94
	13	9	9	8
	13	9	9	31
	13	9	9	32
	13	9	9	69
	13	9	9	12
	13	9	9	136
	13	9	9	24
	13	9	9	50
	13	9	9	50
	13	9	9	58
	13	9	9	21
	13	9	9	17
	13	9	9	101
	14	9	9	97
	14	9	9	8
	14	9	9	44
	14	9	9	50
	14	9	9	20
	14	9	9	148
	14	9	9	40
	14	9	9	58
	14	9	9	16
	14	9	9	15
	14	9	9	34
	14	9	9	25
	14	9	9	10
	14	9	9	38
	14	9	9	44
	14	9	9	8
	14	9	9	13
	14	9	9	18
	14	9	9	21
	14	9	9	13
	14	9	9	58
	14	9	9	16
	14	9	9	8
	14	9	9	54
	14	9	9	28
	14	9	9	132
	14	9	9	174
	14	9	9	13
	14	9	9	119
	14	9	9	125
	14	9	9	92
	14	9	9	51
	14	9	9	9
	14	9	9	65
	14	9	9	26
	14	9	9	36
	14	9	9	80
	14	9	9	114
	14	9	9	80
	14	9	9	142
	14	9	9	121
	14	9	9	118
	15	9	9	52
	15	9	9	58
	15	9	9	51
	15	9	9	73
	15	9	9	34
	15	9	9	234
	15	9	9	23
	15	9	9	30
	15	9	9	15
	15	9	9	11
	15	9	9	58
	15	9	9	18
	15	9	9	28
	15	9	9	133
	15	9	9	15
	15	9	9	30
	15	9	9	12
	15	9	9	8
	15	9	9	8
	15	9	9	24
	15	9	9	8
	15	9	9	128
	15	9	9	69
	15	9	9	31
	15	9	9	41
	15	9	9	10
	15	9	9	26
	15	9	9	15
	15	9	9	10
	16	9	9	46
	16	9	9	12
	16	9	9	13
	16	9	9	172
	16	9	9	38
	16	9	9	25
	16	9	9	28
	16	9	9	16
	16	9	9	52
	16	9	9	8
	16	9	9	91
	16	9	9	93
	16	9	9	14
	16	9	9	24
	16	9	9	9
	16	9	9	32
	16	9	9	22
	16	9	9	18
	16	9	9	9
	16	9	9	53
	16	9	9	23
	16	9	9	19
	16	9	9	29
	16	9	9	16
	16	9	9	166
	16	9	9	47
	16	9	9	9
	16	9	9	156
	16	9	9	10
	16	9	9	62
	16	9	9	59
	16	9	9	11
	17	9	9	28
	17	9	9	11
	17	9	9	19
	17	9	9	20
	17	9	9	12
	17	9	9	62
	17	9	9	16
	17	9	9	54
	17	9	9	78
	17	9	9	24
	17	9	9	66
	17	9	9	30
	17	9	9	42
	17	9	9	44
	17	9	9	13
	17	9	9	12
	17	9	9	82
	17	9	9	82
	17	9	9	15
	17	9	9	23
	17	9	9	110
	17	9	9	9
	17	9	9	8
	17	9	9	13
	17	9	9	22
	17	9	9	21
	17	9	9	13
	17	9	9	38
	17	9	9	42
	17	9	9	8
	17	9	9	146
	18	9	9	8
	18	9	9	20
	18	9	9	22
	18	9	9	19
	18	9	9	9
	18	9	9	11
	18	9	9	243
	18	9	9	12
	18	9	9	14
	18	9	9	13
	18	9	9	16
	18	9	9	13
	18	9	9	17
	18	9	9	13
	18	9	9	17
	18	9	9	83
	18	9	9	76
	18	9	9	16
	18	9	9	52
	18	9	9	88
	18	9	9	35
	18	9	9	88
	18	9	9	18
	18	9	9	339
	18	9	9	11
	18	9	9	10
	18	9	9	59
	18	9	9	110
	18	9	9	12
	18	9	9	60
	19	9	9	94
	19	9	9	27
	19	9	9	21
	19	9	9	33
	19	9	9	24
	19	9	9	18
	19	9	9	11
	19	9	9	29
	19	9	9	15
	19	9	9	10
	19	9	9	82
	19	9	9	9
	19	9	9	9
	19	9	9	9
	19	9	9	14
	19	9	9	20
	19	9	9	15
	19	9	9	13
	19	9	9	38
	19	9	9	82
	19	9	9	11
	19	9	9	141
	19	9	9	25
	19	9	9	89
	20	9	9	22
	20	9	9	17
	20	9	9	162
	20	9	9	67
	20	9	9	65
	20	9	9	51
	20	9	9	95
	20	9	9	9
	20	9	9	36
	20	9	9	51
	20	9	9	15
	20	9	9	11
	20	9	9	183
	20	9	9	8
	20	9	9	14
	20	9	9	15
	20	9	9	17
	20	9	9	130
	20	9	9	74
	20	9	9	69
	20	9	9	28
	20	9	9	20
	20	9	9	19
	20	9	9	68
	21	9	9	102
	21	9	9	37
	21	9	9	30
	21	9	9	15
	21	9	9	123
	21	9	9	14
	21	9	9	28
	21	9	9	78
	21	9	9	70
	21	9	9	19
	21	9	9	20
	21	9	9	34
	21	9	9	76
	21	9	9	181
	22	9	9	47
	22	9	9	10
	22	9	9	79
	22	9	9	162
	22	9	9	35
	22	9	9	41
	22	9	9	22
	22	9	9	33
	22	9	9	100
	22	9	9	40
	22	9	9	22
	22	9	10	10
	23	9	10	31
	23	9	10	19
	23	9	10	29
	23	9	10	23
	23	9	10	17
	23	9	10	141
	23	9	10	31
	23	9	10	116
	23	9	10	54
	23	9	10	148
	23	9	10	47
	23	9	10	13
	23	9	10	27
	23	9	10	24
	23	9	10	13
	23	9	10	23
	23	9	10	26
	23	9	10	24
	23	9	10	62
	24	9	10	22
	24	9	10	44
	24	9	10	18
	24	9	10	20
	24	9	10	15
	24	9	10	20
	24	9	10	50
	24	9	10	66
	24	9	10	12
	24	9	10	69
	24	9	10	26
	24	9	10	29
	24	9	10	13
	24	9	10	136
	24	9	10	9
	24	9	10	43
	24	9	10	9
	24	9	10	39
	24	9	10	9
	24	9	10	47
	25	9	10	325
	25	9	10	12
	25	9	10	50
	25	9	10	13
	25	9	10	42
	25	9	10	9
	25	9	10	16
	25	9	10	15
	25	9	10	13
	25	9	10	109
	25	9	10	11
	25	9	10	24
	25	9	10	33
	26	9	10	16
	26	9	10	45
	26	9	10	76
	26	9	10	122
	26	9	10	91
	26	9	10	44
	26	9	10	11
	26	9	10	145
	26	9	10	12
	26	9	10	17
	26	9	10	23
	26	9	10	34
	26	9	10	16
	26	9	10	14
	26	9	10	13
	26	9	10	54
	26	9	10	28
	27	9	10	30
	27	9	10	31
	27	9	10	44
	27	9	10	12
	27	9	10	12
	27	9	10	17
	27	9	10	10
	27	9	10	24
	27	10	10	19
	27	10	10	12
	27	10	10	10
	28	10	10	10
	28	10	10	101
	28	10	10	152
	28	10	10	59
	28	10	10	278
	28	10	10	10
	28	10	10	50
	28	10	10	54
	28	10	10	28
	28	10	10	24
	28	10	10	11
	28	10	10	21
	28	10	10	88
	28	10	10	25
	28	10	10	52
	28	10	10	11
	28	10	10	8
	28	10	10	8
	28	10	10	103
	28	10	10	32
	29	10	10	132
	29	10	10	9
	29	10	10	62
	29	10	10	17
	29	10	10	51
	29	10	10	19
	29	10	10	58
	29	10	10	57
	29	10	10	33
	29	10	10	9
	29	10	10	41
	29	10	10	12
	29	10	10	36
	29	10	10	11
	29	10	10	25
	29	10	10	153
	29	10	10	26
	29	10	10	178
	29	10	10	31
	29	10	10	78
	29	10	10	18
	29	10	10	164
	30	10	10	30
	30	10	10	23
	30	10	10	33
	30	10	10	51
	30	10	10	9
	30	10	10	9
	30	10	10	58
	30	10	10	155
	30	10	10	77
	30	10	10	29
	30	10	10	9
	30	10	10	12
	30	10	10	18
	30	10	10	14
	30	10	10	11
	30	10	10	11
	31	10	10	34
	31	10	10	15
	31	10	10	22
	31	10	10	19
	31	10	10	151
	31	10	10	285
	31	10	10	12
	31	10	10	10
	31	10	10	8
	31	10	10	60
	31	10	10	33
	32	10	10	14
	32	10	10	41
	32	10	10	20
	32	10	10	52
	32	10	10	137
	32	10	10	67
	32	10	10	15
	32	10	10	9
	32	10	10	31
	32	10	10	14
	32	10	10	21
	32	10	10	34
	32	10	10	146
	32	10	10	32
	32	10	10	235
	33	10	10	14
	33	10	10	23
	33	10	10	196
	33	10	10	9
	33	10	10	190
	33	10	10	10
	33	10	10	9
	33	10	10	12
	33	10	10	8
	33	10	10	122
	33	10	10	13
	33	10	10	11
	34	10	10	131
	34	10	10	13
	34	10	10	27
	34	10	10	334
	34	10	10	20
	34	10	10	163
	34	10	10	9
	34	10	10	126
	34	10	10	21
	34	10	10	24
	34	10	10	8
	34	10	10	11
	34	10	10	9
	35	10	10	101
	35	10	10	142
	35	10	10	32
	35	10	10	262
	35	10	10	27
	35	10	10	9
	35	10	10	9
	35	10	10	9
	35	10	10	18
	35	10	10	126
	35	10	10	123
	35	10	10	55
	36	10	10	48
	36	10	10	25
	36	10	10	11
	36	10	10	29
	36	10	10	24
	36	10	10	164
	36	10	10	11
	36	10	10	48
	36	10	10	39
	37	10	10	17
	37	10	10	11
	37	10	10	31
	37	10	10	316
	37	10	10	11
	37	10	10	14
	37	10	10	256
	37	10	10	15
	37	10	10	30
	37	10	10	8
	37	10	10	10
	37	10	10	9
	37	10	10	12
	37	10	10	9
	37	10	10	284
	37	10	10	59
	37	10	10	21
	38	10	10	156
	38	10	10	18
	38	10	10	19
	38	10	10	17
	38	10	10	38
	38	10	10	16
	38	10	10	13
	38	10	10	10
	39	10	10	14
	39	10	10	31
	39	10	10	87
	39	10	10	19
	39	10	10	12
	39	10	10	12
	39	10	10	67
	39	10	10	19
	40	10	10	173
	40	10	10	472
	40	10	10	65
	40	10	10	47
	40	10	10	113
	40	10	10	47
	40	10	10	15
	40	10	10	91
	40	10	10	10
	40	10	10	44
	40	10	10	16
	40	10	10	37
	40	10	10	10
	40	10	10	11
	40	10	10	10
	40	10	10	20
	41	10	10	602
	41	10	10	42
	41	10	10	8
	41	10	10	19
	41	10	10	39
	41	10	10	34
	41	10	10	8
	41	10	10	71
	41	10	10	74
	41	10	10	46
	41	10	10	11
	41	10	10	23
	41	10	10	20
	41	10	10	10
	41	10	10	14
	41	10	10	49
	41	10	10	36
	42	10	10	36
	42	10	10	58
	42	10	10	96
	42	10	10	165
	42	10	10	43
	42	10	10	15
	42	10	10	8
	42	10	10	11
	42	10	10	94
	42	10	10	17
	42	10	10	28
	42	10	10	471
	42	10	10	8
	42	10	10	27
	42	10	10	83
	42	10	10	13
	42	10	10	10
	43	10	10	26
	43	10	10	323
	43	10	10	9
	43	10	10	38
	43	10	10	504
	43	10	10	169
	43	10	10	23
	43	10	10	26
	43	10	10	14
	43	10	10	9
	43	10	10	46
	43	10	10	47
	43	10	10	21
	43	10	10	107
	43	10	10	21
	43	10	10	59
	43	10	10	14
	43	10	10	9
	43	10	10	12
	43	10	10	188
	43	10	10	149
	44	10	10	148
	44	10	10	92
	44	10	10	13
	44	10	10	9
	44	10	10	128
	44	10	10	140
	44	10	10	238
	44	10	10	54
	44	10	10	16
	44	10	10	33
	44	10	10	55
	44	10	10	16
	44	10	10	156
	44	10	10	14
	44	10	10	35
	44	10	10	24
	44	10	10	269
	44	10	10	19
	44	10	10	11
	44	10	10	296
	44	10	10	151
	45	10	10	12
	45	10	10	20
	45	10	10	19
	45	10	10	77
	45	10	10	160
	45	10	10	37
	45	10	10	87
	45	10	10	35
	45	10	10	377
	45	10	10	13
	45	10	10	384
	45	10	10	17
	45	10	10	9
	45	10	10	15
	45	10	10	48
	45	10	10	19
	45	10	10	241
	45	10	10	19
	45	10	10	10
	45	10	10	159
	45	10	10	9
	45	10	10	266
	45	10	10	220
	45	10	10	17
	45	10	10	45
	45	10	10	10
	45	10	10	14
	46	10	10	72
	46	10	10	116
	46	10	10	22
	46	10	10	132
	46	10	10	108
	46	10	10	39
	46	10	10	29
	46	10	10	37
	46	10	10	39
	46	10	10	62
	46	10	10	84
	46	10	10	11
	46	10	10	92
	46	10	10	19
	46	10	10	20
	46	10	10	15
	46	10	10	142
	46	10	10	10
	46	10	10	46
	46	10	10	139
	46	10	10	145
	46	10	10	32
	46	10	10	251
	46	10	10	29
	46	10	10	708
	46	10	10	407
	46	10	10	42
	46	10	10	128
	46	10	10	18
	46	10	10	13
	47	10	10	182
	47	10	10	10
	47	10	10	14
	47	10	10	36
	47	10	10	9
	47	10	10	62
	47	10	10	13
	47	10	10	209
	47	10	10	20
	47	10	10	16
	47	10	10	11
	47	10	10	17
	47	10	10	111
	47	10	10	37
	47	10	10	31
	47	10	10	28
	48	10	10	19
	48	10	10	20
	48	10	10	62
	48	10	10	29
	48	10	10	41
	48	10	10	20
	48	10	10	410
	48	10	10	42
	48	10	10	13
	48	10	10	14
	48	10	10	67
	48	10	10	75
	48	10	10	196
	48	10	10	28
	48	10	10	14
	48	10	10	18
	48	10	10	64
	48	10	10	89
	48	10	10	8
	48	10	10	123
	48	10	10	14
	48	10	10	15
	48	10	10	15
	49	10	10	93
	49	10	10	93
	49	10	10	69
	49	10	10	60
	49	10	10	9
	49	10	10	11
	49	10	10	32
	49	10	10	10
	49	10	10	568
	49	10	10	15
	49	10	10	41
	49	10	10	49
	49	10	10	31
	49	10	10	110
	49	10	10	130
	49	10	10	27
	49	10	10	57
	49	10	10	56
	49	10	10	42
	49	10	10	19
	49	10	10	69
	49	10	10	29
	49	10	10	249
	49	10	10	51
	49	10	10	18
	49	10	10	54
	49	10	10	94
	49	10	10	39
	49	10	10	131
	49	10	10	15
	49	10	10	117
	49	10	10	20
	49	10	10	406
	49	10	10	138
	49	10	10	51
	49	10	10	46
	50	10	10	10
	50	10	10	61
	50	10	10	97
	50	10	10	21
	50	10	10	15
	50	10	10	13
	50	10	10	8
	50	10	10	138
	50	10	10	74
	50	10	10	359
	50	10	10	10
	50	10	10	83
	50	10	10	470
	50	10	10	36
	50	10	10	15
	50	10	10	154
	50	10	10	16
	50	10	10	10
	50	10	10	13
	50	10	10	46
	50	10	10	19
	50	10	10	13
	50	10	10	193
	50	10	10	10
	50	10	10	32
	50	10	10	243
	50	10	10	12
	50	10	10	107
	50	10	10	25
	50	10	10	10
	50	10	10	108
	50	10	10	15
	50	10	10	110
	50	10	10	23
	50	10	10	23
	50	10	10	8
	50	10	10	16
	50	10	10	17
	51	10	10	64
	51	10	10	236
	51	10	10	182
	51	10	10	225
	51	10	10	16
	51	10	10	35
	51	10	10	8
	51	10	10	14
	51	10	10	295
	51	10	10	444
	51	10	10	57
	51	10	10	116
	51	10	10	45
	51	10	10	329
	51	10	10	19
	51	10	10	63
	51	10	10	277
	51	10	10	32
	51	10	10	10
	51	10	10	55
	51	10	10	14
	51	10	10	8
	51	10	10	27
	51	10	10	74
	51	10	10	8
	51	10	10	66
	51	10	10	48
	51	10	10	239
	51	10	10	39
	51	10	10	19
	51	10	10	9
	51	10	10	224
	51	10	10	11
	51	10	10	10
	52	10	10	28
	52	10	10	18
	52	10	10	15
	52	10	10	207
	52	10	10	28
	52	10	10	9
	52	10	10	80
	52	10	10	68
	52	10	10	224
	52	10	10	9
	52	10	10	10
	52	10	10	409
	52	10	10	24
	52	10	10	32
	52	10	10	207
	52	10	10	70
	52	10	10	703
	52	10	10	81
	52	10	10	15
	52	10	10	17
	52	10	10	39
	52	10	10	21
	52	10	10	10
	52	10	10	160
	52	10	10	9
	52	10	10	13
	52	10	10	11
	52	10	10	544
	52	10	10	133
	52	10	10	530
	52	10	10	8
	52	10	10	98
	52	10	10	29
	52	10	10	21
	52	10	10	9
	52	10	10	10
	52	10	10	9
	52	10	10	20
	52	10	10	581
	53	10	10	107
	53	10	10	69
	53	10	10	150
	53	10	10	234
	53	10	10	96
	53	10	10	55
	53	10	10	10
	53	10	10	68
	53	10	10	29
	53	10	10	40
	53	10	10	38
	53	10	10	25
	53	10	10	13
	53	10	10	56
	53	10	10	8
	53	10	10	60
	53	10	10	28
	53	10	10	11
	53	10	10	122
	53	10	10	50
	53	10	10	30
	53	10	10	9
	53	10	10	28
	53	10	10	781
	53	10	10	101
	53	10	10	678
	53	10	10	28
	53	10	10	10
	53	10	10	10
	53	10	10	12
	53	10	10	305
	53	10	10	17
	53	10	10	34
	53	10	10	26
	54	10	10	285
	54	10	10	161
	54	10	10	100
	54	10	10	98
	54	10	10	30
	54	10	10	25
	54	10	10	72
	54	10	10	61
	54	10	10	13
	54	10	10	23
	54	10	10	38
	54	10	10	30
	54	10	10	22
	54	10	10	572
	54	10	10	52
	54	10	10	39
	54	10	10	8
	54	10	10	17
	54	10	10	11
	54	10	10	13
	54	10	10	21
	54	10	10	61
	54	10	10	17
	54	10	10	449
	54	10	10	89
	54	10	10	9
	54	10	10	208
	54	10	10	23
	54	10	10	23
	54	10	10	12
	54	10	10	362
	54	10	10	425
	55	10	10	9
	55	10	10	11
	55	10	10	12
	55	10	10	43
	55	10	10	17
	55	10	10	207
	55	10	10	98
	55	10	10	11
	55	10	10	10
	55	10	10	106
	55	10	10	684
	55	10	10	82
	55	10	10	45
	55	10	10	11
	55	10	10	591
	55	10	10	13
	55	10	10	40
	55	10	10	110
	55	10	10	8
	55	10	10	13
	55	10	10	281
	55	10	10	75
	55	10	10	56
	55	11	10	314
	55	11	10	25
	55	11	10	40
	55	11	10	9
	55	11	10	26
	55	11	10	19
	55	11	10	12
	55	11	10	265
	55	11	10	275
	55	11	10	31
	55	11	10	109
	55	11	10	39
	55	11	10	18
	55	11	10	35
	55	11	10	9
	56	11	10	33
	56	11	10	10
	56	11	10	12
	56	11	10	13
	56	11	10	60
	56	11	10	11
	56	11	10	12
	56	11	10	42
	56	11	10	257
	56	11	10	8
	56	11	10	11
	56	11	10	97
	56	11	10	44
	56	11	10	78
	56	11	10	14
	56	11	10	17
	56	11	10	21
	56	11	10	9
	56	11	10	11
	56	11	10	40
	56	11	10	49
	56	11	10	633
	56	11	10	1193
	56	11	10	40
	56	11	10	9
	56	11	10	17
	56	11	10	13
	56	11	10	804
	56	11	10	14
	56	11	10	12
	56	11	10	66
	56	11	10	210
	56	11	10	19
	56	11	10	36
	56	11	10	9
	57	11	10	13
	57	11	10	57
	57	11	10	55
	57	11	10	21
	57	11	10	138
	57	11	10	167
	57	11	10	16
	57	11	10	299
	57	11	10	28
	57	11	10	49
	57	11	10	11
	57	11	10	9
	57	11	10	11
	57	11	10	15
	57	11	10	82
	57	11	10	198
	57	11	10	249
	57	11	10	77
	57	11	10	10
	57	11	10	25
	57	11	10	14
	57	11	10	26
	57	11	10	26
	57	11	10	77
	57	11	10	33
	57	11	10	10
	57	11	10	46
	57	11	10	17
	57	11	10	9
	57	11	10	112
	57	11	10	14
	57	11	10	44
	57	11	11	14
	57	11	11	15
	57	11	11	21
	57	11	11	17
	57	11	11	8
	57	11	11	88
	57	11	11	8
	57	11	11	59
	57	11	11	18
	57	11	11	40
	57	11	11	37
	57	11	11	27
	57	11	11	134
	58	11	11	45
	58	11	11	80
	58	11	11	29
	58	11	11	11
	58	11	11	32
	58	11	11	12
	58	11	11	10
	58	11	11	8
	58	11	11	11
	58	11	11	310
	58	11	11	10
	58	11	11	135
	58	11	11	241
	58	11	11	10
	58	11	11	12
	58	11	11	20
	58	11	11	22
	58	11	11	12
	58	11	11	247
	58	11	11	15
	58	11	11	20
	58	11	11	47
	58	11	11	20
	58	11	11	13
	58	11	11	12
	58	11	11	122
	58	11	11	51
	58	11	11	224
	58	11	11	13
	59	11	11	39
	59	11	11	46
	59	11	11	26
	59	11	11	58
	59	11	11	10
	59	11	11	44
	59	11	11	31
	59	11	11	17
	59	11	11	11
	59	11	11	57
	59	11	11	23
	59	11	11	11
	59	11	11	8
	59	11	11	99
	59	11	11	22
	59	11	11	15
	59	11	11	17
	59	11	11	38
	59	11	11	9
	59	11	11	34
	59	11	11	13
	59	11	11	218
	59	11	11	58
	59	11	11	17
	59	11	11	19
	59	11	11	31
	59	11	11	9
	60	11	11	13
	60	11	11	22
	60	11	11	29
	60	11	11	58
	60	11	11	38
	60	11	11	29
	60	11	11	10
	60	11	11	10
	60	11	11	45
	60	11	11	107
	60	11	11	213
	60	11	11	9
	60	11	11	8
	60	11	11	92
	60	11	11	26
	60	11	11	20
	60	11	11	28
	60	11	11	77
	60	11	11	34
	60	11	11	146
	60	11	11	147
	60	11	11	50
	60	11	11	10
	60	11	11	65
	60	11	11	13
	60	11	11	151
	60	11	11	50
	60	11	11	166
	60	11	11	43
	61	11	11	24
	61	11	11	368
	61	11	11	241
	61	11	11	21
	61	11	11	13
	61	11	11	9
	61	11	11	666
	61	11	11	792
	61	11	11	10
	61	11	11	10
	61	11	11	59
	61	11	11	8
	61	11	11	13
	61	11	11	21
	61	11	11	266
	61	11	11	14
	61	11	11	17
	61	11	11	50
	61	11	11	13
	61	11	11	168
	61	11	11	63
	61	11	11	61
	61	11	11	71
	61	11	11	11
	61	11	11	36
	61	11	11	15
	61	11	11	285
	62	11	11	38
	62	11	11	9
	62	11	11	75
	62	11	11	148
	62	11	11	8
	62	11	11	13
	62	11	11	14
	62	11	11	21
	62	11	11	23
	62	11	11	84
	62	11	11	19
	62	11	11	203
	62	11	11	68
	62	11	11	279
	62	11	11	12
	62	11	11	459
	62	11	11	20
	62	11	11	41
	62	11	11	14
	62	11	11	22
	62	11	11	26
	63	11	11	11
	63	11	11	63
	63	11	11	133
	63	11	11	96
	63	11	11	12
	63	11	11	61
	63	11	11	63
	63	11	11	228
	63	11	11	48
	63	11	11	9
	63	11	11	48
	63	11	11	189
	63	11	11	14
	63	11	11	485
	63	11	11	135
	63	11	11	104
	63	11	11	11
	63	11	11	10
	63	11	11	77
	64	11	11	10
	64	11	11	184
	64	11	11	92
	64	11	11	19
	64	11	11	172
	64	11	11	64
	64	11	11	56
	64	11	11	39
	64	11	11	9
	64	11	11	8
	64	11	11	11
	64	11	11	19
	64	11	11	9
	64	11	11	113
	64	11	11	47
	64	11	11	9
	64	11	11	120
	64	11	11	98
	64	11	11	205
	64	11	11	21
	64	11	11	101
	64	11	11	8
	64	11	11	11
	64	11	11	10
	64	11	11	45
	64	11	11	10
	64	11	11	239
	64	11	11	22
	64	11	11	49
	64	11	11	134
	64	11	11	30
	64	11	11	38
	64	11	11	47
	64	11	11	9
	64	11	11	44
	64	11	11	38
	64	11	11	13
	64	11	11	310
	64	11	11	10
	64	11	11	26
	64	11	11	10
	65	11	11	8
	65	11	11	17
	65	11	11	58
	65	11	11	66
	65	11	11	17
	65	11	11	13
	65	11	11	23
	65	11	11	9
	65	11	11	8
	65	11	11	15
	65	11	11	123
	65	11	11	73
	65	11	11	48
	65	11	11	26
	65	11	11	9
	65	11	11	17
	65	11	11	23
	65	11	11	12
	65	11	11	10
	65	11	11	66
	65	11	11	30
	65	11	11	237
	65	11	11	9
	65	11	11	13
	65	11	11	163
	65	11	11	115
	66	11	11	11
	66	11	11	230
	66	11	11	9
	66	11	11	13
	66	11	11	14
	66	11	11	9
	66	11	11	41
	66	11	11	75
	66	11	11	8
	66	11	11	13
	66	11	11	14
	66	11	11	31
	66	11	11	10
	66	11	11	12
	66	11	11	23
	66	11	11	184
	66	11	11	18
	66	11	11	16
	66	11	11	22
	66	11	11	37
	66	11	11	13
	66	11	11	12
	66	11	11	283
	66	11	11	311
	66	11	11	26
	66	11	11	11
	66	11	11	10
	66	11	11	10
	66	11	11	8
	66	11	11	10
	67	11	11	93
	67	11	11	26
	67	11	11	329
	67	11	11	44
	67	11	11	54
	67	11	11	120
	67	11	11	15
	67	11	11	17
	67	11	11	38
	67	11	11	157
	67	11	11	98
	67	11	11	8
	67	11	11	145
	67	11	11	132
	67	11	11	46
	67	11	11	24
	67	11	11	116
	67	11	11	35
	67	11	11	12
	67	11	11	21
	67	11	11	32
	67	11	11	24
	67	11	11	152
	67	11	11	36
	67	11	11	28
	67	11	11	123
	67	11	11	9
	67	11	11	11
	67	11	11	47
	68	11	11	33
	68	11	11	105
	68	11	11	21
	68	11	11	14
	68	11	11	853
	68	11	11	21
	68	11	11	10
	68	11	11	8
	68	11	11	278
	68	11	11	9
	68	11	11	367
	68	11	11	27
	68	11	11	22
	68	11	11	20
	68	11	11	10
	68	11	11	13
	68	11	11	14
	68	11	11	17
	68	11	11	74
	68	11	11	24
	68	11	11	140
	68	11	11	8
	68	11	11	40
	68	11	11	73
	69	11	11	16
	69	11	11	116
	69	11	11	15
	69	11	11	86
	69	11	11	11
	69	11	11	85
	69	11	11	139
	69	11	11	15
	69	11	11	17
	69	11	11	81
	69	11	11	12
	69	11	11	21
	69	11	11	33
	69	11	11	33
	69	11	11	20
	69	11	11	158
	69	11	11	9
	69	11	11	17
	69	11	11	22
	69	11	11	13
	69	11	11	11
	69	11	11	10
	69	11	11	8
	69	11	11	41
	70	11	11	212
	70	11	11	74
	70	11	11	21
	70	11	11	14
	70	11	11	164
	70	11	11	65
	70	11	11	11
	70	11	11	13
	70	11	11	263
	70	11	11	19
	70	11	11	74
	70	11	11	8
	70	11	11	19
	70	11	11	81
	70	11	11	73
	70	11	11	171
	70	11	11	24
	70	11	11	25
	70	11	11	9
	70	11	11	32
	70	11	11	33
	70	11	11	18
	70	11	11	8
	70	11	11	8
	70	11	11	9
	71	11	11	16
	71	11	11	23
	71	11	11	8
	71	11	11	11
	71	11	11	281
	71	11	11	134
	71	11	11	355
	71	11	11	80
	71	11	11	52
	71	11	11	13
	71	11	11	81
	71	11	11	8
	71	11	11	27
	71	11	11	30
	71	11	11	113
	71	11	11	69
	71	11	11	11
	71	11	11	27
	71	11	11	295
	71	11	11	9
	71	11	11	16
	72	11	11	317
	72	11	11	14
	72	11	11	591
	72	11	11	17
	72	11	11	28
	72	11	11	18
	72	11	11	42
	72	11	11	12
	72	11	11	9
	72	11	11	96
	72	11	11	9
	72	11	11	11
	72	12	11	28
	72	12	11	249
	72	12	11	21
	72	12	11	9
	72	12	11	95
	72	12	11	10
	72	12	11	141
	72	12	11	45
	72	12	11	9
	72	12	11	14
	72	12	11	30
	72	12	11	30
	72	12	11	10
	72	12	11	12
	72	12	11	12
	72	12	11	16
	72	12	11	18
	72	12	11	10
	72	12	11	140
	73	12	11	10
	73	12	11	84
	73	12	11	14
	73	12	11	28
	73	12	11	10
	73	12	11	93
	73	12	11	9
	73	12	11	52
	73	12	11	10
	73	12	11	89
	73	12	11	28
	73	12	11	16
	73	12	11	23
	73	12	11	24
	73	12	11	9
	73	12	11	13
	73	12	11	68
	73	12	11	11
	73	12	11	37
	73	12	11	47
	73	12	11	10
	73	12	11	116
	73	12	11	927
	73	12	11	40
	73	12	11	70
	73	12	11	126
	73	12	11	18
	74	12	11	153
	74	12	11	13
	74	12	11	266
	74	12	11	25
	74	12	11	163
	74	12	11	11
	74	12	11	16
	74	12	11	13
	74	12	11	118
	74	12	11	36
	74	12	11	420
	74	12	11	155
	74	12	11	25
	74	12	11	109
	74	12	11	25
	75	12	11	13
	75	12	11	11
	75	12	11	271
	75	12	11	639
	75	12	11	10
	75	12	11	44
	75	12	11	10
	75	12	11	240
	75	12	11	207
	75	12	11	12
	75	12	11	11
	75	12	11	10
	75	12	11	14
	75	12	11	13
	75	12	11	686
	75	12	11	54
	75	12	11	121
	75	12	11	14
	75	12	11	217
	75	12	11	15
	75	12	11	8
	75	12	11	10
	75	12	11	11
	75	12	11	141
	75	12	11	68
	75	12	11	197
	75	12	11	47
	76	12	11	20
	76	12	11	20
	76	12	11	16
	76	12	11	75
	76	12	11	10
	76	12	11	12
	76	12	11	80
	76	12	11	42
	76	12	11	131
	76	12	11	73
	76	12	11	16
	76	12	11	19
	76	12	11	99
	76	12	11	20
	76	12	11	52
	76	12	11	137
	77	12	11	11
	77	12	11	47
	77	12	11	18
	77	12	11	10
	77	12	11	10
	77	12	11	44
	77	12	11	92
	77	12	11	9
	77	12	11	282
	77	12	11	22
	77	12	11	12
	77	12	11	8
	77	12	11	9
	77	12	11	9
	77	12	11	9
	77	12	11	8
	77	12	11	26
	77	12	11	27
	77	12	11	15
	77	12	11	10
	77	12	11	32
	77	12	11	23
	77	12	11	14
	77	12	11	40
	78	12	11	35
	78	12	11	23
	78	12	11	9
	78	12	11	30
	78	12	11	10
	78	12	11	88
	78	12	11	39
	78	12	11	27
	78	12	11	26
	78	12	11	34
	78	12	11	169
	78	12	11	64
	78	12	11	66
	78	12	11	15
	78	12	11	112
	78	12	11	10
	78	12	11	37
	79	12	11	46
	79	12	11	98
	79	12	11	10
	79	12	11	267
	79	12	11	41
	79	12	11	15
	79	12	11	9
	79	12	11	17
	79	12	11	433
	79	12	11	20
	79	12	11	50
	79	12	11	14
	79	12	11	66
	79	12	11	61
	80	12	11	59
	80	12	11	35
	80	12	11	8
	80	12	11	10
	80	12	11	19
	80	12	11	244
	80	12	11	137
	80	12	11	14
	80	12	11	10
	80	12	11	78
	80	12	11	13
	80	12	11	33
	80	12	11	20
	80	12	11	9
	80	12	11	19
	80	12	11	36
	80	12	11	33
	80	12	11	165
	80	12	11	42
	80	12	11	14
	80	12	11	11
	80	12	11	10
	80	12	11	55
	80	12	11	12
	80	12	11	146
	80	12	12	318
	80	12	12	88
	80	12	12	48
	80	12	12	43
	81	12	12	9
	81	12	12	349
	81	12	12	18
	81	12	12	51
[truncated: 33,633 more rows]

## Sheet: Fig. 6 panel i
cluster length 2D	cluster length 3D	cluster length 6 µm scan	cluster length 10 µm scan	cluster length 2D 10 mm scan sequential
0.43	0.189518	0.181829	0.227323	0.300939
0.36	0.132537	0.184452	0.205461	0.36427
0.3	0.18574	0.186766	0.200393	0.281423
0.48	0.132686	0.189892	0.190499	0.214637
0.32	0.146024	0.195539	0.192984	0.282652
0.34	0.16324	0.196424	0.196204	0.285316
0.64	0.138013	0.200374	0.203039	0.3876
0.74	0.156132	0.201795	0.176655	0.350783
0.48	0.125476	0.206204	0.210164	0.611751
0.51	0.161199	0.206884	0.206622	0.291273
0.31	0.185369	0.207617	0.23712	0.304811
0.58	0.132176	0.212222	0.207276	0.30796
0.33	0.124812	0.212265	0.220681	0.455336
0.34	0.175612	0.212635	0.222507	0.355708
0.29	0.159436	0.213326	0.209083	0.236325
0.4	0.151678	0.213637	0.209021	0.247961
0.46	0.150782	0.215426	0.237732	0.252127
0.33	0.172961	0.217101	0.197802	0.263277
0.63	0.160653	0.217282	0.164101	0.327739
0.46	0.132088	0.218291	0.217519	0.191637
0.36	0.158955	0.219016	0.189007	0.208577
0.44	0.124435	0.219636	0.191104	0.340382
0.3	0.149816	0.220219	0.185553	0.393275
0.44	0.150082	0.221433	0.194187	0.296523
0.32	0.145858	0.221924	0.20286	0.381874
0.32	0.157604	0.224076	0.186472	0.909928
0.25	0.153522	0.227005	0.196259	0.270705
0.37	0.129615	0.229172	0.21312	0.603151
0.34	0.162601	0.229599	0.183909	0.2805
0.43	0.15775	0.230004	0.193724	0.34431
0.32	0.124786	0.230139	0.187564	0.30606
1.1	0.149561	0.230433	0.190901	0.262948
0.72	0.183405	0.230727	0.166822	0.257071
0.28	0.138547	0.23182	0.22482	0.513147
0.73	0.191757	0.232125	0.1708	0.248143
0.38	0.157442	0.236529	0.220406	0.648469
0.55	0.183815	0.238069	0.207932	0.536153
0.46	0.159069	0.238678	0.186257	0.476014
0.6	0.177004	0.238786	0.192539	0.251695
0.56	0.153391	0.238826	0.206534	0.236129
0.32	0.241262	0.239919	0.185006	0.222619
0.26	0.189519	0.242273	0.159429	0.350392
0.49	0.174538	0.243609	0.191451	0.349363
0.32	0.136354	0.245119	0.196966	0.351706
0.31	0.189466	0.245306	0.18632	0.314928
0.41	0.140269	0.245672	0.196125	0.400572
0.38	0.166497	0.246918	0.205874	0.402299
0.35	0.181982	0.248365	0.181495	0.271149
0.34	0.147131	0.248442	0.206401	0.413561
0.22	0.15007	0.249357	0.185966	0.336351
0.41	0.188342	0.250191	0.178572	0.407326
0.31	0.171213	0.25112	0.196109	0.302725
0.42	0.142307	0.251333	0.197127	0.391546
0.37	0.15189	0.252562	0.167752	0.250452
0.32	0.156023	0.252735	0.195301	0.275991
0.41	0.131448	0.253443	0.204112	0.338002
0.4	0.153137	0.254011	0.188393	0.243848
0.57	0.155238	0.254098	0.212767	0.334694
0.85	0.142434	0.25449	0.174463	0.293072
0.34	0.161223	0.255267	0.198243	0.392249
0.42	0.144416	0.257403	0.226855	0.228157
0.35	0.157786	0.258341	0.217233	0.395456
0.35	0.127623	0.259324	0.201226	0.480748
0.42	0.137614	0.259417	0.194554	0.317299
0.37	0.168897	0.259669	0.206526	0.209691
0.76	0.19472	0.260414	0.186821	0.376242
0.48	0.162187	0.260747	0.169104	0.324228
0.33	0.179519	0.261346	0.173565	0.518585
0.33	0.129086	0.26278	0.154088	0.303243
0.67	0.127221	0.263143	0.216584	0.283029
0.7	0.152671	0.263258	0.150318	0.337656
0.21	0.151984	0.264616	0.160502	0.361697
0.55	0.135571	0.265541	0.175612	0.323878
0.44	0.156316	0.266652	0.184578	0.403562
0.27	0.186049	0.266894	0.205138	0.271042
0.44	0.142224	0.26776	0.223259	0.290122
0.51	0.160884	0.268855	0.203596	0.292722
0.55	0.150285	0.270408	0.201539	0.303765
0.55	0.157251	0.271251	0.202909	0.272112
0.32	0.185125	0.271735	0.223512	0.462149
0.48	0.125696	0.272203	0.185118	0.420404
0.38	0.154858	0.273488	0.163954	0.243899
0.64	0.12625	0.275581	0.193558	0.509749
0.64	0.184424	0.276866	0.129778	0.300315
0.34	0.179459	0.279207	0.17751	0.23828
0.62	0.212387	0.28317	0.17605	0.277316
0.21	0.166149	0.284285	0.176261	0.614878
0.32	0.169403	0.286582	0.177547	0.295736
0.34	0.172054	0.290014	0.224981	0.320118
0.85	0.184538	0.290032	0.190982	0.29346
0.31	0.198642	0.295538	0.195287	0.2578
0.64	0.182537	0.297318	0.165729	0.28741
0.37	0.153162	0.300128	0.15562	0.537392
0.24	0.224628	0.308795	0.163475	0.337794
0.84	0.166656	0.309408	0.189329	0.249306
0.4	0.156564	0.317242	0.204243	0.254216
0.54	0.154961	0.318202	0.167957	0.248557
0.36	0.183589	0.322483	0.194397	0.268171
0.47	0.167355	0.331402	0.191912	0.224828
0.42	0.160589	0.335552	0.226693	0.312457
0.42	0.183255	0.342485	0.13211	0.277454
0.35	0.159472	0.370818	0.232674	0.309635
0.48	0.162674	0.18484	0.194099	0.263361
0.65	0.156549	0.198153	0.188001	0.295415
0.42	0.129848	0.201167	0.1683	0.344447
0.94	0.252056	0.204439	0.178537	0.29937
0.27	0.172307	0.205652	0.163332	0.387686
0.97	0.177861	0.20937	0.188073	0.279613
0.32	0.147849	0.2111	0.201354	0.306717
0.35	0.142256	0.212445	0.190043	0.318891
0.42	0.164441	0.214473	0.186751	0.601521
0.95	0.158909	0.21507	0.201853	0.265943
0.66	0.151842	0.216291	0.215367	0.290385
0.32	0.120609	0.21681	0.215369	0.265303
0.33	0.154975	0.221651	0.163271	0.361234
0.76	0.153901	0.222023	0.144173	0.633683
0.58	0.162855	0.22635	0.190521	0.683694
0.38	0.153807	0.226954	0.182713	0.273572
0.34	0.159246	0.227848	0.192835	0.274584
0.64	0.133151	0.228355	0.161035	0.269842
0.31	0.203858	0.229205	0.187395	0.47609
0.31	0.212574	0.22932	0.184547	0.233519
0.47	0.151551	0.231119	0.189275	0.286744
0.38	0.20231	0.231998	0.224965	0.318717
0.6	0.134739	0.233687	0.185619	0.217125
0.4	0.16009	0.233879	0.208136	0.453661
0.36	0.129446	0.234835	0.13501	0.283859
0.32	0.210893	0.235302	0.220264	0.226847
0.38	0.156823	0.23683	0.186693	0.27043
0.76	0.139916	0.236972	0.19684	0.498455
0.42	0.151225	0.237699	0.211876	0.36389
0.33	0.153563	0.241596	0.160213	0.192443
0.51	0.169302	0.242137	0.190342	0.49578
0.38	0.15407	0.243502	0.161151	0.447878
0.37	0.156661	0.243764	0.209186	0.353978
0.34	0.200865	0.244721	0.236613	0.317035
0.27	0.134943	0.245561	0.208054	0.388151
0.46	0.13059	0.245579	0.171769	0.34203
0.41	0.162143	0.246196	0.182893	0.255083
0.45	0.220906	0.24674	0.189567	0.289658
0.33	0.133996	0.246779	0.187018	0.27084
0.62	0.212872	0.246846	0.180277	0.230699
0.26	0.135184	0.247118	0.231016	0.236674
0.8	0.157238	0.247423	0.210023	0.323269
0.51	0.159343	0.247479	0.234501	0.442975
0.62	0.187097	0.247604	0.214128	0.525831
0.32	0.178676	0.247846	0.197097	0.249273
0.49	0.177767	0.248991	0.209959	0.19702
0.44	0.139989	0.25445	0.163966	0.363206
0.31	0.146697	0.255572	0.20818	0.339862
0.83	0.195558	0.255639	0.180856	0.284998
0.58	0.180301	0.255649	0.198874	0.328597
0.68	0.219196	0.257087	0.174549	0.382793
0.45	0.153086	0.261311	0.185107	0.496683
0.38	0.186401	0.261368	0.180363	0.285939
0.38	0.174284	0.26184	0.205792	0.313295
0.54	0.177379	0.262711	0.169279	0.360672
0.53	0.184107	0.262843	0.213697	0.365805
0.37	0.182763	0.263125	0.214681	0.243903
0.54	0.185917	0.26364	0.199177	0.287748
0.23	0.145141	0.264921	0.16085	0.34447
0.42	0.207901	0.265045	0.203022	0.39075
0.49	0.156146	0.26513	0.222468	0.530684
0.34	0.12699	0.265194	0.24528	0.317546
0.22	0.212237	0.265239	0.200369	0.424653
0.42	0.152736	0.26649	0.159357	0.3193
0.48	0.180998	0.267761	0.216943	0.250187
0.27	0.192659	0.270169	0.215547	0.253966
0.6	0.164839	0.271318	0.211192	0.284475
0.31	0.15337	0.272487	0.189115	0.241322
0.31	0.237039	0.273469	0.183585	0.475399
0.29	0.164178	0.275657	0.17517	0.32277
0.47	0.160725	0.278419	0.187927	0.271796
0.31	0.193386	0.278426	0.168257	0.414274
0.45	0.2014	0.278555	0.226341	0.257683
0.38	0.158101	0.279413	0.201973	0.26115
0.26	0.220619	0.279929	0.157025	0.368046
0.51	0.155456	0.279959	0.242179	0.253991
0.53	0.158402	0.279974	0.17031	0.68835
0.24	0.186404	0.280246	0.170143	0.261384
0.33	0.147132	0.280616	0.173964	0.338823
	0.190961	0.281301	0.157305	0.477077
	0.185237	0.282565	0.135757	0.252231
	0.164023	0.283476	0.230418	0.322582
	0.225236	0.283481	0.203193	0.277173
	0.132459	0.28763	0.202298	0.353793
	0.163021	0.292632	0.19795	0.256035
	0.170472	0.293459	0.210556	0.292386
	0.163709	0.29506	0.168091	0.381124
	0.153588	0.299238	0.189499	0.655548
	0.163015	0.300012	0.215969	0.284665
	0.245122	0.300207	0.214003	0.252244
	0.212404	0.303941	0.185973	0.335352
	0.199335	0.304878	0.202237	0.285621
	0.208438	0.306077	0.166581	0.27792
	0.177787	0.307084	0.152719	0.238399
	0.161166	0.308007	0.195018	0.619916
	0.238046	0.314027	0.214124	0.471579
	0.243692	0.314351	0.192156	0.322753
	0.180482	0.314942	0.229249	0.228248
	0.155304	0.316297	0.218522	0.302814
	0.187603	0.321789	0.183802	0.476808
	0.238138	0.32235	0.174434	0.949188
	0.165185	0.183734	0.238778	0.399485
	0.197865	0.186982	0.18231	0.352191
	0.175129	0.191648	0.197393	0.771749
	0.097759	0.195697	0.227598	0.601196
	0.213652	0.199395	0.194739	0.467205
	0.145841	0.200965	0.171294	0.287586
	0.209347	0.211816	0.163482	0.268853
	0.130202	0.214833	0.236372	0.437089
	0.164904	0.215253	0.199324	0.387703
	0.217903	0.215287	0.174805	0.388749
	0.200711	0.217477	0.17504	0.422559
	0.152141	0.217716	0.216318	0.294346
	0.172008	0.218104	0.218321	0.787556
	0.159467	0.218276	0.159056	0.495608
	0.15987	0.220818	0.257544	0.305302
	0.181558	0.221427	0.15687	0.395847
	0.170188	0.222303	0.191717	0.255372
	0.17097	0.224634	0.191722	0.555201
	0.187682	0.224972	0.168041	0.369566
	0.168353	0.225746	0.182477	0.416977
	0.164479	0.227209	0.185544	0.397934
	0.199537	0.227593	0.215534	0.252741
	0.222288	0.228285	0.210273	0.263407
	0.136431	0.229491	0.218269	0.396357
	0.220212	0.230169	0.216577	0.789407
	0.16132	0.230957	0.155361	0.724174
	0.251227	0.236792	0.225976	0.513053
	0.210188	0.238044	0.18958	0.425881
	0.187211	0.239853	0.218855	0.364455
	0.185393	0.240632	0.179895	0.567062
	0.217879	0.241462	0.200818	0.249731
	0.224676	0.242586	0.232888	0.439132
	0.139357	0.243758	0.193891	0.297901
	0.165641	0.2447	0.176175	0.2546
	0.151473	0.245094	0.139703	0.843458
	0.289227	0.245418	0.203458	0.299862
	0.158241	0.24543	0.197394	0.479269
	0.213652	0.245465	0.217277	0.348358
	0.198141	0.245759	0.188476	0.493283
	0.198164	0.245785	0.208804	0.273
	0.192012	0.246156	0.211895	0.566593
	0.220817	0.246929	0.168055	1.10024
	0.273058	0.247475	0.218516	0.555975
	0.191233	0.251435	0.199122	0.530199
	0.17216	0.25162	0.193707	0.2876
	0.165315	0.252558	0.186741	0.916698
	0.245005	0.254515	0.197801	0.439527
	0.185698	0.255187	0.173741	0.430508
	0.241829	0.255797	0.201112	0.404569
	0.270871	0.256147	0.187338	0.349985
	0.186026	0.256284	0.213381	0.308647
	0.138867	0.257884	0.151208	0.456756
	0.183452	0.258532	0.153257	0.522276
	0.185074	0.25874	0.202446	0.342597
	0.19144	0.259474	0.156681	0.513059
	0.191539	0.264434	0.195437	0.362466
	0.216931	0.266506	0.212368	0.268151
	0.182492	0.26907	0.233764	0.317317
	0.158765	0.270022	0.193123	0.423135
	0.193052	0.271425	0.153074	0.420953
	0.22742	0.272291	0.21248	1.0081
	0.16149	0.276102	0.221702	0.236451
	0.160876	0.277476	0.209242	0.610257
	0.181821	0.277753	0.208364	0.538168
	0.228743	0.279753	0.197131	0.332501
	0.151434	0.281562	0.200458	0.257574
	0.175668	0.284075	0.167935	0.350024
	0.258157	0.28471	0.23673	1.74308
	0.213052	0.286984	0.182817	0.476069
	0.245457	0.287628	0.198116	1.18944
	0.188349	0.289195	0.213894	0.363397
	0.23376	0.289304	0.200163	0.570135
	0.239502	0.290711	0.163582	0.290352
	0.333859	0.294739	0.209856	0.383941
	0.230299	0.295974	0.215165	0.304949
	0.207909	0.297809	0.190307	0.491756
	0.200251	0.298794	0.184271	0.454689
	0.164546	0.301969	0.201924	0.252392
	0.155128	0.303572	0.211895	0.256987
	0.191986	0.303734	0.217787	1.30083
	0.226718	0.304327	0.211475	0.371256
	0.203769	0.309903	0.213646	0.648631
	0.181327	0.312609	0.190828	0.294786
	0.183816	0.312955	0.200627	0.263175
	0.213627	0.316548	0.189968	0.251179
	0.211287	0.336892	0.182474	0.323057
	0.189667	0.193716	0.154454	0.279761
	0.166014	0.195939	0.192868	0.404683
	0.255372	0.199321	0.209991	0.281935
	0.189971	0.20389	0.24182	0.40968
	0.158838	0.211022	0.210854	0.536903
	0.132863	0.211423	0.152402	0.517198
	0.156038	0.215285	0.168592	0.222207
	0.18961	0.216112	0.199527	0.306911
	0.18486	0.218501	0.22138	0.212018
	0.128519	0.219667	0.207519	0.235902
	0.151527	0.222363	0.185629	0.267998
	0.128865	0.223473	0.216224	0.224059
	0.185135	0.224684	0.156423	0.234714
	0.271255	0.226872	0.192578	0.359731
	0.185379	0.227047	0.180401	0.512558
	0.181806	0.228065	0.192213	0.551824
	0.15453	0.229994	0.157462	0.249113
	0.179428	0.230032	0.188771	0.337581
	0.125958	0.231475	0.20219	0.617556
	0.161577	0.231841	0.187621	0.369678
	0.153296	0.23256	0.151962	0.748099
	0.190387	0.234371	0.144889	0.298819
	0.187421	0.234542	0.197377	0.43384
	0.178207	0.234704	0.180426	0.330275
	0.156438	0.234898	0.193133	0.319483
	0.212736	0.237037	0.226091	0.418852
	0.154453	0.240414	0.197615	0.409181
	0.151907	0.241451	0.151628	0.427986
	0.179477	0.241943	0.186106	0.395067
	0.224171	0.242223	0.18553	0.27257
	0.152403	0.242532	0.182191	0.578058
	0.246059	0.243019	0.222826	0.404531
	0.177306	0.243219	0.183631	0.279274
	0.180394	0.243232	0.21565	0.423566
	0.212252	0.243291	0.201533	0.394602
	0.18469	0.243674	0.173818	0.214837
	0.124129	0.243896	0.203893	0.464896
	0.238377	0.244473	0.174802	0.609304
	0.20846	0.24516	0.236723	0.659844
	0.156019	0.245355	0.19873	0.564011
	0.184539	0.245912	0.190666	0.630314
	0.215362	0.246036	0.165526	0.370118
	0.164231	0.246188	0.191353	0.365187
	0.245751	0.246305	0.199202	0.678845
	0.179508	0.246804	0.19371	0.659804
	0.210607	0.24681	0.218768	0.598601
	0.124356	0.247062	0.161222	0.489394
	0.135285	0.247346	0.221958	0.336178
	0.223392	0.247632	0.204133	1.10482
	0.188215	0.248649	0.164066	0.726623
	0.222989	0.248739	0.191712	0.460187
	0.184914	0.249192	0.165055	0.626379
	0.189592	0.250037	0.19045	0.315517
	0.199608	0.250741	0.160305	0.262442
	0.1555	0.250906	0.245303	0.276973
	0.188783	0.250961	0.216974	0.60239
	0.179639	0.251227	0.215183	0.541765
	0.178685	0.251357	0.192869	0.395478
	0.149422	0.251485	0.208331	0.637265
	0.211201	0.251513	0.18546	0.428953
	0.181955	0.252034	0.168083	0.496001
	0.220281	0.252346	0.163508	0.337215
	0.241679	0.254601	0.249058	0.531923
	0.212674	0.254912	0.186706	0.207478
	0.16438	0.255005	0.15099	0.58255
	0.216058	0.25567	0.196317	0.480956
	0.242724	0.25601	0.180296	0.266788
	0.198245	0.256505	0.194296	0.802264
	0.171591	0.256516	0.181449	0.744117
	0.242206	0.257065	0.238403	0.526557
	0.180588	0.257293	0.215753	0.370899
	0.225001	0.257977	0.205274	0.419593
	0.202453	0.260132	0.219644	0.88179
	0.15558	0.260357	0.195204	0.278648
	0.229724	0.260638	0.191384	0.395197
	0.21138	0.261388	0.233341	0.42347
	0.194149	0.262026	0.169293	0.577767
	0.222947	0.26321	0.197479	0.361274
	0.222867	0.263427	0.156183	0.868878
	0.231875	0.263646	0.178427	0.862087
	0.218066	0.264814	0.212064	0.468137
	0.152678	0.265046	0.2213	0.384511
	0.171723	0.265994	0.24428	0.697089
	0.1584	0.266511	0.20999	1.16257
	0.244727	0.268729	0.205239	0.518438
	0.183369	0.268777	0.165769	0.330858
	0.158813	0.26913	0.190614	0.586176
	0.167014	0.270425	0.159417	0.287409
	0.158176	0.271997	0.215891	0.722123
	0.153395	0.272114	0.214168	0.652201
	0.188702	0.272118	0.16437	0.3781
	0.208623	0.272468	0.200367	0.39992
	0.236421	0.272972	0.190786	0.665975
	0.211509	0.273611	0.238375	0.650946
	0.169945	0.274062	0.205717	0.441906
	0.181675	0.274822	0.155387	0.486124
	0.233677	0.275276	0.238244	0.724042
	0.245122	0.276505	0.213351	0.844126
	0.246325	0.276523	0.165973	0.363591
	0.187217	0.276708	0.23228	0.550527
	0.157566	0.277288	0.164677	0.941917
	0.214257	0.27767	0.203375	1.24167
	0.274338	0.278676	0.218458	0.281089
	0.157316	0.279016	0.216815	0.671885
	0.156589	0.281707	0.183035	0.294369
	0.214919	0.282922	0.18618	0.859581
	0.222998	0.283301	0.184632	0.368391
	0.238972	0.283307	0.193066	0.402513
	0.218303	0.283766	0.182281	0.520672
	0.181251	0.283879	0.192889	0.883056
	0.169292	0.28464	0.204154	0.485929
	0.177812	0.287332	0.178109	0.706812
	0.176526	0.289591	0.189825	0.329632
	0.222546	0.290176	0.229881	0.245954
	0.208722	0.290942	0.198673	0.628682
	0.21736	0.291671	0.229609	0.405767
	0.169329	0.292952	0.212422	0.575161
	0.185607	0.293447	0.218307	0.473781
	0.211595	0.296964	0.203985	0.293872
	0.186548	0.296977	0.170955	0.32918
	0.156199	0.300355	0.181496	0.878635
	0.186105	0.302446	0.182602	0.217598
	0.231224	0.303515	0.137378	0.536582
	0.241347	0.304088	0.211224	0.42796
	0.200163	0.305104	0.214852	0.768229
	0.154508	0.305709	0.194069	0.266328
	0.245911	0.305949	0.17925	0.533091
	0.181063	0.306809	0.215526	0.425286
	0.182059	0.307174	0.18309	0.663511
	0.215813	0.307626	0.185675	0.619261
	0.146526	0.309764	0.185466	0.49352
	0.155644	0.309885	0.223471	0.564921
	0.182688	0.309934	0.172404	0.372039
	0.242889	0.310171	0.18077	1.07848
	0.163118	0.31179	0.178725	0.819362
	0.212189	0.317237	0.182327	0.256527
	0.218746	0.319345	0.24145	0.558379
	0.173281	0.320907	0.215902	0.454145
	0.211775	0.324497	0.158139	0.421181
	0.184039	0.328536	0.219212	0.922691
	0.214571	0.332924	0.226203	0.491479
	0.192633	0.334005	0.207792	0.717367
	0.151825	0.348852	0.193791	0.381466
	0.186773	0.35981	0.210133	0.371447
	0.191382	0.191984	0.197242	0.517658
	0.186067	0.197968	0.191554	0.368298
	0.24032	0.198844	0.218208	0.225866
	0.218101	0.204071	0.171644	0.431553
	0.29395	0.205622	0.182881	0.503241
	0.191737	0.206813	0.243935	0.261518
	0.186111	0.208056	0.198624	0.286784
	0.200214	0.210114	0.189673	0.380832
	0.223041	0.215837	0.182988	0.425774
	0.226321	0.218613	0.235874	0.38807
	0.166295	0.218872	0.199463	0.516732
	0.222798	0.219479	0.201456	0.333348
	0.191624	0.221533	0.178506	0.217621
	0.163201	0.221678	0.210204	0.662485
	0.18826	0.222277	0.176512	0.50994
	0.200637	0.224342	0.18231	0.666695
	0.26397	0.225315	0.220264	0.695893
	0.198515	0.22543	0.223171	0.335151
	0.182465	0.226379	0.190873	0.698927
	0.210667	0.22687	0.193225	0.691684
	0.202977	0.228265	0.20209	0.834247
	0.151293	0.22865	0.239645	0.49469
	0.169653	0.228752	0.182354	0.247375
	0.241579	0.233585	0.198083	0.598178
	0.23932	0.234399	0.209962	0.389874
	0.1951	0.235404	0.19421	0.405813
	0.257732	0.235621	0.218876	0.594773
	0.269073	0.23738	0.256386	0.777374
	0.188077	0.238062	0.183143	0.698743
	0.225045	0.238692	0.20568	0.679062
	0.211235	0.239171	0.202307	0.758707
	0.199476	0.239397	0.223157	0.893404
	0.244631	0.239516	0.197178	0.520815
	0.167218	0.24036	0.195594	0.679002
	0.189688	0.240446	0.195407	0.494193
	0.241116	0.242101	0.16962	0.609338
	0.185512	0.243226	0.202391	0.36407
	0.217412	0.243303	0.217812	0.762017
	0.222482	0.244495	0.209804	0.417633
	0.15495	0.244895	0.203568	0.414267
	0.239706	0.24544	0.194105	0.273341
	0.266454	0.248209	0.167487	0.293584
	0.267745	0.248396	0.214323	0.637251
	0.215952	0.249035	0.171127	0.368752
	0.216953	0.250095	0.178827	0.444564
	0.217776	0.25106	0.194499	0.577464
	0.188795	0.251962	0.158029	0.350386
	0.229136	0.252829	0.207479	0.418466
	0.187822	0.252918	0.232663	0.333137
	0.294774	0.253065	0.19639	0.28573
	0.253444	0.253328	0.182743	0.262312
	0.236692	0.25374	0.143787	0.393883
	0.217287	0.254421	0.196105	0.211938
	0.178168	0.254677	0.136709	0.800356
	0.208421	0.254959	0.196419	0.61948
	0.256322	0.25578	0.183193	0.470186
	0.201792	0.257054	0.224268	0.431545
	0.164311	0.258442	0.228701	0.304074
	0.176678	0.258859	0.182971	0.408503
	0.297999	0.259548	0.162999	0.275701
	0.220694	0.263257	0.212706	0.232438
	0.182525	0.26329	0.206553	0.524457
	0.200306	0.265794	0.170396	0.350539
	0.198885	0.267329	0.198413	0.338655
	0.220138	0.2684	0.22057	1.00636
	0.271177	0.269446	0.203415	0.484958
	0.184291	0.270002	0.19703	0.462447
	0.215974	0.270499	0.196328	0.433091
	0.353833	0.270862	0.164407	0.382542
	0.212732	0.271181	0.198248	0.582607
	0.269095	0.271287	0.179149	0.29494
	0.209967	0.271663	0.221248	0.690132
	0.153384	0.272173	0.151518	0.885295
	0.233568	0.2722	0.199617	0.296436
	0.252024	0.272267	0.179109	0.499976
	0.181734	0.272756	0.172279	0.220397
	0.197318	0.273083	0.209953	0.475951
	0.191748	0.273585	0.261986	0.349137
	0.154453	0.273713	0.216803	0.39391
	0.21612	0.27382	0.186376	0.244126
	0.210686	0.275439	0.171567	0.6907
	0.220775	0.275506	0.210982	0.435745
	0.222617	0.275832	0.209313	0.397997
	0.21628	0.27591	0.172903	0.569318
	0.232435	0.275941	0.193919	0.34495
	0.224363	0.277837	0.231253	1.10443
	0.306699	0.278414	0.175304	0.602854
	0.241349	0.279158	0.221456	0.252932
	0.274948	0.281389	0.186943	0.555787
	0.261068	0.281535	0.176053	0.251115
	0.290239	0.283019	0.212534	0.451628
	0.242532	0.283654	0.179836	0.568202
	0.191318	0.283912	0.210263	0.309062
	0.222988	0.283914	0.173329	0.690441
	0.223126	0.283961	0.169464	0.363744
	0.158533	0.284502	0.235737	0.388842
	0.218228	0.284545	0.199382	0.387493
	0.291244	0.287233	0.180819	0.308346
	0.210639	0.287358	0.213708	0.703479
	0.274796	0.287373	0.220867	0.36691
	0.242902	0.289848	0.192141	0.579778
	0.18618	0.290365	0.2197	0.716775
	0.22775	0.291978	0.227825	0.502084
	0.199313	0.295399	0.180289	0.55846
	0.194831	0.297109	0.160296	0.381892
	0.245071	0.29739	0.192962	0.52114
	0.249483	0.297562	0.184722	0.487919
	0.251195	0.298294	0.205737	0.369142
	0.184612	0.298852	0.215647	0.371301
	0.287348	0.299484	0.246037	0.627878
	0.230601	0.299634	0.213402	0.700945
	0.187049	0.300427	0.18158	0.318973
	0.212929	0.302399	0.201676	0.549515
	0.23949	0.302799	0.215866	0.825511
	0.227352	0.303415	0.237493	0.31615
	0.241584	0.303481	0.220085	0.325778
	0.270477	0.303622	0.187538	0.291967
	0.255101	0.303718	0.211806	0.494648
	0.204527	0.303861	0.222615	0.408382
	0.191659	0.304475	0.193925	0.329763
	0.44698	0.305257	0.248907	0.517955
	0.184456	0.306208	0.157738	0.475061
	0.36725	0.307557	0.198587	0.261012
	0.358863	0.307871	0.336579	0.689271
	0.269561	0.308297	0.165231	0.266184
	0.155252	0.309282	0.154152	0.455584
	0.217098	0.310276	0.214595	0.395205
	0.223167	0.312316	0.218049	0.363765
	0.221651	0.313444	0.162019	0.312086
	0.201772	0.317827	0.187151	0.360514
	0.23033	0.318709	0.193501	0.793022
	0.364843	0.321305	0.20766	0.239741
	0.185474	0.323	0.193443	0.36545
	0.18988	0.328668	0.188458	0.316073
	0.19133	0.332787	0.190016	0.397463
	0.224015	0.333528	0.198965	0.417332
	0.187234	0.333693	0.193989	0.433238
	0.180582	0.337084	0.187073	0.302238
	0.192342	0.339828	0.186254	0.426864
	0.184052	0.343425	0.193912	0.540591
	0.292126	0.344093	0.186722	0.657439
	0.243856	0.345087	0.222334	0.394175
	0.217536	0.362257	0.164443	0.698331
	0.211533	0.364964	0.179476	0.634976
	0.210922	0.398473	0.204142	0.475995
	0.24594	0.60046	0.157723	0.758907
	0.214211	0.632085	0.202525	0.362559
	0.244588	0.187769	0.167793	1.33128
	0.227492	0.189759	0.155249	0.308598
	0.309547	0.191507	0.161202	0.268972
	0.236812	0.193523	0.216602	0.620113
	0.276312	0.195572	0.192498	0.5683
	0.162224	0.198276	0.204086	0.387045
	0.191168	0.19999	0.18196	0.556797
	0.18091	0.203261	0.159982	0.746621
	0.214307	0.210476	0.163394	0.47966
	0.310907	0.211027	0.204128	0.420203
	0.27116	0.213499	0.164064	0.526305
	0.247632	0.213506	0.222249	0.476825
	0.211617	0.214089	0.186721	0.399835
	0.223338	0.214476	0.149801	0.270541
	0.206727	0.215208	0.177263	0.45642
	0.243754	0.216855	0.200029	0.372876
	0.184933	0.218596	0.15487	0.227354
	0.254327	0.219091	0.202771	0.701925
	0.236031	0.220096	0.202658	0.246536
	0.268858	0.220893	0.176221	0.278786
	0.249956	0.222359	0.15794	0.316747
	0.192728	0.222856	0.21297	0.273308
	0.208915	0.22342	0.206149	0.393788
	0.215485	0.224039	0.153505	0.343927
	0.216405	0.224709	0.185988	0.375824
	0.21796	0.225591	0.208982	0.421397
	0.28539	0.225744	0.159817	0.707103
	0.209473	0.226345	0.165487	0.302582
	0.326378	0.226618	0.210793	0.833834
	0.171482	0.228302	0.15813	0.448605
	0.289376	0.228528	0.215655	0.742756
	0.303852	0.22915	0.203181	0.450815
	0.391344	0.229967	0.155457	0.341206
	0.303736	0.231703	0.211931	0.666034
	0.239434	0.233154	0.213488	0.799421
	0.191336	0.23469	0.166345	0.932423
	0.319018	0.234929	0.165867	0.707703
	0.24182	0.235316	0.212347	0.679141
	0.186655	0.236089	0.172866	0.321213
	0.212678	0.236228	0.159443	0.524184
	0.213785	0.237484	0.190179	0.459552
	0.188322	0.238724	0.192251	0.338907
	0.250535	0.239024	0.177169	0.221927
	0.325477	0.239119	0.158672	1.01029
	0.260664	0.239129	0.156839	0.321258
	0.224186	0.241881	0.152817	0.329995
	0.271309	0.241935	0.208999	0.346321
	0.247502	0.242264	0.215655	0.477445
	0.301512	0.243535	0.186636	1.0058
	0.211558	0.244034	0.19408	0.797811
	0.26799	0.245618	0.188271	0.764736
	0.204798	0.24574	0.186784	0.449574
	0.274751	0.245835	0.215301	0.367217
	0.279068	0.246294	0.197452	0.417972
	0.27094	0.247216	0.188515	0.642182
	0.211757	0.247677	0.15354	0.739298
	0.214584	0.248193	0.214042	0.552621
	0.284712	0.249689	0.191092	0.469302
	0.327376	0.250198	0.183374	0.369507
	0.208389	0.250928	0.190262	0.705261
	0.249038	0.251556	0.194653	0.322741
	0.244665	0.252188	0.224297	0.494055
	0.243042	0.252512	0.170641	0.72566
	0.268596	0.25392	0.210605	0.895016
	0.240833	0.255094	0.148131	0.339584
	0.294289	0.256294	0.208572	0.375471
	0.186996	0.257264	0.198807	0.479005
	0.247079	0.25843	0.139272	0.559589
	0.276167	0.260644	0.191016	1.02826
	0.269733	0.261826	0.196764	0.55189
	0.254306	0.262907	0.183453	0.276105
	0.252006	0.263285	0.209619	0.7789
	0.268465	0.265332	0.156905	1.08361
	0.24708	0.265691	0.180014	0.663622
	0.363926	0.265741	0.176966	0.549613
	0.275843	0.266178	0.243998	0.394027
	0.252448	0.266398	0.217567	0.467703
	0.246269	0.267317	0.219801	0.733424
	0.224882	0.267631	0.182944	0.529921
	0.256884	0.267716	0.180276	0.493141
	0.239493	0.268246	0.189166	0.260518
	0.283795	0.269755	0.230717	0.424289
	0.160014	0.269822	0.193472	0.399996
	0.243696	0.269949	0.182232	0.395745
	0.253779	0.270077	0.27647	0.347512
	0.276141	0.270541	0.219045	0.425165
	0.253655	0.271438	0.208722	0.829093
	0.262072	0.272185	0.206937	0.566648
	0.18156	0.273595	0.197505	0.884195
	0.244212	0.274181	0.236027	0.507874
	0.304885	0.274447	0.188819	1.18796
	0.253958	0.275031	0.227919	0.608649
	0.212917	0.275474	0.157583	0.311554
	0.249494	0.276125	0.197907	0.392625
	0.246658	0.276414	0.189638	0.397536
	0.240487	0.276482	0.203251	0.276433
	0.216411	0.276778	0.242704	0.512016
	0.268369	0.276788	0.231579	0.598948
	0.23719	0.27766	0.18278	0.347014
	0.316437	0.277789	0.239178	0.684045
	0.384501	0.278639	0.195198	0.365605
	0.299977	0.278911	0.217265	0.599178
	0.261989	0.279129	0.217547	0.341372
	0.22698	0.280158	0.212335	0.300923
	0.20827	0.280593	0.223416	0.356639
	0.265795	0.280819	0.187604	0.340214
	0.33005	0.280912	0.157808	0.409986
	0.348438	0.280954	0.193369	0.968703
	0.304285	0.281579	0.213046	0.244858
	0.268492	0.281723	0.158989	0.555238
	0.299722	0.28186	0.188129	0.425174
	0.246039	0.282215	0.18764	0.399621
	0.277078	0.28331	0.15851	0.411405
	0.219066	0.283382	0.19458	1.05278
	0.22943	0.283779	0.209102	0.278384
	0.200509	0.284597	0.228755	0.757147
	0.317688	0.284939	0.186905	0.300345
	0.33781	0.284991	0.236442	0.33213
	0.182593	0.285554	0.24204	0.283188
	0.336194	0.285669	0.216253	0.514382
	0.251753	0.289778	0.184108	1.28539
	0.261283	0.289972	0.188284	0.292386
	0.250001	0.29015	0.21093	0.700117
	0.242742	0.290869	0.203035	0.331025
	0.24075	0.291493	0.198859	0.531744
	0.183978	0.292088	0.16183	0.263776
	0.261468	0.292135	0.232887	0.443455
	0.345344	0.292481	0.186834	0.367485
	0.301335	0.293718	0.19227	0.335933
	0.235357	0.294023	0.249694	0.818486
	0.27277	0.29607	0.191406	0.367645
	0.334075	0.296268	0.215808	0.452798
	0.211985	0.296389	0.245183	0.501622
	0.317128	0.298215	0.156217	0.306925
	0.226369	0.299061	0.218432	0.539985
	0.367194	0.299449	0.195358	0.703704
	0.306046	0.299592	0.236449	0.91019
	0.23507	0.301353	0.188507	0.678151
	0.241153	0.302635	0.167362	0.446968
	0.288513	0.304709	0.169711	0.374735
	0.230818	0.306178	0.160315	0.973021
	0.417572	0.307583	0.175632	0.358085
	0.317066	0.307668	0.278497	0.381993
	0.21164	0.307908	0.210336	0.410044
	0.20196	0.308975	0.244757	0.381
	0.195631	0.310233	0.155684	0.315895
	0.278305	0.310385	0.187318	0.406172
	0.291138	0.310407	0.159499	0.33969
	0.24078	0.313083	0.187244	0.574638
	0.344015	0.326484	0.243654	0.463796
	0.32125	0.330502	0.215726	0.424125
	0.280455	0.332998	0.169834	0.487142
	0.302763	0.337852	0.188898	0.544368
	0.38662	0.337956	0.189273	0.32765
	0.233853	0.338052	0.231301	0.392511
	0.287284	0.340114	0.180514	0.401355
	0.428793	0.3576	0.207948	0.220619
	0.216891	0.374209	0.182219	0.28134
	0.269311	0.19599	0.183302	0.341174
	0.363815	0.19878	0.19276	0.368763
	0.245153	0.201539	0.218583	0.338623
	0.254321	0.203207	0.22803	0.256274
	0.247713	0.207238	0.154628	0.740978
	0.315343	0.212924	0.212064	0.807873
	0.238755	0.215479	0.198497	0.598896
	0.243183	0.2163	0.184756	1.28132
	0.314212	0.216844	0.164597	0.298378
	0.328465	0.220507	0.125946	0.658798
	0.310021	0.220974	0.172507	0.558136
	0.237858	0.222263	0.182679	0.406947
	0.341214	0.22516	0.228553	0.423428
	0.244828	0.225535	0.222292	0.304218
	0.303648	0.227777	0.187852	0.367435
	0.27485	0.228056	0.208464	0.563853
	0.355358	0.230632	0.15364	0.399205
	0.355715	0.231323	0.214523	0.427429
	0.334675	0.232278	0.234832	0.274092
	0.344154	0.232349	0.22065	0.424486
	0.30207	0.232571	0.243787	0.248522
	0.304228	0.23311	0.200003	0.742226
	0.245711	0.233747	0.186416	0.503185
	0.307559	0.23431	0.194965	1.00158
	0.259542	0.23482	0.193407	0.31703
	0.248832	0.237631	0.203415	0.538408
	0.341836	0.239657	0.214941	0.321179
	0.362684	0.242089	0.175888	0.531451
	0.244939	0.242298	0.162675	0.381855
	0.279765	0.244992	0.183149	0.586774
	0.248808	0.245163	0.203514	0.659786
	0.221164	0.245468	0.143192	0.414978
	0.300829	0.245474	0.226787	0.310042
	0.332714	0.24573	0.204042	0.584927
	0.304112	0.245772	0.207649	0.296685
	0.29186	0.245922	0.155484	0.451169
	0.285625	0.246265	0.202946	0.324105
	0.342125	0.246565	0.17786	0.61267
	0.280847	0.247682	0.191256	0.775782
	0.386167	0.248752	0.210662	0.543539
	0.31097	0.249867	0.233871	0.749232
	0.277496	0.25023	0.228712	0.569013
	0.21009	0.250917	0.21303	0.817577
	0.307175	0.251841	0.281931	0.425823
	0.251926	0.251871	0.187539	1.1096
	0.304807	0.252376	0.160841	0.517197
	0.220839	0.253363	0.2212	0.491468
	0.302217	0.25507	0.186893	0.508644
	0.401799	0.255993	0.197474	0.484051
	0.321846	0.256944	0.1329	0.332918
	0.26055	0.257084	0.203541	0.237779
	0.277209	0.257635	0.192778	0.489044
	0.309224	0.257922	0.22394	0.73003
	0.27026	0.258082	0.197167	0.578771
	0.396593	0.258632	0.170053	0.41528
	0.314751	0.259244	0.181274	0.278585
	0.281735	0.260372	0.193144	0.280007
	0.313194	0.260581	0.202139	0.362854
	0.250394	0.260613	0.212121	0.294811
	0.460526	0.26156	0.183566	0.360565
	0.259565	0.26278	0.214878	0.260364
	0.294669	0.263251	0.215744	0.568103
	0.303739	0.264113	0.236087	0.334856
	0.223448	0.265129	0.188784	0.442398
	0.261089	0.265154	0.194562	0.464296
	0.349581	0.265996	0.208972	0.759533
	0.357492	0.266388	0.136929	1.07511
	0.309107	0.266787	0.125461	0.368485
	0.215228	0.268016	0.231828	0.253621
	0.293688	0.268131	0.182292	0.308343
	0.328643	0.268449	0.159375	0.631083
	0.892032	0.268754	0.151993	0.568347
	0.19109	0.268842	0.188535	0.26301
	0.278884	0.269371	0.202529	0.742294
	0.28633	0.269513	0.219262	0.339167
	0.245769	0.270504	0.158833	0.728972
	0.286142	0.271417	0.205757	1.00501
	0.295838	0.271624	0.187122	0.813199
	0.244264	0.272544	0.229809	0.328916
	0.25464	0.272594	0.215396	0.27984
	0.186242	0.272617	0.221806	0.578386
	0.298514	0.273193	0.186926	0.349484
	0.285302	0.273345	0.222616	0.401509
	0.280196	0.273443	0.167895	0.533443
	0.24888	0.27419	0.213999	0.970534
	0.32616	0.274311	0.203879	0.575396
	0.269466	0.274907	0.253322	1.47102
	0.273402	0.27527	0.161493	0.39141
	0.380346	0.275658	0.215549	0.460084
	0.307076	0.275847	0.202013	1.1552
	0.309505	0.276178	0.213493	0.286454
	0.302871	0.277175	0.185344	1.13214
	0.302207	0.277293	0.200653	0.283769
	0.289633	0.27736	0.199324	0.270629
	0.413008	0.277948	0.212734	0.257676
	0.316216	0.278004	0.162514	0.198411
	0.271274	0.278195	0.210624	1.07439
	0.460174	0.278293	0.231169	0.245483
	0.340444	0.278296	0.182023	0.331892
	0.391782	0.278397	0.197319	0.737805
	0.310173	0.278567	0.222321	0.302514
	0.35522	0.278606	0.177355	0.526975
	0.37415	0.278725	0.174002	1.5057
	0.255689	0.27899	0.205314	0.443031
	0.313755	0.279662	0.228825	1.12931
	0.387775	0.280131	0.190251	0.342016
	0.296249	0.28073	0.186919	0.73242
	0.321726	0.281642	0.198193	0.37399
	0.292608	0.282208	0.198835	0.540024
	0.31543	0.282222	0.220636	0.263477
	0.304329	0.28317	0.187219	0.24034
	0.270731	0.284571	0.18257	0.28102
	0.292707	0.284929	0.216568	1.02148
	0.316612	0.285053	0.191527	0.847869
	0.285052	0.285332	0.236837	0.61432
	0.251827	0.285336	0.198278	1.47874
	0.334629	0.28672	0.222528	0.468152
	0.31126	0.286949	0.211594	0.27986
	0.30952	0.288991	0.220273	0.418055
	0.408962	0.289952	0.24209	0.224814
	0.352556	0.290076	0.209152	0.457654
	0.271327	0.290408	0.217812	0.872821
	0.25298	0.290964	0.167063	0.844822
	0.400249	0.291431	0.219557	0.677758
	0.409619	0.291811	0.216276	0.551425
	0.282999	0.291918	0.215095	0.516581
	0.336702	0.292153	0.155831	0.287
	0.306717	0.292273	0.212192	0.490452
	0.286971	0.292409	0.178801	0.397387
	0.315752	0.292457	0.191283	1.20811
	0.226104	0.296682	0.205662	0.293047
	0.265747	0.296869	0.181139	0.584609
	0.299258	0.297514	0.186823	0.616386
	0.284352	0.298039	0.175786	0.410816
	0.269814	0.298394	0.215668	0.361925
	0.407765	0.298483	0.215188	0.415385
	0.263144	0.298957	0.218075	1.41053
	0.448458	0.299109	0.183226	0.275531
	0.421558	0.299918	0.18461	0.371063
	0.338341	0.301833	0.185454	1.05595
	0.297157	0.302947	0.240442	0.423727
	0.258229	0.303378	0.197581	0.631037
	0.303668	0.303473	0.193996	0.282827
	0.277187	0.303587	0.18311	0.274267
	0.430887	0.30426	0.1939	0.242463
	0.39033	0.304879	0.190325	0.303421
	0.334155	0.305571	0.188984	0.25702
	0.389322	0.308619	0.183756	0.930393
	0.272112	0.308948	0.188328	0.835338
	0.313158	0.309463	0.213322	0.394459
	0.245899	0.309641	0.228707	0.692424
	0.287493	0.310256	0.158962	0.436373
	0.410251	0.310502	0.246893	0.356227
	0.304101	0.311276	0.198826	0.369212
	0.276156	0.312049	0.228889	0.547074
	0.400799	0.313221	0.255065	0.416094
	0.301539	0.313718	0.208172	0.317035
	0.339226	0.31386	0.208256	0.207399
	0.366014	0.316263	0.182601	0.365963
	0.34881	0.317119	0.272628	0.457366
	0.258861	0.317355	0.217094	0.644154
	0.320387	0.318633	0.243419	0.48061
	0.351292	0.322659	0.199647	0.270392
	0.289971	0.323835	0.203903	0.301853
	0.300149	0.325412	0.231521	0.532553
	0.305766	0.328255	0.166569	0.381945
	0.378913	0.329355	0.2331	0.724439
	0.327314	0.331966	0.214506	0.869317
	0.275904	0.332458	0.187191	0.736581
	0.267203	0.332804	0.225125	0.527275
	0.304964	0.333191	0.241407	0.932726
	0.374524	0.334468	0.196147	0.87394
	0.32418	0.339917	0.216759	0.337517
	0.30178	0.342036	0.219499	0.634171
	0.294659	0.342909	0.194444	0.220658
	0.431874	0.343	0.229347	0.616728
	0.372124	0.34476	0.185274	0.580356
	0.289425	0.344896	0.192016	0.502994
	0.283912	0.34885	0.216639	0.320857
	0.397383	0.355781	0.186946	0.274755
	0.331374	0.361374	0.211103	0.27657
	0.328107	0.363484	0.215056	0.447344
	0.328736	0.363518	0.167157	1.1723
	0.411949	0.373077	0.140074	0.510787
	0.24794	0.382755	0.190175	0.266574
	0.406793	0.383316	0.245043	0.449328
	0.3883	0.395319	0.217494	0.599658
	0.279074	0.187595	0.221952	0.490801
	0.391572	0.205152	0.193897	0.237594
	0.386365	0.211086	0.192568	0.527935
	0.254437	0.213698	0.220681	1.19107
	0.306527	0.214615	0.187118	0.813893
	0.280183	0.215169	0.230421	0.251674
	0.366631	0.215479	0.202642	0.522778
	0.381332	0.215567	0.215414	0.405786
	0.289362	0.216274	0.185237	0.284155
	0.242216	0.217324	0.170145	0.316937
	0.299635	0.217598	0.211668	0.47593
	0.397209	0.218773	0.194782	0.544946
	0.284443	0.218885	0.217326	0.54771
	0.324458	0.219871	0.172825	0.629876
	0.363283	0.223199	0.200084	1.01813
	0.359735	0.223883	0.217776	1.14665
	0.34315	0.224609	0.200409	0.577119
	0.296757	0.225005	0.217939	0.365683
	0.424523	0.22507	0.150836	0.247359
	0.294828	0.225718	0.224359	0.269423
	0.270318	0.225939	0.213277	0.724952
	0.26972	0.226734	0.202718	0.306146
	0.286277	0.227485	0.218175	0.516411
	0.322182	0.229208	0.213618	1.37227
	0.26449	0.231764	0.234135	0.261669
	0.361582	0.232479	0.198012	0.540827
	0.404031	0.233918	0.209653	0.567092
	0.342703	0.23457	0.197087	0.381942
	0.365255	0.235328	0.258574	0.24353
	0.414565	0.23555	0.217015	0.334635
	0.36506	0.235756	0.182768	0.855462
	0.340531	0.237629	0.193521	0.296007
	0.334628	0.237656	0.191638	0.716291
	0.399802	0.238547	0.178499	1.81687
	0.329959	0.239042	0.178544	0.942611
	0.304177	0.240177	0.216376	0.460511
	0.372583	0.240794	0.206911	0.429544
	0.306101	0.241192	0.166798	0.367787
	0.29915	0.241929	0.178554	0.293813
	0.371293	0.242723	0.251783	0.590989
	0.302383	0.24277	0.171899	0.574066
	0.372196	0.243489	0.187443	0.399029
	0.40025	0.24352	0.202772	0.749073
	0.312637	0.244884	0.262974	0.452523
	0.319267	0.245441	0.182934	0.512419
	0.30603	0.247724	0.195711	0.374362
	0.308518	0.247784	0.244565	0.356268
	0.3601	0.24781	0.189671	0.363765
	0.340607	0.248426	0.218737	1.19498
	0.3284	0.249592	0.191487	0.761744
	0.406233	0.249663	0.178542	1.17161
	0.335857	0.249694	0.232333	0.910099
	0.275571	0.250554	0.212005	0.354887
	0.361558	0.251344	0.159526	0.225078
	0.36989	0.251944	0.180372	1.04058
	0.281536	0.25204	0.198435	1.05339
	0.376997	0.252113	0.276125	1.24229
	0.361146	0.253159	0.170272	0.668276
	0.280813	0.253271	0.160722	0.411454
	0.40111	0.253292	0.130621	0.471367
	0.365588	0.253959	0.210985	0.613203
	0.392644	0.254053	0.174112	0.481133
	0.36214	0.254067	0.189936	0.923896
	0.445826	0.254247	0.220784	0.329676
	0.290728	0.254455	0.190528	0.449055
	0.371516	0.254506	0.21703	0.495652
	0.339439	0.256132	0.202814	1.29265
	0.383308	0.257	0.172825	0.368948
	0.321192	0.257548	0.2162	0.33073
	0.277586	0.257781	0.194174	1.70622
	0.302816	0.257968	0.142935	0.966402
	0.322053	0.258463	0.176579	0.296394
	0.307315	0.25895	0.244846	0.421725
	0.40738	0.260048	0.193626	0.333529
	0.470097	0.260586	0.159487	0.713472
	0.38075	0.260624	0.196584	1.1346
	0.325676	0.260716	0.219885	0.632109
	0.300051	0.261271	0.186992	0.830311
	0.320112	0.262072	0.188101	0.564273
	0.398887	0.262271	0.257077	1.24531
	0.274822	0.263764	0.201398	0.32004
	0.289748	0.264915	0.187622	1.24935
	0.359237	0.266439	0.175287	0.355749
	0.353681	0.268056	0.226242	0.336453
	0.327187	0.268732	0.222994	0.323485
	0.350061	0.268739	0.203557	0.612727
	0.397681	0.268764	0.184039	0.364126
	0.357507	0.270452	0.228705	0.930489
	0.338246	0.270746	0.208383	0.464312
	0.409682	0.270913	0.166981	0.303304
	0.33358	0.270919	0.22507	0.907081
	0.354587	0.270939	0.173748	0.297712
	0.290407	0.271358	0.248779	1.18583
	0.379293	0.271873	0.194243	1.14915
	0.450163	0.272005	0.204382	0.433455
	0.288512	0.272098	0.201713	0.475027
	0.430913	0.272572	0.156534	0.27201
	0.331921	0.273592	0.224396	0.291661
	0.421784	0.273714	0.175176	0.554081
	0.443603	0.273926	0.186844	0.573051
	0.336255	0.27415	0.170017	0.390191
	0.335433	0.274348	0.210529	0.636925
	0.341964	0.274702	0.164379	0.903
	0.470024	0.275001	0.198103	0.620557
	0.329522	0.275463	0.179968	0.581981
	0.387882	0.27562	0.186939	0.656802
	0.347054	0.275738	0.211642	0.678912
	0.372321	0.275861	0.217335	0.627511
	0.312783	0.276183	0.229722	0.812654
	0.398573	0.277369	0.165336	0.376976
	0.31824	0.2775	0.202925	0.815557
	0.387582	0.277698	0.158909	0.395794
	0.29655	0.278601	0.226279	0.37161
	0.275761	0.278812	0.196942	0.327523
	0.364452	0.279049	0.234575	1.032
	0.399652	0.279849	0.19244	0.250774
	0.299993	0.280641	0.223127	0.643257
	0.343076	0.280891	0.168932	1.19191
	0.30575	0.2813	0.241758	1.18957
	0.360775	0.281867	0.211679	0.434306
	0.386323	0.281897	0.232572	0.98526
	0.386647	0.282002	0.196388	0.488077
	0.369572	0.283406	0.160128	2.20715
	0.291377	0.28395	0.237523	1.664
	0.389689	0.284056	0.168692	0.52373
	0.313434	0.285931	0.189109	0.791471
	0.384708	0.286238	0.299237	0.389961
	0.361817	0.287074	0.195518	0.301049
	0.306127	0.287448	0.222014	1.18856
	0.359378	0.287827	0.200108	0.245146
	0.427987	0.287891	0.164729	0.350863
	0.363964	0.288324	0.180767	0.510491
	0.4958	0.288354	0.219207	0.210776
	0.363645	0.288411	0.213054	0.641572
	0.301003	0.288437	0.201639	0.297227
	0.353341	0.288485	0.221167	0.782298
	0.362364	0.288664	0.193189	0.392798
	0.346559	0.288727	0.203328	0.380744
	0.411432	0.288835	0.157474	0.253708
	0.347303	0.288874	0.189852	0.412108
	0.307293	0.288991	0.220572	0.818995
	0.377904	0.289079	0.188228	0.628972
	0.341774	0.290705	0.1895	0.510896
	0.347198	0.291085	0.179353	0.591061
	0.30034	0.291444	0.19828	0.369827
	0.368397	0.291579	0.178719	0.450001
	0.390973	0.293152	0.218845	0.718774
	0.360002	0.293608	0.181143	0.510256
	0.366623	0.294551	0.222783	0.654936
	0.311188	0.295104	0.212494	0.442991
	0.454586	0.295368	0.229454	2.41096
	0.305879	0.297442	0.188825	0.713908
	0.33034	0.297964	0.178443	0.284223
	0.542037	0.298077	0.270151	0.303198
	0.407636	0.298693	0.164972	0.670833
	0.304012	0.299039	0.220634	0.759982
	0.322579	0.299623	0.223693	1.0864
	0.366686	0.30012	0.207116	0.562041
	0.440601	0.300353	0.202023	0.345219
	0.329379	0.301015	0.159381	0.500405
	0.332137	0.301195	0.188937	0.716947
	0.353985	0.301359	0.182294	0.773347
	0.311164	0.302051	0.169794	0.2067
	0.301147	0.303365	0.193934	0.957038
	0.481696	0.30397	0.214337	0.262076
	0.330601	0.30459	0.213634	0.394872
	0.354433	0.304933	0.189421	0.345225
	0.307043	0.306016	0.176999	0.818252
	0.311616	0.30898	0.184984	0.674053
	0.316603	0.309553	0.210229	0.728475
	0.341655	0.309675	0.171	0.607392
	0.353035	0.310633	0.179257	0.288161
	0.306763	0.311812	0.161428	0.340598
	0.414345	0.312145	0.203986	0.463186
	0.374628	0.31317	0.195747	0.224666
	0.344355	0.313658	0.239433	0.940981
	0.333022	0.314511	0.217688	0.339805
	0.434875	0.314534	0.209745	0.461175
	0.41181	0.314634	0.212638	0.578408
	0.310181	0.315207	0.233282	0.481979
	0.347973	0.318332	0.176698	0.921949
	0.333599	0.318369	0.227256	0.979852
	0.37771	0.320142	0.216407	0.404833
	0.277936	0.320328	0.193877	0.662431
	0.475978	0.321556	0.243198	0.737727
	0.435756	0.325258	0.187662	0.493868
	0.418812	0.325475	0.175214	0.40727
	0.305917	0.327786	0.159951	0.70298
	0.286515	0.327979	0.190865	0.349984
	0.441286	0.332787	0.225524	1.45637
	0.3865	0.335362	0.219617	0.660747
	0.37005	0.34277	0.197746	0.416567
	0.419114	0.346116	0.185337	0.787607
	0.342257	0.349627	0.180658	0.924291
	0.366352	0.355607	0.144854	0.618633
	0.383741	0.363079	0.127011	0.703939
	0.322916	0.363214	0.221417	0.361914
	0.440412	0.363597	0.207239	1.0149
	0.3818	0.364027	0.206066	0.454758
	0.335263	0.36535	0.230907	1.71642
	0.382404	0.386648	0.220107	0.95727
	0.287209	0.390641	0.184396	0.630714
	0.350466	0.398297	0.171171	0.573817
	0.310828	0.187959	0.162784	0.348475
	0.420995	0.191667	0.147199	0.674705
	0.28971	0.200397	0.175919	0.994815
	0.336037	0.200608	0.167689	0.347794
	0.314214	0.206016	0.231275	0.337369
	0.277053	0.216263	0.222355	0.375334
	0.327923	0.216784	0.182794	0.269875
	0.285008	0.216812	0.185546	1.11706
	0.436382	0.216898	0.187825	0.641792
	0.326159	0.217098	0.174883	1.78809
	0.379368	0.218475	0.215083	0.238365
	0.454915	0.21992	0.198241	0.644323
	0.421651	0.220546	0.220819	1.53315
	0.369779	0.220601	0.156681	0.423902
	0.369846	0.22132	0.271632	0.33089
	0.313563	0.223985	0.180504	0.718871
	0.359862	0.224345	0.213039	0.381591
	0.327057	0.224654	0.190173	0.287352
	0.447133	0.227046	0.184689	0.370221
	0.348794	0.227683	0.170495	0.623924
	0.345161	0.228689	0.207879	0.348832
	0.251413	0.229028	0.171805	0.273037
	0.285046	0.22945	0.188824	1.24547
	0.379738	0.231042	0.172985	0.242529
	0.401332	0.231256	0.186745	0.576057
	0.451435	0.232547	0.171602	1.27604
	0.289992	0.233714	0.194124	0.255502
	0.529494	0.234209	0.222639	0.795614
	0.317287	0.235354	0.222575	0.54421
	0.336524	0.236657	0.194607	0.262229
	0.270141	0.23951	0.181316	0.954264
	0.399318	0.240197	0.170505	0.42144
	0.301682	0.240999	0.219613	0.961755
	0.403977	0.241283	0.205617	0.512632
	0.327475	0.241324	0.187507	0.615641
	0.356997	0.241419	0.207027	0.227954
	0.409664	0.241675	0.192968	0.354901
	0.345853	0.242329	0.162562	0.519217
	0.404262	0.242355	0.194266	0.61547
	0.373334	0.24256	0.216144	1.09482
	0.292318	0.242775	0.193009	1.34172
	0.29104	0.243715	0.160241	1.20919
	0.396669	0.245475	0.156253	0.386319
	0.453565	0.245731	0.189111	0.626337
	0.306197	0.246124	0.209468	0.203973
	0.276432	0.246152	0.221144	0.32226
	0.434048	0.246181	0.202944	1.22339
	0.312158	0.246349	0.139421	1.91481
	0.344517	0.24642	0.194597	0.642234
	0.390005	0.247802	0.214849	1.0732
	0.279627	0.247804	0.187589	0.532291
	0.389273	0.248664	0.218095	1.35193
	0.440545	0.248776	0.226784	0.515322
	0.428031	0.248876	0.213747	0.660927
	0.270828	0.249541	0.156654	1.21522
	0.462873	0.249952	0.264527	0.580448
	0.345585	0.250169	0.193163	0.286004
	0.39906	0.251894	0.15684	0.523115
	0.33197	0.252363	0.160424	0.337177
	0.314564	0.253205	0.191692	0.261532
	0.329916	0.253377	0.191092	0.483782
	0.36333	0.253618	0.201629	0.589088
	0.411346	0.254338	0.211466	0.240765
	0.385469	0.254453	0.24078	0.612419
	0.419463	0.255409	0.207081	0.489912
	0.435049	0.256122	0.221836	1.04603
	0.314921	0.256287	0.153669	0.610552
	0.438058	0.256325	0.227909	0.44541
	0.337342	0.257237	0.182872	0.298267
	0.485299	0.257764	0.184858	1.36599
	0.412272	0.257831	0.222534	0.332611
	0.41663	0.258634	0.183875	0.30576
	0.305196	0.258989	0.160152	0.484452
	0.385654	0.259502	0.188858	0.364713
	0.330759	0.26093	0.211433	0.347082
	0.304488	0.261223	0.215639	1.12292
	0.422172	0.261363	0.194362	0.369045
	0.307344	0.261416	0.188099	0.303255
	0.344752	0.262164	0.211362	0.827868
	0.398701	0.262241	0.164419	0.598221
	0.397369	0.262521	0.197349	0.722259
	0.463624	0.263888	0.163831	0.227973
	0.301213	0.264137	0.214682	0.247264
	0.379098	0.264779	0.161148	1.31623
	0.360147	0.264877	0.220298	0.321052
	0.429438	0.264964	0.212364	0.633599
	0.329632	0.26507	0.190922	0.958195
	0.328648	0.265079	0.200402	0.668727
	0.338099	0.265707	0.187492	1.86811
	0.283552	0.268588	0.207358	0.836931
	0.307015	0.268887	0.18067	0.409062
	0.418212	0.269873	0.208333	0.447653
	0.329374	0.270317	0.190291	0.613986
	0.341337	0.270723	0.260456	0.437478
	0.367874	0.271836	0.162373	0.264568
	0.413306	0.272278	0.153086	1.18276
	0.333009	0.273236	0.222553	0.270916
	0.416761	0.273417	0.220057	0.343497
	0.372803	0.273887	0.20932	0.322541
	0.42625	0.274266	0.210203	1.63039
	0.279607	0.274569	0.191859	1.02461
	0.430794	0.274588	0.212228	1.41217
	0.361643	0.274831	0.196894	0.26254
	0.298315	0.27494	0.153405	0.863199
	0.41557	0.275364	0.203467	0.41641
	0.302032	0.276151	0.199804	0.507919
	0.276959	0.276979	0.233231	0.267118
	0.410543	0.27724	0.185615	0.283667
	0.493764	0.277284	0.19836	0.268431
	0.313351	0.277428	0.227148	0.343183
	0.276981	0.278348	0.224929	1.20141
	0.336731	0.278512	0.205903	0.82483
	0.369216	0.278581	0.16645	0.7883
	0.398872	0.278598	0.184954	1.27613
	0.394226	0.278951	0.247035	1.43341
	0.307353	0.27937	0.219596	0.668521
	0.368282	0.280806	0.170534	0.912374
	0.40233	0.281533	0.198364	0.271035
	0.401212	0.28201	0.183864	0.592346
	0.392591	0.282115	0.192406	0.522911
	0.505071	0.282903	0.191873	0.510102
	0.247571	0.28297	0.197808	0.4957
	0.328502	0.283472	0.152984	0.390018
	0.410072	0.283631	0.15199	0.330122
	0.338048	0.284123	0.186366	0.509195
	0.409864	0.284295	0.170133	0.278993
	0.443771	0.284698	0.156819	0.564604
	0.429114	0.285193	0.185795	0.556534
	0.255237	0.285329	0.166468	0.357437
	0.389483	0.287296	0.190817	0.812467
	0.438621	0.289207	0.222259	0.514485
	0.387023	0.289357	0.166844	0.464218
	0.278604	0.291141	0.187026	0.238852
	0.327752	0.291638	0.177517	0.522896
	0.306887	0.293388	0.202309	1.84808
	0.351651	0.294382	0.186869	0.823079
	0.299534	0.294461	0.220197	1.99416
	0.421222	0.295305	0.188428	0.423002
	0.541843	0.296976	0.217728	0.273645
	0.454207	0.297643	0.165137	0.370523
	0.368494	0.298134	0.179461	0.331638
	0.436964	0.299122	0.182276	0.945047
	0.457761	0.299154	0.223566	0.428585
	0.382682	0.299267	0.16758	0.54552
	0.248876	0.299547	0.160235	0.523258
	0.336252	0.299908	0.196738	1.39587
	0.387295	0.300745	0.174318	1.18381
	0.40962	0.301566	0.214863	0.758737
	0.299024	0.301571	0.19665	0.773046
	0.317386	0.302077	0.215192	0.60804
	0.424561	0.30218	0.20799	0.498337
	0.322455	0.302224	0.186952	0.643601
	0.339583	0.30278	0.188041	0.632507
	0.480458	0.302965	0.230268	0.295164
	0.470946	0.303181	0.222862	0.66679
	0.343723	0.303285	0.202476	0.664149
	0.442523	0.304	0.152516	0.569512
	0.276635	0.304522	0.237712	0.333449
	0.320718	0.305171	0.199172	1.73672
	0.348398	0.306437	0.24432	0.941869
	0.285052	0.307246	0.193555	0.565133
	0.36761	0.307249	0.229252	0.271095
	0.423825	0.307374	0.217755	0.413244
	0.360749	0.307538	0.177208	0.314889
	0.309076	0.307637	0.227559	0.33625
	0.486827	0.307855	0.19354	0.491973
	0.371493	0.307951	0.225031	0.747006
	0.421013	0.308488	0.213316	0.453801
	0.383962	0.309892	0.205042	1.72912
	0.397493	0.310329	0.152451	0.755041
	0.370613	0.310453	0.18256	0.225906
	0.486878	0.310953	0.193575	0.984221
	0.450461	0.31269	0.216483	0.477655
	0.271109	0.31302	0.226099	0.439415
	0.308404	0.313345	0.151616	0.282343
	0.414383	0.31458	0.184782	1.21272
	0.491688	0.314796	0.194149	1.14737
	0.467642	0.316677	0.191836	0.321303
	0.378684	0.317502	0.172212	0.300588
	0.464961	0.319802	0.193876	0.344283
	0.315897	0.320052	0.184495	0.810043
	0.311038	0.320635	0.182761	0.431313
	0.380275	0.320972	0.250822	1.20319
	0.372799	0.322648	0.190363	1.00775
	0.387563	0.323155	0.164144	0.296829
	0.481493	0.323699	0.188635	0.272138
	0.308809	0.327331	0.188852	0.744009
	0.409399	0.329374	0.153351	2.08789
	0.357975	0.332105	0.167973	0.640318
	0.42744	0.333254	0.199748	0.603631
	0.381172	0.333363	0.16037	0.344436
	0.270223	0.333503	0.179382	1.86994
	0.297648	0.337617	0.221574	0.328515
	0.417536	0.338301	0.191154	0.574161
	0.473031	0.34255	0.253277	0.630493
	0.343164	0.345252	0.204753	0.247032
	0.442251	0.349461	0.198664	0.35971
	0.315182	0.37168	0.15337	1.64258
	0.417491	0.372265	0.171949	0.889617
	0.338765	0.405072	0.196	0.946766
	0.469077	0.214392	0.20617	1.73448
	0.39997	0.223047	0.187525	0.365135
	0.447919	0.225055	0.158212	0.486484
	0.393449	0.236418	0.214361	0.310206
	0.465241	0.240187	0.154634	0.540277
	0.481471	0.240488	0.199676	0.496568
	0.350607	0.242049	0.209248	0.334243
	0.352712	0.245812	0.16522	1.25662
	0.434279	0.247108	0.161215	1.16401
	0.282382	0.247354	0.192692	0.563712
	0.407654	0.248199	0.199805	0.709933
	0.358203	0.248373	0.170933	0.505267
	0.420274	0.249162	0.187489	0.453513
	0.397472	0.249208	0.182123	0.591704
	0.315986	0.250251	0.210889	0.230504
	0.455533	0.250867	0.201994	0.457045
	0.325245	0.253188	0.222182	0.254091
	0.434569	0.253892	0.181995	0.330162
	0.383189	0.253967	0.185744	0.356879
	0.360896	0.255406	0.165232	0.744915
	0.346859	0.256102	0.202888	0.312294
	0.424452	0.258199	0.191849	0.321584
	0.469398	0.259776	0.2235	0.452448
	0.417051	0.260862	0.187503	1.60488
	0.40982	0.262899	0.184551	0.249372
	0.483313	0.263498	0.209185	0.364237
	0.288437	0.26439	0.178482	0.649751
	0.485945	0.265097	0.164085	0.48164
	0.327784	0.265523	0.191607	0.712198
	0.428075	0.266427	0.169859	0.331389
	0.459412	0.266616	0.24392	0.349492
	0.400558	0.268827	0.160527	0.426406
	0.37561	0.269418	0.188817	0.274128
	0.39472	0.271549	0.141688	0.317477
	0.359605	0.271816	0.183134	0.581837
	0.402232	0.272688	0.232269	0.662177
	0.43041	0.274724	0.159561	1.03983
	0.41678	0.274811	0.248076	2.02297
	0.456146	0.274968	0.184041	0.631129
	0.423164	0.275632	0.221985	0.246137
	0.493124	0.277937	0.164793	0.418876
	0.368972	0.278185	0.218992	0.243957
	0.331873	0.278517	0.183262	1.85585
	0.380388	0.279425	0.180833	0.309934
	0.372613	0.280569	0.212867	0.337467
	0.447455	0.282137	0.217985	0.603602
	0.350064	0.282645	0.213627	1.42176
	0.488904	0.283202	0.198543	0.482909
	0.449501	0.284292	0.188074	0.492805
	0.442439	0.284638	0.183491	0.214773
	0.362086	0.285494	0.193206	0.237471
	0.369867	0.286137	0.204447	0.628313
	0.338481	0.28642	0.18536	0.442064
	0.339127	0.287117	0.180076	0.361518
	0.343967	0.287855	0.199761	1.03224
	0.332232	0.291091	0.211555	1.1975
	0.340511	0.291868	0.209382	0.358163
	0.366476	0.292528	0.224091	1.3359
	0.449137	0.293338	0.18464	0.547089
	0.48137	0.296768	0.191704	0.575937
	0.376114	0.296909	0.175589	0.250016
	0.294331	0.300073	0.181908	0.239267
	0.389884	0.301518	0.201284	0.262553
	0.399744	0.302423	0.190379	0.30169
	0.252266	0.302549	0.192019	0.76191
	0.32923	0.303786	0.18974	0.897947
	0.338863	0.304712	0.242029	0.984089
	0.333579	0.306959	0.159285	0.633674
	0.403093	0.308268	0.244992	0.313798
	0.459763	0.309014	0.187564	0.380695
	0.330732	0.310394	0.19336	0.360729
	0.331212	0.310511	0.166341	0.519144
	0.365989	0.311223	0.192912	0.52047
	0.473283	0.312307	0.247894	0.658039
	0.361155	0.313387	0.153553	0.471885
	0.34372	0.31424	0.227482	0.314658
	0.505947	0.314748	0.226975	0.742892
	0.494399	0.317416	0.200719	0.331762
	0.494583	0.319006	0.172932	0.239447
	0.485179	0.319754	0.192591	0.690162
	0.401317	0.322248	0.22153	0.361663
	0.34999	0.327101	0.176667	0.632253
	0.382506	0.327377	0.19408	0.367887
	0.386628	0.330834	0.201615	0.301384
	0.299959	0.331109	0.185783	0.429163
	0.362821	0.331448	0.219621	0.452307
	0.42275	0.332162	0.198054	0.224086
	0.298693	0.33324	0.170797	0.850382
	0.327688	0.333364	0.159244	0.273665
	0.385234	0.333473	0.191123	0.78499
	0.47727	0.334385	0.210633	0.499359
	0.352474	0.335471	0.228829	0.719164
	0.493874	0.335994	0.224693	0.51165
	0.332207	0.336	0.214978	0.478488
	0.488033	0.336739	0.204442	0.818355
	0.294323	0.336906	0.219819	0.61433
	0.308991	0.337175	0.249248	0.775987
	0.323255	0.3377	0.203579	0.525524
	0.375143	0.340837	0.154579	0.332774
	0.428487	0.341335	0.149726	0.4205
	0.437801	0.341631	0.195103	0.366413
	0.519179	0.34176	0.20909	0.368624
	0.287762	0.343887	0.222904	0.271589
	0.331802	0.345079	0.237031	0.552643
	0.412047	0.345394	0.237272	1.92586
	0.373249	0.345853	0.210393	0.256789
	0.421169	0.345916	0.200818	0.943235
	0.398386	0.346419	0.182737	0.786905
	0.37238	0.34904	0.212623	0.233796
	0.270962	0.352896	0.250206	0.338747
	0.417046	0.354678	0.184153	0.428783
	0.262335	0.358614	0.251488	0.368337
	0.453398	0.360685	0.155753	0.363583
	0.360199	0.36346	0.259629	0.910383
	0.371365	0.369788	0.197632	0.357502
	0.485627	0.380187	0.229026	0.421345
	0.416815	0.382004	0.226052	0.832497
	0.392402	0.382352	0.254563	0.449829
	0.308314	0.383491	0.155482	0.297933
	0.506269	0.393376	0.185871	0.250604
	0.492068	0.403736	0.182385	0.858903
	0.372117	0.47965	0.216154	0.986863
	0.398919	0.202011	0.166298	1.29503
	0.330358	0.217665	0.219478	0.378327
	0.413735	0.218261	0.236249	0.54705
	0.35432	0.219386	0.186512	0.470398
	0.402911	0.222525	0.217409	0.429341
	0.447414	0.225332	0.189923	0.642491
	0.465326	0.228103	0.221293	0.284027
	0.334012	0.229559	0.195044	0.704046
	0.423753	0.230545	0.171421	0.363587
	0.31813	0.231727	0.224746	0.47655
	0.30373	0.232266	0.179638	0.332351
	0.437852	0.233092	0.243847	0.433928
	0.447376	0.235749	0.237766	0.396678
	0.44052	0.237168	0.225123	0.241788
	0.41843	0.237721	0.220585	0.250397
	0.435476	0.238292	0.265151	0.984388
	0.431993	0.238354	0.141084	0.451851
	0.440058	0.239822	0.203632	0.355604
	0.415502	0.241322	0.197839	0.457237
	0.414649	0.242072	0.230489	0.471032
	0.310713	0.243167	0.190313	0.314835
	0.524885	0.243835	0.220121	0.497974
	0.44638	0.244082	0.211324	0.270711
	0.447533	0.244578	0.236357	1.60586
	0.360955	0.244942	0.182667	0.579212
	0.396284	0.245387	0.220635	0.39264
	0.452884	0.247081	0.216592	0.334926
	0.369128	0.247674	0.273479	0.453859
	0.412335	0.247768	0.243575	0.248839
	0.370251	0.247912	0.200896	0.384322
	0.286188	0.24801	0.223118	0.428381
	0.367446	0.248212	0.22943	0.523236
	0.409615	0.248232	0.274774	0.576019
	0.550102	0.249599	0.20043	0.57744
	0.389605	0.249646	0.1933	0.378406
	0.409342	0.250161	0.226639	0.302398
	0.415875	0.253079	0.221488	0.355269
	0.499196	0.253733	0.18524	0.729387
	0.354776	0.254807	0.234009	0.777245
	0.331152	0.254909	0.206671	1.26248
	0.33877	0.257886	0.174998	0.251978
	0.458375	0.259138	0.249886	0.342028
	0.328504	0.261216	0.252465	0.929275
	0.37337	0.262355	0.158951	0.423066
	0.464251	0.263384	0.214762	0.512077
	0.368021	0.26597	0.16353	0.500635
	0.411082	0.266303	0.188423	0.856526
	0.433023	0.266647	0.184658	0.449076
	0.365389	0.266672	0.191841	1.04559
	0.287248	0.267855	0.211635	1.08251
	0.490461	0.269741	0.267495	0.515539
	0.391099	0.270509	0.2419	0.241092
	0.459069	0.270875	0.243596	0.596142
	0.39887	0.271282	0.199847	0.295711
	0.540954	0.271517	0.278997	1.17059
	0.391721	0.271674	0.210393	0.565553
	0.290823	0.271934	0.187059	1.11184
	0.346141	0.272546	0.174116	0.722361
	0.352533	0.273641	0.21161	0.526386
	0.302595	0.275071	0.256691	0.78736
	0.351579	0.276474	0.218402	0.787845
	0.348951	0.276768	0.232086	0.400705
	0.358002	0.276828	0.217254	0.266515
	0.331761	0.277024	0.205997	0.298311
	0.366811	0.278089	0.215328	1.93178
	0.389678	0.279289	0.173277	1.9529
	0.313866	0.281521	0.2024	0.277614
	0.38491	0.283491	0.191033	0.262541
	0.531759	0.283529	0.212121	0.534292
	0.302529	0.283679	0.191019	0.217676
	0.426287	0.283804	0.268963	0.335104
	0.396479	0.284338	0.24864	0.385434
	0.360175	0.284553	0.207908	0.83971
	0.447929	0.285821	0.23964	0.309289
	0.399741	0.288084	0.234725	0.391712
	0.56223	0.288685	0.242881	0.549962
	0.335377	0.289029	0.184798	0.283665
	0.330377	0.291583	0.212008	1.21329
	0.547811	0.293639	0.215826	0.53987
	0.40186	0.293715	0.186004	0.601669
	0.328015	0.293874	0.161006	0.61333
	0.441851	0.294435	0.223989	0.273189
	0.394083	0.294542	0.246402	0.907809
	0.449989	0.296778	0.195616	0.364314
	0.413985	0.297078	0.225479	1.41044
	0.474281	0.297583	0.182889	0.453083
	0.438808	0.297643	0.160148	0.243817
	0.413807	0.298051	0.24679	0.584228
	0.445521	0.300538	0.213795	0.820822
	0.301365	0.300715	0.241676	0.260225
	0.465831	0.302051	0.21408	0.245106
	0.453368	0.302545	0.204588	0.259853
	0.335441	0.302716	0.224888	0.358884
	0.367255	0.302819	0.16561	0.545254
	0.29254	0.302877	0.213659	0.622411
	0.39178	0.304194	0.191513	0.352173
	0.415808	0.30437	0.188916	1.1761
	0.493597	0.304599	0.193374	0.83095
	0.490773	0.305319	0.267864	1.28412
	0.44536	0.305622	0.195214	0.282354
	0.464185	0.307302	0.198943	1.53861
	0.363626	0.307469	0.214876	0.594911
	0.371077	0.3075	0.215494	0.520373
	0.453821	0.309902	0.157908	0.364235
	0.373512	0.309954	0.207113	0.533588
	0.551941	0.31041	0.227345	0.454068
	0.41089	0.311329	0.219409	0.379847
	0.330112	0.312999	0.220185	0.606427
	0.395487	0.313222	0.192279	0.920415
	0.372483	0.313302	0.208296	0.643937
	0.436163	0.314062	0.209597	0.258947
	0.299028	0.314484	0.177685	0.632125
	0.478487	0.315985	0.217564	0.935986
	0.473254	0.316495	0.231487	1.14366
	0.336635	0.317792	0.224302	0.657265
	0.438826	0.319559	0.237226	0.320339
	0.493652	0.32013	0.234135	0.552555
	0.390123	0.320381	0.189264	1.05223
	0.411037	0.321054	0.176993	0.343707
	0.299952	0.321106	0.204996	1.61548
	0.328163	0.321629	0.220678	1.51624
	0.451794	0.325165	0.225955	0.872628
	0.452242	0.325503	0.160517	0.246422
	0.390508	0.326772	0.187673	0.292929
	0.32163	0.328267	0.191278	0.644537
	0.463015	0.330859	0.191879	0.271716
	0.456213	0.331084	0.202861	0.954132
	0.429668	0.331097	0.238262	0.702069
	0.366741	0.332228	0.227584	0.392943
	0.475156	0.335923	0.215073	0.761465
	0.363134	0.336479	0.222956	0.631878
	0.41783	0.337612	0.189696	0.634319
	0.454965	0.33766	0.168837	0.779821
	0.471334	0.338348	0.199184	0.258431
	0.374495	0.338414	0.181268	0.22636
	0.269166	0.340289	0.176504	0.314947
	0.299159	0.341684	0.207242	0.340241
	0.29105	0.344923	0.182336	0.290354
	0.486729	0.345031	0.162481	0.704598
	0.493121	0.349693	0.162022	0.534262
	0.313375	0.349744	0.226212	0.242779
	0.488974	0.350627	0.216024	0.757157
	0.448212	0.35164	0.265699	1.27638
	0.495652	0.353896	0.214788	1.45009
	0.551228	0.365576	0.157991	0.396591
	0.443597	0.368311	0.166654	1.19556
	0.418932	0.376639	0.162636	0.254343
	0.42185	0.385676	0.238748	0.332452
	0.395644	0.391711	0.300018	0.367795
	0.415234	0.393296	0.225	0.572416
	0.367648	0.395631	0.187042	0.291857
	0.443775	0.39781	0.196443	1.35915
	0.399024	0.399647	0.180762	0.344338
	0.385407	0.411488	0.184336	0.600933
	0.332642	0.412236	0.228164	0.870204
	0.330823	0.45546	0.23103	0.6088
	0.379111	0.20179	0.164433	0.661954
	0.498564	0.210451	0.223343	0.603475
	0.40312	0.212508	0.192291	0.299858
	0.474505	0.217328	0.201652	0.54726
	0.334612	0.219634	0.236956	0.664886
	0.41612	0.225352	0.186987	0.363962
	0.406683	0.225803	0.21675	1.09246
	0.418689	0.227801	0.228101	0.307703
	0.411736	0.227843	0.198068	0.383808
	0.366316	0.232419	0.196829	0.301448
	0.434552	0.23483	0.202931	0.26595
	0.478368	0.236384	0.230517	0.341725
	0.604342	0.23878	0.217254	0.665355
	0.51665	0.239536	0.204981	0.85495
	0.450769	0.241136	0.16464	0.419632
	0.451824	0.241798	0.227003	0.324022
	0.416086	0.244807	0.220353	0.431218
	0.314572	0.245215	0.192448	0.336435
	0.302473	0.245277	0.238577	0.186788
	0.404089	0.246864	0.213939	0.438646
	0.425098	0.247369	0.183153	0.818762
	0.513361	0.247438	0.218564	0.614373
	0.324802	0.247741	0.22113	0.861113
	0.43187	0.24805	0.189642	0.516493
	0.422952	0.248546	0.197662	0.262437
	0.459481	0.249318	0.214035	0.384135
	0.404907	0.249691	0.195609	0.397179
	0.365859	0.249795	0.183139	0.345695
	0.431351	0.25027	0.215615	0.330801
	0.448057	0.250959	0.242205	0.547475
	0.360928	0.251722	0.190392	0.474211
	0.348657	0.253498	0.221512	0.733916
	0.438832	0.254812	0.209111	0.281629
	0.336438	0.255543	0.219287	0.367603
	0.417938	0.255811	0.203681	1.05176
	0.300279	0.25607	0.224448	0.944772
	0.372293	0.256149	0.209759	0.392117
	0.418858	0.256327	0.156098	0.917549
	0.450588	0.256437	0.20811	0.277667
	0.421081	0.256689	0.217135	0.43128
	0.486666	0.260795	0.188988	0.400292
	0.419414	0.261238	0.243009	0.258137
	0.38047	0.261979	0.246019	0.551153
	0.445216	0.262619	0.190343	0.765943
	0.446077	0.26568	0.225901	0.281201
	0.53061	0.267554	0.214794	0.465351
	0.343641	0.267802	0.251908	0.348919
	0.301119	0.268123	0.235343	0.55538
	0.424246	0.268471	0.238803	0.309426
	0.396211	0.270152	0.216874	0.249127
	0.479469	0.270325	0.210846	0.433006
	0.275869	0.270349	0.214109	1.17275
	0.331767	0.271776	0.21653	0.466545
	0.383342	0.272107	0.203688	0.323641
	0.460373	0.272269	0.18138	0.531237
	0.366521	0.272276	0.238331	0.570692
	0.310217	0.272387	0.160002	0.350522
	0.460342	0.272577	0.188735	0.30318
	0.584944	0.272838	0.186412	1.13108
	0.392048	0.273659	0.185461	1.36203
	0.466869	0.274058	0.196426	0.543104
	0.329291	0.274482	0.244337	0.288056
	0.399626	0.27462	0.192078	0.303026
	0.460685	0.274774	0.244021	0.313001
	0.399621	0.275159	0.188822	0.29267
	0.473007	0.275325	0.239004	0.279087
	0.571267	0.275501	0.229156	0.663393
	0.444888	0.275567	0.20653	0.381988
	0.474093	0.275769	0.209969	0.872882
	0.442681	0.275974	0.253482	0.638001
	0.453286	0.276311	0.185369	0.582606
	0.495322	0.276384	0.165797	0.773049
	0.38153	0.276517	0.183745	0.301328
	0.37778	0.277117	0.233584	0.358311
	0.403213	0.2772	0.208305	0.57726
	0.38174	0.277691	0.203178	1.0367
	0.300974	0.27822	0.212153	0.697792
	0.48012	0.278457	0.207129	0.240678
	0.545285	0.278695	0.228572	0.875832
	0.383404	0.278877	0.167558	1.17555
	0.343201	0.27972	0.181804	0.606834
	0.447444	0.279747	0.18451	0.43016
	0.399988	0.280288	0.236651	0.869377
	0.543256	0.280422	0.220828	0.515654
	0.568253	0.281183	0.189982	0.300687
	0.429331	0.281404	0.215074	0.422731
	0.494082	0.281798	0.212888	0.4138
	0.501426	0.282063	0.196215	0.323787
	0.525906	0.282316	0.176262	1.67005
	0.493358	0.282619	0.227952	0.497695
	0.489532	0.282764	0.245092	0.447806
	0.388645	0.283051	0.219199	1.19558
	0.299919	0.283163	0.184134	0.255991
	0.34569	0.283179	0.195828	0.35579
	0.388115	0.283471	0.258235	0.83728
	0.528683	0.285052	0.193165	0.464187
	0.40585	0.28539	0.190765	1.0152
	0.478742	0.285535	0.221307	0.437264
	0.324838	0.285676	0.219433	0.332117
	0.60921	0.288179	0.258577	2.67097
	0.337337	0.288875	0.184788	0.490323
	0.366963	0.289596	0.129466	0.242413
	0.47926	0.28982	0.243259	0.30846
	0.222777	0.291607	0.178874	1.2456
	0.593925	0.293772	0.212647	0.249877
	0.376597	0.294055	0.183161	1.50525
	0.574233	0.294599	0.18759	0.436065
	0.414949	0.294634	0.196658	0.376564
	0.499993	0.295033	0.201321	0.456219
	0.38558	0.296211	0.188217	0.254554
	0.342227	0.298022	0.186284	0.333168
	0.360036	0.298243	0.31183	0.331082
	0.300551	0.298687	0.185838	0.497352
	0.358017	0.300025	0.184053	0.699673
	0.342505	0.300642	0.223419	0.611839
	0.393569	0.301908	0.190463	1.04921
	0.550031	0.301982	0.187722	0.25241
	0.525819	0.302359	0.181269	0.642191
	0.413553	0.302723	0.246981	0.761978
	0.352023	0.302813	0.197419	0.284999
	0.435152	0.302824	0.210144	1.03175
	0.46698	0.303357	0.254915	0.339925
	0.457951	0.303646	0.205737	0.97612
	0.601071	0.304606	0.218649	0.261903
	0.422484	0.305426	0.155816	1.03502
	0.448944	0.306309	0.232162	0.998805
	0.39269	0.306371	0.167429	0.435713
	0.502309	0.307115	0.232894	0.358267
	0.305554	0.307207	0.235547	0.806197
	0.551876	0.30748	0.209691	0.273243
	0.379449	0.307657	0.156799	0.473167
	0.366852	0.30778	0.189121	0.454072
	0.376912	0.307981	0.210713	0.456799
	0.4118	0.308158	0.220084	0.471048
	0.429376	0.308514	0.190348	1.00649
	0.33331	0.308643	0.240226	0.269445
	0.667004	0.309832	0.189429	0.447971
	0.337962	0.310271	0.186645	0.409619
	0.359758	0.310716	0.163153	0.287161
	0.534632	0.311817	0.188144	0.26543
	0.329684	0.311819	0.192541	0.213763
	0.336387	0.311891	0.185908	0.255361
	0.475189	0.311942	0.220211	0.770988
	0.52493	0.312614	0.165595	0.839818
	0.572823	0.31304	0.177264	0.626786
	0.412092	0.313762	0.152417	0.326073
	0.27093	0.313937	0.18417	0.334847
	0.416358	0.314661	0.237123	0.879371
	0.468946	0.315924	0.181351	0.76227
	0.46291	0.316478	0.191444	0.336033
	0.415488	0.316727	0.216389	0.309
	0.301875	0.31681	0.192441	1.20763
	0.393751	0.317084	0.219428	0.363782
	0.427378	0.317276	0.184563	0.722444
	0.451456	0.32003	0.182915	0.224378
	0.455876	0.320212	0.296333	0.377911
	0.385496	0.320313	0.190356	0.788099
	0.417242	0.323223	0.239794	0.614426
	0.390549	0.324314	0.267904	0.798112
	0.605468	0.326693	0.162302	0.410368
	0.383462	0.328315	0.185238	0.432057
	0.506582	0.328435	0.195882	0.282446
	0.451369	0.329461	0.230478	0.603231
	0.54781	0.329604	0.183084	0.514273
	0.440528	0.331039	0.246593	0.303801
	0.437626	0.331915	0.220934	0.291174
	0.391965	0.33221	0.249761	0.227089
	0.323027	0.332542	0.252584	0.262312
	0.50876	0.332846	0.193706	0.27325
	0.463325	0.332962	0.220547	0.449568
	0.541671	0.333605	0.160736	0.252442
	0.539311	0.334007	0.212102	0.284141
	0.629047	0.334246	0.19323	1.39693
	0.561907	0.334598	0.16207	1.0826
	0.321192	0.335063	0.198636	1.43223
	0.502175	0.335555	0.264132	0.648385
	0.446705	0.336248	0.170436	0.581876
	0.29025	0.33654	0.167576	0.281412
	0.301491	0.336963	0.230113	0.703555
	0.468704	0.338146	0.175575	0.280203
	0.530728	0.338461	0.142933	0.442021
	0.367437	0.341966	0.193033	0.516374
	0.488761	0.346836	0.213834	1.07146
	0.426064	0.348398	0.239186	0.693231
	0.361663	0.349413	0.215955	0.25672
	0.338994	0.351262	0.214905	0.426262
	0.543731	0.354651	0.182861	0.780526
	0.414699	0.354695	0.176214	0.276876
	0.474488	0.360535	0.171571	0.397959
	0.515435	0.364163	0.197921	1.13834
	0.451901	0.365608	0.168631	0.293728
	0.333436	0.36984	0.177141	1.89607
	0.503778	0.371263	0.248694	0.369441
	0.451707	0.372677	0.193944	0.514568
	0.475701	0.375742	0.154822	0.485569
	0.528982	0.377339	0.177516	0.644899
	0.377978	0.381274	0.194935	0.353932
	0.38805	0.396594	0.243565	0.278269
	0.603235	0.397069	0.223312	0.674891
	0.453454	0.400231	0.212335	0.294962
	0.590883	0.404468	0.183567	0.273644
	0.445984	0.221393	0.227466	0.602344
	0.362488	0.223049	0.231965	0.74925
	0.359242	0.235193	0.212898	0.436054
	0.509775	0.23673	0.214213	0.315477
	0.447266	0.240214	0.200068	0.814349
	0.518153	0.245209	0.224192	0.365824
	0.417756	0.246597	0.20235	0.869325
	0.427369	0.253481	0.211347	0.840119
	0.550621	0.255415	0.210364	0.247414
	0.370497	0.258017	0.246276	0.254217
	0.472898	0.259113	0.170349	0.470393
	0.379634	0.259321	0.215991	0.544427
	0.409959	0.260102	0.190165	0.282606
	0.418282	0.262551	0.175588	0.289687
	0.556012	0.269599	0.257362	0.438047
	0.425043	0.270322	0.20623	0.293563
	0.475126	0.271904	0.239048	0.421783
	0.339651	0.272298	0.159202	0.251477
	0.471302	0.272959	0.234575	0.742293
	0.329389	0.275594	0.209315	0.28108
	0.38069	0.275767	0.226917	0.628347
	0.5559	0.276225	0.220035	0.338118
	0.407384	0.279774	0.164763	0.431396
	0.527619	0.280899	0.223037	0.248776
	0.46499	0.282461	0.211187	0.695637
	0.523541	0.284442	0.181599	0.221864
	0.520334	0.285809	0.207177	0.633001
	0.385204	0.288219	0.19902	0.238482
	0.418879	0.289829	0.197236	0.748194
	0.350206	0.290214	0.206212	0.511639
	0.697469	0.290564	0.196567	0.27949
	0.51408	0.2909	0.19851	0.60767
	0.390508	0.291065	0.212443	0.466442
	0.420578	0.292796	0.156671	0.31461
	0.356849	0.294239	0.217187	0.318549
	0.391034	0.295245	0.159607	0.81381
	0.531783	0.295375	0.181043	0.335995
	0.391835	0.296212	0.224677	0.455219
	0.391752	0.296867	0.220461	0.469262
	0.439206	0.299496	0.215605	0.256051
	0.525507	0.300268	0.189817	1.0068
	0.528109	0.300333	0.26252	3.14284
	0.397788	0.30253	0.201662	0.49718
	0.467733	0.303506	0.186189	0.750749
	0.584745	0.303757	0.251414	1.21063
	0.499562	0.30422	0.190305	0.333897
	0.47603	0.304266	0.233897	1.24788
	0.32316	0.304571	0.184427	0.335796
	0.481706	0.305333	0.207158	0.724207
	0.550447	0.305667	0.251365	0.400555
	0.541968	0.305749	0.193483	0.861363
	0.376015	0.307083	0.243211	0.303327
	0.242972	0.307407	0.172234	0.283975
	0.412762	0.3079	0.215743	0.289693
	0.442782	0.309115	0.185387	0.679357
	0.487444	0.310447	0.215906	0.490183
	0.40159	0.310488	0.217862	0.748348
	0.48177	0.31057	0.213138	1.13942
	0.407113	0.311843	0.1765	0.453164
	0.374794	0.311913	0.219818	1.04979
	0.439938	0.313066	0.21786	0.557012
	0.413619	0.313862	0.185466	0.451505
	0.452197	0.314996	0.207095	0.276565
	0.433234	0.315584	0.243079	0.98503
	0.368787	0.317385	0.24458	1.86148
	0.44139	0.321826	0.182197	0.346398
	0.503621	0.324911	0.184875	0.634249
	0.317445	0.328262	0.214009	0.277823
	0.463863	0.329563	0.18813	1.15221
	0.446309	0.330283	0.244694	1.1249
	0.419847	0.33063	0.185232	0.302436
	0.366863	0.331367	0.246806	0.264048
	0.482437	0.334205	0.211869	0.277691
	0.448596	0.334874	0.159376	0.399186
	0.50049	0.335361	0.187413	0.296828
	0.475853	0.335693	0.227195	2.07645
	0.419893	0.335875	0.215325	0.703538
	0.602254	0.335885	0.228509	0.684281
	0.364478	0.336553	0.186312	0.238449
	0.359995	0.336825	0.234644	1.01485
	0.53077	0.338814	0.213812	0.364199
	0.510014	0.339311	0.181006	0.218559
	0.566656	0.339498	0.185773	0.223884
	0.53804	0.339678	0.214672	0.241502
	0.428952	0.341246	0.202109	1.21421
	0.522023	0.341503	0.194243	0.697638
	0.530132	0.342012	0.23281	1.20356
	0.427558	0.342433	0.191732	0.631788
	0.295934	0.342815	0.188436	0.303264
	0.400762	0.343796	0.156989	0.409001
	0.623881	0.344192	0.214889	0.28456
	0.536086	0.34498	0.249237	0.646871
	0.485599	0.346451	0.21365	0.287987
	0.496975	0.346452	0.242563	0.257855
	0.3904	0.347661	0.171252	0.764318
	0.394736	0.348595	0.190697	0.700135
	0.36055	0.349081	0.21722	1.31128
	0.404305	0.357512	0.217675	0.562616
	0.443896	0.359442	0.195397	0.29549
	0.552575	0.359503	0.161307	0.362922
	0.518088	0.359895	0.163629	0.643929
	0.517217	0.363297	0.194534	0.405577
	0.599781	0.363818	0.251766	0.466614
	0.360689	0.364114	0.257421	1.096
	0.36538	0.365938	0.191434	0.29143
	0.563398	0.366077	0.278049	0.608886
	0.41377	0.366241	0.194251	0.27252
	0.441503	0.366509	0.202501	0.360242
	0.385931	0.367544	0.184259	0.29944
	0.371888	0.370086	0.18204	0.513301
	0.502389	0.370479	0.205396	0.771388
	0.543175	0.372998	0.217882	0.226813
	0.444074	0.376763	0.243007	1.47367
	0.461907	0.389845	0.155113	0.425695
	0.539157	0.390062	0.188732	0.269592
	0.274576	0.397617	0.177067	0.258371
	0.332506	0.397789	0.251007	0.268235
	0.453948	0.398893	0.238428	0.308208
	0.30274	0.399898	0.192407	0.258476
	0.357613	0.401488	0.217636	0.287832
	0.468896	0.414804	0.220465	0.593409
	0.557342	0.443355	0.204362	0.375555
	0.425665	0.479729	0.155068	0.343713
	0.390357	0.186862	0.181885	0.280017
	0.438161	0.21416	0.174431	0.401265
	0.576084	0.217726	0.154094	0.384536
	0.471411	0.224383	0.156943	0.364771
	0.476375	0.225408	0.228326	0.611706
	0.519724	0.22706	0.188846	0.461703
	0.430495	0.227731	0.206548	0.448775
	0.516995	0.227761	0.180934	0.222836
	0.383323	0.235903	0.181994	0.501778
	0.559238	0.239075	0.221668	0.243365
	0.56125	0.241941	0.196894	0.803937
	0.389731	0.245752	0.221146	0.50946
	0.39689	0.245854	0.182876	0.47334
	0.505419	0.247106	0.19202	0.511864
	0.335736	0.25083	0.188988	0.541641
	0.427406	0.252865	0.246922	1.23779
	0.447872	0.2542	0.185864	0.62119
	0.569178	0.258188	0.2073	0.505142
	0.45316	0.259103	0.231057	0.337832
	0.41992	0.259487	0.206422	0.769998
	0.410465	0.262096	0.206504	0.32168
	0.358829	0.26284	0.216222	0.485433
	0.340229	0.266563	0.15543	0.528723
	0.483218	0.266699	0.212774	0.947358
	0.548715	0.267536	0.218487	0.273367
	0.354704	0.269742	0.196814	0.899485
	0.449894	0.271508	0.262187	0.584669
	0.402593	0.271646	0.215061	0.284912
	0.424274	0.271965	0.240913	0.300614
	0.450668	0.273909	0.201075	0.365698
	0.36037	0.27394	0.164078	1.90895
	0.437517	0.274093	0.19255	0.387979
	0.690901	0.274969	0.225513	0.764908
	0.473171	0.275176	0.243081	0.345808
	0.341699	0.275745	0.173532	0.630639
	0.492675	0.275936	0.189878	0.627031
	0.553337	0.276558	0.234965	0.603747
	0.472565	0.276953	0.171835	0.458955
	0.416967	0.276962	0.203296	0.330654
	0.407559	0.277625	0.189996	0.315177
	0.565222	0.277745	0.207072	0.392033
	0.356238	0.278136	0.272075	1.08322
	0.493847	0.278274	0.256055	0.698057
	0.525756	0.278623	0.249991	0.337162
	0.527309	0.278774	0.19621	0.33516
	0.559333	0.279398	0.226022	0.610285
	0.448198	0.279703	0.175791	0.280587
	0.443128	0.280306	0.286405	0.506995
	0.587524	0.280643	0.191267	0.380406
	0.406875	0.280798	0.227461	0.218806
	0.392702	0.281592	0.189448	0.465787
	0.421409	0.28168	0.196316	0.517529
	0.451191	0.281703	0.185124	0.517831
	0.475645	0.28229	0.188933	1.06339
	0.41064	0.283495	0.16546	0.640316
	0.392987	0.284064	0.180571	0.430705
	0.397044	0.284377	0.213012	0.305428
	0.586426	0.286937	0.196213	0.315614
	0.446922	0.287158	0.213205	0.577158
	0.535226	0.288463	0.266378	0.390833
	0.465814	0.289199	0.195112	0.816133
	0.445766	0.290345	0.214361	1.8107
	0.610116	0.290896	0.194825	1.22144
	0.435415	0.292367	0.206681	0.569585
	0.43063	0.292942	0.212991	0.615498
	0.546485	0.294219	0.194407	0.32979
	0.339445	0.294895	0.247062	1.2885
	0.476295	0.294902	0.246717	0.399982
	0.491823	0.295676	0.24492	0.725273
[truncated: 33,633 more rows]
