# Supplementary material for: Targeted volumetric single-molecule localization microscopy of defined presynaptic structures in brain sections
Source: Commun Biol. 2021 Mar 25;4:407. doi: 10.1038/s42003-021-01939-z (PMC7994795; doi:10.1038/s42003-021-01939-z)
Supplement: Supplementary file 10 — Supplementary Data 6 [file 42003_2021_1939_MOESM10_ESM.xlsx]

## Sheet: Fig. 7 panel d
counts_per _cluster_in boutons_Histogram x	counts_per _cluster_in boutons_Histogram y	counts_per _cluster_all_clusters_Histogram x	counts_per _cluster_all_clusters_Histogram y
-0.75	0	-0.015	0
0.75	0	0.015	0
2.25	0	0.045	0
3.75	0	0.075	0
5.25	0	0.105	0
6.75	0	0.135	0
8.25	8.83978	0.165	0
9.75	14.3646	0.195	0
11.25	19.8895	0.225	0
12.75	23.2044	0.255	0
14.25	27.0718	0.285	0
15.75	30.3867	0.315	0
17.25	32.0442	0.345	0
18.75	33.1492	0.375	0
20.25	37.0166	0.405	0
21.75	38.674	0.435	0
23.25	40.884	0.465	0
24.75	41.4365	0.495	0
26.25	44.1989	0.525	0
27.75	44.1989	0.555	0
29.25	45.8564	0.585	0
30.75	45.8564	0.615	0
32.25	48.0663	0.645	0
33.75	48.6188	0.675	0
35.25	50.8287	0.705	0
36.75	52.4862	0.735	0
38.25	53.0387	0.765	0
39.75	53.5912	0.795	0
41.25	54.1436	0.825	0
42.75	54.6961	0.855	0
44.25	55.8011	0.885	0
45.75	55.8011	0.915	0
47.25	58.011	0.945	0
48.75	58.5635	0.975	0
50.25	60.7735	1.005	0
51.75	61.326	1.035	0
53.25	61.8785	1.065	0
54.75	62.9834	1.095	0
56.25	63.5359	1.125	0
57.75	63.5359	1.155	0
59.25	65.7459	1.185	0
60.75	66.2983	1.215	0
62.25	66.2983	1.245	0
63.75	66.2983	1.275	0
65.25	67.4033	1.305	0
66.75	67.4033	1.335	0
68.25	68.5083	1.365	0
69.75	69.6133	1.395	0
71.25	70.1657	1.425	0
72.75	70.1657	1.455	0
74.25	70.1657	1.485	0
75.75	70.1657	1.515	0
77.25	71.2707	1.545	0
78.75	71.8232	1.575	0
80.25	71.8232	1.605	0
81.75	72.3757	1.635	0
83.25	72.9282	1.665	0
84.75	72.9282	1.695	0
86.25	73.4807	1.725	0
87.75	73.4807	1.755	0
89.25	74.5856	1.785	0
90.75	74.5856	1.815	0
92.25	74.5856	1.845	0
93.75	75.1381	1.875	0
95.25	75.1381	1.905	0
96.75	75.6906	1.935	0
98.25	75.6906	1.965	0
99.75	76.2431	1.995	0
101.25	76.7956	2.025	0
102.75	76.7956	2.055	0
104.25	76.7956	2.085	0
105.75	76.7956	2.115	0
107.25	77.3481	2.145	0
108.75	77.3481	2.175	0
110.25	77.3481	2.205	0
111.75	77.3481	2.235	0
113.25	77.9006	2.265	0
114.75	78.453	2.295	0
116.25	78.453	2.325	0
117.75	79.0055	2.355	0
119.25	79.0055	2.385	0
120.75	79.0055	2.415	0
122.25	79.0055	2.445	0
123.75	79.558	2.475	0
125.25	79.558	2.505	0
126.75	79.558	2.535	0
128.25	80.1105	2.565	0
129.75	80.1105	2.595	0
131.25	80.663	2.625	0
132.75	80.663	2.655	0
134.25	81.2155	2.685	0
135.75	81.2155	2.715	0
137.25	81.768	2.745	0
138.75	82.3204	2.775	0
140.25	82.8729	2.805	0
141.75	83.4254	2.835	0
143.25	83.4254	2.865	0
144.75	83.9779	2.895	0
146.25	85.0829	2.925	0
147.75	85.0829	2.955	0
149.25	85.6354	2.985	0
150.75	85.6354	3.015	0
152.25	86.1878	3.045	0
153.75	86.1878	3.075	0
155.25	86.7403	3.105	0
156.75	86.7403	3.135	0
158.25	86.7403	3.165	0
159.75	86.7403	3.195	0
161.25	87.2928	3.225	0
162.75	87.2928	3.255	0
164.25	87.2928	3.285	0
165.75	87.8453	3.315	0
167.25	87.8453	3.345	0
168.75	87.8453	3.375	0
170.25	87.8453	3.405	0
171.75	87.8453	3.435	0
173.25	88.3978	3.465	0
174.75	88.3978	3.495	0
176.25	88.3978	3.525	0
177.75	88.3978	3.555	0
179.25	88.3978	3.585	0
180.75	88.3978	3.615	0
182.25	88.3978	3.645	0
183.75	88.3978	3.675	0
185.25	88.3978	3.705	0
186.75	88.3978	3.735	0
188.25	88.9503	3.765	0
189.75	88.9503	3.795	0
191.25	88.9503	3.825	0
192.75	88.9503	3.855	0
194.25	89.5028	3.885	0
195.75	89.5028	3.915	0
197.25	89.5028	3.945	0
198.75	89.5028	3.975	0
200.25	89.5028	4.005	0
201.75	89.5028	4.035	0
203.25	89.5028	4.065	0
204.75	89.5028	4.095	0
206.25	89.5028	4.125	0
207.75	89.5028	4.155	0
209.25	90.0552	4.185	0
210.75	90.0552	4.215	0
212.25	90.0552	4.245	0
213.75	90.0552	4.275	0
215.25	90.0552	4.305	0
216.75	90.0552	4.335	0
218.25	90.0552	4.365	0
219.75	90.0552	4.395	0
221.25	90.0552	4.425	0
222.75	90.0552	4.455	0
224.25	90.6077	4.485	0
225.75	90.6077	4.515	0
227.25	90.6077	4.545	0
228.75	90.6077	4.575	0
230.25	90.6077	4.605	0
231.75	90.6077	4.635	0
233.25	90.6077	4.665	0
234.75	90.6077	4.695	0
236.25	90.6077	4.725	0
237.75	91.1602	4.755	0
239.25	91.1602	4.785	0
240.75	91.1602	4.815	0
242.25	91.1602	4.845	0
243.75	91.7127	4.875	0
245.25	91.7127	4.905	0
246.75	91.7127	4.935	0
248.25	91.7127	4.965	0
249.75	91.7127	4.995	0
251.25	91.7127	5.025	0
252.75	91.7127	5.055	0
254.25	91.7127	5.085	0
255.75	92.2652	5.115	0
257.25	92.8177	5.145	0
258.75	92.8177	5.175	0
260.25	92.8177	5.205	0
261.75	93.3702	5.235	0
263.25	93.9227	5.265	0
264.75	93.9227	5.295	0
266.25	93.9227	5.325	0
267.75	93.9227	5.355	0
269.25	93.9227	5.385	0
270.75	93.9227	5.415	0
272.25	93.9227	5.445	0
273.75	93.9227	5.475	0
275.25	93.9227	5.505	0
276.75	93.9227	5.535	0
278.25	93.9227	5.565	0
279.75	93.9227	5.595	0
281.25	93.9227	5.625	0
282.75	93.9227	5.655	0
284.25	93.9227	5.685	0
285.75	93.9227	5.715	0
287.25	93.9227	5.745	0
288.75	93.9227	5.775	0
290.25	93.9227	5.805	0
291.75	93.9227	5.835	0
293.25	93.9227	5.865	0
294.75	93.9227	5.895	0
296.25	93.9227	5.925	0
297.75	93.9227	5.955	0
299.25	93.9227	5.985	0
300.75	93.9227	6.015	0
		6.045	0
		6.075	0
		6.105	0
		6.135	0
		6.165	0
		6.195	0
		6.225	0
		6.255	0
		6.285	0
		6.315	0
		6.345	0
		6.375	0
		6.405	0
		6.435	0
		6.465	0
		6.495	0
		6.525	0
		6.555	0
		6.585	0
		6.615	0
		6.645	0
		6.675	0
		6.705	0
		6.735	0
		6.765	0
		6.795	0
		6.825	0
		6.855	0
		6.885	0
		6.915	0
		6.945	0
		6.975	0
		7.005	0
		7.035	0
		7.065	0
		7.095	0
		7.125	0
		7.155	0
		7.185	0
		7.215	0
		7.245	0
		7.275	0
		7.305	0
		7.335	0
		7.365	0
		7.395	0
		7.425	0
		7.455	0
		7.485	0
		7.515	0
		7.545	0
		7.575	0
		7.605	0
		7.635	0
		7.665	0
		7.695	0
		7.725	0
		7.755	0
		7.785	0
		7.815	0
		7.845	0
		7.875	0
		7.905	0
		7.935	0
		7.965	0
		7.995	5.46138
		8.025	5.46138
		8.055	5.46138
		8.085	5.46138
		8.115	5.46138
		8.145	5.46138
		8.175	5.46138
		8.205	5.46138
		8.235	5.46138
		8.265	5.46138
		8.295	5.46138
		8.325	5.46138
		8.355	5.46138
		8.385	5.46138
		8.415	5.46138
		8.445	5.46138
		8.475	5.46138
		8.505	5.46138
		8.535	5.46138
		8.565	5.46138
		8.595	5.46138
		8.625	5.46138
		8.655	5.46138
		8.685	5.46138
		8.715	5.46138
		8.745	5.46138
		8.775	5.46138
		8.805	5.46138
		8.835	5.46138
		8.865	5.46138
		8.895	5.46138
		8.925	5.46138
		8.955	5.46138
		8.985	11.5402
		9.015	11.5402
		9.045	11.5402
		9.075	11.5402
		9.105	11.5402
		9.135	11.5402
		9.165	11.5402
		9.195	11.5402
		9.225	11.5402
		9.255	11.5402
		9.285	11.5402
		9.315	11.5402
		9.345	11.5402
		9.375	11.5402
		9.405	11.5402
		9.435	11.5402
		9.465	11.5402
		9.495	11.5402
		9.525	11.5402
		9.555	11.5402
		9.585	11.5402
		9.615	11.5402
		9.645	11.5402
		9.675	11.5402
		9.705	11.5402
		9.735	11.5402
		9.765	11.5402
		9.795	11.5402
		9.825	11.5402
		9.855	11.5402
		9.885	11.5402
		9.915	11.5402
		9.945	11.5402
		9.975	11.5402
		10.005	17.6106
		10.035	17.6106
		10.065	17.6106
		10.095	17.6106
		10.125	17.6106
		10.155	17.6106
		10.185	17.6106
		10.215	17.6106
		10.245	17.6106
		10.275	17.6106
		10.305	17.6106
		10.335	17.6106
		10.365	17.6106
		10.395	17.6106
		10.425	17.6106
		10.455	17.6106
		10.485	17.6106
		10.515	17.6106
		10.545	17.6106
		10.575	17.6106
		10.605	17.6106
		10.635	17.6106
		10.665	17.6106
		10.695	17.6106
		10.725	17.6106
		10.755	17.6106
		10.785	17.6106
		10.815	17.6106
		10.845	17.6106
		10.875	17.6106
		10.905	17.6106
		10.935	17.6106
		10.965	17.6106
		10.995	22.4405
		11.025	22.4405
		11.055	22.4405
		11.085	22.4405
		11.115	22.4405
		11.145	22.4405
		11.175	22.4405
		11.205	22.4405
		11.235	22.4405
		11.265	22.4405
		11.295	22.4405
		11.325	22.4405
		11.355	22.4405
		11.385	22.4405
		11.415	22.4405
		11.445	22.4405
		11.475	22.4405
		11.505	22.4405
		11.535	22.4405
		11.565	22.4405
		11.595	22.4405
		11.625	22.4405
		11.655	22.4405
		11.685	22.4405
		11.715	22.4405
		11.745	22.4405
		11.775	22.4405
		11.805	22.4405
		11.835	22.4405
		11.865	22.4405
		11.895	22.4405
		11.925	22.4405
		11.955	22.4405
		11.985	26.653
		12.015	26.653
		12.045	26.653
		12.075	26.653
		12.105	26.653
		12.135	26.653
		12.165	26.653
		12.195	26.653
		12.225	26.653
		12.255	26.653
		12.285	26.653
		12.315	26.653
		12.345	26.653
		12.375	26.653
		12.405	26.653
		12.435	26.653
		12.465	26.653
		12.495	26.653
		12.525	26.653
		12.555	26.653
		12.585	26.653
		12.615	26.653
		12.645	26.653
		12.675	26.653
		12.705	26.653
		12.735	26.653
		12.765	26.653
		12.795	26.653
		12.825	26.653
		12.855	26.653
		12.885	26.653
		12.915	26.653
		12.945	26.653
		12.975	26.653
		13.005	30.4165
		13.035	30.4165
		13.065	30.4165
		13.095	30.4165
		13.125	30.4165
		13.155	30.4165
		13.185	30.4165
		13.215	30.4165
		13.245	30.4165
		13.275	30.4165
		13.305	30.4165
		13.335	30.4165
		13.365	30.4165
		13.395	30.4165
		13.425	30.4165
		13.455	30.4165
		13.485	30.4165
		13.515	30.4165
		13.545	30.4165
		13.575	30.4165
		13.605	30.4165
		13.635	30.4165
		13.665	30.4165
		13.695	30.4165
		13.725	30.4165
		13.755	30.4165
		13.785	30.4165
		13.815	30.4165
		13.845	30.4165
		13.875	30.4165
		13.905	30.4165
		13.935	30.4165
		13.965	30.4165
		13.995	33.585
		14.025	33.585
		14.055	33.585
		14.085	33.585
		14.115	33.585
		14.145	33.585
		14.175	33.585
		14.205	33.585
		14.235	33.585
		14.265	33.585
		14.295	33.585
		14.325	33.585
		14.355	33.585
		14.385	33.585
		14.415	33.585
		14.445	33.585
		14.475	33.585
		14.505	33.585
		14.535	33.585
		14.565	33.585
		14.595	33.585
		14.625	33.585
		14.655	33.585
		14.685	33.585
		14.715	33.585
		14.745	33.585
		14.775	33.585
		14.805	33.585
		14.835	33.585
		14.865	33.585
		14.895	33.585
		14.925	33.585
		14.955	33.585
		14.985	36.442
		15.015	36.442
		15.045	36.442
		15.075	36.442
		15.105	36.442
		15.135	36.442
		15.165	36.442
		15.195	36.442
		15.225	36.442
		15.255	36.442
		15.285	36.442
		15.315	36.442
		15.345	36.442
		15.375	36.442
		15.405	36.442
		15.435	36.442
		15.465	36.442
		15.495	36.442
		15.525	36.442
		15.555	36.442
		15.585	36.442
		15.615	36.442
		15.645	36.442
		15.675	36.442
		15.705	36.442
		15.735	36.442
		15.765	36.442
		15.795	36.442
		15.825	36.442
		15.855	36.442
		15.885	36.442
		15.915	36.442
		15.945	36.442
		15.975	36.442
		16.005	39.08
		16.035	39.08
		16.065	39.08
		16.095	39.08
		16.125	39.08
		16.155	39.08
		16.185	39.08
		16.215	39.08
		16.245	39.08
		16.275	39.08
		16.305	39.08
		16.335	39.08
		16.365	39.08
		16.395	39.08
		16.425	39.08
		16.455	39.08
		16.485	39.08
		16.515	39.08
		16.545	39.08
		16.575	39.08
		16.605	39.08
		16.635	39.08
		16.665	39.08
		16.695	39.08
		16.725	39.08
		16.755	39.08
		16.785	39.08
		16.815	39.08
		16.845	39.08
		16.875	39.08
		16.905	39.08
		16.935	39.08
		16.965	39.08
		16.995	41.5918
		17.025	41.5918
		17.055	41.5918
		17.085	41.5918
		17.115	41.5918
		17.145	41.5918
		17.175	41.5918
		17.205	41.5918
		17.235	41.5918
		17.265	41.5918
		17.295	41.5918
		17.325	41.5918
		17.355	41.5918
		17.385	41.5918
		17.415	41.5918
		17.445	41.5918
		17.475	41.5918
		17.505	41.5918
		17.535	41.5918
		17.565	41.5918
		17.595	41.5918
		17.625	41.5918
		17.655	41.5918
		17.685	41.5918
		17.715	41.5918
		17.745	41.5918
		17.775	41.5918
		17.805	41.5918
		17.835	41.5918
		17.865	41.5918
		17.895	41.5918
		17.925	41.5918
		17.955	41.5918
		17.985	43.6939
		18.015	43.6939
		18.045	43.6939
		18.075	43.6939
		18.105	43.6939
		18.135	43.6939
		18.165	43.6939
		18.195	43.6939
		18.225	43.6939
		18.255	43.6939
		18.285	43.6939
		18.315	43.6939
		18.345	43.6939
		18.375	43.6939
		18.405	43.6939
		18.435	43.6939
		18.465	43.6939
		18.495	43.6939
		18.525	43.6939
		18.555	43.6939
		18.585	43.6939
		18.615	43.6939
		18.645	43.6939
		18.675	43.6939
		18.705	43.6939
		18.735	43.6939
		18.765	43.6939
		18.795	43.6939
		18.825	43.6939
		18.855	43.6939
		18.885	43.6939
		18.915	43.6939
		18.945	43.6939
		18.975	43.6939
		19.005	45.6977
		19.035	45.6977
		19.065	45.6977
		19.095	45.6977
		19.125	45.6977
		19.155	45.6977
		19.185	45.6977
		19.215	45.6977
		19.245	45.6977
		19.275	45.6977
		19.305	45.6977
		19.335	45.6977
		19.365	45.6977
		19.395	45.6977
		19.425	45.6977
		19.455	45.6977
		19.485	45.6977
		19.515	45.6977
		19.545	45.6977
		19.575	45.6977
		19.605	45.6977
		19.635	45.6977
		19.665	45.6977
		19.695	45.6977
		19.725	45.6977
		19.755	45.6977
		19.785	45.6977
		19.815	45.6977
		19.845	45.6977
		19.875	45.6977
		19.905	45.6977
		19.935	45.6977
		19.965	45.6977
		19.995	47.5079
		20.025	47.5079
		20.055	47.5079
		20.085	47.5079
		20.115	47.5079
		20.145	47.5079
		20.175	47.5079
		20.205	47.5079
		20.235	47.5079
		20.265	47.5079
		20.295	47.5079
		20.325	47.5079
		20.355	47.5079
		20.385	47.5079
		20.415	47.5079
		20.445	47.5079
		20.475	47.5079
		20.505	47.5079
		20.535	47.5079
		20.565	47.5079
		20.595	47.5079
		20.625	47.5079
		20.655	47.5079
		20.685	47.5079
		20.715	47.5079
		20.745	47.5079
		20.775	47.5079
		20.805	47.5079
		20.835	47.5079
		20.865	47.5079
		20.895	47.5079
		20.925	47.5079
		20.955	47.5079
		20.985	49.3433
		21.015	49.3433
		21.045	49.3433
		21.075	49.3433
		21.105	49.3433
		21.135	49.3433
		21.165	49.3433
		21.195	49.3433
		21.225	49.3433
		21.255	49.3433
		21.285	49.3433
		21.315	49.3433
		21.345	49.3433
		21.375	49.3433
		21.405	49.3433
		21.435	49.3433
		21.465	49.3433
		21.495	49.3433
		21.525	49.3433
		21.555	49.3433
		21.585	49.3433
		21.615	49.3433
		21.645	49.3433
		21.675	49.3433
		21.705	49.3433
		21.735	49.3433
		21.765	49.3433
		21.795	49.3433
		21.825	49.3433
		21.855	49.3433
		21.885	49.3433
		21.915	49.3433
		21.945	49.3433
		21.975	49.3433
		22.005	51.0665
		22.035	51.0665
		22.065	51.0665
		22.095	51.0665
		22.125	51.0665
		22.155	51.0665
		22.185	51.0665
		22.215	51.0665
		22.245	51.0665
		22.275	51.0665
		22.305	51.0665
		22.335	51.0665
		22.365	51.0665
		22.395	51.0665
		22.425	51.0665
		22.455	51.0665
		22.485	51.0665
		22.515	51.0665
		22.545	51.0665
		22.575	51.0665
		22.605	51.0665
		22.635	51.0665
		22.665	51.0665
		22.695	51.0665
		22.725	51.0665
		22.755	51.0665
		22.785	51.0665
		22.815	51.0665
		22.845	51.0665
		22.875	51.0665
		22.905	51.0665
		22.935	51.0665
		22.965	51.0665
		22.995	52.7896
		23.025	52.7896
		23.055	52.7896
		23.085	52.7896
		23.115	52.7896
		23.145	52.7896
		23.175	52.7896
		23.205	52.7896
		23.235	52.7896
		23.265	52.7896
		23.295	52.7896
		23.325	52.7896
		23.355	52.7896
		23.385	52.7896
		23.415	52.7896
		23.445	52.7896
		23.475	52.7896
		23.505	52.7896
		23.535	52.7896
		23.565	52.7896
		23.595	52.7896
		23.625	52.7896
		23.655	52.7896
		23.685	52.7896
		23.715	52.7896
		23.745	52.7896
		23.775	52.7896
		23.805	52.7896
		23.835	52.7896
		23.865	52.7896
		23.895	52.7896
		23.925	52.7896
		23.955	52.7896
		23.985	54.3669
		24.015	54.3669
		24.045	54.3669
		24.075	54.3669
		24.105	54.3669
		24.135	54.3669
		24.165	54.3669
		24.195	54.3669
		24.225	54.3669
		24.255	54.3669
		24.285	54.3669
		24.315	54.3669
		24.345	54.3669
		24.375	54.3669
		24.405	54.3669
		24.435	54.3669
		24.465	54.3669
		24.495	54.3669
		24.525	54.3669
		24.555	54.3669
		24.585	54.3669
		24.615	54.3669
		24.645	54.3669
		24.675	54.3669
		24.705	54.3669
		24.735	54.3669
		24.765	54.3669
		24.795	54.3669
		24.825	54.3669
		24.855	54.3669
		24.885	54.3669
		24.915	54.3669
		24.945	54.3669
		24.975	54.3669
		25.005	55.6354
		25.035	55.6354
		25.065	55.6354
		25.095	55.6354
		25.125	55.6354
		25.155	55.6354
		25.185	55.6354
		25.215	55.6354
		25.245	55.6354
		25.275	55.6354
		25.305	55.6354
		25.335	55.6354
		25.365	55.6354
		25.395	55.6354
		25.425	55.6354
		25.455	55.6354
		25.485	55.6354
		25.515	55.6354
		25.545	55.6354
		25.575	55.6354
		25.605	55.6354
		25.635	55.6354
		25.665	55.6354
		25.695	55.6354
		25.725	55.6354
		25.755	55.6354
		25.785	55.6354
		25.815	55.6354
		25.845	55.6354
		25.875	55.6354
		25.905	55.6354
		25.935	55.6354
		25.965	55.6354
		25.995	56.9853
		26.025	56.9853
		26.055	56.9853
		26.085	56.9853
		26.115	56.9853
		26.145	56.9853
		26.175	56.9853
		26.205	56.9853
		26.235	56.9853
		26.265	56.9853
		26.295	56.9853
		26.325	56.9853
		26.355	56.9853
		26.385	56.9853
		26.415	56.9853
		26.445	56.9853
		26.475	56.9853
		26.505	56.9853
		26.535	56.9853
		26.565	56.9853
		26.595	56.9853
		26.625	56.9853
		26.655	56.9853
		26.685	56.9853
		26.715	56.9853
		26.745	56.9853
		26.775	56.9853
		26.805	56.9853
		26.835	56.9853
		26.865	56.9853
		26.895	56.9853
		26.925	56.9853
		26.955	56.9853
		26.985	58.178
		27.015	58.178
		27.045	58.178
		27.075	58.178
		27.105	58.178
		27.135	58.178
		27.165	58.178
		27.195	58.178
		27.225	58.178
		27.255	58.178
		27.285	58.178
		27.315	58.178
		27.345	58.178
		27.375	58.178
		27.405	58.178
		27.435	58.178
		27.465	58.178
		27.495	58.178
		27.525	58.178
		27.555	58.178
		27.585	58.178
		27.615	58.178
		27.645	58.178
		27.675	58.178
		27.705	58.178
		27.735	58.178
		27.765	58.178
		27.795	58.178
		27.825	58.178
		27.855	58.178
		27.885	58.178
		27.915	58.178
		27.945	58.178
		27.975	58.178
		28.005	59.354
		28.035	59.354
		28.065	59.354
		28.095	59.354
		28.125	59.354
		28.155	59.354
		28.185	59.354
		28.215	59.354
		28.245	59.354
		28.275	59.354
		28.305	59.354
		28.335	59.354
		28.365	59.354
		28.395	59.354
		28.425	59.354
		28.455	59.354
		28.485	59.354
		28.515	59.354
		28.545	59.354
		28.575	59.354
		28.605	59.354
		28.635	59.354
		28.665	59.354
		28.695	59.354
		28.725	59.354
		28.755	59.354
		28.785	59.354
		28.815	59.354
		28.845	59.354
		28.875	59.354
		28.905	59.354
		28.935	59.354
		28.965	59.354
		28.995	60.4176
		29.025	60.4176
		29.055	60.4176
		29.085	60.4176
		29.115	60.4176
		29.145	60.4176
		29.175	60.4176
		29.205	60.4176
		29.235	60.4176
		29.265	60.4176
		29.295	60.4176
		29.325	60.4176
		29.355	60.4176
		29.385	60.4176
		29.415	60.4176
		29.445	60.4176
		29.475	60.4176
		29.505	60.4176
		29.535	60.4176
		29.565	60.4176
		29.595	60.4176
		29.625	60.4176
		29.655	60.4176
		29.685	60.4176
		29.715	60.4176
		29.745	60.4176
		29.775	60.4176
		29.805	60.4176
		29.835	60.4176
		29.865	60.4176
		29.895	60.4176
		29.925	60.4176
		29.955	60.4176
		29.985	61.4644
		30.015	61.4644
		30.045	61.4644
		30.075	61.4644
		30.105	61.4644
		30.135	61.4644
		30.165	61.4644
		30.195	61.4644
		30.225	61.4644
		30.255	61.4644
		30.285	61.4644
		30.315	61.4644
		30.345	61.4644
		30.375	61.4644
		30.405	61.4644
		30.435	61.4644
		30.465	61.4644
		30.495	61.4644
		30.525	61.4644
		30.555	61.4644
		30.585	61.4644
		30.615	61.4644
		30.645	61.4644
		30.675	61.4644
		30.705	61.4644
		30.735	61.4644
		30.765	61.4644
		30.795	61.4644
		30.825	61.4644
		30.855	61.4644
		30.885	61.4644
		30.915	61.4644
		30.945	61.4644
		30.975	61.4644
		31.005	62.4214
		31.035	62.4214
		31.065	62.4214
		31.095	62.4214
		31.125	62.4214
		31.155	62.4214
		31.185	62.4214
		31.215	62.4214
		31.245	62.4214
		31.275	62.4214
		31.305	62.4214
		31.335	62.4214
		31.365	62.4214
		31.395	62.4214
		31.425	62.4214
		31.455	62.4214
		31.485	62.4214
		31.515	62.4214
		31.545	62.4214
		31.575	62.4214
		31.605	62.4214
		31.635	62.4214
		31.665	62.4214
		31.695	62.4214
		31.725	62.4214
		31.755	62.4214
		31.785	62.4214
		31.815	62.4214
		31.845	62.4214
		31.875	62.4214
		31.905	62.4214
		31.935	62.4214
		31.965	62.4214
		31.995	63.5187
		32.025	63.5187
		32.055	63.5187
		32.085	63.5187
		32.115	63.5187
		32.145	63.5187
		32.175	63.5187
		32.205	63.5187
		32.235	63.5187
		32.265	63.5187
		32.295	63.5187
		32.325	63.5187
		32.355	63.5187
		32.385	63.5187
		32.415	63.5187
		32.445	63.5187
		32.475	63.5187
		32.505	63.5187
		32.535	63.5187
		32.565	63.5187
		32.595	63.5187
		32.625	63.5187
		32.655	63.5187
		32.685	63.5187
		32.715	63.5187
		32.745	63.5187
		32.775	63.5187
		32.805	63.5187
		32.835	63.5187
		32.865	63.5187
		32.895	63.5187
		32.925	63.5187
		32.955	63.5187
		32.985	64.4561
		33.015	64.4561
		33.045	64.4561
		33.075	64.4561
		33.105	64.4561
		33.135	64.4561
		33.165	64.4561
		33.195	64.4561
		33.225	64.4561
		33.255	64.4561
		33.285	64.4561
		33.315	64.4561
		33.345	64.4561
		33.375	64.4561
		33.405	64.4561
		33.435	64.4561
		33.465	64.4561
		33.495	64.4561
		33.525	64.4561
		33.555	64.4561
		33.585	64.4561
		33.615	64.4561
		33.645	64.4561
		33.675	64.4561
		33.705	64.4561
		33.735	64.4561
		33.765	64.4561
		33.795	64.4561
		33.825	64.4561
		33.855	64.4561
		33.885	64.4561
		33.915	64.4561
		33.945	64.4561
		33.975	64.4561
		34.005	65.2588
		34.035	65.2588
		34.065	65.2588
		34.095	65.2588
		34.125	65.2588
		34.155	65.2588
		34.185	65.2588
		34.215	65.2588
		34.245	65.2588
		34.275	65.2588
		34.305	65.2588
		34.335	65.2588
		34.365	65.2588
		34.395	65.2588
		34.425	65.2588
		34.455	65.2588
		34.485	65.2588
		34.515	65.2588
		34.545	65.2588
		34.575	65.2588
		34.605	65.2588
		34.635	65.2588
		34.665	65.2588
		34.695	65.2588
		34.725	65.2588
		34.755	65.2588
		34.785	65.2588
		34.815	65.2588
		34.845	65.2588
		34.875	65.2588
		34.905	65.2588
		34.935	65.2588
		34.965	65.2588
		34.995	66.154
		35.025	66.154
		35.055	66.154
		35.085	66.154
		35.115	66.154
		35.145	66.154
		35.175	66.154
		35.205	66.154
		35.235	66.154
		35.265	66.154
		35.295	66.154
		35.325	66.154
		35.355	66.154
		35.385	66.154
		35.415	66.154
		35.445	66.154
		35.475	66.154
		35.505	66.154
		35.535	66.154
		35.565	66.154
		35.595	66.154
		35.625	66.154
		35.655	66.154
		35.685	66.154
		35.715	66.154
		35.745	66.154
		35.775	66.154
		35.805	66.154
		35.835	66.154
		35.865	66.154
		35.895	66.154
		35.925	66.154
		35.955	66.154
		35.985	66.9314
		36.015	66.9314
		36.045	66.9314
		36.075	66.9314
		36.105	66.9314
		36.135	66.9314
		36.165	66.9314
		36.195	66.9314
		36.225	66.9314
		36.255	66.9314
		36.285	66.9314
		36.315	66.9314
		36.345	66.9314
		36.375	66.9314
		36.405	66.9314
		36.435	66.9314
		36.465	66.9314
		36.495	66.9314
		36.525	66.9314
		36.555	66.9314
		36.585	66.9314
		36.615	66.9314
		36.645	66.9314
		36.675	66.9314
		36.705	66.9314
		36.735	66.9314
		36.765	66.9314
		36.795	66.9314
		36.825	66.9314
		36.855	66.9314
		36.885	66.9314
		36.915	66.9314
		36.945	66.9314
		36.975	66.9314
		37.005	67.7172
		37.035	67.7172
		37.065	67.7172
		37.095	67.7172
		37.125	67.7172
		37.155	67.7172
		37.185	67.7172
		37.215	67.7172
		37.245	67.7172
		37.275	67.7172
		37.305	67.7172
		37.335	67.7172
		37.365	67.7172
		37.395	67.7172
		37.425	67.7172
		37.455	67.7172
		37.485	67.7172
		37.515	67.7172
		37.545	67.7172
		37.575	67.7172
		37.605	67.7172
		37.635	67.7172
		37.665	67.7172
		37.695	67.7172
		37.725	67.7172
		37.755	67.7172
		37.785	67.7172
		37.815	67.7172
		37.845	67.7172
		37.875	67.7172
		37.905	67.7172
		37.935	67.7172
		37.965	67.7172
		37.995	68.4357
		38.025	68.4357
		38.055	68.4357
		38.085	68.4357
		38.115	68.4357
		38.145	68.4357
		38.175	68.4357
		38.205	68.4357
		38.235	68.4357
		38.265	68.4357
		38.295	68.4357
		38.325	68.4357
		38.355	68.4357
		38.385	68.4357
		38.415	68.4357
		38.445	68.4357
		38.475	68.4357
		38.505	68.4357
		38.535	68.4357
		38.565	68.4357
		38.595	68.4357
		38.625	68.4357
		38.655	68.4357
		38.685	68.4357
		38.715	68.4357
		38.745	68.4357
		38.775	68.4357
		38.805	68.4357
		38.835	68.4357
		38.865	68.4357
		38.895	68.4357
		38.925	68.4357
		38.955	68.4357
		38.985	69.2046
		39.015	69.2046
		39.045	69.2046
		39.075	69.2046
		39.105	69.2046
		39.135	69.2046
		39.165	69.2046
		39.195	69.2046
		39.225	69.2046
		39.255	69.2046
		39.285	69.2046
		39.315	69.2046
		39.345	69.2046
		39.375	69.2046
		39.405	69.2046
		39.435	69.2046
		39.465	69.2046
		39.495	69.2046
		39.525	69.2046
		39.555	69.2046
		39.585	69.2046
		39.615	69.2046
		39.645	69.2046
		39.675	69.2046
		39.705	69.2046
		39.735	69.2046
		39.765	69.2046
		39.795	69.2046
		39.825	69.2046
		39.855	69.2046
		39.885	69.2046
		39.915	69.2046
		39.945	69.2046
		39.975	69.2046
		40.005	69.9259
		40.035	69.9259
		40.065	69.9259
		40.095	69.9259
		40.125	69.9259
		40.155	69.9259
		40.185	69.9259
		40.215	69.9259
		40.245	69.9259
		40.275	69.9259
		40.305	69.9259
		40.335	69.9259
		40.365	69.9259
		40.395	69.9259
		40.425	69.9259
		40.455	69.9259
		40.485	69.9259
		40.515	69.9259
		40.545	69.9259
		40.575	69.9259
		40.605	69.9259
		40.635	69.9259
		40.665	69.9259
		40.695	69.9259
		40.725	69.9259
		40.755	69.9259
		40.785	69.9259
		40.815	69.9259
		40.845	69.9259
		40.875	69.9259
		40.905	69.9259
		40.935	69.9259
		40.965	69.9259
		40.995	70.6472
		41.025	70.6472
		41.055	70.6472
		41.085	70.6472
		41.115	70.6472
		41.145	70.6472
		41.175	70.6472
		41.205	70.6472
		41.235	70.6472
		41.265	70.6472
		41.295	70.6472
		41.325	70.6472
		41.355	70.6472
		41.385	70.6472
		41.415	70.6472
		41.445	70.6472
		41.475	70.6472
		41.505	70.6472
		41.535	70.6472
		41.565	70.6472
		41.595	70.6472
		41.625	70.6472
		41.655	70.6472
		41.685	70.6472
		41.715	70.6472
		41.745	70.6472
		41.775	70.6472
		41.805	70.6472
		41.835	70.6472
		41.865	70.6472
		41.895	70.6472
		41.925	70.6472
		41.955	70.6472
		41.985	71.2618
		42.015	71.2618
		42.045	71.2618
		42.075	71.2618
		42.105	71.2618
		42.135	71.2618
		42.165	71.2618
		42.195	71.2618
		42.225	71.2618
		42.255	71.2618
		42.285	71.2618
		42.315	71.2618
		42.345	71.2618
		42.375	71.2618
		42.405	71.2618
		42.435	71.2618
		42.465	71.2618
		42.495	71.2618
		42.525	71.2618
		42.555	71.2618
		42.585	71.2618
		42.615	71.2618
		42.645	71.2618
		42.675	71.2618
		42.705	71.2618
		42.735	71.2618
		42.765	71.2618
		42.795	71.2618
		42.825	71.2618
		42.855	71.2618
		42.885	71.2618
		42.915	71.2618
		42.945	71.2618
		42.975	71.2618
		43.005	71.8989
		43.035	71.8989
		43.065	71.8989
		43.095	71.8989
		43.125	71.8989
		43.155	71.8989
		43.185	71.8989
		43.215	71.8989
		43.245	71.8989
		43.275	71.8989
		43.305	71.8989
		43.335	71.8989
		43.365	71.8989
		43.395	71.8989
		43.425	71.8989
		43.455	71.8989
		43.485	71.8989
		43.515	71.8989
		43.545	71.8989
		43.575	71.8989
		43.605	71.8989
		43.635	71.8989
		43.665	71.8989
		43.695	71.8989
		43.725	71.8989
		43.755	71.8989
		43.785	71.8989
		43.815	71.8989
		43.845	71.8989
		43.875	71.8989
		43.905	71.8989
		43.935	71.8989
		43.965	71.8989
		43.995	72.4854
		44.025	72.4854
		44.055	72.4854
		44.085	72.4854
		44.115	72.4854
		44.145	72.4854
		44.175	72.4854
		44.205	72.4854
		44.235	72.4854
		44.265	72.4854
		44.295	72.4854
		44.325	72.4854
		44.355	72.4854
		44.385	72.4854
		44.415	72.4854
		44.445	72.4854
		44.475	72.4854
		44.505	72.4854
		44.535	72.4854
		44.565	72.4854
		44.595	72.4854
		44.625	72.4854
		44.655	72.4854
		44.685	72.4854
		44.715	72.4854
		44.745	72.4854
		44.775	72.4854
		44.805	72.4854
		44.835	72.4854
		44.865	72.4854
		44.895	72.4854
		44.925	72.4854
		44.955	72.4854
		44.985	73.0495
		45.015	73.0495
		45.045	73.0495
		45.075	73.0495
		45.105	73.0495
		45.135	73.0495
		45.165	73.0495
		45.195	73.0495
		45.225	73.0495
		45.255	73.0495
		45.285	73.0495
		45.315	73.0495
		45.345	73.0495
		45.375	73.0495
		45.405	73.0495
		45.435	73.0495
		45.465	73.0495
		45.495	73.0495
		45.525	73.0495
		45.555	73.0495
		45.585	73.0495
		45.615	73.0495
		45.645	73.0495
		45.675	73.0495
		45.705	73.0495
		45.735	73.0495
		45.765	73.0495
		45.795	73.0495
		45.825	73.0495
		45.855	73.0495
		45.885	73.0495
		45.915	73.0495
		45.945	73.0495
		45.975	73.0495
		46.005	73.6417
		46.035	73.6417
		46.065	73.6417
		46.095	73.6417
		46.125	73.6417
		46.155	73.6417
		46.185	73.6417
		46.215	73.6417
		46.245	73.6417
		46.275	73.6417
		46.305	73.6417
		46.335	73.6417
		46.365	73.6417
		46.395	73.6417
		46.425	73.6417
		46.455	73.6417
		46.485	73.6417
		46.515	73.6417
		46.545	73.6417
		46.575	73.6417
		46.605	73.6417
		46.635	73.6417
		46.665	73.6417
		46.695	73.6417
		46.725	73.6417
		46.755	73.6417
		46.785	73.6417
		46.815	73.6417
		46.845	73.6417
		46.875	73.6417
		46.905	73.6417
		46.935	73.6417
		46.965	73.6417
		46.995	74.2366
		47.025	74.2366
		47.055	74.2366
		47.085	74.2366
		47.115	74.2366
		47.145	74.2366
		47.175	74.2366
		47.205	74.2366
		47.235	74.2366
		47.265	74.2366
		47.295	74.2366
		47.325	74.2366
		47.355	74.2366
		47.385	74.2366
		47.415	74.2366
		47.445	74.2366
		47.475	74.2366
		47.505	74.2366
		47.535	74.2366
		47.565	74.2366
		47.595	74.2366
		47.625	74.2366
		47.655	74.2366
		47.685	74.2366
		47.715	74.2366
		47.745	74.2366
		47.775	74.2366
		47.805	74.2366
		47.835	74.2366
		47.865	74.2366
		47.895	74.2366
		47.925	74.2366
		47.955	74.2366
		47.985	74.7502
		48.015	74.7502
		48.045	74.7502
		48.075	74.7502
		48.105	74.7502
		48.135	74.7502
		48.165	74.7502
		48.195	74.7502
		48.225	74.7502
		48.255	74.7502
		48.285	74.7502
		48.315	74.7502
		48.345	74.7502
		48.375	74.7502
		48.405	74.7502
		48.435	74.7502
		48.465	74.7502
		48.495	74.7502
		48.525	74.7502
		48.555	74.7502
		48.585	74.7502
		48.615	74.7502
		48.645	74.7502
		48.675	74.7502
		48.705	74.7502
		48.735	74.7502
		48.765	74.7502
		48.795	74.7502
		48.825	74.7502
		48.855	74.7502
		48.885	74.7502
		48.915	74.7502
		48.945	74.7502
		48.975	74.7502
		49.005	75.2133
		49.035	75.2133
		49.065	75.2133
		49.095	75.2133
		49.125	75.2133
		49.155	75.2133
		49.185	75.2133
		49.215	75.2133
		49.245	75.2133
		49.275	75.2133
		49.305	75.2133
		49.335	75.2133
		49.365	75.2133
		49.395	75.2133
		49.425	75.2133
		49.455	75.2133
		49.485	75.2133
		49.515	75.2133
		49.545	75.2133
		49.575	75.2133
		49.605	75.2133
		49.635	75.2133
		49.665	75.2133
		49.695	75.2133
		49.725	75.2133
		49.755	75.2133
		49.785	75.2133
		49.815	75.2133
		49.845	75.2133
		49.875	75.2133
		49.905	75.2133
		49.935	75.2133
		49.965	75.2133
		49.995	75.682
		50.025	75.682
		50.055	75.682
		50.085	75.682
		50.115	75.682
		50.145	75.682
		50.175	75.682
		50.205	75.682
		50.235	75.682
		50.265	75.682
		50.295	75.682
		50.325	75.682
		50.355	75.682
		50.385	75.682
		50.415	75.682
		50.445	75.682
		50.475	75.682
		50.505	75.682
		50.535	75.682
		50.565	75.682
		50.595	75.682
		50.625	75.682
		50.655	75.682
		50.685	75.682
		50.715	75.682
		50.745	75.682
		50.775	75.682
		50.805	75.682
		50.835	75.682
		50.865	75.682
		50.895	75.682
		50.925	75.682
		50.955	75.682
		50.985	76.1086
		51.015	76.1086
		51.045	76.1086
		51.075	76.1086
		51.105	76.1086
		51.135	76.1086
		51.165	76.1086
		51.195	76.1086
		51.225	76.1086
		51.255	76.1086
		51.285	76.1086
		51.315	76.1086
		51.345	76.1086
		51.375	76.1086
		51.405	76.1086
		51.435	76.1086
		51.465	76.1086
		51.495	76.1086
		51.525	76.1086
		51.555	76.1086
		51.585	76.1086
		51.615	76.1086
		51.645	76.1086
		51.675	76.1086
		51.705	76.1086
		51.735	76.1086
		51.765	76.1086
		51.795	76.1086
		51.825	76.1086
		51.855	76.1086
		51.885	76.1086
		51.915	76.1086
		51.945	76.1086
		51.975	76.1086
		52.005	76.5997
		52.035	76.5997
		52.065	76.5997
		52.095	76.5997
		52.125	76.5997
		52.155	76.5997
		52.185	76.5997
		52.215	76.5997
		52.245	76.5997
		52.275	76.5997
		52.305	76.5997
		52.335	76.5997
		52.365	76.5997
		52.395	76.5997
		52.425	76.5997
		52.455	76.5997
		52.485	76.5997
		52.515	76.5997
		52.545	76.5997
		52.575	76.5997
		52.605	76.5997
		52.635	76.5997
		52.665	76.5997
		52.695	76.5997
		52.725	76.5997
		52.755	76.5997
		52.785	76.5997
		52.815	76.5997
		52.845	76.5997
		52.875	76.5997
		52.905	76.5997
		52.935	76.5997
		52.965	76.5997
		52.995	77.0207
		53.025	77.0207
		53.055	77.0207
		53.085	77.0207
		53.115	77.0207
		53.145	77.0207
		53.175	77.0207
		53.205	77.0207
		53.235	77.0207
		53.265	77.0207
		53.295	77.0207
		53.325	77.0207
		53.355	77.0207
		53.385	77.0207
		53.415	77.0207
		53.445	77.0207
		53.475	77.0207
		53.505	77.0207
		53.535	77.0207
		53.565	77.0207
		53.595	77.0207
		53.625	77.0207
		53.655	77.0207
		53.685	77.0207
		53.715	77.0207
		53.745	77.0207
		53.775	77.0207
		53.805	77.0207
		53.835	77.0207
		53.865	77.0207
		53.895	77.0207
		53.925	77.0207
		53.955	77.0207
		53.985	77.4725
		54.015	77.4725
		54.045	77.4725
		54.075	77.4725
		54.105	77.4725
		54.135	77.4725
		54.165	77.4725
		54.195	77.4725
		54.225	77.4725
		54.255	77.4725
		54.285	77.4725
		54.315	77.4725
		54.345	77.4725
		54.375	77.4725
		54.405	77.4725
		54.435	77.4725
		54.465	77.4725
		54.495	77.4725
		54.525	77.4725
		54.555	77.4725
		54.585	77.4725
		54.615	77.4725
		54.645	77.4725
		54.675	77.4725
		54.705	77.4725
		54.735	77.4725
		54.765	77.4725
		54.795	77.4725
		54.825	77.4725
		54.855	77.4725
		54.885	77.4725
		54.915	77.4725
		54.945	77.4725
		54.975	77.4725
		55.005	77.885
		55.035	77.885
		55.065	77.885
		55.095	77.885
		55.125	77.885
		55.155	77.885
		55.185	77.885
		55.215	77.885
		55.245	77.885
		55.275	77.885
		55.305	77.885
		55.335	77.885
		55.365	77.885
		55.395	77.885
		55.425	77.885
		55.455	77.885
		55.485	77.885
		55.515	77.885
		55.545	77.885
		55.575	77.885
		55.605	77.885
		55.635	77.885
		55.665	77.885
		55.695	77.885
		55.725	77.885
		55.755	77.885
		55.785	77.885
		55.815	77.885
		55.845	77.885
		55.875	77.885
		55.905	77.885
		55.935	77.885
		55.965	77.885
		55.995	78.2527
		56.025	78.2527
		56.055	78.2527
		56.085	78.2527
		56.115	78.2527
		56.145	78.2527
		56.175	78.2527
		56.205	78.2527
		56.235	78.2527
		56.265	78.2527
		56.295	78.2527
		56.325	78.2527
		56.355	78.2527
		56.385	78.2527
		56.415	78.2527
		56.445	78.2527
		56.475	78.2527
		56.505	78.2527
		56.535	78.2527
		56.565	78.2527
		56.595	78.2527
		56.625	78.2527
		56.655	78.2527
		56.685	78.2527
		56.715	78.2527
		56.745	78.2527
		56.775	78.2527
		56.805	78.2527
		56.835	78.2527
		56.865	78.2527
		56.895	78.2527
		56.925	78.2527
		56.955	78.2527
		56.985	78.6877
		57.015	78.6877
		57.045	78.6877
		57.075	78.6877
		57.105	78.6877
		57.135	78.6877
		57.165	78.6877
		57.195	78.6877
		57.225	78.6877
		57.255	78.6877
		57.285	78.6877
		57.315	78.6877
		57.345	78.6877
		57.375	78.6877
		57.405	78.6877
		57.435	78.6877
		57.465	78.6877
		57.495	78.6877
		57.525	78.6877
		57.555	78.6877
		57.585	78.6877
		57.615	78.6877
		57.645	78.6877
		57.675	78.6877
		57.705	78.6877
		57.735	78.6877
		57.765	78.6877
		57.795	78.6877
		57.825	78.6877
		57.855	78.6877
		57.885	78.6877
		57.915	78.6877
		57.945	78.6877
		57.975	78.6877
		58.005	79.0834
		58.035	79.0834
		58.065	79.0834
		58.095	79.0834
		58.125	79.0834
		58.155	79.0834
		58.185	79.0834
		58.215	79.0834
		58.245	79.0834
		58.275	79.0834
		58.305	79.0834
		58.335	79.0834
		58.365	79.0834
		58.395	79.0834
		58.425	79.0834
		58.455	79.0834
		58.485	79.0834
		58.515	79.0834
		58.545	79.0834
		58.575	79.0834
		58.605	79.0834
		58.635	79.0834
		58.665	79.0834
		58.695	79.0834
		58.725	79.0834
		58.755	79.0834
		58.785	79.0834
		58.815	79.0834
		58.845	79.0834
		58.875	79.0834
		58.905	79.0834
		58.935	79.0834
		58.965	79.0834
		58.995	79.4314
		59.025	79.4314
		59.055	79.4314
		59.085	79.4314
		59.115	79.4314
		59.145	79.4314
		59.175	79.4314
		59.205	79.4314
		59.235	79.4314
		59.265	79.4314
		59.295	79.4314
		59.325	79.4314
		59.355	79.4314
		59.385	79.4314
		59.415	79.4314
		59.445	79.4314
		59.475	79.4314
		59.505	79.4314
		59.535	79.4314
		59.565	79.4314
		59.595	79.4314
		59.625	79.4314
		59.655	79.4314
		59.685	79.4314
		59.715	79.4314
		59.745	79.4314
		59.775	79.4314
		59.805	79.4314
		59.835	79.4314
		59.865	79.4314
		59.895	79.4314
		59.925	79.4314
[truncated: 8,003 more rows]

## Sheet: Fig. 7 panel e
cluster_length_in boutons_Histogram x	cluster_length_in boutons_Histogram y	cluster_length_all_clusters_Histogram x	cluster_length_all_clusters_Histogram y
-0.0025	0	-5e-05	0
0.0025	0	5e-05	0
0.0075	0	0.00015	0
0.0125	0	0.00025	0
0.0175	0	0.00035	0
0.0225	0	0.00045	0
0.0275	0	0.00055	0
0.0325	0	0.00065	0
0.0375	0	0.00075	0
0.0425	0	0.00085	0
0.0475	0	0.00095	0
0.0525	0	0.00105	0
0.0575	0	0.00115	0
0.0625	0	0.00125	0
0.0675	0	0.00135	0
0.0725	0	0.00145	0
0.0775	0	0.00155	0
0.0825	0	0.00165	0
0.0875	0	0.00175	0
0.0925	0	0.00185	0
0.0975	0	0.00195	0
0.1025	0	0.00205	0
0.1075	0	0.00215	0
0.1125	0	0.00225	0
0.1175	0	0.00235	0
0.1225	0	0.00245	0
0.1275	0	0.00255	0
0.1325	0	0.00265	0
0.1375	0	0.00275	0
0.1425	0	0.00285	0
0.1475	0	0.00295	0
0.1525	0	0.00305	0
0.1575	0	0.00315	0
0.1625	0	0.00325	0
0.1675	0	0.00335	0
0.1725	0	0.00345	0
0.1775	0	0.00355	0
0.1825	0	0.00365	0
0.1875	0	0.00375	0
0.1925	0	0.00385	0
0.1975	0	0.00395	0
0.2025	0	0.00405	0
0.2075	0	0.00415	0
0.2125	0	0.00425	0
0.2175	0.552486	0.00435	0
0.2225	0.552486	0.00445	0
0.2275	1.10497	0.00455	0
0.2325	1.10497	0.00465	0
0.2375	2.20994	0.00475	0
0.2425	2.76243	0.00485	0
0.2475	3.8674	0.00495	0
0.2525	4.97238	0.00505	0
0.2575	7.18232	0.00515	0
0.2625	8.83978	0.00525	0
0.2675	8.83978	0.00535	0
0.2725	8.83978	0.00545	0
0.2775	9.94475	0.00555	0
0.2825	9.94475	0.00565	0
0.2875	9.94475	0.00575	0
0.2925	11.0497	0.00585	0
0.2975	13.8122	0.00595	0
0.3025	14.9171	0.00605	0
0.3075	15.4696	0.00615	0
0.3125	16.0221	0.00625	0
0.3175	18.232	0.00635	0
0.3225	19.8895	0.00645	0
0.3275	20.9945	0.00655	0
0.3325	20.9945	0.00665	0
0.3375	22.0994	0.00675	0
0.3425	23.2044	0.00685	0
0.3475	24.3094	0.00695	0
0.3525	25.4144	0.00705	0
0.3575	25.9669	0.00715	0
0.3625	26.5193	0.00725	0
0.3675	26.5193	0.00735	0
0.3725	27.0718	0.00745	0
0.3775	27.0718	0.00755	0
0.3825	27.6243	0.00765	0
0.3875	28.1768	0.00775	0
0.3925	29.2818	0.00785	0
0.3975	30.3867	0.00795	0
0.4025	30.9392	0.00805	0
0.4075	31.4917	0.00815	0
0.4125	31.4917	0.00825	0
0.4175	31.4917	0.00835	0
0.4225	32.0442	0.00845	0
0.4275	33.1492	0.00855	0
0.4325	33.7017	0.00865	0
0.4375	34.2541	0.00875	0
0.4425	35.9116	0.00885	0
0.4475	37.0166	0.00895	0
0.4525	38.674	0.00905	0
0.4575	39.2265	0.00915	0
0.4625	39.2265	0.00925	0
0.4675	39.2265	0.00935	0
0.4725	39.2265	0.00945	0
0.4775	40.3315	0.00955	0
0.4825	40.884	0.00965	0
0.4875	41.989	0.00975	0
0.4925	43.0939	0.00985	0
0.4975	43.0939	0.00995	0
0.5025	44.1989	0.01005	0
0.5075	44.7514	0.01015	0
0.5125	45.3039	0.01025	0
0.5175	45.3039	0.01035	0
0.5225	45.3039	0.01045	0
0.5275	46.4088	0.01055	0
0.5325	46.4088	0.01065	0
0.5375	47.5138	0.01075	0
0.5425	48.0663	0.01085	0
0.5475	49.1713	0.01095	0
0.5525	49.7238	0.01105	0
0.5575	50.2762	0.01115	0
0.5625	51.9337	0.01125	0
0.5675	51.9337	0.01135	0
0.5725	51.9337	0.01145	0
0.5775	51.9337	0.01155	0
0.5825	52.4862	0.01165	0
0.5875	53.0387	0.01175	0
0.5925	53.0387	0.01185	0
0.5975	53.5912	0.01195	0
0.6025	54.6961	0.01205	0
0.6075	55.8011	0.01215	0
0.6125	56.3536	0.01225	0
0.6175	58.5635	0.01235	0
0.6225	59.116	0.01245	0
0.6275	59.6685	0.01255	0
0.6325	59.6685	0.01265	0
0.6375	60.7735	0.01275	0
0.6425	61.8785	0.01285	0
0.6475	62.4309	0.01295	0
0.6525	62.4309	0.01305	0
0.6575	63.5359	0.01315	0
0.6625	63.5359	0.01325	0
0.6675	63.5359	0.01335	0
0.6725	64.6409	0.01345	0
0.6775	64.6409	0.01355	0
0.6825	64.6409	0.01365	0
0.6875	64.6409	0.01375	0
0.6925	64.6409	0.01385	0
0.6975	64.6409	0.01395	0
0.7025	64.6409	0.01405	0
0.7075	64.6409	0.01415	0
0.7125	65.1934	0.01425	0
0.7175	65.1934	0.01435	0
0.7225	65.7459	0.01445	0
0.7275	66.8508	0.01455	0
0.7325	67.4033	0.01465	0
0.7375	67.4033	0.01475	0
0.7425	68.5083	0.01485	0
0.7475	68.5083	0.01495	0
0.7525	69.0608	0.01505	0
0.7575	69.0608	0.01515	0
0.7625	69.6133	0.01525	0
0.7675	70.1657	0.01535	0
0.7725	70.1657	0.01545	0
0.7775	71.8232	0.01555	0
0.7825	71.8232	0.01565	0
0.7875	71.8232	0.01575	0
0.7925	72.3757	0.01585	0
0.7975	72.3757	0.01595	0
0.8025	72.9282	0.01605	0
0.8075	72.9282	0.01615	0
0.8125	74.0331	0.01625	0
0.8175	74.0331	0.01635	0
0.8225	74.0331	0.01645	0
0.8275	74.0331	0.01655	0
0.8325	74.5856	0.01665	0
0.8375	74.5856	0.01675	0
0.8425	75.1381	0.01685	0
0.8475	75.1381	0.01695	0
0.8525	76.2431	0.01705	0
0.8575	78.453	0.01715	0
0.8625	78.453	0.01725	0
0.8675	79.0055	0.01735	0
0.8725	80.1105	0.01745	0
0.8775	80.1105	0.01755	0
0.8825	80.1105	0.01765	0
0.8875	80.663	0.01775	0
0.8925	80.663	0.01785	0
0.8975	80.663	0.01795	0
0.9025	80.663	0.01805	0
0.9075	80.663	0.01815	0
0.9125	81.2155	0.01825	0
0.9175	81.768	0.01835	0
0.9225	81.768	0.01845	0
0.9275	81.768	0.01855	0
0.9325	81.768	0.01865	0
0.9375	81.768	0.01875	0
0.9425	81.768	0.01885	0
0.9475	82.3204	0.01895	0
0.9525	82.3204	0.01905	0
0.9575	83.4254	0.01915	0
0.9625	83.4254	0.01925	0
0.9675	83.4254	0.01935	0
0.9725	83.4254	0.01945	0
0.9775	83.4254	0.01955	0
0.9825	83.9779	0.01965	0
0.9875	83.9779	0.01975	0
0.9925	83.9779	0.01985	0
0.9975	83.9779	0.01995	0
1.0025	83.9779	0.02005	0
		0.02015	0
		0.02025	0
		0.02035	0
		0.02045	0
		0.02055	0
		0.02065	0
		0.02075	0
		0.02085	0
		0.02095	0
		0.02105	0
		0.02115	0
		0.02125	0
		0.02135	0
		0.02145	0
		0.02155	0
		0.02165	0
		0.02175	0
		0.02185	0
		0.02195	0
		0.02205	0
		0.02215	0
		0.02225	0
		0.02235	0
		0.02245	0
		0.02255	0
		0.02265	0
		0.02275	0
		0.02285	0
		0.02295	0
		0.02305	0
		0.02315	0
		0.02325	0
		0.02335	0
		0.02345	0
		0.02355	0
		0.02365	0
		0.02375	0
		0.02385	0
		0.02395	0
		0.02405	0
		0.02415	0
		0.02425	0
		0.02435	0
		0.02445	0
		0.02455	0
		0.02465	0
		0.02475	0
		0.02485	0
		0.02495	0
		0.02505	0
		0.02515	0
		0.02525	0
		0.02535	0
		0.02545	0
		0.02555	0
		0.02565	0
		0.02575	0
		0.02585	0
		0.02595	0
		0.02605	0
		0.02615	0
		0.02625	0
		0.02635	0
		0.02645	0
		0.02655	0
		0.02665	0
		0.02675	0
		0.02685	0
		0.02695	0
		0.02705	0
		0.02715	0
		0.02725	0
		0.02735	0
		0.02745	0
		0.02755	0
		0.02765	0
		0.02775	0
		0.02785	0
		0.02795	0
		0.02805	0
		0.02815	0
		0.02825	0
		0.02835	0
		0.02845	0
		0.02855	0
		0.02865	0
		0.02875	0
		0.02885	0
		0.02895	0
		0.02905	0
		0.02915	0
		0.02925	0
		0.02935	0
		0.02945	0
		0.02955	0
		0.02965	0
		0.02975	0
		0.02985	0
		0.02995	0
		0.03005	0
		0.03015	0
		0.03025	0
		0.03035	0
		0.03045	0
		0.03055	0
		0.03065	0
		0.03075	0
		0.03085	0
		0.03095	0
		0.03105	0
		0.03115	0
		0.03125	0
		0.03135	0
		0.03145	0
		0.03155	0
		0.03165	0
		0.03175	0
		0.03185	0
		0.03195	0
		0.03205	0
		0.03215	0
		0.03225	0
		0.03235	0
		0.03245	0
		0.03255	0
		0.03265	0
		0.03275	0
		0.03285	0
		0.03295	0
		0.03305	0
		0.03315	0
		0.03325	0
		0.03335	0
		0.03345	0
		0.03355	0
		0.03365	0
		0.03375	0
		0.03385	0
		0.03395	0
		0.03405	0
		0.03415	0
		0.03425	0
		0.03435	0
		0.03445	0
		0.03455	0
		0.03465	0
		0.03475	0
		0.03485	0
		0.03495	0
		0.03505	0
		0.03515	0
		0.03525	0
		0.03535	0
		0.03545	0
		0.03555	0
		0.03565	0
		0.03575	0
		0.03585	0
		0.03595	0
		0.03605	0
		0.03615	0
		0.03625	0
		0.03635	0
		0.03645	0
		0.03655	0
		0.03665	0
		0.03675	0
		0.03685	0
		0.03695	0
		0.03705	0
		0.03715	0
		0.03725	0
		0.03735	0
		0.03745	0
		0.03755	0
		0.03765	0
		0.03775	0
		0.03785	0
		0.03795	0
		0.03805	0
		0.03815	0
		0.03825	0
		0.03835	0
		0.03845	0
		0.03855	0
		0.03865	0
		0.03875	0
		0.03885	0
		0.03895	0
		0.03905	0
		0.03915	0
		0.03925	0
		0.03935	0
		0.03945	0
		0.03955	0
		0.03965	0
		0.03975	0
		0.03985	0
		0.03995	0
		0.04005	0
		0.04015	0
		0.04025	0
		0.04035	0
		0.04045	0
		0.04055	0
		0.04065	0
		0.04075	0
		0.04085	0
		0.04095	0
		0.04105	0
		0.04115	0
		0.04125	0
		0.04135	0
		0.04145	0
		0.04155	0
		0.04165	0
		0.04175	0
		0.04185	0
		0.04195	0
		0.04205	0
		0.04215	0
		0.04225	0
		0.04235	0
		0.04245	0
		0.04255	0
		0.04265	0
		0.04275	0
		0.04285	0
		0.04295	0
		0.04305	0
		0.04315	0
		0.04325	0
		0.04335	0
		0.04345	0
		0.04355	0
		0.04365	0
		0.04375	0
		0.04385	0
		0.04395	0
		0.04405	0
		0.04415	0
		0.04425	0
		0.04435	0
		0.04445	0
		0.04455	0
		0.04465	0
		0.04475	0
		0.04485	0
		0.04495	0
		0.04505	0
		0.04515	0
		0.04525	0
		0.04535	0
		0.04545	0
		0.04555	0
		0.04565	0
		0.04575	0
		0.04585	0
		0.04595	0
		0.04605	0
		0.04615	0
		0.04625	0
		0.04635	0
		0.04645	0
		0.04655	0
		0.04665	0
		0.04675	0
		0.04685	0
		0.04695	0
		0.04705	0
		0.04715	0
		0.04725	0
		0.04735	0
		0.04745	0
		0.04755	0
		0.04765	0
		0.04775	0
		0.04785	0
		0.04795	0
		0.04805	0
		0.04815	0
		0.04825	0
		0.04835	0
		0.04845	0
		0.04855	0
		0.04865	0
		0.04875	0
		0.04885	0
		0.04895	0
		0.04905	0
		0.04915	0
		0.04925	0
		0.04935	0
		0.04945	0
		0.04955	0
		0.04965	0
		0.04975	0
		0.04985	0
		0.04995	0
		0.05005	0
		0.05015	0
		0.05025	0
		0.05035	0
		0.05045	0
		0.05055	0
		0.05065	0
		0.05075	0
		0.05085	0
		0.05095	0
		0.05105	0
		0.05115	0
		0.05125	0
		0.05135	0
		0.05145	0
		0.05155	0
		0.05165	0
		0.05175	0
		0.05185	0
		0.05195	0
		0.05205	0
		0.05215	0
		0.05225	0
		0.05235	0
		0.05245	0
		0.05255	0
		0.05265	0
		0.05275	0
		0.05285	0
		0.05295	0
		0.05305	0
		0.05315	0
		0.05325	0
		0.05335	0
		0.05345	0
		0.05355	0
		0.05365	0
		0.05375	0
		0.05385	0
		0.05395	0
		0.05405	0
		0.05415	0
		0.05425	0
		0.05435	0
		0.05445	0
		0.05455	0
		0.05465	0
		0.05475	0
		0.05485	0
		0.05495	0
		0.05505	0
		0.05515	0
		0.05525	0
		0.05535	0
		0.05545	0
		0.05555	0
		0.05565	0
		0.05575	0
		0.05585	0
		0.05595	0
		0.05605	0
		0.05615	0
		0.05625	0
		0.05635	0
		0.05645	0
		0.05655	0
		0.05665	0
		0.05675	0
		0.05685	0
		0.05695	0
		0.05705	0
		0.05715	0
		0.05725	0
		0.05735	0
		0.05745	0
		0.05755	0
		0.05765	0
		0.05775	0
		0.05785	0
		0.05795	0
		0.05805	0
		0.05815	0
		0.05825	0
		0.05835	0
		0.05845	0
		0.05855	0
		0.05865	0
		0.05875	0
		0.05885	0
		0.05895	0
		0.05905	0
		0.05915	0
		0.05925	0
		0.05935	0
		0.05945	0
		0.05955	0
		0.05965	0
		0.05975	0
		0.05985	0
		0.05995	0
		0.06005	0
		0.06015	0
		0.06025	0
		0.06035	0
		0.06045	0
		0.06055	0
		0.06065	0
		0.06075	0
		0.06085	0
		0.06095	0
		0.06105	0
		0.06115	0
		0.06125	0
		0.06135	0
		0.06145	0
		0.06155	0
		0.06165	0
		0.06175	0
		0.06185	0
		0.06195	0
		0.06205	0
		0.06215	0
		0.06225	0
		0.06235	0
		0.06245	0
		0.06255	0
		0.06265	0
		0.06275	0
		0.06285	0
		0.06295	0
		0.06305	0
		0.06315	0
		0.06325	0
		0.06335	0
		0.06345	0
		0.06355	0
		0.06365	0
		0.06375	0
		0.06385	0
		0.06395	0
		0.06405	0
		0.06415	0
		0.06425	0
		0.06435	0
		0.06445	0
		0.06455	0
		0.06465	0
		0.06475	0
		0.06485	0
		0.06495	0
		0.06505	0
		0.06515	0
		0.06525	0
		0.06535	0
		0.06545	0
		0.06555	0
		0.06565	0
		0.06575	0
		0.06585	0
		0.06595	0
		0.06605	0
		0.06615	0
		0.06625	0
		0.06635	0
		0.06645	0
		0.06655	0
		0.06665	0
		0.06675	0
		0.06685	0
		0.06695	0
		0.06705	0
		0.06715	0
		0.06725	0
		0.06735	0
		0.06745	0
		0.06755	0
		0.06765	0
		0.06775	0
		0.06785	0
		0.06795	0
		0.06805	0
		0.06815	0
		0.06825	0
		0.06835	0
		0.06845	0
		0.06855	0
		0.06865	0
		0.06875	0
		0.06885	0
		0.06895	0
		0.06905	0
		0.06915	0
		0.06925	0
		0.06935	0
		0.06945	0
		0.06955	0
		0.06965	0
		0.06975	0
		0.06985	0
		0.06995	0
		0.07005	0
		0.07015	0
		0.07025	0
		0.07035	0
		0.07045	0
		0.07055	0
		0.07065	0
		0.07075	0
		0.07085	0
		0.07095	0
		0.07105	0
		0.07115	0
		0.07125	0
		0.07135	0
		0.07145	0
		0.07155	0
		0.07165	0
		0.07175	0
		0.07185	0
		0.07195	0
		0.07205	0
		0.07215	0
		0.07225	0
		0.07235	0
		0.07245	0
		0.07255	0
		0.07265	0
		0.07275	0
		0.07285	0
		0.07295	0
		0.07305	0
		0.07315	0
		0.07325	0
		0.07335	0
		0.07345	0
		0.07355	0
		0.07365	0
		0.07375	0
		0.07385	0
		0.07395	0
		0.07405	0
		0.07415	0
		0.07425	0
		0.07435	0
		0.07445	0
		0.07455	0
		0.07465	0
		0.07475	0
		0.07485	0
		0.07495	0
		0.07505	0
		0.07515	0
		0.07525	0
		0.07535	0
		0.07545	0
		0.07555	0
		0.07565	0
		0.07575	0
		0.07585	0
		0.07595	0
		0.07605	0
		0.07615	0
		0.07625	0
		0.07635	0
		0.07645	0
		0.07655	0
		0.07665	0
		0.07675	0
		0.07685	0
		0.07695	0
		0.07705	0
		0.07715	0
		0.07725	0
		0.07735	0
		0.07745	0
		0.07755	0
		0.07765	0
		0.07775	0
		0.07785	0
		0.07795	0
		0.07805	0
		0.07815	0
		0.07825	0
		0.07835	0
		0.07845	0
		0.07855	0
		0.07865	0
		0.07875	0
		0.07885	0
		0.07895	0
		0.07905	0
		0.07915	0
		0.07925	0
		0.07935	0
		0.07945	0
		0.07955	0
		0.07965	0
		0.07975	0
		0.07985	0
		0.07995	0
		0.08005	0
		0.08015	0
		0.08025	0
		0.08035	0
		0.08045	0
		0.08055	0
		0.08065	0
		0.08075	0
		0.08085	0
		0.08095	0
		0.08105	0
		0.08115	0
		0.08125	0
		0.08135	0
		0.08145	0
		0.08155	0
		0.08165	0
		0.08175	0
		0.08185	0
		0.08195	0
		0.08205	0
		0.08215	0
		0.08225	0
		0.08235	0
		0.08245	0
		0.08255	0
		0.08265	0
		0.08275	0
		0.08285	0
		0.08295	0
		0.08305	0
		0.08315	0
		0.08325	0
		0.08335	0
		0.08345	0
		0.08355	0
		0.08365	0
		0.08375	0
		0.08385	0
		0.08395	0
		0.08405	0
		0.08415	0
		0.08425	0
		0.08435	0
		0.08445	0
		0.08455	0
		0.08465	0
		0.08475	0
		0.08485	0
		0.08495	0
		0.08505	0
		0.08515	0
		0.08525	0
		0.08535	0
		0.08545	0
		0.08555	0
		0.08565	0
		0.08575	0
		0.08585	0
		0.08595	0
		0.08605	0
		0.08615	0
		0.08625	0
		0.08635	0
		0.08645	0
		0.08655	0
		0.08665	0
		0.08675	0
		0.08685	0
		0.08695	0
		0.08705	0
		0.08715	0
		0.08725	0
		0.08735	0
		0.08745	0
		0.08755	0
		0.08765	0
		0.08775	0
		0.08785	0
		0.08795	0
		0.08805	0
		0.08815	0
		0.08825	0
		0.08835	0
		0.08845	0
		0.08855	0
		0.08865	0
		0.08875	0
		0.08885	0
		0.08895	0
		0.08905	0
		0.08915	0
		0.08925	0
		0.08935	0
		0.08945	0
		0.08955	0
		0.08965	0
		0.08975	0
		0.08985	0
		0.08995	0
		0.09005	0
		0.09015	0
		0.09025	0
		0.09035	0
		0.09045	0
		0.09055	0
		0.09065	0
		0.09075	0
		0.09085	0
		0.09095	0
		0.09105	0
		0.09115	0
		0.09125	0
		0.09135	0
		0.09145	0
		0.09155	0
		0.09165	0
		0.09175	0
		0.09185	0
		0.09195	0
		0.09205	0
		0.09215	0
		0.09225	0
		0.09235	0
		0.09245	0
		0.09255	0
		0.09265	0
		0.09275	0
		0.09285	0
		0.09295	0
		0.09305	0
		0.09315	0
		0.09325	0
		0.09335	0
		0.09345	0
		0.09355	0
		0.09365	0
		0.09375	0
		0.09385	0
		0.09395	0
		0.09405	0
		0.09415	0
		0.09425	0
		0.09435	0
		0.09445	0
		0.09455	0
		0.09465	0
		0.09475	0
		0.09485	0
		0.09495	0
		0.09505	0
		0.09515	0
		0.09525	0
		0.09535	0
		0.09545	0
		0.09555	0
		0.09565	0
		0.09575	0
		0.09585	0
		0.09595	0
		0.09605	0
		0.09615	0
		0.09625	0
		0.09635	0
		0.09645	0
		0.09655	0
		0.09665	0
		0.09675	0
		0.09685	0
		0.09695	0
		0.09705	0
		0.09715	0
		0.09725	0
		0.09735	0
		0.09745	0
		0.09755	0
		0.09765	0
		0.09775	0
		0.09785	0
		0.09795	0
		0.09805	0
		0.09815	0
		0.09825	0
		0.09835	0
		0.09845	0
		0.09855	0
		0.09865	0
		0.09875	0
		0.09885	0
		0.09895	0
		0.09905	0
		0.09915	0
		0.09925	0
		0.09935	0
		0.09945	0
		0.09955	0
		0.09965	0
		0.09975	0
		0.09985	0
		0.09995	0
		0.10005	0
		0.10015	0
		0.10025	0
		0.10035	0
		0.10045	0
		0.10055	0
		0.10065	0
		0.10075	0
		0.10085	0
		0.10095	0
		0.10105	0
		0.10115	0
		0.10125	0
		0.10135	0
		0.10145	0
		0.10155	0
		0.10165	0
		0.10175	0
		0.10185	0
		0.10195	0
		0.10205	0
		0.10215	0
		0.10225	0
		0.10235	0
		0.10245	0
		0.10255	0
		0.10265	0
		0.10275	0
		0.10285	0
		0.10295	0
		0.10305	0
		0.10315	0
		0.10325	0
		0.10335	0
		0.10345	0
		0.10355	0
		0.10365	0
		0.10375	0
		0.10385	0
		0.10395	0
		0.10405	0
		0.10415	0
		0.10425	0
		0.10435	0
		0.10445	0
		0.10455	0
		0.10465	0
		0.10475	0
		0.10485	0
		0.10495	0
		0.10505	0
		0.10515	0
		0.10525	0
		0.10535	0
		0.10545	0
		0.10555	0
		0.10565	0
		0.10575	0
		0.10585	0
		0.10595	0
		0.10605	0
		0.10615	0
		0.10625	0
		0.10635	0
		0.10645	0
		0.10655	0
		0.10665	0
		0.10675	0
		0.10685	0
		0.10695	0
		0.10705	0
		0.10715	0
		0.10725	0
		0.10735	0
		0.10745	0
		0.10755	0
		0.10765	0
		0.10775	0
		0.10785	0
		0.10795	0
		0.10805	0
		0.10815	0
		0.10825	0
		0.10835	0
		0.10845	0
		0.10855	0
		0.10865	0
		0.10875	0
		0.10885	0
		0.10895	0
		0.10905	0
		0.10915	0
		0.10925	0
		0.10935	0
		0.10945	0
		0.10955	0
		0.10965	0
		0.10975	0
		0.10985	0
		0.10995	0
		0.11005	0
		0.11015	0
		0.11025	0
		0.11035	0
		0.11045	0
		0.11055	0
		0.11065	0
		0.11075	0
		0.11085	0
		0.11095	0
		0.11105	0
		0.11115	0
		0.11125	0
		0.11135	0
		0.11145	0
		0.11155	0
		0.11165	0
		0.11175	0
		0.11185	0
		0.11195	0
		0.11205	0
		0.11215	0
		0.11225	0
		0.11235	0
		0.11245	0
		0.11255	0
		0.11265	0
		0.11275	0
		0.11285	0
		0.11295	0
		0.11305	0
		0.11315	0
		0.11325	0
		0.11335	0
		0.11345	0
		0.11355	0
		0.11365	0
		0.11375	0
		0.11385	0
		0.11395	0
		0.11405	0
		0.11415	0
		0.11425	0
		0.11435	0
		0.11445	0
		0.11455	0
		0.11465	0
		0.11475	0
		0.11485	0
		0.11495	0
		0.11505	0
		0.11515	0
		0.11525	0
		0.11535	0
		0.11545	0
		0.11555	0
		0.11565	0
		0.11575	0
		0.11585	0
		0.11595	0
		0.11605	0
		0.11615	0
		0.11625	0
		0.11635	0
		0.11645	0
		0.11655	0
		0.11665	0
		0.11675	0
		0.11685	0
		0.11695	0
		0.11705	0
		0.11715	0
		0.11725	0
		0.11735	0
		0.11745	0
		0.11755	0
		0.11765	0
		0.11775	0
		0.11785	0
		0.11795	0
		0.11805	0
		0.11815	0
		0.11825	0
		0.11835	0
		0.11845	0
		0.11855	0
		0.11865	0
		0.11875	0
		0.11885	0
		0.11895	0
		0.11905	0
		0.11915	0
		0.11925	0
		0.11935	0
		0.11945	0
		0.11955	0
		0.11965	0
		0.11975	0
		0.11985	0
		0.11995	0
		0.12005	0
		0.12015	0
		0.12025	0
		0.12035	0
		0.12045	0
		0.12055	0
		0.12065	0
		0.12075	0
		0.12085	0
		0.12095	0
		0.12105	0
		0.12115	0
		0.12125	0
		0.12135	0
		0.12145	0
		0.12155	0
		0.12165	0
		0.12175	0
		0.12185	0
		0.12195	0
		0.12205	0
		0.12215	0
		0.12225	0
		0.12235	0
		0.12245	0
		0.12255	0
		0.12265	0
		0.12275	0
		0.12285	0
		0.12295	0
		0.12305	0
		0.12315	0
		0.12325	0
		0.12335	0
		0.12345	0
		0.12355	0
		0.12365	0
		0.12375	0
		0.12385	0
		0.12395	0
		0.12405	0
		0.12415	0
		0.12425	0
		0.12435	0
		0.12445	0
		0.12455	0
		0.12465	0
		0.12475	0
		0.12485	0
		0.12495	0
		0.12505	0
		0.12515	0
		0.12525	0
		0.12535	0
		0.12545	0
		0.12555	0
		0.12565	0
		0.12575	0
		0.12585	0
		0.12595	0
		0.12605	0
		0.12615	0
		0.12625	0
		0.12635	0
		0.12645	0
		0.12655	0
		0.12665	0
		0.12675	0
		0.12685	0
		0.12695	0
		0.12705	0
		0.12715	0
		0.12725	0
		0.12735	0
		0.12745	0
		0.12755	0
		0.12765	0
		0.12775	0
		0.12785	0
		0.12795	0
		0.12805	0
		0.12815	0
		0.12825	0
		0.12835	0
		0.12845	0
		0.12855	0
		0.12865	0
		0.12875	0
		0.12885	0
		0.12895	0
		0.12905	0
		0.12915	0
		0.12925	0
		0.12935	0
		0.12945	0
		0.12955	0
		0.12965	0
		0.12975	0
		0.12985	0
		0.12995	0
		0.13005	0
		0.13015	0
		0.13025	0
		0.13035	0
		0.13045	0
		0.13055	0
		0.13065	0
		0.13075	0
		0.13085	0
		0.13095	0
		0.13105	0
		0.13115	0
		0.13125	0
		0.13135	0
		0.13145	0
		0.13155	0
		0.13165	0
		0.13175	0
		0.13185	0
		0.13195	0
		0.13205	0
		0.13215	0
		0.13225	0
		0.13235	0
		0.13245	0
		0.13255	0
		0.13265	0
		0.13275	0
		0.13285	0
		0.13295	0
		0.13305	0
		0.13315	0
		0.13325	0
		0.13335	0
		0.13345	0
		0.13355	0
		0.13365	0
		0.13375	0
		0.13385	0
		0.13395	0
		0.13405	0
		0.13415	0
		0.13425	0
		0.13435	0
		0.13445	0
		0.13455	0
		0.13465	0
		0.13475	0
		0.13485	0
		0.13495	0
		0.13505	0
		0.13515	0
		0.13525	0
		0.13535	0
		0.13545	0
		0.13555	0
		0.13565	0
		0.13575	0
		0.13585	0
		0.13595	0
		0.13605	0
		0.13615	0
		0.13625	0
		0.13635	0
		0.13645	0
		0.13655	0
		0.13665	0
		0.13675	0
		0.13685	0
		0.13695	0
		0.13705	0
		0.13715	0
		0.13725	0
		0.13735	0
		0.13745	0
		0.13755	0
		0.13765	0
		0.13775	0
		0.13785	0
		0.13795	0
		0.13805	0
		0.13815	0
		0.13825	0
		0.13835	0
		0.13845	0
		0.13855	0
		0.13865	0
		0.13875	0
		0.13885	0
		0.13895	0
		0.13905	0
		0.13915	0
		0.13925	0
		0.13935	0
		0.13945	0
		0.13955	0
		0.13965	0
		0.13975	0
		0.13985	0
		0.13995	0
		0.14005	0
		0.14015	0
		0.14025	0
		0.14035	0
		0.14045	0
		0.14055	0
		0.14065	0
		0.14075	0
		0.14085	0
		0.14095	0
		0.14105	0
		0.14115	0
		0.14125	0
		0.14135	0
		0.14145	0
		0.14155	0
		0.14165	0
		0.14175	0
		0.14185	0
		0.14195	0
		0.14205	0
		0.14215	0
		0.14225	0
		0.14235	0
		0.14245	0
		0.14255	0
		0.14265	0
		0.14275	0
		0.14285	0
		0.14295	0
		0.14305	0
		0.14315	0
		0.14325	0
		0.14335	0
		0.14345	0
		0.14355	0
		0.14365	0
		0.14375	0
		0.14385	0
		0.14395	0
		0.14405	0
		0.14415	0
		0.14425	0
		0.14435	0
		0.14445	0
		0.14455	0
		0.14465	0
		0.14475	0
		0.14485	0
		0.14495	0
		0.14505	0
		0.14515	0
		0.14525	0
		0.14535	0
		0.14545	0
		0.14555	0
		0.14565	0
		0.14575	0
		0.14585	0
		0.14595	0
		0.14605	0
		0.14615	0
		0.14625	0
		0.14635	0
		0.14645	0
		0.14655	0
		0.14665	0
		0.14675	0
		0.14685	0
		0.14695	0
		0.14705	0
		0.14715	0
		0.14725	0
		0.14735	0
		0.14745	0
		0.14755	0
		0.14765	0
		0.14775	0
		0.14785	0
		0.14795	0
		0.14805	0
		0.14815	0
		0.14825	0
		0.14835	0
		0.14845	0
		0.14855	0
		0.14865	0
		0.14875	0
		0.14885	0
		0.14895	0
		0.14905	0
		0.14915	0
		0.14925	0
		0.14935	0
		0.14945	0
		0.14955	0
		0.14965	0
		0.14975	0
		0.14985	0
		0.14995	0
		0.15005	0
		0.15015	0
		0.15025	0
		0.15035	0
		0.15045	0
		0.15055	0
		0.15065	0
		0.15075	0
		0.15085	0
		0.15095	0
		0.15105	0
		0.15115	0
		0.15125	0
		0.15135	0
		0.15145	0
		0.15155	0
		0.15165	0
		0.15175	0
		0.15185	0
		0.15195	0
		0.15205	0
		0.15215	0
		0.15225	0
		0.15235	0
		0.15245	0
		0.15255	0
		0.15265	0
		0.15275	0
		0.15285	0
		0.15295	0
		0.15305	0
		0.15315	0
		0.15325	0
		0.15335	0
		0.15345	0
		0.15355	0
		0.15365	0
		0.15375	0
		0.15385	0
		0.15395	0
		0.15405	0
		0.15415	0
		0.15425	0
		0.15435	0
		0.15445	0
		0.15455	0
		0.15465	0
		0.15475	0
		0.15485	0
		0.15495	0
		0.15505	0
		0.15515	0
		0.15525	0
		0.15535	0
		0.15545	0
		0.15555	0
		0.15565	0
		0.15575	0
		0.15585	0
		0.15595	0
		0.15605	0
		0.15615	0
		0.15625	0
		0.15635	0
		0.15645	0
		0.15655	0
		0.15665	0
		0.15675	0
		0.15685	0
		0.15695	0
		0.15705	0
		0.15715	0
		0.15725	0
		0.15735	0.00280647
		0.15745	0.00280647
		0.15755	0.00280647
		0.15765	0.00280647
		0.15775	0.00280647
		0.15785	0.00280647
		0.15795	0.00280647
		0.15805	0.00280647
		0.15815	0.00280647
		0.15825	0.00280647
		0.15835	0.00280647
		0.15845	0.00280647
		0.15855	0.00280647
		0.15865	0.00280647
		0.15875	0.00280647
		0.15885	0.00280647
		0.15895	0.00280647
		0.15905	0.00280647
		0.15915	0.00280647
		0.15925	0.00280647
		0.15935	0.00280647
		0.15945	0.00280647
		0.15955	0.00280647
		0.15965	0.00280647
		0.15975	0.00280647
		0.15985	0.00280647
		0.15995	0.00280647
		0.16005	0.00280647
		0.16015	0.00280647
		0.16025	0.00280647
		0.16035	0.00280647
		0.16045	0.00280647
		0.16055	0.00280647
		0.16065	0.00280647
		0.16075	0.00280647
		0.16085	0.00280647
		0.16095	0.00280647
		0.16105	0.00280647
		0.16115	0.00280647
		0.16125	0.00280647
		0.16135	0.00280647
		0.16145	0.00280647
		0.16155	0.00280647
		0.16165	0.00280647
		0.16175	0.00280647
		0.16185	0.00280647
		0.16195	0.00280647
		0.16205	0.00280647
		0.16215	0.00280647
		0.16225	0.00280647
		0.16235	0.00280647
		0.16245	0.00280647
		0.16255	0.00280647
		0.16265	0.00280647
		0.16275	0.00280647
		0.16285	0.00280647
		0.16295	0.00280647
		0.16305	0.00280647
		0.16315	0.00280647
		0.16325	0.00280647
		0.16335	0.00280647
		0.16345	0.00280647
		0.16355	0.00280647
		0.16365	0.00280647
		0.16375	0.00280647
		0.16385	0.00280647
		0.16395	0.00280647
		0.16405	0.00280647
		0.16415	0.00280647
		0.16425	0.00280647
		0.16435	0.00280647
		0.16445	0.00280647
		0.16455	0.00280647
		0.16465	0.00280647
		0.16475	0.00280647
		0.16485	0.00280647
		0.16495	0.00280647
		0.16505	0.00280647
		0.16515	0.00280647
		0.16525	0.00280647
		0.16535	0.00280647
		0.16545	0.00280647
		0.16555	0.00280647
		0.16565	0.00280647
		0.16575	0.00280647
		0.16585	0.00280647
		0.16595	0.00280647
		0.16605	0.00280647
		0.16615	0.00280647
		0.16625	0.00280647
		0.16635	0.00280647
		0.16645	0.00280647
		0.16655	0.00280647
		0.16665	0.00280647
		0.16675	0.00280647
		0.16685	0.00280647
		0.16695	0.00280647
		0.16705	0.00280647
		0.16715	0.00280647
		0.16725	0.00280647
		0.16735	0.00280647
		0.16745	0.00280647
		0.16755	0.00280647
		0.16765	0.00280647
		0.16775	0.00280647
		0.16785	0.00280647
		0.16795	0.00280647
		0.16805	0.00280647
		0.16815	0.00280647
		0.16825	0.00280647
		0.16835	0.00280647
		0.16845	0.00280647
		0.16855	0.00280647
		0.16865	0.00280647
		0.16875	0.00280647
		0.16885	0.00280647
		0.16895	0.00280647
		0.16905	0.00280647
		0.16915	0.00280647
		0.16925	0.00280647
		0.16935	0.00280647
		0.16945	0.00280647
		0.16955	0.00280647
		0.16965	0.00280647
		0.16975	0.00280647
		0.16985	0.00280647
		0.16995	0.00280647
		0.17005	0.00280647
		0.17015	0.00280647
		0.17025	0.00280647
		0.17035	0.00280647
		0.17045	0.00280647
		0.17055	0.00280647
		0.17065	0.00280647
		0.17075	0.00561293
		0.17085	0.00561293
		0.17095	0.00561293
		0.17105	0.00561293
		0.17115	0.00561293
		0.17125	0.00561293
		0.17135	0.00561293
		0.17145	0.00561293
		0.17155	0.00561293
		0.17165	0.00561293
		0.17175	0.00561293
		0.17185	0.00561293
		0.17195	0.00561293
		0.17205	0.00561293
		0.17215	0.00561293
		0.17225	0.00561293
		0.17235	0.00561293
		0.17245	0.00561293
		0.17255	0.00561293
		0.17265	0.00561293
		0.17275	0.00561293
		0.17285	0.00561293
		0.17295	0.00561293
		0.17305	0.00561293
		0.17315	0.00561293
		0.17325	0.00561293
		0.17335	0.00561293
		0.17345	0.00561293
		0.17355	0.00561293
		0.17365	0.00561293
		0.17375	0.00561293
		0.17385	0.00561293
		0.17395	0.00561293
		0.17405	0.00561293
		0.17415	0.00561293
		0.17425	0.00561293
		0.17435	0.00561293
		0.17445	0.00561293
		0.17455	0.00561293
		0.17465	0.00561293
		0.17475	0.00561293
		0.17485	0.00561293
		0.17495	0.00561293
		0.17505	0.00561293
		0.17515	0.00561293
		0.17525	0.00561293
		0.17535	0.00561293
		0.17545	0.00561293
		0.17555	0.00561293
		0.17565	0.00561293
		0.17575	0.00561293
		0.17585	0.00561293
		0.17595	0.00561293
		0.17605	0.00561293
		0.17615	0.00561293
		0.17625	0.00561293
		0.17635	0.00561293
		0.17645	0.00561293
		0.17655	0.00561293
		0.17665	0.00561293
		0.17675	0.00561293
		0.17685	0.00561293
		0.17695	0.00561293
		0.17705	0.00561293
		0.17715	0.00561293
		0.17725	0.00561293
		0.17735	0.00561293
		0.17745	0.00561293
		0.17755	0.00561293
		0.17765	0.00561293
		0.17775	0.00561293
		0.17785	0.00561293
		0.17795	0.00561293
		0.17805	0.00561293
		0.17815	0.00561293
		0.17825	0.0084194
		0.17835	0.0084194
		0.17845	0.0084194
		0.17855	0.0084194
		0.17865	0.0084194
		0.17875	0.0084194
		0.17885	0.0084194
		0.17895	0.0084194
		0.17905	0.0084194
		0.17915	0.0084194
		0.17925	0.0084194
		0.17935	0.0084194
		0.17945	0.0084194
		0.17955	0.0084194
		0.17965	0.0084194
		0.17975	0.0084194
		0.17985	0.0084194
		0.17995	0.0084194
		0.18005	0.0084194
		0.18015	0.0084194
		0.18025	0.0084194
		0.18035	0.0084194
		0.18045	0.0084194
		0.18055	0.0084194
		0.18065	0.0084194
		0.18075	0.0084194
		0.18085	0.0084194
		0.18095	0.0084194
		0.18105	0.0084194
		0.18115	0.0084194
		0.18125	0.0084194
		0.18135	0.0084194
		0.18145	0.0112259
		0.18155	0.0112259
		0.18165	0.0112259
		0.18175	0.0112259
		0.18185	0.0140323
		0.18195	0.0196453
		0.18205	0.0196453
		0.18215	0.0196453
		0.18225	0.0224517
		0.18235	0.0224517
		0.18245	0.0224517
		0.18255	0.0224517
		0.18265	0.0224517
		0.18275	0.0224517
		0.18285	0.0224517
		0.18295	0.0224517
		0.18305	0.0224517
		0.18315	0.0224517
		0.18325	0.0224517
		0.18335	0.0224517
		0.18345	0.0224517
		0.18355	0.0224517
		0.18365	0.0224517
		0.18375	0.0252582
		0.18385	0.0280647
		0.18395	0.0280647
		0.18405	0.0280647
		0.18415	0.0280647
		0.18425	0.0308711
		0.18435	0.0336776
		0.18445	0.0336776
		0.18455	0.0336776
		0.18465	0.0336776
		0.18475	0.0336776
		0.18485	0.0336776
		0.18495	0.0336776
		0.18505	0.0336776
		0.18515	0.0336776
		0.18525	0.0336776
		0.18535	0.0364841
		0.18545	0.0392905
		0.18555	0.0392905
		0.18565	0.042097
		0.18575	0.0449035
		0.18585	0.0449035
		0.18595	0.0449035
		0.18605	0.0449035
		0.18615	0.0449035
		0.18625	0.0449035
		0.18635	0.0449035
		0.18645	0.0449035
		0.18655	0.0449035
		0.18665	0.0449035
		0.18675	0.0477099
		0.18685	0.0477099
		0.18695	0.0477099
		0.18705	0.0477099
		0.18715	0.0505164
		0.18725	0.0505164
		0.18735	0.0533229
		0.18745	0.0533229
		0.18755	0.0561293
		0.18765	0.0617423
		0.18775	0.0617423
		0.18785	0.0645487
		0.18795	0.0645487
		0.18805	0.0645487
		0.18815	0.0645487
		0.18825	0.0645487
		0.18835	0.0673552
		0.18845	0.0673552
		0.18855	0.0673552
		0.18865	0.0757746
		0.18875	0.0757746
		0.18885	0.0813875
		0.18895	0.0813875
		0.18905	0.084194
		0.18915	0.084194
		0.18925	0.0898069
		0.18935	0.0898069
		0.18945	0.0926134
		0.18955	0.0926134
		0.18965	0.0954198
		0.18975	0.0954198
		0.18985	0.0982263
		0.18995	0.101033
		0.19005	0.101033
		0.19015	0.101033
		0.19025	0.101033
		0.19035	0.101033
		0.19045	0.101033
		0.19055	0.103839
		0.19065	0.103839
		0.19075	0.103839
		0.19085	0.106646
		0.19095	0.106646
		0.19105	0.106646
		0.19115	0.106646
		0.19125	0.106646
		0.19135	0.106646
		0.19145	0.109452
		0.19155	0.109452
		0.19165	0.112259
		0.19175	0.112259
		0.19185	0.112259
		0.19195	0.120678
		0.19205	0.120678
		0.19215	0.123485
		0.19225	0.126291
		0.19235	0.126291
		0.19245	0.131904
		0.19255	0.131904
		0.19265	0.131904
		0.19275	0.13471
		0.19285	0.13471
		0.19295	0.13471
		0.19305	0.137517
		0.19315	0.137517
		0.19325	0.140323
		0.19335	0.140323
		0.19345	0.140323
		0.19355	0.140323
		0.19365	0.140323
		0.19375	0.14313
		0.19385	0.145936
		0.19395	0.148743
		0.19405	0.151549
		0.19415	0.154356
		0.19425	0.157162
		0.19435	0.159969
		0.19445	0.165581
		0.19455	0.165581
		0.19465	0.168388
		0.19475	0.168388
		0.19485	0.174001
		0.19495	0.179614
		0.19505	0.18242
		0.19515	0.185227
		0.19525	0.185227
		0.19535	0.188033
		0.19545	0.19084
		0.19555	0.19084
		0.19565	0.193646
		0.19575	0.193646
		0.19585	0.196453
		0.19595	0.202066
		0.19605	0.202066
		0.19615	0.202066
		0.19625	0.202066
		0.19635	0.204872
		0.19645	0.204872
		0.19655	0.204872
		0.19665	0.207678
		0.19675	0.207678
		0.19685	0.207678
		0.19695	0.207678
		0.19705	0.210485
		0.19715	0.210485
		0.19725	0.213291
		0.19735	0.216098
		0.19745	0.216098
		0.19755	0.216098
		0.19765	0.216098
		0.19775	0.216098
		0.19785	0.218904
		0.19795	0.218904
		0.19805	0.218904
		0.19815	0.221711
		0.19825	0.224517
		0.19835	0.224517
		0.19845	0.227324
		0.19855	0.227324
		0.19865	0.23013
		0.19875	0.23013
		0.19885	0.235743
		0.19895	0.235743
		0.19905	0.246969
		0.19915	0.246969
		0.19925	0.246969
		0.19935	0.252582
		0.19945	0.255388
		0.19955	0.255388
		0.19965	0.255388
		0.19975	0.255388
[truncated: 8,003 more rows]

## Sheet: Fig. 7 panel f
counts_per _cluster_in boutons_Histogram x	counts_per _cluster_in boutons_Histogram y	counts_per _cluster_all_clusters_Histogram x	counts_per _cluster_all_clusters_Histogram y
-0.0005	0	-1e-05	0
0.0005	0	1e-05	0
0.0015	1.10497	3e-05	0
0.0025	9.94475	5e-05	0
0.0035	17.6796	7e-05	0
0.0045	23.7569	9e-05	0
0.0055	30.9392	0.00011	0
0.0065	32.5967	0.00013	0
0.0075	36.4641	0.00015	0
0.0085	40.884	0.00017	0
0.0095	43.6464	0.00019	0
0.0105	45.3039	0.00021	0
0.0115	46.9613	0.00023	0
0.0125	48.0663	0.00025	0
0.0135	49.7238	0.00027	0
0.0145	51.3812	0.00029	0
0.0155	53.5912	0.00031	0
0.0165	54.1436	0.00033	0
0.0175	55.8011	0.00035	0
0.0185	56.9061	0.00037	0
0.0195	59.116	0.00039	0
0.0205	61.8785	0.00041	0
0.0215	63.5359	0.00043	0
0.0225	65.7459	0.00045	0
0.0235	66.2983	0.00047	0
0.0245	66.2983	0.00049	0
0.0255	66.2983	0.00051	0
0.0265	66.8508	0.00053	0
0.0275	68.5083	0.00055	0
0.0285	69.6133	0.00057	0
0.0295	70.1657	0.00059	0
0.0305	70.7182	0.00061	0
0.0315	70.7182	0.00063	0
0.0325	71.2707	0.00065	0
0.0335	72.3757	0.00067	0
0.0345	72.3757	0.00069	0
0.0355	72.9282	0.00071	0
0.0365	74.5856	0.00073	0
0.0375	75.1381	0.00075	0
0.0385	76.2431	0.00077	0
0.0395	76.2431	0.00079	0
0.0405	76.7956	0.00081	0
0.0415	76.7956	0.00083	0
0.0425	77.3481	0.00085	0
0.0435	77.3481	0.00087	0
0.0445	77.9006	0.00089	0
0.0455	78.453	0.00091	0
0.0465	78.453	0.00093	0
0.0475	79.558	0.00095	0
0.0485	80.1105	0.00097	0
0.0495	80.1105	0.00099	0
0.0505	80.1105	0.00101	0
0.0515	80.663	0.00103	0
0.0525	81.2155	0.00105	0
0.0535	81.768	0.00107	0
0.0545	82.3204	0.00109	0
0.0555	82.3204	0.00111	0
0.0565	82.8729	0.00113	0
0.0575	82.8729	0.00115	0
0.0585	83.4254	0.00117	0
0.0595	83.4254	0.00119	0
0.0605	83.4254	0.00121	0
0.0615	83.9779	0.00123	0
0.0625	85.0829	0.00125	0
0.0635	86.1878	0.00127	0
0.0645	86.1878	0.00129	0
0.0655	87.2928	0.00131	0
0.0665	87.2928	0.00133	0
0.0675	87.2928	0.00135	0
0.0685	87.8453	0.00137	0
0.0695	88.3978	0.00139	0.00280647
0.0705	88.3978	0.00141	0.00561293
0.0715	88.3978	0.00143	0.0084194
0.0725	88.3978	0.00145	0.0168388
0.0735	88.3978	0.00147	0.0168388
0.0745	88.3978	0.00149	0.0196453
0.0755	88.3978	0.00151	0.0224517
0.0765	88.3978	0.00153	0.0224517
0.0775	88.3978	0.00155	0.0224517
0.0785	88.3978	0.00157	0.0280647
0.0795	88.3978	0.00159	0.0364841
0.0805	88.3978	0.00161	0.0449035
0.0815	88.9503	0.00163	0.0533229
0.0825	88.9503	0.00165	0.0757746
0.0835	88.9503	0.00167	0.0898069
0.0845	89.5028	0.00169	0.103839
0.0855	89.5028	0.00171	0.123485
0.0865	89.5028	0.00173	0.145936
0.0875	89.5028	0.00175	0.159969
0.0885	89.5028	0.00177	0.188033
0.0895	90.0552	0.00179	0.210485
0.0905	90.0552	0.00181	0.232937
0.0915	90.0552	0.00183	0.266614
0.0925	90.0552	0.00185	0.305905
0.0935	90.0552	0.00187	0.32555
0.0945	90.0552	0.00189	0.359228
0.0955	90.0552	0.00191	0.398518
0.0965	90.0552	0.00193	0.463067
0.0975	90.0552	0.00195	0.519196
0.0985	90.0552	0.00197	0.569713
0.0995	90.6077	0.00199	0.625842
0.1005	90.6077	0.00201	0.693197
0.1015	90.6077	0.00203	0.760552
0.1025	91.1602	0.00205	0.836327
0.1035	91.1602	0.00207	0.945779
0.1045	91.1602	0.00209	1.03559
0.1055	91.7127	0.00211	1.13662
0.1065	91.7127	0.00213	1.26572
0.1075	91.7127	0.00215	1.36114
0.1085	92.2652	0.00217	1.50146
0.1095	92.2652	0.00219	1.65301
0.1105	92.2652	0.00221	1.7793
0.1115	92.8177	0.00223	1.96733
0.1125	93.3702	0.00225	2.10766
0.1135	93.3702	0.00227	2.24517
0.1145	93.3702	0.00229	2.46127
0.1155	93.3702	0.00231	2.65492
0.1165	93.3702	0.00233	2.76437
0.1175	93.3702	0.00235	3.00011
0.1185	93.9227	0.00237	3.2106
0.1195	93.9227	0.00239	3.36776
0.1205	93.9227	0.00241	3.6035
0.1215	93.9227	0.00243	3.8645
0.1225	93.9227	0.00245	4.04692
0.1235	93.9227	0.00247	4.34722
0.1245	93.9227	0.00249	4.55209
0.1255	93.9227	0.00251	4.77661
0.1265	93.9227	0.00253	5.05725
0.1275	93.9227	0.00255	5.293
0.1285	93.9227	0.00257	5.47542
0.1295	93.9227	0.00259	5.79816
0.1305	93.9227	0.00261	6.02268
0.1315	93.9227	0.00263	6.24439
0.1325	93.9227	0.00265	6.53065
0.1335	93.9227	0.00267	6.81691
0.1345	94.4751	0.00269	7.12
0.1355	94.4751	0.00271	7.50449
0.1365	94.4751	0.00273	7.76269
0.1375	94.4751	0.00275	8.02649
0.1385	95.0276	0.00277	8.36888
0.1395	95.0276	0.00279	8.65233
0.1405	95.0276	0.00281	8.9863
0.1415	95.0276	0.00283	9.35395
0.1425	95.0276	0.00285	9.62899
0.1435	95.0276	0.00287	9.91805
0.1445	95.0276	0.00289	10.2576
0.1455	95.0276	0.00291	10.5411
0.1465	95.0276	0.00293	10.7993
0.1475	95.0276	0.00295	11.1978
0.1485	95.0276	0.00297	11.4925
0.1495	95.0276	0.00299	11.7815
0.1505	95.0276	0.00301	12.1492
0.1515	95.0276	0.00303	12.4018
0.1525	95.5801	0.00305	12.6459
0.1535	95.5801	0.00307	13.0276
0.1545	95.5801	0.00309	13.2213
0.1555	95.5801	0.00311	13.5159
0.1565	95.5801	0.00313	13.9088
0.1575	95.5801	0.00315	14.1755
0.1585	95.5801	0.00317	14.4084
0.1595	95.5801	0.00319	14.8266
0.1605	95.5801	0.00321	15.1072
0.1615	96.1326	0.00323	15.343
0.1625	96.1326	0.00325	15.6713
0.1635	96.1326	0.00327	15.9323
0.1645	96.1326	0.00329	16.2242
0.1655	96.1326	0.00331	16.5301
0.1665	96.1326	0.00333	16.7658
0.1675	96.6851	0.00335	17.0324
0.1685	96.6851	0.00337	17.3552
0.1695	96.6851	0.00339	17.619
0.1705	96.6851	0.00341	17.8379
0.1715	96.6851	0.00343	18.1775
0.1725	96.6851	0.00345	18.3964
0.1735	96.6851	0.00347	18.663
0.1745	96.6851	0.00349	19.0278
0.1755	96.6851	0.00351	19.2692
0.1765	96.6851	0.00353	19.519
0.1775	97.7901	0.00355	19.8249
0.1785	97.7901	0.00357	20.0045
0.1795	97.7901	0.00359	20.2009
0.1805	97.7901	0.00361	20.5097
0.1815	97.7901	0.00363	20.7117
0.1825	97.7901	0.00365	20.9166
0.1835	97.7901	0.00367	21.172
0.1845	97.7901	0.00369	21.3797
0.1855	97.7901	0.00371	21.6407
0.1865	97.7901	0.00373	21.8904
0.1875	97.7901	0.00375	22.0981
0.1885	97.7901	0.00377	22.3311
0.1895	97.7901	0.00379	22.6229
0.1905	98.3425	0.00381	22.8502
0.1915	98.3425	0.00383	23.0439
0.1925	98.3425	0.00385	23.3161
0.1935	98.3425	0.00387	23.5519
0.1945	98.3425	0.00389	23.7203
0.1955	98.3425	0.00391	23.9728
0.1965	98.3425	0.00393	24.1665
0.1975	98.3425	0.00395	24.3882
0.1985	98.3425	0.00397	24.638
0.1995	98.3425	0.00399	24.8007
0.2005	98.3425	0.00401	25.0225
		0.00403	25.2806
		0.00405	25.5136
		0.00407	25.6932
		0.00409	25.9261
		0.00411	26.0749
		0.00413	26.2629
		0.00415	26.5183
		0.00417	26.7119
		0.00419	26.9
		0.00421	27.0908
		0.00423	27.2311
		0.00425	27.4051
		0.00427	27.6269
		0.00429	27.8009
		0.00431	27.972
		0.00433	28.1657
		0.00435	28.3397
		0.00437	28.5277
		0.00439	28.7831
		0.00441	28.9543
		0.00443	29.1564
		0.00445	29.3893
		0.00447	29.524
		0.00449	29.6672
		0.00451	29.8748
		0.00453	30.0376
		0.00455	30.2004
		0.00457	30.4053
		0.00459	30.5793
		0.00461	30.7027
		0.00463	30.8908
		0.00465	31.0451
		0.00467	31.1798
		0.00469	31.3595
		0.00471	31.4829
		0.00473	31.6373
		0.00475	31.859
		0.00477	32.0358
		0.00479	32.1649
		0.00481	32.3501
		0.00483	32.569
		0.00485	32.7037
		0.00487	32.903
		0.00489	33.0742
		0.00491	33.2258
		0.00493	33.3913
		0.00495	33.526
		0.00497	33.686
		0.00499	33.8656
		0.00501	34.0312
		0.00503	34.1687
		0.00505	34.3624
		0.00507	34.5364
		0.00509	34.6514
		0.00511	34.7946
		0.00513	34.9461
		0.00515	35.0528
		0.00517	35.2155
		0.00519	35.3615
		0.00521	35.513
		0.00523	35.6449
		0.00525	35.7488
		0.00527	35.847
		0.00529	36.035
		0.00531	36.1782
		0.00533	36.296
		0.00535	36.4532
		0.00537	36.5991
		0.00539	36.717
		0.00541	36.8966
		0.00543	37.0369
		0.00545	37.1183
		0.00547	37.2699
		0.00549	37.3849
		0.00551	37.4635
		0.00553	37.6179
		0.00555	37.7526
		0.00557	37.8452
		0.00559	37.9883
		0.00561	38.1174
		0.00563	38.2185
		0.00565	38.3672
		0.00567	38.5328
		0.00569	38.631
		0.00571	38.7769
		0.00573	38.9201
		0.00575	39.0183
		0.00577	39.1418
		0.00579	39.2877
		0.00581	39.3859
		0.00583	39.5628
		0.00585	39.6778
		0.00587	39.7845
		0.00589	39.9332
		0.00591	40.0567
		0.00593	40.1521
		0.00595	40.3009
		0.00597	40.4243
		0.00599	40.5647
		0.00601	40.691
		0.00603	40.8172
		0.00605	40.8846
		0.00607	41.0726
		0.00609	41.213
		0.00611	41.2943
		0.00613	41.4066
		0.00615	41.5048
		0.00617	41.5946
		0.00619	41.749
		0.00621	41.8781
		0.00623	41.9707
		0.00625	42.1222
		0.00627	42.2542
		0.00629	42.3299
		0.00631	42.4422
		0.00633	42.5208
		0.00635	42.6106
		0.00637	42.7088
		0.00639	42.8154
		0.00641	42.9109
		0.00643	43.0259
		0.00645	43.1017
		0.00647	43.1859
		0.00649	43.3094
		0.00651	43.402
		0.00653	43.4722
		0.00655	43.5648
		0.00657	43.6546
		0.00659	43.736
		0.00661	43.8566
		0.00663	43.9717
		0.00665	44.0363
		0.00667	44.1569
		0.00669	44.2832
		0.00671	44.3618
		0.00673	44.4628
		0.00675	44.5442
		0.00677	44.5919
		0.00679	44.6958
		0.00681	44.7968
		0.00683	44.8698
		0.00685	44.9708
		0.00687	45.0971
		0.00689	45.1785
		0.00691	45.2627
		0.00693	45.3834
		0.00695	45.476
		0.00697	45.5967
		0.00699	45.6893
		0.00701	45.7538
		0.00703	45.838
		0.00705	45.939
		0.00707	46.0317
		0.00709	46.1327
		0.00711	46.2449
		0.00713	46.3179
		0.00715	46.433
		0.00717	46.5059
		0.00719	46.5986
		0.00721	46.6996
		0.00723	46.8006
		0.00725	46.8792
		0.00727	46.9662
		0.00729	47.0588
		0.00731	47.1206
		0.00733	47.2244
		0.00735	47.317
		0.00737	47.4237
		0.00739	47.5079
		0.00741	47.6033
		0.00743	47.7099
		0.00745	47.811
		0.00747	47.926
		0.00749	48.0046
		0.00751	48.0916
		0.00753	48.1618
		0.00755	48.2488
		0.00757	48.3245
		0.00759	48.4312
		0.00761	48.5182
		0.00763	48.622
		0.00765	48.7343
		0.00767	48.8241
		0.00769	48.9223
		0.00771	49.0065
		0.00773	49.0683
		0.00775	49.1637
		0.00777	49.2423
		0.00779	49.3264
		0.00781	49.4022
		0.00783	49.5004
		0.00785	49.5706
		0.00787	49.6632
		0.00789	49.7586
		0.00791	49.8176
		0.00793	49.9214
		0.00795	50.0281
		0.00797	50.1151
		0.00799	50.174
		0.00801	50.2947
		0.00803	50.362
		0.00805	50.4294
		0.00807	50.5024
		0.00809	50.5641
		0.00811	50.6315
		0.00813	50.7128
		0.00815	50.7802
		0.00817	50.8307
		0.00819	50.9065
		0.00821	50.9738
		0.00823	51.03
		0.00825	51.1198
		0.00827	51.2096
		0.00829	51.291
		0.00831	51.3976
		0.00833	51.4762
		0.00835	51.5295
		0.00837	51.6362
		0.00839	51.7204
		0.00841	51.8018
		0.00843	51.9028
		0.00845	51.9645
		0.00847	52.0403
		0.00849	52.1273
		0.00851	52.2143
		0.00853	52.2676
		0.00855	52.3687
		0.00857	52.4444
		0.00859	52.5174
		0.00861	52.6381
		0.00863	52.7223
		0.00865	52.77
		0.00867	52.8458
		0.00869	52.9159
		0.00871	52.9861
		0.00873	53.0787
		0.00875	53.1629
		0.00877	53.219
		0.00879	53.2948
		0.00881	53.3706
		0.00883	53.4463
		0.00885	53.553
		0.00887	53.6147
		0.00889	53.6709
		0.00891	53.7158
		0.00893	53.7803
		0.00895	53.8308
		0.00897	53.8926
		0.00899	53.9459
		0.00901	54.0104
		0.00903	54.1031
		0.00905	54.1901
		0.00907	54.2462
		0.00909	54.3416
		0.00911	54.4174
		0.00913	54.4847
		0.00915	54.5661
		0.00917	54.6307
		0.00919	54.7008
		0.00921	54.785
		0.00923	54.8412
		0.00925	54.8833
		0.00927	54.959
		0.00929	55.0264
		0.00931	55.0881
		0.00933	55.1414
		0.00935	55.2144
		0.00937	55.2818
		0.00939	55.366
		0.00941	55.4586
		0.00943	55.5091
		0.00945	55.5736
		0.00947	55.6326
		0.00949	55.6915
		0.00951	55.7561
		0.00953	55.8234
		0.00955	55.8964
		0.00957	55.9806
		0.00959	56.0535
		0.00961	56.1237
		0.00963	56.1826
		0.00965	56.25
		0.00967	56.3089
		0.00969	56.3538
		0.00971	56.41
		0.00973	56.4717
		0.00975	56.5447
		0.00977	56.6064
		0.00979	56.6626
		0.00981	56.7411
		0.00983	56.7916
		0.00985	56.8478
		0.00987	56.9404
		0.00989	57.0077
		0.00991	57.0919
		0.00993	57.1621
		0.00995	57.2014
		0.00997	57.2463
		0.00999	57.308
		0.01001	57.3389
		0.01003	57.3922
		0.01005	57.4652
		0.01007	57.5157
		0.01009	57.5606
		0.01011	57.6364
		0.01013	57.6897
		0.01015	57.7318
		0.01017	57.7992
		0.01019	57.8609
		0.01021	57.8946
		0.01023	57.9844
		0.01025	58.0433
		0.01027	58.1191
		0.01029	58.2005
		0.01031	58.251
		0.01033	58.3071
		0.01035	58.338
		0.01037	58.4026
		0.01039	58.4671
		0.01041	58.5232
		0.01043	58.5513
		0.01045	58.6102
		0.01047	58.6748
		0.01049	58.7421
		0.01051	58.7955
		0.01053	58.846
		0.01055	58.9049
		0.01057	58.9526
		0.01059	58.9835
		0.01061	59.0452
		0.01063	59.1126
		0.01065	59.1631
		0.01067	59.2052
		0.01069	59.2473
		0.01071	59.295
		0.01073	59.309
		0.01075	59.3315
		0.01077	59.396
		0.01079	59.4634
		0.01081	59.4971
		0.01083	59.5448
		0.01085	59.6065
		0.01087	59.6458
		0.01089	59.7048
		0.01091	59.7609
		0.01093	59.8198
		0.01095	59.8928
		0.01097	59.9461
		0.01099	60.0247
		0.01101	60.0696
		0.01103	60.1173
		0.01105	60.1706
		0.01107	60.224
		0.01109	60.2773
		0.01111	60.3446
		0.01113	60.3923
		0.01115	60.4485
		0.01117	60.5186
		0.01119	60.5832
		0.01121	60.6365
		0.01123	60.6758
		0.01125	60.7291
		0.01127	60.8021
		0.01129	60.8498
		0.01131	60.9059
		0.01133	60.9452
		0.01135	60.9901
		0.01137	61.0098
		0.01139	61.0434
		0.01141	61.0968
		0.01143	61.122
		0.01145	61.1697
		0.01147	61.209
		0.01149	61.2539
		0.01151	61.2932
		0.01153	61.3774
		0.01155	61.4223
		0.01157	61.4672
		0.01159	61.5149
		0.01161	61.5739
		0.01163	61.6104
		0.01165	61.6693
		0.01167	61.7198
		0.01169	61.7451
		0.01171	61.7928
		0.01173	61.8545
		0.01175	61.8826
		0.01177	61.9415
		0.01179	62.0229
		0.01181	62.0594
		0.01183	62.1071
		0.01185	62.1576
		0.01187	62.1885
		0.01189	62.239
		0.01191	62.3007
		0.01193	62.3428
		0.01195	62.4186
		0.01197	62.4663
		0.01199	62.5112
		0.01201	62.5786
		0.01203	62.6375
		0.01205	62.6684
		0.01207	62.7105
		0.01209	62.7694
		0.01211	62.7947
		0.01213	62.8592
		0.01215	62.9182
		0.01217	62.9631
		0.01219	62.9996
		0.01221	63.0669
		0.01223	63.0978
		0.01225	63.1455
		0.01227	63.1876
		0.01229	63.2325
		0.01231	63.2998
		0.01233	63.3504
		0.01235	63.4093
		0.01237	63.4542
		0.01239	63.5047
		0.01241	63.5272
		0.01243	63.5805
		0.01245	63.6507
		0.01247	63.6815
		0.01249	63.7377
		0.01251	63.8022
		0.01253	63.8415
		0.01255	63.8724
		0.01257	63.9201
		0.01259	63.9566
		0.01261	64.0043
		0.01263	64.0492
		0.01265	64.0857
		0.01267	64.1362
		0.01269	64.2063
		0.01271	64.2344
		0.01273	64.2737
		0.01275	64.3242
		0.01277	64.3747
		0.01279	64.4168
		0.01281	64.4477
		0.01283	64.487
		0.01285	64.5403
		0.01287	64.5768
		0.01289	64.6133
		0.01291	64.6694
		0.01293	64.7059
		0.01295	64.7227
		0.01297	64.7564
		0.01299	64.7901
		0.01301	64.835
		0.01303	64.8799
		0.01305	64.922
		0.01307	64.95
		0.01309	64.9837
		0.01311	65.009
		0.01313	65.0735
		0.01315	65.1269
		0.01317	65.1633
		0.01319	65.1774
		0.01321	65.2139
		0.01323	65.2503
		0.01325	65.3065
		0.01327	65.3458
		0.01329	65.371
		0.01331	65.4047
		0.01333	65.4271
		0.01335	65.4833
		0.01337	65.5113
		0.01339	65.5619
		0.01341	65.5899
		0.01343	65.6404
		0.01345	65.6797
		0.01347	65.7302
		0.01349	65.7583
		0.01351	65.7976
		0.01353	65.8257
		0.01355	65.8621
		0.01357	65.907
		0.01359	65.9576
		0.01361	65.9884
		0.01363	66.0249
		0.01365	66.0726
		0.01367	66.0951
		0.01369	66.1175
		0.01371	66.1624
		0.01373	66.2045
		0.01375	66.2494
		0.01377	66.2943
		0.01379	66.3168
		0.01381	66.3617
		0.01383	66.4066
		0.01385	66.4375
		0.01387	66.4768
		0.01389	66.5329
		0.01391	66.5778
		0.01393	66.6087
		0.01395	66.662
		0.01397	66.7069
		0.01399	66.7518
		0.01401	66.7939
		0.01403	66.8276
		0.01405	66.8809
		0.01407	66.9286
		0.01409	66.9679
		0.01411	67.024
		0.01413	67.083
		0.01415	67.1307
		0.01417	67.1643
		0.01419	67.2177
		0.01421	67.2822
		0.01423	67.3159
		0.01425	67.3608
		0.01427	67.4029
		0.01429	67.4366
		0.01431	67.4787
		0.01433	67.5152
		0.01435	67.5432
		0.01437	67.5797
		0.01439	67.605
		0.01441	67.6302
		0.01443	67.6667
		0.01445	67.6948
		0.01447	67.7228
		0.01449	67.7677
		0.01451	67.7958
		0.01453	67.8323
		0.01455	67.8912
		0.01457	67.9249
		0.01459	67.9417
		0.01461	67.9838
		0.01463	68.0147
		0.01465	68.0568
		0.01467	68.0877
		0.01469	68.1354
		0.01471	68.1663
		0.01473	68.214
		0.01475	68.2364
		0.01477	68.2813
		0.01479	68.3262
		0.01481	68.3431
		0.01483	68.3739
		0.01485	68.4244
		0.01487	68.4469
		0.01489	68.4918
		0.01491	68.5339
		0.01493	68.576
		0.01495	68.5872
		0.01497	68.6462
		0.01499	68.6911
		0.01501	68.7163
		0.01503	68.7584
		0.01505	68.7949
		0.01507	68.8595
		0.01509	68.9015
		0.01511	68.9436
		0.01513	68.9661
		0.01515	68.9998
		0.01517	69.0475
		0.01519	69.0868
		0.01521	69.1148
		0.01523	69.1401
		0.01525	69.1682
		0.01527	69.199
		0.01529	69.2355
		0.01531	69.2636
		0.01533	69.2945
		0.01535	69.3281
		0.01537	69.3618
		0.01539	69.3983
		0.01541	69.4236
		0.01543	69.4628
		0.01545	69.4881
		0.01547	69.5162
		0.01549	69.5526
		0.01551	69.5807
		0.01553	69.62
		0.01555	69.6509
		0.01557	69.6761
		0.01559	69.7042
		0.01561	69.721
		0.01563	69.7547
		0.01565	69.7828
		0.01567	69.8221
		0.01569	69.867
		0.01571	69.8978
		0.01573	69.9343
		0.01575	69.9624
		0.01577	69.982
		0.01579	70.0129
		0.01581	70.0438
		0.01583	70.0971
		0.01585	70.1252
		0.01587	70.1532
		0.01589	70.1897
		0.01591	70.2234
		0.01593	70.2683
		0.01595	70.2879
		0.01597	70.3216
		0.01599	70.3525
		0.01601	70.3721
		0.01603	70.4058
		0.01605	70.4507
		0.01607	70.4844
		0.01609	70.5097
		0.01611	70.5433
		0.01613	70.5854
		0.01615	70.6275
		0.01617	70.6556
		0.01619	70.6752
		0.01621	70.7117
		0.01623	70.7342
		0.01625	70.765
		0.01627	70.7987
		0.01629	70.824
		0.01631	70.8464
		0.01633	70.8829
		0.01635	70.9082
		0.01637	70.9447
		0.01639	70.9783
		0.01641	71.0036
		0.01643	71.0373
		0.01645	71.0653
		0.01647	71.1074
		0.01649	71.1299
		0.01651	71.1579
		0.01653	71.1944
		0.01655	71.2309
		0.01657	71.273
		0.01659	71.2927
		0.01661	71.3376
		0.01663	71.3825
		0.01665	71.3965
		0.01667	71.447
		0.01669	71.4779
		0.01671	71.5088
		0.01673	71.5312
		0.01675	71.5649
		0.01677	71.5789
		0.01679	71.6014
		0.01681	71.6266
		0.01683	71.6519
		0.01685	71.6687
		0.01687	71.7052
		0.01689	71.7277
		0.01691	71.7726
		0.01693	71.795
		0.01695	71.8231
		0.01697	71.8596
		0.01699	71.8904
		0.01701	71.9241
		0.01703	71.9634
		0.01705	71.9859
		0.01707	72.0083
		0.01709	72.0336
		0.01711	72.0757
		0.01713	72.1093
		0.01715	72.1486
		0.01717	72.1767
		0.01719	72.1907
		0.01721	72.2244
		0.01723	72.2553
		0.01725	72.2721
		0.01727	72.2974
		0.01729	72.317
		0.01731	72.3395
		0.01733	72.3563
		0.01735	72.3956
		0.01737	72.4181
		0.01739	72.4601
		0.01741	72.5022
		0.01743	72.5247
		0.01745	72.5892
		0.01747	72.6398
		0.01749	72.6594
		0.01751	72.6903
		0.01753	72.7296
		0.01755	72.7576
		0.01757	72.7885
		0.01759	72.8081
		0.01761	72.8278
		0.01763	72.8559
		0.01765	72.8839
		0.01767	72.8952
		0.01769	72.9232
		0.01771	72.9513
		0.01773	72.9822
		0.01775	73.0242
		0.01777	73.0607
		0.01779	73.0804
		0.01781	73.1225
		0.01783	73.1618
		0.01785	73.1758
		0.01787	73.2067
		0.01789	73.2235
		0.01791	73.2347
		0.01793	73.2684
		0.01795	73.2881
		0.01797	73.2965
		0.01799	73.3442
		0.01801	73.3722
		0.01803	73.3975
		0.01805	73.4312
		0.01807	73.4508
		0.01809	73.4593
		0.01811	73.4817
		0.01813	73.5042
		0.01815	73.5182
		0.01817	73.5463
		0.01819	73.5799
		0.01821	73.5968
		0.01823	73.6361
		0.01825	73.6669
		0.01827	73.6866
		0.01829	73.695
		0.01831	73.7174
		0.01833	73.7427
		0.01835	73.768
		0.01837	73.7932
		0.01839	73.8241
		0.01841	73.855
		0.01843	73.8774
		0.01845	73.8858
		0.01847	73.9139
		0.01849	73.9251
		0.01851	73.9504
		0.01853	73.9616
		0.01855	73.97
		0.01857	73.9869
		0.01859	74.043
		0.01861	74.057
		0.01863	74.0935
		0.01865	74.1328
		0.01867	74.1721
		0.01869	74.2142
		0.01871	74.2535
		0.01873	74.29
		0.01875	74.318
		0.01877	74.3489
		0.01879	74.3938
		0.01881	74.4134
		0.01883	74.4387
		0.01885	74.4696
		0.01887	74.5117
		0.01889	74.5285
		0.01891	74.5425
		0.01893	74.5566
		0.01895	74.579
		0.01897	74.6183
		0.01899	74.638
		0.01901	74.6632
		0.01903	74.6913
		0.01905	74.7109
		0.01907	74.7474
		0.01909	74.7783
		0.01911	74.812
		0.01913	74.84
		0.01915	74.8709
		0.01917	74.8962
		0.01919	74.9186
		0.01921	74.9439
		0.01923	74.9804
		0.01925	75.0112
		0.01927	75.0309
		0.01929	75.0505
		0.01931	75.0842
		0.01933	75.1179
		0.01935	75.1487
		0.01937	75.1656
		0.01939	75.1852
		0.01941	75.2133
		0.01943	75.2385
		0.01945	75.2554
		0.01947	75.2778
		0.01949	75.2835
		0.01951	75.3031
		0.01953	75.3424
		0.01955	75.3648
		0.01957	75.3705
		0.01959	75.3985
		0.01961	75.4434
		0.01963	75.4715
		0.01965	75.4911
		0.01967	75.5136
		0.01969	75.5445
		0.01971	75.5753
		0.01973	75.6034
		0.01975	75.6202
		0.01977	75.6371
		0.01979	75.6651
		0.01981	75.7128
		0.01983	75.7241
		0.01985	75.7465
		0.01987	75.783
		0.01989	75.8195
		0.01991	75.8419
		0.01993	75.8616
		0.01995	75.884
		0.01997	75.9037
		0.01999	75.9149
		0.02001	75.943
		0.02003	75.9542
		0.02005	75.9823
		0.02007	75.9963
		0.02009	76.0103
		0.02011	76.0412
		0.02013	76.0665
		0.02015	76.0833
		0.02017	76.1057
		0.02019	76.1254
		0.02021	76.1507
		0.02023	76.1787
		0.02025	76.204
		0.02027	76.218
		0.02029	76.2433
		0.02031	76.2685
		0.02033	76.305
		0.02035	76.3387
		0.02037	76.3555
		0.02039	76.3808
		0.02041	76.3976
		0.02043	76.4173
		0.02045	76.4369
		0.02047	76.4594
		0.02049	76.493
		0.02051	76.5015
		0.02053	76.5183
		0.02055	76.5351
		0.02057	76.5604
		0.02059	76.5744
		0.02061	76.5913
		0.02063	76.6249
		0.02065	76.6474
		0.02067	76.6642
		0.02069	76.6867
		0.02071	76.7063
		0.02073	76.7148
		0.02075	76.7372
		0.02077	76.7484
		0.02079	76.7625
		0.02081	76.7933
		0.02083	76.8102
		0.02085	76.8382
		0.02087	76.8663
		0.02089	76.8888
		0.02091	76.9028
		0.02093	76.928
		0.02095	76.9421
		0.02097	76.9617
		0.02099	76.9701
		0.02101	76.9954
		0.02103	77.0094
		0.02105	77.0178
		0.02107	77.0487
		0.02109	77.074
		0.02111	77.1105
		0.02113	77.1273
		0.02115	77.1413
		0.02117	77.1554
		0.02119	77.1722
		0.02121	77.1947
		0.02123	77.2199
		0.02125	77.2564
		0.02127	77.2817
		0.02129	77.3069
		0.02131	77.3153
		0.02133	77.3266
		0.02135	77.3574
		0.02137	77.3743
		0.02139	77.3967
		0.02141	77.4164
		0.02143	77.4332
		0.02145	77.4529
		0.02147	77.4697
		0.02149	77.4893
		0.02151	77.5062
		0.02153	77.5427
		0.02155	77.5651
		0.02157	77.5848
		0.02159	77.6044
		0.02161	77.6184
		0.02163	77.6353
		0.02165	77.6633
		0.02167	77.6802
		0.02169	77.6886
		0.02171	77.7082
		0.02173	77.7335
		0.02175	77.7531
		0.02177	77.7868
		0.02179	77.798
		0.02181	77.8177
		0.02183	77.8317
		0.02185	77.843
		0.02187	77.857
		0.02189	77.8766
		0.02191	77.8879
		0.02193	77.9187
		0.02195	77.9412
		0.02197	77.9524
		0.02199	77.9664
		0.02201	77.9833
		0.02203	78.0085
		0.02205	78.017
		0.02207	78.0422
		0.02209	78.0619
		0.02211	78.0843
		0.02213	78.1152
		0.02215	78.1264
		0.02217	78.1573
		0.02219	78.1853
		0.02221	78.205
		0.02223	78.2246
		0.02225	78.2499
		0.02227	78.2723
		0.02229	78.2976
		0.02231	78.3257
		0.02233	78.3593
		0.02235	78.3762
		0.02237	78.407
		0.02239	78.4323
		0.02241	78.4548
		0.02243	78.4688
		0.02245	78.4884
		0.02247	78.4969
		0.02249	78.5081
		0.02251	78.5277
		0.02253	78.5502
		0.02255	78.5782
		0.02257	78.5839
		0.02259	78.6007
		0.02261	78.6203
		0.02263	78.6372
		0.02265	78.6512
		0.02267	78.6568
		0.02269	78.6709
		0.02271	78.6793
		0.02273	78.6989
		0.02275	78.7158
		0.02277	78.7326
		0.02279	78.7466
		0.02281	78.7691
		0.02283	78.7803
		0.02285	78.7971
		0.02287	78.8056
		0.02289	78.8252
		0.02291	78.8392
		0.02293	78.8561
		0.02295	78.8841
		0.02297	78.8982
		0.02299	78.9291
		0.02301	78.9571
		0.02303	78.9768
		0.02305	79.002
		0.02307	79.0217
		0.02309	79.0301
		0.02311	79.0441
		0.02313	79.061
		0.02315	79.0834
		0.02317	79.1059
		0.02319	79.1227
		0.02321	79.1423
		0.02323	79.1592
		0.02325	79.176
		0.02327	79.2097
		0.02329	79.2237
		0.02331	79.2462
		0.02333	79.263
		0.02335	79.2714
		0.02337	79.3023
		0.02339	79.3135
		0.02341	79.3304
		0.02343	79.3388
		0.02345	79.3528
		0.02347	79.3697
		0.02349	79.3949
		0.02351	79.4033
		0.02353	79.4314
		0.02355	79.4539
		0.02357	79.4651
		0.02359	79.4735
		0.02361	79.5016
		0.02363	79.5128
		0.02365	79.5324
		0.02367	79.5493
		0.02369	79.5549
		0.02371	79.5689
		0.02373	79.5802
		0.02375	79.5858
		0.02377	79.6054
		0.02379	79.6166
		0.02381	79.6307
		0.02383	79.6363
		0.02385	79.6475
		0.02387	79.6672
		0.02389	79.6896
		0.02391	79.7064
		0.02393	79.7261
		0.02395	79.7542
		0.02397	79.7738
		0.02399	79.8019
		0.02401	79.8299
		0.02403	79.8355
		0.02405	79.8468
		0.02407	79.8692
		0.02409	79.8973
		0.02411	79.9197
		0.02413	79.9366
		0.02415	79.9562
		0.02417	79.9871
		0.02419	80.0067
		0.02421	80.0208
		0.02423	80.0404
		0.02425	80.0488
		0.02427	80.0685
		0.02429	80.0853
		0.02431	80.1078
		0.02433	80.1358
		0.02435	80.1499
		0.02437	80.1639
		0.02439	80.1976
		0.02441	80.2116
		0.02443	80.2425
		0.02445	80.2537
		0.02447	80.2677
		0.02449	80.279
		0.02451	80.293
		0.02453	80.2986
		0.02455	80.3323
		0.02457	80.3435
		0.02459	80.3632
		0.02461	80.394
		0.02463	80.4081
		0.02465	80.4305
		0.02467	80.4417
		0.02469	80.467
		0.02471	80.4754
		0.02473	80.5091
		0.02475	80.5259
		0.02477	80.5428
		0.02479	80.554
		0.02481	80.5764
		0.02483	80.5989
		0.02485	80.6157
		0.02487	80.6382
		0.02489	80.655
		0.02491	80.6691
		0.02493	80.6915
		0.02495	80.7055
		0.02497	80.7252
		0.02499	80.7336
		0.02501	80.7504
		0.02503	80.7645
		0.02505	80.7813
		0.02507	80.7897
		0.02509	80.801
		0.02511	80.8206
		0.02513	80.8431
		0.02515	80.8543
		0.02517	80.8655
		0.02519	80.888
		0.02521	80.8964
		0.02523	80.9104
		0.02525	80.9329
		0.02527	80.9497
		0.02529	80.9609
		0.02531	80.9722
		0.02533	80.9918
		0.02535	81.0002
		0.02537	81.0199
		0.02539	81.0339
		0.02541	81.0507
		0.02543	81.0592
		0.02545	81.076
		0.02547	81.0844
		0.02549	81.1013
		0.02551	81.1265
		0.02553	81.1349
		0.02555	81.1462
		0.02557	81.1686
		0.02559	81.177
		0.02561	81.1883
		0.02563	81.2079
		0.02565	81.2191
		0.02567	81.2247
		0.02569	81.2388
		0.02571	81.2584
		0.02573	81.2753
		0.02575	81.2977
		0.02577	81.3061
		0.02579	81.3258
		0.02581	81.3398
		0.02583	81.3566
		0.02585	81.3651
		0.02587	81.3791
		0.02589	81.4015
		0.02591	81.41
		0.02593	81.424
		0.02595	81.4352
		0.02597	81.4436
		0.02599	81.4605
		0.02601	81.4801
		0.02603	81.5054
		0.02605	81.5082
		0.02607	81.5222
		0.02609	81.5335
		0.02611	81.5531
		0.02613	81.5643
		0.02615	81.5896
		0.02617	81.5952
		0.02619	81.6008
		0.02621	81.612
		0.02623	81.6233
		0.02625	81.6401
		0.02627	81.6682
		0.02629	81.6878
		0.02631	81.7018
		0.02633	81.7243
		0.02635	81.7383
		0.02637	81.7524
		0.02639	81.758
		0.02641	81.7776
		0.02643	81.7945
		0.02645	81.8029
		0.02647	81.8225
		0.02649	81.8337
		0.02651	81.8562
		0.02653	81.8758
		0.02655	81.9039
		0.02657	81.9207
		0.02659	81.9236
		0.02661	81.9432
		0.02663	81.9488
		0.02665	81.96
		0.02667	81.9881
		0.02669	82.0077
		0.02671	82.0302
		0.02673	82.0414
		0.02675	82.0526
		0.02677	82.0583
		0.02679	82.0779
		0.02681	82.0947
		0.02683	82.1088
		0.02685	82.1144
		0.02687	82.1228
		0.02689	82.134
		0.02691	82.1368
		0.02693	82.1509
		0.02695	82.1621
		0.02697	82.1733
		0.02699	82.1986
		0.02701	82.2126
		0.02703	82.2238
		0.02705	82.2295
		0.02707	82.2351
		0.02709	82.2491
		0.02711	82.2603
		0.02713	82.2687
		0.02715	82.2884
		0.02717	82.294
		0.02719	82.3221
		0.02721	82.3361
		0.02723	82.3501
		0.02725	82.3642
		0.02727	82.381
		0.02729	82.4007
		0.02731	82.4175
		0.02733	82.4231
		0.02735	82.4399
		0.02737	82.4568
		0.02739	82.4708
		0.02741	82.4933
		0.02743	82.4989
		0.02745	82.5157
		0.02747	82.5354
		0.02749	82.5522
		0.02751	82.5634
		0.02753	82.5747
		0.02755	82.5803
		0.02757	82.5943
		0.02759	82.5971
		0.02761	82.6224
		0.02763	82.6476
		0.02765	82.6532
		0.02767	82.6588
		0.02769	82.6701
		0.02771	82.6841
		0.02773	82.6925
		0.02775	82.6981
		0.02777	82.7094
		0.02779	82.743
		0.02781	82.7515
		0.02783	82.7571
		0.02785	82.7683
		0.02787	82.7907
		0.02789	82.8076
		0.02791	82.816
		0.02793	82.8357
		0.02795	82.8609
		0.02797	82.889
		0.02799	82.917
		0.02801	82.9283
		0.02803	82.9423
		0.02805	82.9507
		0.02807	82.9676
		0.02809	82.9816
		0.02811	82.9928
		0.02813	82.9984
		0.02815	82.9984
		0.02817	83.0097
		0.02819	83.0265
		0.02821	83.0433
		0.02823	83.063
		0.02825	83.0714
		0.02827	83.0854
		0.02829	83.0938
		0.02831	83.1023
		0.02833	83.1219
		0.02835	83.1275
		0.02837	83.15
		0.02839	83.1612
		0.02841	83.1837
		0.02843	83.1977
		0.02845	83.2089
		0.02847	83.2314
		0.02849	83.237
		0.02851	83.2622
		0.02853	83.2735
		0.02855	83.2791
		0.02857	83.2847
		0.02859	83.2959
		0.02861	83.3099
		0.02863	83.3296
		0.02865	83.3408
		0.02867	83.3436
		0.02869	83.3577
		0.02871	83.3717
		0.02873	83.3829
		0.02875	83.3969
		0.02877	83.4082
		0.02879	83.411
		0.02881	83.4362
		0.02883	83.4503
		0.02885	83.4643
		0.02887	83.4699
		0.02889	83.4839
		0.02891	83.4924
		0.02893	83.5092
		0.02895	83.5148
		0.02897	83.526
		0.02899	83.5485
		0.02901	83.5597
		0.02903	83.5766
		0.02905	83.5822
		0.02907	83.5962
		0.02909	83.6046
		0.02911	83.613
		0.02913	83.6243
		0.02915	83.6355
		0.02917	83.6495
		0.02919	83.6692
		0.02921	83.6888
		0.02923	83.7029
		0.02925	83.7253
		0.02927	83.7337
		0.02929	83.7393
		0.02931	83.7478
		0.02933	83.7562
		0.02935	83.7758
		0.02937	83.7955
		0.02939	83.8011
		0.02941	83.8235
		0.02943	83.8235
		0.02945	83.8432
		0.02947	83.8544
		0.02949	83.8656
		0.02951	83.8825
		0.02953	83.8993
		0.02955	83.9105
		0.02957	83.9274
		0.02959	83.9442
		0.02961	83.947
		0.02963	83.9639
		0.02965	83.9751
		0.02967	83.9919
		0.02969	83.9975
		0.02971	84.0059
		0.02973	84.0228
		0.02975	84.034
		0.02977	84.0565
		0.02979	84.0649
		0.02981	84.0817
		0.02983	84.0986
		0.02985	84.1154
		0.02987	84.1238
		0.02989	84.1294
		0.02991	84.1575
		0.02993	84.1631
		0.02995	84.18
		0.02997	84.1996
		0.02999	84.2164
		0.03001	84.2249
		0.03003	84.2417
		0.03005	84.267
		0.03007	84.2782
		0.03009	84.2894
		0.03011	84.2978
		0.03013	84.3062
		0.03015	84.3147
		0.03017	84.3259
		0.03019	84.3315
		0.03021	84.3427
		0.03023	84.3568
		0.03025	84.3652
		0.03027	84.3848
		0.03029	84.4073
		0.03031	84.4269
		0.03033	84.4381
		0.03035	84.4522
		0.03037	84.4774
		0.03039	84.4859
		0.03041	84.4999
		0.03043	84.5083
		0.03045	84.5139
		0.03047	84.5364
		0.03049	84.542
		0.03051	84.5476
		0.03053	84.5532
		0.03055	84.5532
		0.03057	84.57
		0.03059	84.5925
		0.03061	84.5981
		0.03063	84.615
		0.03065	84.629
		0.03067	84.6374
		0.03069	84.6514
		0.03071	84.6739
		0.03073	84.6851
		0.03075	84.702
		0.03077	84.7132
		0.03079	84.7188
		0.03081	84.7384
		0.03083	84.7525
		0.03085	84.7581
		0.03087	84.7721
		0.03089	84.7861
		0.03091	84.7946
		0.03093	84.7974
		0.03095	84.803
		0.03097	84.8142
		0.03099	84.8198
		0.03101	84.8311
		0.03103	84.8367
		0.03105	84.8479
		0.03107	84.8563
		0.03109	84.8591
		0.03111	84.876
		0.03113	84.8788
		0.03115	84.8984
		0.03117	84.9124
		0.03119	84.9349
		0.03121	84.9433
		0.03123	84.9658
		0.03125	84.9798
		0.03127	84.991
		0.03129	85.0107
		0.03131	85.0247
		0.03133	85.0359
		0.03135	85.0471
		0.03137	85.0696
		0.03139	85.0808
		0.03141	85.0977
		0.03143	85.1033
		0.03145	85.1145
		0.03147	85.1313
		0.03149	85.137
		0.03151	85.1482
		0.03153	85.1566
		0.03155	85.1706
		0.03157	85.1762
		0.03159	85.1847
		0.03161	85.1875
		0.03163	85.2015
		0.03165	85.2099
		0.03167	85.2155
		0.03169	85.224
		0.03171	85.238
		0.03173	85.2576
		0.03175	85.2632
		0.03177	85.2801
		0.03179	85.2913
		0.03181	85.2969
		0.03183	85.3081
		0.03185	85.3138
		0.03187	85.325
		0.03189	85.3278
		0.03191	85.3334
		0.03193	85.3362
		0.03195	85.3446
		0.03197	85.3615
		0.03199	85.3699
		0.03201	85.3839
		0.03203	85.398
		0.03205	85.412
		0.03207	85.4232
		0.03209	85.426
		0.03211	85.426
		0.03213	85.4541
		0.03215	85.4653
		0.03217	85.4709
		0.03219	85.4793
		0.03221	85.4934
		0.03223	85.5046
		0.03225	85.5186
		0.03227	85.5411
		0.03229	85.5579
		0.03231	85.5635
		0.03233	85.5748
		0.03235	85.5888
		0.03237	85.5972
		0.03239	85.6112
		0.03241	85.6197
		0.03243	85.6281
		0.03245	85.6393
		0.03247	85.6505
		0.03249	85.6562
		0.03251	85.6562
		0.03253	85.6674
		0.03255	85.6758
		0.03257	85.6786
		0.03259	85.6814
		0.03261	85.6898
		0.03263	85.7039
		0.03265	85.7095
		0.03267	85.7179
		0.03269	85.7235
		0.03271	85.7375
		0.03273	85.7488
		0.03275	85.7516
		0.03277	85.7656
		0.03279	85.7768
		0.03281	85.7824
		0.03283	85.7993
		0.03285	85.8105
		0.03287	85.8245
		0.03289	85.833
		0.03291	85.8358
		0.03293	85.8526
		0.03295	85.8638
		0.03297	85.8779
		0.03299	85.8891
		0.03301	85.8975
		0.03303	85.9172
		0.03305	85.92
		0.03307	85.9312
		0.03309	85.934
		0.03311	85.9452
		0.03313	85.9508
		0.03315	85.9536
		0.03317	85.9649
		0.03319	85.9761
		0.03321	85.9873
		0.03323	85.9957
		0.03325	86.0042
		0.03327	86.0154
		0.03329	86.0294
		0.03331	86.035
		0.03333	86.0378
		0.03335	86.0434
		0.03337	86.0519
		0.03339	86.0743
		0.03341	86.0771
		0.03343	86.0883
		0.03345	86.094
		0.03347	86.0996
		0.03349	86.1108
		0.03351	86.1248
		0.03353	86.1361
		0.03355	86.1417
		0.03357	86.1501
		0.03359	86.1529
		0.03361	86.1557
		0.03363	86.1641
		0.03365	86.1782
		0.03367	86.1866
		0.03369	86.195
		0.03371	86.209
		0.03373	86.2259
		0.03375	86.2343
		0.03377	86.2371
		0.03379	86.2511
		0.03381	86.2567
		0.03383	86.2623
		0.03385	86.2764
		0.03387	86.2848
		0.03389	86.296
		0.03391	86.3044
		0.03393	86.3044
		0.03395	86.3101
		0.03397	86.3241
		0.03399	86.3353
		0.03401	86.3493
		0.03403	86.355
		0.03405	86.3606
		0.03407	86.369
		0.03409	86.3802
		0.03411	86.3914
		0.03413	86.3971
		0.03415	86.4111
		0.03417	86.4307
		0.03419	86.4363
		0.03421	86.442
		0.03423	86.4448
		0.03425	86.4532
		0.03427	86.4616
		0.03429	86.4756
		0.03431	86.4784
		0.03433	86.4925
		0.03435	86.5009
		0.03437	86.5065
		0.03439	86.529
		0.03441	86.5514
		0.03443	86.557
		0.03445	86.5598
		0.03447	86.5626
		0.03449	86.5711
		0.03451	86.5795
		0.03453	86.5879
		0.03455	86.5963
		0.03457	86.6132
		0.03459	86.6272
		0.03461	86.63
		0.03463	86.6356
		0.03465	86.6524
		0.03467	86.6693
		0.03469	86.6749
		0.03471	86.6833
		0.03473	86.6889
		0.03475	86.6974
		0.03477	86.7058
		0.03479	86.7142
		0.03481	86.731
		0.03483	86.7394
		0.03485	86.7394
		0.03487	86.7394
		0.03489	86.7451
		0.03491	86.7591
		0.03493	86.7731
		0.03495	86.7844
		0.03497	86.7928
		0.03499	86.804
		0.03501	86.818
		0.03503	86.8264
		0.03505	86.8461
		0.03507	86.8601
		0.03509	86.8685
		0.03511	86.8742
		0.03513	86.8826
		0.03515	86.8854
		0.03517	86.8966
		0.03519	86.9078
		0.03521	86.9163
		0.03523	86.9219
		0.03525	86.9359
		0.03527	86.9415
		0.03529	86.9471
		0.03531	86.964
		0.03533	86.9808
		0.03535	86.9892
		0.03537	87.0089
		0.03539	87.0117
		0.03541	87.0229
		0.03543	87.0341
		0.03545	87.0425
		0.03547	87.0454
		0.03549	87.051
		0.03551	87.0566
		0.03553	87.065
		0.03555	87.079
		0.03557	87.0846
		0.03559	87.0846
		0.03561	87.0959
		0.03563	87.1043
		0.03565	87.1127
		0.03567	87.1183
		0.03569	87.1211
		0.03571	87.1239
		0.03573	87.1352
		0.03575	87.1464
		0.03577	87.1576
		0.03579	87.1744
		0.03581	87.1744
		0.03583	87.1744
		0.03585	87.1941
		0.03587	87.2025
		0.03589	87.2081
		0.03591	87.2222
		0.03593	87.2418
		0.03595	87.2446
		0.03597	87.2558
		0.03599	87.2643
		0.03601	87.2755
		0.03603	87.2811
		0.03605	87.2923
		0.03607	87.3035
		0.03609	87.3064
		0.03611	87.3092
		0.03613	87.3092
		0.03615	87.3176
		0.03617	87.3288
		0.03619	87.3372
		0.03621	87.3456
		0.03623	87.3513
		0.03625	87.3541
		0.03627	87.3569
		0.03629	87.3765
		0.03631	87.3821
		0.03633	87.3934
		0.03635	87.3962
		0.03637	87.4046
		0.03639	87.4074
		0.03641	87.4214
		0.03643	87.4326
		0.03645	87.4439
		0.03647	87.4467
		0.03649	87.4607
		0.03651	87.4775
		0.03653	87.4804
		0.03655	87.486
		0.03657	87.4972
		0.03659	87.5
		0.03661	87.5112
		0.03663	87.514
		0.03665	87.5253
		0.03667	87.5365
		0.03669	87.5449
		0.03671	87.5449
		0.03673	87.5477
		0.03675	87.5533
		0.03677	87.5617
		0.03679	87.5702
		0.03681	87.5758
		0.03683	87.5842
		0.03685	87.5954
		0.03687	87.5982
		0.03689	87.6038
		0.03691	87.6151
		0.03693	87.6235
		0.03695	87.6347
		0.03697	87.6487
		0.03699	87.6515
		0.03701	87.6572
		0.03703	87.66
		0.03705	87.6684
		0.03707	87.6796
		0.03709	87.6852
		0.03711	87.6993
		0.03713	87.7049
		0.03715	87.7105
		0.03717	87.7161
		0.03719	87.7189
		0.03721	87.7245
		0.03723	87.7301
		0.03725	87.7385
		0.03727	87.7442
		0.03729	87.7526
		0.03731	87.7722
		0.03733	87.7778
		0.03735	87.7863
		0.03737	87.7891
		0.03739	87.8003
		0.03741	87.8087
		0.03743	87.8115
		0.03745	87.8227
		0.03747	87.8227
		0.03749	87.8312
		0.03751	87.8424
		0.03753	87.8508
		0.03755	87.862
		0.03757	87.8733
		0.03759	87.8789
		0.03761	87.8873
		0.03763	87.8957
		0.03765	87.8985
		0.03767	87.9013
		0.03769	87.9069
		0.03771	87.9154
		0.03773	87.921
		0.03775	87.9294
		0.03777	87.9378
		0.03779	87.9518
		0.03781	87.9575
		0.03783	87.9631
		0.03785	87.9799
		0.03787	87.9883
		0.03789	88.008
		0.03791	88.022
		0.03793	88.0304
		0.03795	88.0332
		0.03797	88.0445
		0.03799	88.0529
		0.03801	88.0585
		0.03803	88.0585
		0.03805	88.0753
		0.03807	88.0781
		0.03809	88.0781
		0.03811	88.095
		0.03813	88.0978
		0.03815	88.1006
		0.03817	88.109
		0.03819	88.1174
		0.03821	88.123
		0.03823	88.1343
		0.03825	88.1399
		0.03827	88.1623
		0.03829	88.1792
		0.03831	88.1848
		0.03833	88.1932
		0.03835	88.1988
		0.03837	88.2072
		0.03839	88.2156
		0.03841	88.2241
		0.03843	88.2269
		0.03845	88.2353
		0.03847	88.2381
		0.03849	88.2549
		0.03851	88.2606
		0.03853	88.2746
		0.03855	88.2802
		0.03857	88.2886
		0.03859	88.2998
		0.03861	88.3083
		0.03863	88.3083
		0.03865	88.3167
		0.03867	88.3223
		0.03869	88.3279
		0.03871	88.3363
		0.03873	88.3391
		0.03875	88.3447
		0.03877	88.3476
		0.03879	88.3504
		0.03881	88.3532
		0.03883	88.3588
		0.03885	88.3672
		0.03887	88.3784
		0.03889	88.3896
		0.03891	88.3896
		0.03893	88.3925
		0.03895	88.3981
		0.03897	88.4065
		0.03899	88.4121
		0.03901	88.4346
		0.03903	88.4458
		0.03905	88.457
		0.03907	88.4738
		0.03909	88.4823
		0.03911	88.4851
		0.03913	88.4879
		0.03915	88.5019
		0.03917	88.5103
		0.03919	88.5216
		0.03921	88.5272
		0.03923	88.5356
		0.03925	88.5412
		0.03927	88.5552
		0.03929	88.5665
		0.03931	88.5805
		0.03933	88.5861
		0.03935	88.5917
		0.03937	88.6001
		0.03939	88.6001
		0.03941	88.6057
		0.03943	88.6057
		0.03945	88.6114
		0.03947	88.6198
		0.03949	88.6282
		0.03951	88.6338
		0.03953	88.6422
		0.03955	88.645
		0.03957	88.6535
		0.03959	88.6619
		0.03961	88.6619
		0.03963	88.6647
		0.03965	88.6759
		0.03967	88.6927
		0.03969	88.7012
		0.03971	88.704
		0.03973	88.7208
		0.03975	88.7264
		0.03977	88.732
		0.03979	88.7377
		0.03981	88.7461
		0.03983	88.7517
		0.03985	88.7545
		0.03987	88.7545
		0.03989	88.7657
		0.03991	88.7769
		0.03993	88.791
		0.03995	88.791
[truncated: 8,003 more rows]

## Sheet: Fig. 7 panel g
counts_per_cluster_in_boutons	counts_per_cluster_all
256	24
16	15
66	15
10	11
137	12
59	13
12	29
14	32
45	43
55	9
152	12
115	13
94	34
14	23
82	11
12	9
142	11
33	10
155	11
9	8
47	10
29	13
162	32
10	14
147	20
87	70
53	14
60	43
8	10
21	14
392	12
139	9
89	11
52	32
9	14
14	60
11	31
134	30
66	16
40	9
23	9
20	18
616	31
13	18
408	10
84	16
147	18
8	8
9	25
224	14
522	37
188	15
262	16
647	13
581	11
22	31
10	8
10	23
17	11
37	27
26	8
16	25
26	15
19	15
22	10
10	35
15	10
29	35
20	16
15	10
124	19
20	37
33	27
24	19
11	9
14	15
12	9
21	10
131	9
140	30
11	16
101	11
332	22
97	16
51	11
8	10
8	53
61	13
41	19
21	10
10	10
32	14
48	34
128	26
8	9
45	9
12	9
47	12
68	9
22	21
26	8
25	13
70	11
14	11
9	12
27	12
114	14
70	8
59	10
57	10
118	67
50	10
69	8
13	10
12	22
23	59
8	41
378	11
36	8
35	8
32	23
10	9
27	10
244	10
43	10
51	36
149	19
16	8
34	11
55	32
13	21
8	8
18	28
108	31
79	23
100	28
10	17
78	19
51	11
210	9
36	14
194	8
13	9
8	13
71	30
11	47
16	9
349	9
16	11
360	23
37	11
23	18
12	23
8	32
60	8
10	16
13	12
9	15
38	10
29	11
9	10
10	38
8	22
19	8
21	16
13	10
37	12
16	10
49	12
36	11
258	40
18	15
264	8
47	34
166	10
343	11
173	12
89	9
78	43
145	18
238	16
	23
	12
	9
	13
	18
	13
	11
	12
	73
	8
	9
	11
	8
	9
	8
	29
	25
	11
	10
	10
	43
	124
	17
	18
	242
	41
	84
	10
	13
	34
	18
	14
	35
	14
	63
	27
	11
	13
	9
	46
	16
	29
	15
	10
	8
	17
	371
	432
	22
	19
	16
	129
	11
	16
	12
	10
	121
	14
	25
	10
	45
	13
	52
	412
	48
	19
	8
	87
	29
	9
	17
	13
	9
	13
	33
	14
	34
	18
	8
	9
	32
	15
	222
	9
	91
	42
	12
	10
	12
	385
	62
	322
	16
	42
	9
	10
	11
	32
	47
	10
	10
	194
	12
	258
	12
	10
	9
	23
	11
	25
	14
	24
	22
	40
	11
	13
	10
	10
	15
	9
	9
	13
	37
	67
	11
	10
	51
	27
	82
	12
	14
	10
	11
	22
	15
	26
	23
	11
	144
	15
	11
	20
	17
	10
	66
	64
	34
	105
	67
	17
	17
	90
	93
	54
	38
	12
	172
	49
	12
	40
	11
	9
	8
	107
	28
	14
	62
	13
	36
	18
	49
	10
	28
	53
	9
	78
	105
	33
	13
	17
	141
	11
	15
	13
	37
	12
	164
	171
	24
	13
	236
	255
	41
	11
	40
	10
	140
	46
	17
	17
	54
	34
	24
	21
	81
	50
	27
	41
	100
	217
	17
	52
	12
	172
	23
	21
	41
	116
	24
	63
	12
	11
	40
	18
	43
	73
	15
	16
	94
	8
	31
	32
	69
	12
	136
	24
	50
	50
	58
	21
	17
	101
	97
	8
	44
	50
	20
	148
	40
	58
	16
	15
	34
	25
	10
	38
	44
	8
	13
	18
	21
	13
	58
	16
	8
	54
	28
	132
	174
	13
	119
	125
	92
	51
	9
	65
	26
	36
	80
	114
	80
	142
	121
	118
	52
	58
	51
	73
	34
	234
	23
	30
	15
	11
	58
	18
	28
	133
	15
	30
	12
	8
	8
	24
	8
	128
	69
	31
	41
	10
	26
	15
	10
	46
	12
	13
	172
	38
	25
	28
	16
	52
	8
	91
	93
	14
	24
	9
	32
	22
	18
	9
	53
	23
	19
	29
	16
	166
	47
	9
	156
	10
	62
	59
	11
	28
	11
	19
	20
	12
	62
	16
	54
	78
	24
	66
	30
	42
	44
	13
	12
	82
	82
	15
	23
	110
	9
	8
	13
	22
	21
	13
	38
	42
	8
	146
	8
	20
	22
	19
	9
	11
	243
	12
	14
	13
	16
	13
	17
	13
	17
	83
	76
	16
	52
	88
	35
	88
	18
	339
	11
	10
	59
	110
	12
	60
	94
	27
	21
	33
	24
	18
	11
	29
	15
	10
	82
	9
	9
	9
	14
	20
	15
	13
	38
	82
	11
	141
	25
	89
	22
	17
	162
	67
	65
	51
	95
	9
	36
	51
	15
	11
	183
	8
	14
	15
	17
	130
	74
	69
	28
	20
	19
	68
	102
	37
	30
	15
	123
	14
	28
	78
	70
	19
	20
	34
	76
	181
	47
	10
	79
	162
	35
	41
	22
	33
	100
	40
	22
	10
	31
	19
	29
	23
	17
	141
	31
	116
	54
	148
	47
	13
	27
	24
	13
	23
	26
	24
	62
	22
	44
	18
	20
	15
	20
	50
	66
	12
	69
	26
	29
	13
	136
	9
	43
	9
	39
	9
	47
	325
	12
	50
	13
	42
	9
	16
	15
	13
	109
	11
	24
	33
	16
	45
	76
	122
	91
	44
	11
	145
	12
	17
	23
	34
	16
	14
	13
	54
	28
	30
	31
	44
	12
	12
	17
	10
	24
	19
	12
	10
	10
	101
	152
	59
	278
	10
	50
	54
	28
	24
	11
	21
	88
	25
	52
	11
	8
	8
	103
	32
	132
	9
	62
	17
	51
	19
	58
	57
	33
	9
	41
	12
	36
	11
	25
	153
	26
	178
	31
	78
	18
	164
	30
	23
	33
	51
	9
	9
	58
	155
	77
	29
	9
	12
	18
	14
	11
	11
	34
	15
	22
	19
	151
	285
	12
	10
	8
	60
	33
	14
	41
	20
	52
	137
	67
	15
	9
	31
	14
	21
	34
	146
	32
	235
	14
	23
	196
	9
	190
	10
	9
	12
	8
	122
	13
	11
	131
	13
	27
	334
	20
	163
	9
	126
	21
	24
	8
	11
	9
	101
	142
	32
	262
	27
	9
	9
	9
	18
	126
	123
	55
	48
	25
	11
	29
	24
	164
	11
	48
	39
	17
	11
	31
	316
	11
	14
	256
	15
	30
	8
	10
	9
	12
	9
	284
	59
	21
	156
	18
	19
	17
	38
	16
	13
	10
	14
	31
	87
	19
	12
	12
	67
	19
	173
	472
	65
	47
	113
	47
	15
	91
	10
	44
	16
	37
	10
	11
	10
	20
	602
	42
	8
	19
	39
	34
	8
	71
	74
	46
	11
	23
	20
	10
	14
	49
	36
	36
	58
	96
	165
	43
	15
	8
	11
	94
	17
	28
	471
	8
	27
	83
	13
	10
	26
	323
	9
	38
	504
	169
	23
	26
	14
	9
	46
	47
	21
	107
	21
	59
	14
	9
	12
	188
	149
	148
	92
	13
	9
	128
	140
	238
	54
	16
	33
	55
	16
	156
	14
	35
	24
	269
	19
	11
	296
	151
	12
	20
	19
	77
	160
	37
	87
	35
	377
	13
	384
	17
	9
	15
	48
	19
	241
	19
	10
	159
	9
	266
	220
	17
	45
	10
	14
	72
	116
	22
	132
	108
	39
	29
	37
	39
	62
	84
	11
	92
	19
	20
	15
	142
	10
	46
	139
	145
	32
	251
	29
	708
	407
	42
	128
	18
	13
	182
	10
	14
	36
	9
	62
	13
	209
	20
	16
	11
	17
	111
	37
	31
	28
	19
	20
	62
	29
	41
	20
	410
	42
	13
	14
	67
	75
	196
	28
	14
	18
	64
	89
	8
	123
	14
	15
	15
	93
	93
	69
	60
	9
	11
	32
	10
	568
	15
	41
	49
	31
	110
	130
	27
	57
	56
	42
	19
	69
	29
	249
	51
	18
	54
	94
	39
	131
	15
	117
	20
	406
	138
	51
	46
	10
	61
	97
	21
	15
	13
	8
	138
	74
	359
	10
	83
	470
	36
	15
	154
	16
	10
	13
	46
	19
	13
	193
	10
	32
	243
	12
	107
	25
	10
	108
	15
	110
	23
	23
	8
	16
	17
	64
	236
	182
	225
	16
	35
	8
	14
	295
	444
	57
	116
	45
	329
	19
	63
	277
	32
	10
	55
	14
	8
	27
	74
	8
	66
	48
	239
	39
	19
	9
	224
	11
	10
	28
	18
	15
	207
	28
	9
	80
	68
	224
	9
	10
	409
	24
	32
	207
	70
	703
	81
	15
	17
	39
	21
	10
	160
	9
	13
	11
	544
	133
	530
	8
	98
	29
	21
	9
	10
	9
	20
	581
	107
	69
	150
	234
	96
	55
	10
	68
	29
	40
	38
	25
	13
	56
	8
	60
	28
	11
	122
	50
	30
	9
	28
	781
	101
	678
	28
	10
	10
	12
	305
	17
	34
	26
	285
	161
	100
	98
	30
	25
	72
	61
	13
	23
	38
	30
	22
	572
	52
	39
	8
	17
	11
	13
	21
	61
	17
	449
	89
	9
	208
	23
	23
	12
	362
	425
	9
	11
	12
	43
	17
	207
	98
	11
	10
	106
	684
	82
	45
	11
	591
	13
	40
	110
	8
	13
	281
	75
	56
	314
	25
	40
	9
	26
	19
	12
	265
	275
	31
	109
	39
	18
	35
	9
	33
	10
	12
	13
	60
	11
	12
	42
	257
	8
	11
	97
	44
	78
	14
	17
	21
	9
	11
	40
	49
	633
	1193
	40
	9
	17
	13
	804
	14
	12
	66
	210
	19
	36
	9
	13
	57
	55
	21
	138
	167
	16
	299
	28
	49
	11
	9
	11
	15
	82
	198
	249
	77
	10
	25
	14
	26
	26
	77
	33
	10
	46
	17
	9
	112
	14
	44
	14
	15
	21
	17
	8
	88
	8
	59
	18
	40
	37
	27
	134
	45
	80
	29
	11
	32
	12
	10
	8
	11
	310
	10
	135
	241
	10
	12
	20
	22
	12
	247
	15
	20
	47
	20
	13
	12
	122
	51
	224
	13
	39
	46
	26
	58
	10
	44
	31
	17
	11
	57
	23
	11
	8
	99
	22
	15
	17
	38
	9
	34
	13
	218
	58
	17
	19
	31
	9
	13
	22
	29
	58
	38
	29
	10
	10
	45
	107
	213
	9
	8
	92
	26
	20
	28
	77
	34
	146
	147
	50
	10
	65
	13
	151
	50
	166
	43
	24
	368
	241
	21
	13
	9
	666
	792
	10
	10
	59
	8
	13
	21
	266
	14
	17
	50
	13
	168
	63
	61
	71
	11
	36
	15
	285
	38
	9
	75
	148
	8
	13
	14
	21
	23
	84
	19
	203
	68
	279
	12
	459
	20
	41
	14
	22
	26
	11
	63
	133
	96
	12
	61
	63
	228
	48
	9
	48
	189
	14
	485
	135
	104
	11
	10
	77
	10
	184
	92
	19
	172
	64
	56
	39
	9
	8
	11
	19
	9
	113
	47
	9
	120
	98
	205
	21
	101
	8
	11
	10
	45
	10
	239
	22
	49
	134
	30
	38
	47
	9
	44
	38
	13
	310
	10
	26
	10
	8
	17
	58
	66
	17
	13
	23
	9
	8
	15
	123
	73
	48
	26
	9
	17
	23
	12
	10
	66
	30
	237
	9
	13
	163
	115
	11
	230
	9
	13
	14
	9
	41
	75
	8
	13
	14
	31
	10
	12
	23
	184
	18
	16
	22
	37
	13
	12
	283
	311
	26
	11
	10
	10
	8
	10
	93
	26
	329
	44
	54
	120
	15
	17
	38
	157
	98
	8
	145
	132
	46
	24
	116
	35
	12
	21
	32
	24
	152
	36
	28
	123
	9
	11
	47
	33
	105
	21
	14
	853
	21
	10
	8
	278
	9
	367
	27
	22
	20
	10
	13
	14
	17
	74
	24
	140
	8
	40
	73
	16
	116
	15
	86
	11
	85
	139
	15
	17
	81
	12
	21
	33
	33
	20
	158
	9
	17
	22
	13
	11
	10
	8
	41
	212
	74
	21
	14
	164
	65
	11
	13
	263
	19
	74
	8
	19
	81
	73
	171
	24
	25
	9
	32
	33
	18
	8
	8
	9
	16
	23
	8
	11
	281
	134
	355
	80
	52
	13
	81
	8
	27
	30
	113
	69
	11
	27
	295
	9
	16
	317
	14
	591
	17
	28
	18
	42
	12
	9
	96
	9
	11
	28
	249
	21
	9
	95
	10
	141
	45
	9
	14
	30
	30
	10
	12
	12
	16
	18
	10
	140
	10
	84
	14
	28
	10
	93
	9
	52
	10
	89
	28
	16
	23
	24
	9
	13
	68
	11
	37
	47
	10
	116
	927
	40
	70
	126
	18
	153
	13
	266
	25
	163
	11
	16
	13
	118
	36
	420
	155
	25
	109
	25
	13
	11
	271
	639
	10
	44
	10
	240
	207
	12
	11
	10
	14
	13
	686
	54
	121
	14
	217
	15
	8
	10
	11
	141
	68
	197
	47
	20
	20
	16
	75
	10
	12
	80
	42
	131
	73
	16
	19
	99
	20
	52
	137
	11
	47
	18
	10
	10
	44
	92
	9
	282
	22
	12
	8
	9
	9
	9
	8
	26
	27
	15
	10
	32
	23
	14
	40
	35
	23
	9
	30
	10
	88
	39
	27
	26
	34
	169
	64
	66
	15
	112
	10
	37
	46
	98
	10
	267
	41
	15
	9
	17
	433
	20
	50
	14
	66
	61
	59
	35
	8
	10
	19
	244
	137
	14
	10
	78
	13
	33
	20
	9
	19
	36
	33
	165
	42
	14
	11
	10
	55
	12
	146
	318
	88
	48
	43
	9
	349
	18
	51
[truncated: 33,633 more rows]

## Sheet: Fig. 7 panel h
cluster_length_in_boutons	cluster_length_all
1.48256	0.300939
0.351968	0.36427
0.541594	0.281423
0.250336	0.214637
1.23387	0.282652
0.563663	0.285316
0.325273	0.3876
0.341843	0.350783
0.620112	0.611751
0.561341	0.291273
0.955526	0.304811
0.644888	0.30796
0.872779	0.455336
0.398898	0.355708
0.859088	0.236325
0.30752	0.247961
0.869652	0.252127
0.545044	0.263277
0.726932	0.327739
0.259672	0.191637
0.723271	0.208577
0.536554	0.340382
0.765019	0.393275
0.256778	0.296523
1.02274	0.381874
0.779861	0.909928
0.586364	0.270705
0.804907	0.603151
0.27882	0.2805
0.486434	0.34431
1.66669	0.30606
1.07485	0.262948
0.84425	0.257071
0.525098	0.513147
0.294998	0.248143
0.370123	0.648469
0.296954	0.536153
1.05611	0.476014
0.910288	0.251695
0.63853	0.236129
0.396497	0.222619
0.546852	0.350392
1.53849	0.349363
0.338262	0.351706
1.69411	0.314928
0.627096	0.400572
1.42083	0.402299
0.300395	0.271149
0.264673	0.413561
0.916989	0.336351
1.65449	0.407326
0.94817	0.302725
1.18036	0.391546
1.46295	0.250452
2.01879	0.275991
0.475818	0.338002
0.317609	0.243848
0.237993	0.334694
0.442202	0.293072
0.562707	0.392249
0.509396	0.228157
0.431069	0.395456
0.60695	0.480748
0.40207	0.317299
0.391798	0.209691
0.299275	0.376242
0.443061	0.324228
0.494523	0.518585
0.610836	0.303243
0.303121	0.283029
1.12882	0.337656
0.318865	0.361697
0.50246	0.323878
0.446985	0.403562
0.312755	0.271042
0.388956	0.290122
0.318419	0.292722
0.436105	0.303765
0.832122	0.272112
0.857924	0.462149
0.346335	0.420404
0.873445	0.243899
1.41928	0.509749
0.727727	0.300315
0.607247	0.23828
0.245726	0.277316
0.263031	0.614878
0.957147	0.295736
0.65647	0.320118
0.424659	0.29346
0.323204	0.2578
0.525124	0.28741
0.618035	0.537392
1.35069	0.337794
0.21639	0.249306
0.671593	0.254216
0.317671	0.248557
0.656877	0.268171
0.618059	0.224828
0.485587	0.312457
0.45112	0.277454
0.674436	0.309635
0.64188	0.263361
0.364602	0.295415
0.228703	0.344447
0.602971	0.29937
0.853856	0.387686
0.980619	0.279613
0.811966	0.306717
0.856249	0.318891
1.55389	0.601521
0.752901	0.265943
0.778019	0.290385
0.335741	0.265303
0.382303	0.361234
0.616979	0.633683
0.258585	0.683694
1.69947	0.273572
0.448987	0.274584
0.45653	0.269842
0.557593	0.47609
0.341923	0.233519
0.426314	0.286744
1.63784	0.318717
0.732347	0.217125
0.793907	0.453661
1.24405	0.283859
0.409745	0.226847
0.596191	0.27043
0.601611	0.498455
0.299061	0.36389
0.2571	0.192443
0.453256	0.49578
0.851973	0.447878
0.61972	0.353978
1.26121	0.317035
0.277103	0.388151
0.711106	0.34203
0.513308	0.255083
1.13289	0.289658
0.504004	0.27084
1.46545	0.230699
0.391866	0.236674
0.251353	0.323269
0.85833	0.442975
0.329038	0.525831
0.42853	0.249273
1.56909	0.19702
0.298178	0.363206
1.67725	0.339862
0.635366	0.284998
0.45019	0.328597
0.322024	0.382793
0.242857	0.496683
0.74311	0.285939
0.293917	0.313295
0.345405	0.360672
0.263076	0.365805
0.536994	0.243903
0.584608	0.287748
0.321636	0.34447
0.248245	0.39075
0.239834	0.530684
0.443497	0.317546
0.356101	0.424653
0.352432	0.3193
0.551484	0.250187
0.484854	0.253966
0.492301	0.284475
0.477974	0.241322
1.19764	0.475399
0.297384	0.32277
1.10927	0.271796
0.645345	0.414274
0.744446	0.257683
1.57899	0.26115
0.886119	0.368046
0.775347	0.253991
0.813835	0.68835
0.761402	0.261384
1.17771	0.338823
	0.477077
	0.252231
	0.322582
	0.277173
	0.353793
	0.256035
	0.292386
	0.381124
	0.655548
	0.284665
	0.252244
	0.335352
	0.285621
	0.27792
	0.238399
	0.619916
	0.471579
	0.322753
	0.228248
	0.302814
	0.476808
	0.949188
	0.399485
	0.352191
	0.771749
	0.601196
	0.467205
	0.287586
	0.268853
	0.437089
	0.387703
	0.388749
	0.422559
	0.294346
	0.787556
	0.495608
	0.305302
	0.395847
	0.255372
	0.555201
	0.369566
	0.416977
	0.397934
	0.252741
	0.263407
	0.396357
	0.789407
	0.724174
	0.513053
	0.425881
	0.364455
	0.567062
	0.249731
	0.439132
	0.297901
	0.2546
	0.843458
	0.299862
	0.479269
	0.348358
	0.493283
	0.273
	0.566593
	1.10024
	0.555975
	0.530199
	0.2876
	0.916698
	0.439527
	0.430508
	0.404569
	0.349985
	0.308647
	0.456756
	0.522276
	0.342597
	0.513059
	0.362466
	0.268151
	0.317317
	0.423135
	0.420953
	1.0081
	0.236451
	0.610257
	0.538168
	0.332501
	0.257574
	0.350024
	1.74308
	0.476069
	1.18944
	0.363397
	0.570135
	0.290352
	0.383941
	0.304949
	0.491756
	0.454689
	0.252392
	0.256987
	1.30083
	0.371256
	0.648631
	0.294786
	0.263175
	0.251179
	0.323057
	0.279761
	0.404683
	0.281935
	0.40968
	0.536903
	0.517198
	0.222207
	0.306911
	0.212018
	0.235902
	0.267998
	0.224059
	0.234714
	0.359731
	0.512558
	0.551824
	0.249113
	0.337581
	0.617556
	0.369678
	0.748099
	0.298819
	0.43384
	0.330275
	0.319483
	0.418852
	0.409181
	0.427986
	0.395067
	0.27257
	0.578058
	0.404531
	0.279274
	0.423566
	0.394602
	0.214837
	0.464896
	0.609304
	0.659844
	0.564011
	0.630314
	0.370118
	0.365187
	0.678845
	0.659804
	0.598601
	0.489394
	0.336178
	1.10482
	0.726623
	0.460187
	0.626379
	0.315517
	0.262442
	0.276973
	0.60239
	0.541765
	0.395478
	0.637265
	0.428953
	0.496001
	0.337215
	0.531923
	0.207478
	0.58255
	0.480956
	0.266788
	0.802264
	0.744117
	0.526557
	0.370899
	0.419593
	0.88179
	0.278648
	0.395197
	0.42347
	0.577767
	0.361274
	0.868878
	0.862087
	0.468137
	0.384511
	0.697089
	1.16257
	0.518438
	0.330858
	0.586176
	0.287409
	0.722123
	0.652201
	0.3781
	0.39992
	0.665975
	0.650946
	0.441906
	0.486124
	0.724042
	0.844126
	0.363591
	0.550527
	0.941917
	1.24167
	0.281089
	0.671885
	0.294369
	0.859581
	0.368391
	0.402513
	0.520672
	0.883056
	0.485929
	0.706812
	0.329632
	0.245954
	0.628682
	0.405767
	0.575161
	0.473781
	0.293872
	0.32918
	0.878635
	0.217598
	0.536582
	0.42796
	0.768229
	0.266328
	0.533091
	0.425286
	0.663511
	0.619261
	0.49352
	0.564921
	0.372039
	1.07848
	0.819362
	0.256527
	0.558379
	0.454145
	0.421181
	0.922691
	0.491479
	0.717367
	0.381466
	0.371447
	0.517658
	0.368298
	0.225866
	0.431553
	0.503241
	0.261518
	0.286784
	0.380832
	0.425774
	0.38807
	0.516732
	0.333348
	0.217621
	0.662485
	0.50994
	0.666695
	0.695893
	0.335151
	0.698927
	0.691684
	0.834247
	0.49469
	0.247375
	0.598178
	0.389874
	0.405813
	0.594773
	0.777374
	0.698743
	0.679062
	0.758707
	0.893404
	0.520815
	0.679002
	0.494193
	0.609338
	0.36407
	0.762017
	0.417633
	0.414267
	0.273341
	0.293584
	0.637251
	0.368752
	0.444564
	0.577464
	0.350386
	0.418466
	0.333137
	0.28573
	0.262312
	0.393883
	0.211938
	0.800356
	0.61948
	0.470186
	0.431545
	0.304074
	0.408503
	0.275701
	0.232438
	0.524457
	0.350539
	0.338655
	1.00636
	0.484958
	0.462447
	0.433091
	0.382542
	0.582607
	0.29494
	0.690132
	0.885295
	0.296436
	0.499976
	0.220397
	0.475951
	0.349137
	0.39391
	0.244126
	0.6907
	0.435745
	0.397997
	0.569318
	0.34495
	1.10443
	0.602854
	0.252932
	0.555787
	0.251115
	0.451628
	0.568202
	0.309062
	0.690441
	0.363744
	0.388842
	0.387493
	0.308346
	0.703479
	0.36691
	0.579778
	0.716775
	0.502084
	0.55846
	0.381892
	0.52114
	0.487919
	0.369142
	0.371301
	0.627878
	0.700945
	0.318973
	0.549515
	0.825511
	0.31615
	0.325778
	0.291967
	0.494648
	0.408382
	0.329763
	0.517955
	0.475061
	0.261012
	0.689271
	0.266184
	0.455584
	0.395205
	0.363765
	0.312086
	0.360514
	0.793022
	0.239741
	0.36545
	0.316073
	0.397463
	0.417332
	0.433238
	0.302238
	0.426864
	0.540591
	0.657439
	0.394175
	0.698331
	0.634976
	0.475995
	0.758907
	0.362559
	1.33128
	0.308598
	0.268972
	0.620113
	0.5683
	0.387045
	0.556797
	0.746621
	0.47966
	0.420203
	0.526305
	0.476825
	0.399835
	0.270541
	0.45642
	0.372876
	0.227354
	0.701925
	0.246536
	0.278786
	0.316747
	0.273308
	0.393788
	0.343927
	0.375824
	0.421397
	0.707103
	0.302582
	0.833834
	0.448605
	0.742756
	0.450815
	0.341206
	0.666034
	0.799421
	0.932423
	0.707703
	0.679141
	0.321213
	0.524184
	0.459552
	0.338907
	0.221927
	1.01029
	0.321258
	0.329995
	0.346321
	0.477445
	1.0058
	0.797811
	0.764736
	0.449574
	0.367217
	0.417972
	0.642182
	0.739298
	0.552621
	0.469302
	0.369507
	0.705261
	0.322741
	0.494055
	0.72566
	0.895016
	0.339584
	0.375471
	0.479005
	0.559589
	1.02826
	0.55189
	0.276105
	0.7789
	1.08361
	0.663622
	0.549613
	0.394027
	0.467703
	0.733424
	0.529921
	0.493141
	0.260518
	0.424289
	0.399996
	0.395745
	0.347512
	0.425165
	0.829093
	0.566648
	0.884195
	0.507874
	1.18796
	0.608649
	0.311554
	0.392625
	0.397536
	0.276433
	0.512016
	0.598948
	0.347014
	0.684045
	0.365605
	0.599178
	0.341372
	0.300923
	0.356639
	0.340214
	0.409986
	0.968703
	0.244858
	0.555238
	0.425174
	0.399621
	0.411405
	1.05278
	0.278384
	0.757147
	0.300345
	0.33213
	0.283188
	0.514382
	1.28539
	0.292386
	0.700117
	0.331025
	0.531744
	0.263776
	0.443455
	0.367485
	0.335933
	0.818486
	0.367645
	0.452798
	0.501622
	0.306925
	0.539985
	0.703704
	0.91019
	0.678151
	0.446968
	0.374735
	0.973021
	0.358085
	0.381993
	0.410044
	0.381
	0.315895
	0.406172
	0.33969
	0.574638
	0.463796
	0.424125
	0.487142
	0.544368
	0.32765
	0.392511
	0.401355
	0.220619
	0.28134
	0.341174
	0.368763
	0.338623
	0.256274
	0.740978
	0.807873
	0.598896
	1.28132
	0.298378
	0.658798
	0.558136
	0.406947
	0.423428
	0.304218
	0.367435
	0.563853
	0.399205
	0.427429
	0.274092
	0.424486
	0.248522
	0.742226
	0.503185
	1.00158
	0.31703
	0.538408
	0.321179
	0.531451
	0.381855
	0.586774
	0.659786
	0.414978
	0.310042
	0.584927
	0.296685
	0.451169
	0.324105
	0.61267
	0.775782
	0.543539
	0.749232
	0.569013
	0.817577
	0.425823
	1.1096
	0.517197
	0.491468
	0.508644
	0.484051
	0.332918
	0.237779
	0.489044
	0.73003
	0.578771
	0.41528
	0.278585
	0.280007
	0.362854
	0.294811
	0.360565
	0.260364
	0.568103
	0.334856
	0.442398
	0.464296
	0.759533
	1.07511
	0.368485
	0.253621
	0.308343
	0.631083
	0.568347
	0.26301
	0.742294
	0.339167
	0.728972
	1.00501
	0.813199
	0.328916
	0.27984
	0.578386
	0.349484
	0.401509
	0.533443
	0.970534
	0.575396
	1.47102
	0.39141
	0.460084
	1.1552
	0.286454
	1.13214
	0.283769
	0.270629
	0.257676
	0.198411
	1.07439
	0.245483
	0.331892
	0.737805
	0.302514
	0.526975
	1.5057
	0.443031
	1.12931
	0.342016
	0.73242
	0.37399
	0.540024
	0.263477
	0.24034
	0.28102
	1.02148
	0.847869
	0.61432
	1.47874
	0.468152
	0.27986
	0.418055
	0.224814
	0.457654
	0.872821
	0.844822
	0.677758
	0.551425
	0.516581
	0.287
	0.490452
	0.397387
	1.20811
	0.293047
	0.584609
	0.616386
	0.410816
	0.361925
	0.415385
	1.41053
	0.275531
	0.371063
	1.05595
	0.423727
	0.631037
	0.282827
	0.274267
	0.242463
	0.303421
	0.25702
	0.930393
	0.835338
	0.394459
	0.692424
	0.436373
	0.356227
	0.369212
	0.547074
	0.416094
	0.317035
	0.207399
	0.365963
	0.457366
	0.644154
	0.48061
	0.270392
	0.301853
	0.532553
	0.381945
	0.724439
	0.869317
	0.736581
	0.527275
	0.932726
	0.87394
	0.337517
	0.634171
	0.220658
	0.616728
	0.580356
	0.502994
	0.320857
	0.274755
	0.27657
	0.447344
	1.1723
	0.510787
	0.266574
	0.449328
	0.599658
	0.490801
	0.237594
	0.527935
	1.19107
	0.813893
	0.251674
	0.522778
	0.405786
	0.284155
	0.316937
	0.47593
	0.544946
	0.54771
	0.629876
	1.01813
	1.14665
	0.577119
	0.365683
	0.247359
	0.269423
	0.724952
	0.306146
	0.516411
	1.37227
	0.261669
	0.540827
	0.567092
	0.381942
	0.24353
	0.334635
	0.855462
	0.296007
	0.716291
	1.81687
	0.942611
	0.460511
	0.429544
	0.367787
	0.293813
	0.590989
	0.574066
	0.399029
	0.749073
	0.452523
	0.512419
	0.374362
	0.356268
	0.363765
	1.19498
	0.761744
	1.17161
	0.910099
	0.354887
	0.225078
	1.04058
	1.05339
	1.24229
	0.668276
	0.411454
	0.471367
	0.613203
	0.481133
	0.923896
	0.329676
	0.449055
	0.495652
	1.29265
	0.368948
	0.33073
	1.70622
	0.966402
	0.296394
	0.421725
	0.333529
	0.713472
	1.1346
	0.632109
	0.830311
	0.564273
	1.24531
	0.32004
	1.24935
	0.355749
	0.336453
	0.323485
	0.612727
	0.364126
	0.930489
	0.464312
	0.303304
	0.907081
	0.297712
	1.18583
	1.14915
	0.433455
	0.475027
	0.27201
	0.291661
	0.554081
	0.573051
	0.390191
	0.636925
	0.903
	0.620557
	0.581981
	0.656802
	0.678912
	0.627511
	0.812654
	0.376976
	0.815557
	0.395794
	0.37161
	0.327523
	1.032
	0.250774
	0.643257
	1.19191
	1.18957
	0.434306
	0.98526
	0.488077
	2.20715
	1.664
	0.52373
	0.791471
	0.389961
	0.301049
	1.18856
	0.245146
	0.350863
	0.510491
	0.210776
	0.641572
	0.297227
	0.782298
	0.392798
	0.380744
	0.253708
	0.412108
	0.818995
	0.628972
	0.510896
	0.591061
	0.369827
	0.450001
	0.718774
	0.510256
	0.654936
	0.442991
	2.41096
	0.713908
	0.284223
	0.303198
	0.670833
	0.759982
	1.0864
	0.562041
	0.345219
	0.500405
	0.716947
	0.773347
	0.2067
	0.957038
	0.262076
	0.394872
	0.345225
	0.818252
	0.674053
	0.728475
	0.607392
	0.288161
	0.340598
	0.463186
	0.224666
	0.940981
	0.339805
	0.461175
	0.578408
	0.481979
	0.921949
	0.979852
	0.404833
	0.662431
	0.737727
	0.493868
	0.40727
	0.70298
	0.349984
	1.45637
	0.660747
	0.416567
	0.787607
	0.924291
	0.618633
	0.703939
	0.361914
	1.0149
	0.454758
	1.71642
	0.95727
	0.630714
	0.573817
	0.348475
	0.674705
	0.994815
	0.347794
	0.337369
	0.375334
	0.269875
	1.11706
	0.641792
	1.78809
	0.238365
	0.644323
	1.53315
	0.423902
	0.33089
	0.718871
	0.381591
	0.287352
	0.370221
	0.623924
	0.348832
	0.273037
	1.24547
	0.242529
	0.576057
	1.27604
	0.255502
	0.795614
	0.54421
	0.262229
	0.954264
	0.42144
	0.961755
	0.512632
	0.615641
	0.227954
	0.354901
	0.519217
	0.61547
	1.09482
	1.34172
	1.20919
	0.386319
	0.626337
	0.203973
	0.32226
	1.22339
	1.91481
	0.642234
	1.0732
	0.532291
	1.35193
	0.515322
	0.660927
	1.21522
	0.580448
	0.286004
	0.523115
	0.337177
	0.261532
	0.483782
	0.589088
	0.240765
	0.612419
	0.489912
	1.04603
	0.610552
	0.44541
	0.298267
	1.36599
	0.332611
	0.30576
	0.484452
	0.364713
	0.347082
	1.12292
	0.369045
	0.303255
	0.827868
	0.598221
	0.722259
	0.227973
	0.247264
	1.31623
	0.321052
	0.633599
	0.958195
	0.668727
	1.86811
	0.836931
	0.409062
	0.447653
	0.613986
	0.437478
	0.264568
	1.18276
	0.270916
	0.343497
	0.322541
	1.63039
	1.02461
	1.41217
	0.26254
	0.863199
	0.41641
	0.507919
	0.267118
	0.283667
	0.268431
	0.343183
	1.20141
	0.82483
	0.7883
	1.27613
	1.43341
	0.668521
	0.912374
	0.271035
	0.592346
	0.522911
	0.510102
	0.4957
	0.390018
	0.330122
	0.509195
	0.278993
	0.564604
	0.556534
	0.357437
	0.812467
	0.514485
	0.464218
	0.238852
	0.522896
	1.84808
	0.823079
	1.99416
	0.423002
	0.273645
	0.370523
	0.331638
	0.945047
	0.428585
	0.54552
	0.523258
	1.39587
	1.18381
	0.758737
	0.773046
	0.60804
	0.498337
	0.643601
	0.632507
	0.295164
	0.66679
	0.664149
	0.569512
	0.333449
	1.73672
	0.941869
	0.565133
	0.271095
	0.413244
	0.314889
	0.33625
	0.491973
	0.747006
	0.453801
	1.72912
	0.755041
	0.225906
	0.984221
	0.477655
	0.439415
	0.282343
	1.21272
	1.14737
	0.321303
	0.300588
	0.344283
	0.810043
	0.431313
	1.20319
	1.00775
	0.296829
	0.272138
	0.744009
	2.08789
	0.640318
	0.603631
	0.344436
	1.86994
	0.328515
	0.574161
	0.630493
	0.247032
	0.35971
	1.64258
	0.889617
	0.946766
	1.73448
	0.365135
	0.486484
	0.310206
	0.540277
	0.496568
	0.334243
	1.25662
	1.16401
	0.563712
	0.709933
	0.505267
	0.453513
	0.591704
	0.230504
	0.457045
	0.254091
	0.330162
	0.356879
	0.744915
	0.312294
	0.321584
	0.452448
	1.60488
	0.249372
	0.364237
	0.649751
	0.48164
	0.712198
	0.331389
	0.349492
	0.426406
	0.274128
	0.317477
	0.581837
	0.662177
	1.03983
	2.02297
	0.631129
	0.246137
	0.418876
	0.243957
	1.85585
	0.309934
	0.337467
	0.603602
	1.42176
	0.482909
	0.492805
	0.214773
	0.237471
	0.628313
	0.442064
	0.361518
	1.03224
	1.1975
	0.358163
	1.3359
	0.547089
	0.575937
	0.250016
	0.239267
	0.262553
	0.30169
	0.76191
	0.897947
	0.984089
	0.633674
	0.313798
	0.380695
	0.360729
	0.519144
	0.52047
	0.658039
	0.471885
	0.314658
	0.742892
	0.331762
	0.239447
	0.690162
	0.361663
	0.632253
	0.367887
	0.301384
	0.429163
	0.452307
	0.224086
	0.850382
	0.273665
	0.78499
	0.499359
	0.719164
	0.51165
	0.478488
	0.818355
	0.61433
	0.775987
	0.525524
	0.332774
	0.4205
	0.366413
	0.368624
	0.271589
	0.552643
	1.92586
	0.256789
	0.943235
	0.786905
	0.233796
	0.338747
	0.428783
	0.368337
	0.363583
	0.910383
	0.357502
	0.421345
	0.832497
	0.449829
	0.297933
	0.250604
	0.858903
	0.986863
	1.29503
	0.378327
	0.54705
	0.470398
	0.429341
	0.642491
	0.284027
	0.704046
	0.363587
	0.47655
	0.332351
	0.433928
	0.396678
	0.241788
	0.250397
	0.984388
	0.451851
	0.355604
	0.457237
	0.471032
	0.314835
	0.497974
	0.270711
	1.60586
	0.579212
	0.39264
	0.334926
	0.453859
	0.248839
	0.384322
	0.428381
	0.523236
	0.576019
	0.57744
	0.378406
	0.302398
	0.355269
	0.729387
	0.777245
	1.26248
	0.251978
	0.342028
	0.929275
	0.423066
	0.512077
	0.500635
	0.856526
	0.449076
	1.04559
	1.08251
	0.515539
	0.241092
	0.596142
	0.295711
	1.17059
	0.565553
	1.11184
	0.722361
	0.526386
	0.78736
	0.787845
	0.400705
	0.266515
	0.298311
	1.93178
	1.9529
	0.277614
	0.262541
	0.534292
	0.217676
	0.335104
	0.385434
	0.83971
	0.309289
	0.391712
	0.549962
	0.283665
	1.21329
	0.53987
	0.601669
	0.61333
	0.273189
	0.907809
	0.364314
	1.41044
	0.453083
	0.243817
	0.584228
	0.820822
	0.260225
	0.245106
	0.259853
	0.358884
	0.545254
	0.622411
	0.352173
	1.1761
	0.83095
	1.28412
	0.282354
	1.53861
	0.594911
	0.520373
	0.364235
	0.533588
	0.454068
	0.379847
	0.606427
	0.920415
	0.643937
	0.258947
	0.632125
	0.935986
	1.14366
	0.657265
	0.320339
	0.552555
	1.05223
	0.343707
	1.61548
	1.51624
	0.872628
	0.246422
	0.292929
	0.644537
	0.271716
	0.954132
	0.702069
	0.392943
	0.761465
	0.631878
	0.634319
	0.779821
	0.258431
	0.22636
	0.314947
	0.340241
	0.290354
	0.704598
	0.534262
	0.242779
	0.757157
	1.27638
	1.45009
	0.396591
	1.19556
	0.254343
	0.332452
	0.367795
	0.572416
	0.291857
	1.35915
	0.344338
	0.600933
	0.870204
	0.6088
	0.661954
	0.603475
	0.299858
	0.54726
	0.664886
	0.363962
	1.09246
	0.307703
	0.383808
	0.301448
	0.26595
	0.341725
	0.665355
	0.85495
	0.419632
	0.324022
	0.431218
	0.336435
	0.186788
	0.438646
	0.818762
	0.614373
	0.861113
	0.516493
	0.262437
	0.384135
	0.397179
	0.345695
	0.330801
	0.547475
	0.474211
	0.733916
	0.281629
	0.367603
	1.05176
	0.944772
	0.392117
	0.917549
	0.277667
	0.43128
	0.400292
	0.258137
	0.551153
	0.765943
	0.281201
	0.465351
	0.348919
	0.55538
	0.309426
	0.249127
	0.433006
	1.17275
	0.466545
	0.323641
	0.531237
	0.570692
	0.350522
	0.30318
	1.13108
	1.36203
	0.543104
	0.288056
	0.303026
	0.313001
	0.29267
	0.279087
	0.663393
	0.381988
	0.872882
	0.638001
	0.582606
	0.773049
	0.301328
	0.358311
	0.57726
	1.0367
	0.697792
	0.240678
	0.875832
	1.17555
	0.606834
	0.43016
	0.869377
	0.515654
	0.300687
	0.422731
	0.4138
	0.323787
	1.67005
	0.497695
	0.447806
	1.19558
	0.255991
	0.35579
	0.83728
	0.464187
	1.0152
	0.437264
	0.332117
	2.67097
	0.490323
	0.242413
	0.30846
	1.2456
	0.249877
	1.50525
	0.436065
	0.376564
	0.456219
	0.254554
	0.333168
	0.331082
	0.497352
	0.699673
	0.611839
	1.04921
	0.25241
	0.642191
	0.761978
	0.284999
	1.03175
	0.339925
	0.97612
	0.261903
	1.03502
	0.998805
	0.435713
	0.358267
	0.806197
	0.273243
	0.473167
	0.454072
	0.456799
	0.471048
	1.00649
	0.269445
	0.447971
	0.409619
	0.287161
	0.26543
	0.213763
	0.255361
	0.770988
	0.839818
	0.626786
	0.326073
	0.334847
	0.879371
	0.76227
	0.336033
	0.309
	1.20763
	0.363782
	0.722444
	0.224378
	0.377911
	0.788099
	0.614426
	0.798112
	0.410368
	0.432057
	0.282446
	0.603231
	0.514273
	0.303801
	0.291174
	0.227089
	0.262312
	0.27325
	0.449568
	0.252442
	0.284141
	1.39693
	1.0826
	1.43223
	0.648385
	0.581876
	0.281412
	0.703555
	0.280203
	0.442021
	0.516374
	1.07146
	0.693231
	0.25672
	0.426262
	0.780526
	0.276876
	0.397959
	1.13834
	0.293728
	1.89607
	0.369441
	0.514568
	0.485569
	0.644899
	0.353932
	0.278269
	0.674891
	0.294962
	0.273644
	0.602344
	0.74925
	0.436054
	0.315477
	0.814349
	0.365824
	0.869325
	0.840119
	0.247414
	0.254217
	0.470393
	0.544427
	0.282606
	0.289687
	0.438047
	0.293563
	0.421783
	0.251477
	0.742293
	0.28108
	0.628347
	0.338118
	0.431396
	0.248776
	0.695637
	0.221864
	0.633001
	0.238482
	0.748194
	0.511639
	0.27949
	0.60767
	0.466442
	0.31461
	0.318549
	0.81381
	0.335995
	0.455219
	0.469262
	0.256051
	1.0068
	3.14284
	0.49718
	0.750749
	1.21063
	0.333897
	1.24788
	0.335796
	0.724207
	0.400555
	0.861363
	0.303327
	0.283975
	0.289693
	0.679357
	0.490183
	0.748348
	1.13942
	0.453164
	1.04979
	0.557012
	0.451505
	0.276565
	0.98503
	1.86148
	0.346398
	0.634249
	0.277823
	1.15221
	1.1249
	0.302436
	0.264048
	0.277691
	0.399186
	0.296828
	2.07645
	0.703538
	0.684281
	0.238449
	1.01485
	0.364199
	0.218559
	0.223884
	0.241502
	1.21421
	0.697638
	1.20356
	0.631788
	0.303264
	0.409001
	0.28456
	0.646871
	0.287987
	0.257855
	0.764318
	0.700135
	1.31128
	0.562616
	0.29549
	0.362922
	0.643929
	0.405577
	0.466614
	1.096
	0.29143
	0.608886
	0.27252
	0.360242
	0.29944
	0.513301
	0.771388
	0.226813
	1.47367
	0.425695
	0.269592
	0.258371
	0.268235
	0.308208
	0.258476
	0.287832
	0.593409
	0.375555
	0.343713
	0.280017
	0.401265
	0.384536
	0.364771
	0.611706
	0.461703
	0.448775
	0.222836
	0.501778
	0.243365
	0.803937
	0.50946
	0.47334
	0.511864
	0.541641
	1.23779
	0.62119
	0.505142
	0.337832
	0.769998
	0.32168
	0.485433
	0.528723
	0.947358
	0.273367
	0.899485
	0.584669
	0.284912
	0.300614
	0.365698
	1.90895
	0.387979
	0.764908
	0.345808
	0.630639
	0.627031
	0.603747
	0.458955
	0.330654
	0.315177
	0.392033
	1.08322
	0.698057
	0.337162
	0.33516
	0.610285
	0.280587
	0.506995
	0.380406
	0.218806
	0.465787
	0.517529
	0.517831
	1.06339
	0.640316
	0.430705
	0.305428
	0.315614
	0.577158
	0.390833
	0.816133
	1.8107
	1.22144
	0.569585
	0.615498
	0.32979
	1.2885
	0.399982
	0.725273
[truncated: 33,633 more rows]

## Sheet: Fig. 7 panel i
cluster_volume_in_boutons	cluster_volume_all
0.108283	0.008242
0.005689	0.004516
0.020447	0.005319
0.003247	0.004079
0.053113	0.004684
0.023421	0.004373
0.003766	0.010794
0.004414	0.011848
0.021112	0.016844
0.022797	0.002684
0.065074	0.004169
0.033443	0.004996
0.038319	0.012759
0.005554	0.008494
0.037665	0.003858
0.004018	0.003199
0.063898	0.003702
0.012355	0.002803
0.062771	0.004301
0.002531	0.002276
0.017357	0.003151
0.010196	0.004732
0.068037	0.012088
0.004054	0.005115
0.061116	0.006325
0.036118	0.02877
0.022251	0.004828
0.020926	0.020917
0.002363	0.003462
0.007317	0.004217
0.177001	0.003702
0.063239	0.002719
0.036591	0.003726
0.021052	0.011489
0.001919	0.004768
0.004288	0.026608
0.003359	0.011585
0.05447	0.011788
0.027835	0.005667
0.017666	0.002923
0.009606	0.00266
0.00721	0.006733
0.263903	0.012124
0.004539	0.00502
0.177375	0.003079
0.035442	0.007044
0.051176	0.006445
0.002181	0.002648
0.003332	0.009189
0.102535	0.004049
0.190311	0.012807
0.084607	0.004924
0.11809	0.005978
0.278795	0.004492
0.248326	0.003654
0.007672	0.00986
0.002585	0.00266
0.002597	0.008476
0.005936	0.004187
0.012818	0.010039
0.010125	0.0026
0.005889	0.010566
0.009455	0.007691
0.006702	0.004349
0.008234	0.004025
0.003016	0.011675
0.004021	0.002863
0.009575	0.014807
0.007456	0.005355
0.003926	0.002995
0.04494	0.006876
0.008768	0.011848
0.013109	0.009668
0.008756	0.007152
0.003186	0.002684
0.005019	0.005115
0.004024	0.00248
0.007678	0.00387
0.052725	0.002923
0.058666	0.011225
0.002647	0.005583
0.038843	0.003438
0.134269	0.008446
0.04573	0.005301
0.019751	0.003882
0.00297	0.002863
0.00206	0.022223
0.020568	0.003546
0.01521	0.006882
0.007402	0.003876
0.00409	0.003486
0.011755	0.004636
0.020245	0.011974
0.056824	0.009883
0.002344	0.002695
0.017507	0.003558
0.003969	0.002504
0.019941	0.00369
0.030343	0.002791
0.008022	0.00726
0.008548	0.00333
0.011824	0.00593
0.027993	0.00351
0.005607	0.00345
0.002618	0.00381
0.008309	0.004217
0.048084	0.005475
0.02782	0.003822
0.022108	0.003342
0.020166	0.003187
0.047765	0.024415
0.021898	0.003067
0.028291	0.002564
0.004089	0.003103
0.003949	0.010099
0.009158	0.023984
0.001764	0.015023
0.167138	0.004241
0.013635	0.002827
0.015159	0.002288
0.011199	0.008805
0.002701	0.002839
0.010286	0.002695
0.099995	0.004001
0.016972	0.003187
0.018652	0.014412
0.065355	0.006278
0.005563	0.002384
0.013443	0.003354
0.022451	0.012986
0.004189	0.007404
0.002124	0.002863
0.006517	0.011345
0.047723	0.012693
0.032791	0.008602
0.042106	0.009883
0.003205	0.007799
0.033482	0.007092
0.01978	0.003905
0.089516	0.004481
0.014367	0.004636
0.081871	0.002516
0.005257	0.003235
0.002749	0.003882
0.02871	0.012633
0.003349	0.018677
0.005977	0.002672
0.152459	0.002827
0.005365	0.003989
0.161737	0.007823
0.015484	0.00342
0.008594	0.007032
0.004357	0.008146
0.002773	0.014328
0.02601	0.002528
0.003133	0.005768
0.005365	0.003929
0.003097	0.004864
0.015243	0.003043
0.009968	0.003893
0.002719	0.003498
0.003542	0.012807
0.002195	0.007955
0.008134	0.002827
0.007991	0.006218
0.005165	0.003953
0.014909	0.003953
0.005425	0.003594
0.019962	0.004049
0.014692	0.003318
0.112011	0.015095
0.006926	0.005223
0.111804	0.002899
0.018058	0.013058
0.040603	0.003175
0.138543	0.003774
0.069657	0.00339
0.036151	0.002971
0.029366	0.016562
0.062017	0.006763
0.105159	0.00614
	0.008709
	0.004301
	0.002719
	0.00454
	0.006014
	0.004528
	0.003714
	0.004409
	0.030417
	0.002216
	0.002899
	0.004145
	0.002276
	0.002528
	0.002228
	0.010363
	0.009812
	0.003127
	0.00339
	0.003414
	0.015742
	0.054227
	0.006865
	0.005954
	0.058588
	0.017551
	0.024601
	0.002923
	0.003366
	0.013358
	0.006433
	0.004624
	0.01416
	0.004624
	0.024631
	0.010506
	0.003762
	0.004433
	0.002755
	0.018988
	0.005631
	0.011153
	0.005091
	0.003007
	0.002492
	0.00581
	0.082674
	0.083548
	0.009416
	0.006026
	0.005714
	0.038348
	0.00387
	0.005738
	0.003462
	0.003235
	0.04653
	0.004612
	0.008398
	0.004109
	0.017784
	0.004492
	0.021145
	0.13166
	0.019096
	0.006014
	0.002156
	0.040061
	0.011537
	0.003139
	0.0072
	0.00478
	0.003486
	0.005942
	0.013657
	0.004391
	0.011728
	0.00587
	0.002767
	0.003534
	0.012831
	0.005283
	0.097379
	0.002791
	0.02977
	0.016245
	0.003798
	0.003103
	0.004289
	0.159561
	0.026021
	0.144934
	0.005966
	0.014639
	0.00236
	0.00375
	0.003414
	0.013585
	0.018695
	0.002911
	0.00333
	0.081727
	0.005379
	0.060607
	0.004445
	0.003115
	0.002588
	0.008015
	0.003175
	0.008781
	0.004804
	0.010255
	0.015179
	0.014933
	0.003558
	0.004684
	0.00339
	0.003223
	0.005068
	0.002911
	0.003007
	0.003858
	0.013705
	0.024427
	0.003115
	0.003774
	0.020845
	0.010291
	0.034191
	0.004121
	0.00472
	0.006577
	0.003702
	0.007967
	0.006517
	0.009524
	0.008338
	0.003312
	0.032262
	0.004996
	0.003702
	0.007871
	0.005918
	0.002965
	0.025493
	0.028416
	0.012459
	0.039288
	0.027194
	0.005774
	0.005235
	0.03715
	0.02995
	0.022271
	0.013501
	0.003546
	0.072155
	0.017515
	0.004948
	0.016053
	0.003306
	0.00242
	0.003019
	0.033077
	0.010518
	0.005571
	0.026104
	0.005151
	0.013765
	0.006206
	0.019851
	0.003414
	0.00974
	0.021828
	0.003223
	0.031418
	0.035305
	0.012136
	0.004433
	0.005679
	0.056569
	0.003678
	0.005714
	0.004223
	0.014184
	0.003798
	0.063757
	0.062961
	0.009883
	0.004097
	0.055288
	0.111288
	0.020689
	0.003516
	0.015454
	0.003139
	0.05984
	0.021103
	0.0069
	0.005852
	0.021348
	0.012914
	0.008937
	0.009117
	0.030585
	0.019372
	0.010902
	0.01555
	0.047513
	0.096457
	0.005798
	0.019611
	0.005091
	0.073904
	0.00811
	0.008793
	0.016413
	0.052364
	0.008985
	0.02977
	0.003486
	0.00381
	0.01655
	0.005726
	0.017113
	0.022942
	0.005187
	0.006385
	0.040259
	0.002252
	0.012136
	0.011908
	0.028734
	0.004325
	0.034095
	0.008548
	0.020977
	0.021001
	0.021959
	0.006924
	0.005714
	0.048812
	0.048878
	0.003426
	0.019216
	0.020474
	0.009135
	0.064141
	0.014855
	0.028836
	0.006529
	0.004996
	0.013394
	0.008973
	0.003378
	0.013238
	0.017407
	0.002492
	0.004588
	0.007068
	0.00744
	0.004828
	0.018665
	0.005918
	0.002743
	0.020629
	0.010998
	0.036311
	0.038983
	0.004157
	0.048255
	0.052293
	0.034155
	0.020534
	0.003618
	0.026332
	0.008697
	0.012387
	0.031172
	0.047674
	0.033113
	0.039666
	0.056258
	0.054341
	0.020486
	0.020965
	0.020294
	0.021522
	0.01095
	0.054341
	0.008937
	0.0118
	0.005265
	0.004912
	0.018641
	0.005954
	0.010866
	0.034215
	0.004648
	0.011788
	0.003726
	0.003858
	0.002576
	0.008733
	0.002731
	0.045356
	0.028345
	0.011549
	0.01661
	0.003474
	0.013022
	0.00508
	0.003103
	0.018359
	0.00484
	0.004109
	0.069304
	0.015131
	0.00859
	0.009931
	0.005523
	0.019306
	0.002144
	0.032897
	0.037012
	0.005008
	0.011824
	0.003342
	0.011992
	0.008985
	0.006619
	0.002983
	0.020582
	0.008434
	0.00605
	0.012627
	0.005367
	0.07282
	0.016173
	0.002827
	0.038851
	0.003342
	0.019779
	0.020857
	0.004097
	0.00847
	0.003342
	0.006565
	0.007667
	0.00381
	0.024391
	0.005475
	0.023157
	0.031531
	0.008817
	0.024745
	0.012148
	0.01676
	0.016904
	0.004828
	0.00345
	0.033478
	0.027997
	0.005463
	0.007787
	0.047782
	0.003163
	0.001689
	0.006038
	0.008122
	0.007679
	0.005044
	0.014544
	0.017395
	0.002875
	0.062973
	0.002402
	0.006859
	0.007481
	0.006829
	0.002911
	0.003055
	0.057624
	0.004337
	0.005427
	0.0046
	0.005966
	0.005175
	0.005397
	0.005115
	0.005966
	0.030022
	0.031549
	0.005744
	0.021564
	0.036491
	0.015328
	0.038725
	0.005517
	0.146479
	0.003259
	0.002516
	0.024409
	0.031052
	0.00357
	0.026332
	0.037965
	0.010027
	0.007931
	0.011992
	0.008578
	0.007356
	0.003438
	0.011489
	0.005571
	0.003175
	0.038887
	0.003139
	0.002528
	0.003714
	0.005008
	0.007937
	0.005187
	0.00387
	0.011896
	0.036
	0.003462
	0.060247
	0.008218
	0.036958
	0.008302
	0.00575
	0.035604
	0.029758
	0.024439
	0.019527
	0.038246
	0.002695
	0.013585
	0.019318
	0.004948
	0.003606
	0.080445
	0.002156
	0.004612
	0.005139
	0.006918
	0.056168
	0.031783
	0.029243
	0.009584
	0.006613
	0.007176
	0.02644
	0.03954
	0.013058
	0.01095
	0.006182
	0.048447
	0.00466
	0.011273
	0.03207
	0.026044
	0.006409
	0.006625
	0.012891
	0.031274
	0.079996
	0.019647
	0.003079
	0.031232
	0.072958
	0.012741
	0.014831
	0.007751
	0.012345
	0.042529
	0.01537
	0.008057
	0.003402
	0.011585
	0.007068
	0.011501
	0.008566
	0.005547
	0.062098
	0.012028
	0.047315
	0.018264
	0.064931
	0.019743
	0.005271
	0.009416
	0.011261
	0.004193
	0.007751
	0.012387
	0.009021
	0.026248
	0.007943
	0.02021
	0.006349
	0.006517
	0.005403
	0.00732
	0.01924
	0.030202
	0.003642
	0.027003
	0.00953
	0.010471
	0.003852
	0.062919
	0.00254
	0.016041
	0.00218
	0.011836
	0.002695
	0.018737
	0.13411
	0.003959
	0.019192
	0.00369
	0.014963
	0.002767
	0.005307
	0.006254
	0.004421
	0.0504
	0.003786
	0.010495
	0.012303
	0.005595
	0.01824
	0.032717
	0.053215
	0.03122
	0.017659
	0.002971
	0.06226
	0.004576
	0.006242
	0.008602
	0.013166
	0.005738
	0.005355
	0.004289
	0.02039
	0.010039
	0.01095
	0.0118
	0.017419
	0.004427
	0.00502
	0.005427
	0.002953
	0.00823
	0.006876
	0.003618
	0.002695
	0.002971
	0.041157
	0.061841
	0.023481
	0.118194
	0.003175
	0.019899
	0.021252
	0.010051
	0.008218
	0.003462
	0.007236
	0.028758
	0.008626
	0.017832
	0.003211
	0.003121
	0.001953
	0.048052
	0.012771
	0.063278
	0.002923
	0.025553
	0.005942
	0.019971
	0.007511
	0.02995
	0.022403
	0.011597
	0.002264
	0.01579
	0.0049
	0.014843
	0.004073
	0.008662
	0.066639
	0.011081
	0.067675
	0.012256
	0.031873
	0.006757
	0.074366
	0.010231
	0.008853
	0.01334
	0.016688
	0.003306
	0.002216
	0.017018
	0.041499
	0.024032
	0.010698
	0.002995
	0.004097
	0.005583
	0.004924
	0.003702
	0.003402
	0.011848
	0.004804
	0.009404
	0.008003
	0.050741
	0.115571
	0.003606
	0.003247
	0.002839
	0.024852
	0.012663
	0.004936
	0.015065
	0.006865
	0.018946
	0.059061
	0.026763
	0.005247
	0.002983
	0.015406
	0.007823
	0.007284
	0.01095
	0.066471
	0.011692
	0.097014
	0.004672
	0.008362
	0.083758
	0.002863
	0.082656
	0.002456
	0.003151
	0.004564
	0.0026
	0.048303
	0.004061
	0.003702
	0.051849
	0.004798
	0.009644
	0.148959
	0.006876
	0.066501
	0.003606
	0.035161
	0.007499
	0.011201
	0.003001
	0.003522
	0.00212
	0.047153
	0.059349
	0.012471
	0.113127
	0.010435
	0.002612
	0.003714
	0.003091
	0.005894
	0.037545
	0.055515
	0.023187
	0.018713
	0.008817
	0.003546
	0.01092
	0.008494
	0.054724
	0.00348
	0.018269
	0.014903
	0.00617
	0.004528
	0.012327
	0.136578
	0.003977
	0.005115
	0.099086
	0.005643
	0.011147
	0.003522
	0.003151
	0.0026
	0.003786
	0.002312
	0.08516
	0.021516
	0.00823
	0.040313
	0.006361
	0.006002
	0.006685
	0.019348
	0.006996
	0.004313
	0.003043
	0.005008
	0.011201
	0.032633
	0.006924
	0.003558
	0.003929
	0.02175
	0.006841
	0.045692
	0.097014
	0.024822
	0.019659
	0.048675
	0.019599
	0.006571
	0.037785
	0.003366
	0.017862
	0.006853
	0.015083
	0.003438
	0.003342
	0.002959
	0.006841
	0.264841
	0.017359
	0.002779
	0.007152
	0.015053
	0.012459
	0.002396
	0.026068
	0.030291
	0.018629
	0.004169
	0.008314
	0.006769
	0.003318
	0.004672
	0.020462
	0.014088
	0.013334
	0.022558
	0.038354
	0.068531
	0.014663
	0.005038
	0.002851
	0.00333
	0.033328
	0.006206
	0.009812
	0.197652
	0.002959
	0.011177
	0.028518
	0.00387
	0.002923
	0.010315
	0.070119
	0.002947
	0.014628
	0.211512
	0.071125
	0.007847
	0.010135
	0.005127
	0.003558
	0.016347
	0.015598
	0.00708
	0.031064
	0.00744
	0.020378
	0.004504
	0.00496
	0.004732
	0.076534
	0.056869
	0.061439
	0.03697
	0.004001
	0.002648
	0.063045
	0.068382
	0.107197
	0.020653
	0.005583
	0.015778
	0.022235
	0.007583
	0.066764
	0.006158
	0.012028
	0.009117
	0.113307
	0.007116
	0.003031
	0.127197
	0.060151
	0.004121
	0.006972
	0.006206
	0.032274
	0.067866
	0.013633
	0.042253
	0.014819
	0.168408
	0.005115
	0.169349
	0.005427
	0.002911
	0.005223
	0.018221
	0.007416
	0.072928
	0.005804
	0.00266
	0.06196
	0.00345
	0.133469
	0.095852
	0.006373
	0.017107
	0.002815
	0.004876
	0.021875
	0.033029
	0.007895
	0.040169
	0.038576
	0.016724
	0.011111
	0.01319
	0.016538
	0.024882
	0.034299
	0.004277
	0.032711
	0.006637
	0.007422
	0.005786
	0.059481
	0.00345
	0.019803
	0.061038
	0.059505
	0.012196
	0.110994
	0.010758
	0.301332
	0.18079
	0.017048
	0.062326
	0.005481
	0.004421
	0.073635
	0.003342
	0.004588
	0.012303
	0.003043
	0.02487
	0.004277
	0.050579
	0.007464
	0.005439
	0.003786
	0.005912
	0.05143
	0.013981
	0.011501
	0.014154
	0.007979
	0.00611
	0.024062
	0.011201
	0.015754
	0.007236
	0.173608
	0.017335
	0.004337
	0.004361
	0.026733
	0.025254
	0.087046
	0.009728
	0.005133
	0.006954
	0.025146
	0.035329
	0.003103
	0.053503
	0.005247
	0.005906
	0.005762
	0.039187
	0.036982
	0.032939
	0.020294
	0.003678
	0.003905
	0.012339
	0.003115
	0.114984
	0.005091
	0.017347
	0.018695
	0.011165
	0.044296
	0.051766
	0.010776
	0.023481
	0.019479
	0.017898
	0.006793
	0.033214
	0.011069
	0.117595
	0.022367
	0.008554
	0.021133
	0.040133
	0.014496
	0.038516
	0.006134
	0.048687
	0.007056
	0.167001
	0.059169
	0.018725
	0.015442
	0.004397
	0.023972
	0.048878
	0.006805
	0.006062
	0.003929
	0.002767
	0.052856
	0.033508
	0.150624
	0.003235
	0.03588
	0.203198
	0.012477
	0.005714
	0.044434
	0.006954
	0.002851
	0.004157
	0.018341
	0.006427
	0.0046
	0.081847
	0.003522
	0.011231
	0.103711
	0.003378
	0.047561
	0.007152
	0.003318
	0.050579
	0.005738
	0.04574
	0.007661
	0.010542
	0.002312
	0.004145
	0.005966
	0.027362
	0.088496
	0.071329
	0.094654
	0.005643
	0.012357
	0.002791
	0.004588
	0.124538
	0.190062
	0.021756
	0.047201
	0.018509
	0.140777
	0.008709
	0.023882
	0.119464
	0.013897
	0.002983
	0.018904
	0.005103
	0.003199
	0.010578
	0.030705
	0.002324
	0.028752
	0.017227
	0.094834
	0.013765
	0.006254
	0.002228
	0.094067
	0.002995
	0.003546
	0.010542
	0.007583
	0.00508
	0.08834
	0.010243
	0.002695
	0.034287
	0.029584
	0.048513
	0.002156
	0.00363
	0.174692
	0.008662
	0.013537
	0.090233
	0.030058
	0.274192
	0.029099
	0.005738
	0.005259
	0.014975
	0.00744
	0.00333
	0.062967
	0.002468
	0.002971
	0.003606
	0.22826
	0.059924
	0.232501
	0.002719
	0.03942
	0.010452
	0.006781
	0.002552
	0.003187
	0.002851
	0.007404
	0.251124
	0.042876
	0.026464
	0.069616
	0.098463
	0.045117
	0.023049
	0.003199
	0.027919
	0.009476
	0.013891
	0.018641
	0.009931
	0.004361
	0.023313
	0.002312
	0.024691
	0.009416
	0.002875
	0.036167
	0.019467
	0.010662
	0.002755
	0.00986
	0.349815
	0.040953
	0.308335
	0.011034
	0.002923
	0.004744
	0.003043
	0.063745
	0.005978
	0.012657
	0.009057
	0.147485
	0.068238
	0.04163
	0.04054
	0.013669
	0.008206
	0.029866
	0.021252
	0.005008
	0.006876
	0.01343
	0.014502
	0.009093
	0.247722
	0.021432
	0.01585
	0.002564
	0.00617
	0.004169
	0.004301
	0.007266
	0.027626
	0.006727
	0.177819
	0.037318
	0.002899
	0.088808
	0.009105
	0.008721
	0.003522
	0.147444
	0.173913
	0.002492
	0.003043
	0.003606
	0.015023
	0.004924
	0.060026
	0.038683
	0.003726
	0.003199
	0.04538
	0.293707
	0.035365
	0.021043
	0.005163
	0.258899
	0.003822
	0.019707
	0.031352
	0.003031
	0.004516
	0.13898
	0.031687
	0.023966
	0.130845
	0.008721
	0.014136
	0.003211
	0.009716
	0.006313
	0.004648
	0.110725
	0.11871
	0.011692
	0.043637
	0.014843
	0.006038
	0.014148
	0.003462
	0.014759
	0.003211
	0.004564
	0.005139
	0.022373
	0.004277
	0.003762
	0.014831
	0.116158
	0.002432
	0.004744
	0.030369
	0.017575
	0.026643
	0.004385
	0.005726
	0.007571
	0.002779
	0.003187
	0.017982
	0.017143
	0.149426
	0.499259
	0.018245
	0.002995
	0.005906
	0.004864
	0.336925
	0.004457
	0.003558
	0.027027
	0.085968
	0.00623
	0.014148
	0.002684
	0.004337
	0.019995
	0.022067
	0.007823
	0.053035
	0.080266
	0.00496
	0.135691
	0.010884
	0.016904
	0.00381
	0.003306
	0.00339
	0.0049
	0.034838
	0.084986
	0.10413
	0.025409
	0.003666
	0.008662
	0.00466
	0.008733
	0.011117
	0.032454
	0.012926
	0.002743
	0.015945
	0.005535
	0.002911
	0.034646
	0.004612
	0.016628
	0.004325
	0.005319
	0.006745
	0.004373
	0.002001
	0.03576
	0.002552
	0.030429
	0.005714
	0.015035
	0.012555
	0.009871
	0.054557
	0.016311
	0.031729
	0.014184
	0.003342
	0.012058
	0.005319
	0.00357
	0.002079
	0.003546
	0.128359
	0.003199
	0.051107
	0.0553
	0.002935
	0.003774
	0.007188
	0.008134
	0.004696
	0.079811
	0.005439
	0.007739
	0.016718
	0.007296
	0.006517
	0.004121
	0.052904
	0.017539
	0.093528
	0.004217
	0.016263
	0.019324
	0.009716
	0.024331
	0.004301
	0.017694
	0.010908
	0.008602
	0.003354
	0.016245
	0.007667
	0.00339
	0.00266
	0.041654
	0.008158
	0.005667
	0.006996
	0.014651
	0.002875
	0.01325
	0.004756
	0.081931
	0.024008
	0.006194
	0.006242
	0.011824
	0.002995
	0.004672
	0.008482
	0.010399
	0.021265
	0.01573
	0.011225
	0.003522
	0.002785
	0.017617
	0.030082
	0.09203
	0.002863
	0.0026
	0.030321
	0.010021
	0.006972
	0.009362
	0.030831
	0.013088
	0.058888
	0.060505
	0.01918
	0.00333
	0.023277
	0.003798
	0.061403
	0.020042
	0.072036
	0.016365
	0.008769
	0.07563
	0.057204
	0.007523
	0.00454
	0.002204
	0.28819
	0.35057
	0.003043
	0.003139
	0.024487
	0.003103
	0.003666
	0.007392
	0.056737
	0.004049
	0.00569
	0.017095
	0.004421
	0.072766
	0.026608
	0.027135
	0.029003
	0.003438
	0.013016
	0.004936
	0.120758
	0.01313
	0.002971
	0.030765
	0.038162
	0.001749
	0.004169
	0.004936
	0.007344
	0.00956
	0.033388
	0.007212
	0.089814
	0.025907
	0.121046
	0.003965
	0.202042
	0.007296
	0.016604
	0.004906
	0.008578
	0.009524
	0.004576
	0.026296
	0.055108
	0.042649
	0.003378
	0.021061
	0.024739
	0.093138
	0.020809
	0.003031
	0.018701
	0.0861
	0.004421
	0.214232
	0.067675
	0.046039
	0.003582
	0.003049
	0.024056
	0.003414
	0.07905
	0.039372
	0.006757
	0.043942
	0.025757
	0.02275
	0.013909
	0.003127
	0.003444
	0.00387
	0.006385
	0.002624
	0.039929
	0.016568
	0.002672
	0.047974
	0.039534
	0.081296
	0.007691
	0.045752
	0.002707
	0.003702
	0.003762
	0.019048
	0.003708
	0.097385
	0.008003
	0.017383
	0.052305
	0.012303
	0.013975
	0.015394
	0.002923
	0.018928
	0.014304
	0.003917
	0.139028
	0.003007
	0.009907
	0.002923
	0.002636
	0.00575
	0.023481
	0.024391
	0.005702
	0.003582
	0.008039
	0.003582
	0.002168
	0.006673
	0.049537
	0.030717
	0.019024
	0.010596
	0.002971
	0.006607
	0.008314
	0.003953
	0.003247
	0.020953
	0.011603
	0.06365
	0.003378
	0.004337
	0.06934
	0.049729
	0.003366
	0.102501
	0.003235
	0.004624
	0.004576
	0.002815
	0.017605
	0.030106
	0.003546
	0.004193
	0.005942
	0.011573
	0.003103
	0.003654
	0.007967
	0.079625
	0.008638
	0.007619
	0.007464
	0.015035
	0.003025
	0.003798
	0.116451
	0.13021
	0.00962
	0.003606
	0.002947
	0.003905
	0.002073
	0.003498
	0.039678
	0.008841
	0.069316
	0.016245
	0.022439
	0.045033
	0.004696
	0.005595
	0.013813
	0.066183
	0.043008
	0.002576
	0.072497
	0.061068
	0.017503
	0.008566
	0.058271
	0.012854
	0.004756
	0.007595
	0.01222
	0.009584
	0.061206
	0.012747
	0.010057
	0.053634
	0.002731
	0.003666
	0.020875
	0.013525
	0.04187
	0.008003
	0.006218
	0.367078
	0.007823
	0.003738
	0.00254
	0.125802
	0.002911
	0.149223
	0.009788
	0.007775
	0.006625
	0.003474
	0.004816
	0.005091
	0.007272
	0.030393
	0.008374
	0.053622
	0.002588
	0.017754
	0.029171
	0.005475
	0.04792
	0.005127
	0.03588
	0.003798
	0.039318
	0.072048
	0.00466
	0.006871
	0.030243
	0.005056
	0.009548
	0.013094
	0.011609
	0.0069
	0.066752
	0.002504
	0.006601
	0.008386
	0.004193
	0.004097
	0.003163
	0.003247
	0.018102
	0.048022
	0.031465
	0.007416
	0.004331
	0.067711
	0.030022
	0.003426
	0.003366
	0.117098
	0.006331
	0.02511
	0.002947
	0.005714
	0.036641
	0.037827
	0.063722
	0.009111
	0.009392
	0.003702
	0.013897
	0.012028
	0.006361
	0.001977
	0.002803
	0.002995
	0.004936
	0.008254
	0.00248
	0.00339
	0.126281
	0.059457
	0.158267
	0.033125
	0.023265
	0.004433
	0.032789
	0.002168
	0.010111
	0.011824
	0.048088
	0.020869
	0.003726
	0.009464
	0.059109
	0.002815
	0.005583
	0.106873
	0.004193
	0.259223
	0.005199
	0.014028
	0.006266
	0.014124
	0.004097
	0.002971
	0.040948
	0.00248
	0.003702
	0.010279
	0.10419
	0.008003
	0.002875
	0.040864
	0.004912
	0.055863
	0.017299
	0.002252
	0.00472
	0.011992
	0.010854
	0.003043
	0.003876
	0.006002
	0.005667
	0.006002
	0.003199
	0.039594
	0.003031
	0.035377
	0.004732
	0.010698
	0.003306
	0.034466
	0.002731
	0.018461
	0.003115
	0.039198
	0.009734
	0.006805
	0.010686
	0.008662
	0.002648
	0.004636
	0.026122
	0.003768
	0.013633
	0.016676
	0.003073
	0.047189
	0.39943
	0.016568
	0.035928
	0.053766
	0.006553
	0.049094
	0.004337
	0.059756
	0.008781
	0.074132
	0.003019
	0.006074
	0.004049
	0.036784
	0.015885
	0.085453
	0.063614
	0.007967
	0.045991
	0.009722
	0.004433
	0.003582
	0.113726
	0.27382
	0.003055
	0.017371
	0.0026
	0.106029
	0.074827
	0.003846
	0.00363
	0.002995
	0.005535
	0.004277
	0.284944
	0.021959
	0.047896
	0.004888
	0.090766
	0.005439
	0.002061
	0.002684
	0.004181
	0.056941
	0.026883
	0.084842
	0.017245
	0.007056
	0.007643
	0.005906
	0.028033
	0.002941
	0.003846
	0.032981
	0.020294
	0.064344
	0.029998
	0.005235
	0.006517
	0.029351
	0.007164
	0.020617
	0.059133
	0.004001
	0.016401
	0.006206
	0.003786
	0.002684
	0.022546
	0.038755
	0.00363
	0.120986
	0.008326
	0.004163
	0.00218
	0.002719
	0.0026
	0.003127
	0.002156
	0.010566
	0.009165
	0.005175
	0.003402
	0.010602
	0.008847
	0.005211
	0.015286
	0.013609
	0.008781
	0.002636
	0.010986
	0.003462
	0.037893
	0.018467
	0.010375
	0.008853
	0.012615
	0.071736
	0.021037
	0.024727
	0.005068
	0.04066
	0.002719
	0.013094
	0.019767
	0.037282
	0.003247
	0.057444
	0.014208
	0.005367
	0.001953
	0.005631
	0.189505
	0.007787
	0.01894
	0.004768
	0.02753
	0.025446
	0.019413
	0.013801
	0.002288
	0.00236
	0.006865
	0.103213
	0.037791
	0.005912
	0.003558
	0.031771
	0.004265
	0.014514
	0.007116
	0.002504
	0.006793
	0.012411
	0.011405
	0.065135
	0.014891
	0.005199
	0.004145
	0.002695
	0.019971
	0.003953
	0.036952
	0.138488
	0.037785
	0.019156
	0.017203
	0.002528
	0.174434
	0.007428
	0.02281
[truncated: 33,633 more rows]
