# Supplementary material for: Targeted volumetric single-molecule localization microscopy of defined presynaptic structures in brain sections
Source: Commun Biol. 2021 Mar 25;4:407. doi: 10.1038/s42003-021-01939-z (PMC7994795; doi:10.1038/s42003-021-01939-z)
Supplement: Supplementary file 11 — Supplementary Data 7 [file 42003_2021_1939_MOESM11_ESM.xlsx]

## Sheet: Supplementary_Fig._S1_panel_c
peak-to-peak_distance_Histogram x	peak-to-peak_distance_Histogram y
-6.25	0
6.25	0
18.75	0
31.25	0
43.75	0
56.25	0
68.75	0
81.25	0
93.75	0
106.25	0
118.75	1
131.25	3
143.75	8
156.25	9
168.75	5
181.25	0
193.75	0
206.25	0
218.75	0
231.25	0
243.75	0
256.25	0

## Sheet: Supplementary_Fig._S1_panel_e
side_view_cluster_length_histogram_x	side_view_cluster_length_histogram_y
-50	0
50	0
150	1
250	8
350	8
450	5
550	2
650	1
750	1
850	0

## Sheet: Supplementary_Fig._S1_panel_f
side_view_cluster_width_histogram_x	side_view_width_histogram_y
-5	0
5	0
15	0
25	0
35	0
45	1
55	3
65	8
75	4
85	5
95	3
105	2
115	0
125	0
135	0
145	0
155	0

## Sheet: Supplementary_Fig._S1_panel_g
side_view_counts_per_cluster_histogram_x	side_view_counts_per_cluster_histogram_y
-20	0
20	0
60	7
100	5
140	5
180	6
220	2
260	0
300	0
340	0
380	0
420	1
460	0
500	0
540	0
580	0
620	0
660	0
700	0
740	0
780	0
820	0

## Sheet: Supplementary_Fig._S1_panel_i
plane_view_cluster_length_histogram_x	plane_view_cluster_length_histogram_y
-50	0
50	0
150	0
250	2
350	4
450	4
550	3
650	2
750	1
850	0

## Sheet: Supplementary_Fig._S1_panel_j
plane_view_cluster_width_histogram_x	plane_view_cluster_width_histogram_y
-50	0
50	0
150	0
250	3
350	7
450	5
550	0
650	1
750	0
850	0

## Sheet: Supplementary_Fig._S1_panel_k
plane_view_counts_per_cluster_histogram_x	plane_view_counts_per_cluster_histogram_y
-20	0
20	0
60	1
100	1
140	0
180	2
220	4
260	2
300	1
340	2
380	0
420	0
460	0
500	0
540	0
580	1
620	2
660	0
700	0
740	0
780	0
820	0
