# Supplementary material for: Targeted volumetric single-molecule localization microscopy of defined presynaptic structures in brain sections
Source: Commun Biol. 2021 Mar 25;4:407. doi: 10.1038/s42003-021-01939-z (PMC7994795; doi:10.1038/s42003-021-01939-z)
Supplement: Supplementary file 12 — Supplementary Data 8 [file 42003_2021_1939_MOESM12_ESM.xlsx]

## Sheet: Supplementary_Fig._S3_panel_a
z_position_within_image_volume	average_localization_Intensity
606.973	12201.9
603.319	10177.1
612.352	24496.9
612.964	85363.5
611.52	17938.1
602.158	14811.4
616.745	26951.1
608.91	26669.9
613.03	13866.6
618.398	18647.5
609.236	17914.4
610.768	29980
610.489	11314.9
603.553	20494
613.986	12570
611.032	17789.3
611.327	26086.7
611.237	12673.6
601.769	10709.8
618.863	55833.8
613.136	11182.6
602.189	10832.1
606.015	11487.7
608.355	81464.9
613.015	10083.2
607.576	12605.1
627.287	13740.6
621.609	21058.7
610.308	42911.6
620.757	13560.5
611.092	77890.3
606.314	10840.5
627.815	43751.4
611.472	19293.5
604.367	10185.3
618.305	11061.2
608.012	10334.4
612.606	17461.2
633.798	13541.1
607.339	23080.3
631.305	27614.9
607.991	11233.1
622.021	31730.8
635.492	10112.1
631.63	29755.2
637.382	24986.5
624.352	11805.7
605.728	11243.2
630.959	11740.8
613.089	12533.3
605.343	20221.3
634.343	10069.2
616.351	36981.3
643.39	11135.5
625.623	36035.2
618.414	12398
645.618	19555.7
625.917	21406.7
613.351	20574.8
644.361	11288.2
608.191	21472.7
610.397	11007.3
626.222	53710
610.361	44330.5
640.057	16693.3
627.739	42859.9
621.232	10682
611.089	10417
628.709	10469.1
651.246	62694.8
634.341	52004.3
639.853	34699.5
613.452	11011.4
618.001	17156.6
632.969	27779.3
646.037	74213.4
602.487	19698
614.077	18703.5
601.898	16066.5
651.498	12257.2
621.051	65518.5
622.381	18743.6
647.025	18730.4
640.709	28165.2
601.841	47011.5
640.462	43137.9
642.078	17952.1
641.854	15683.1
646.3	17973.9
653.422	38619.4
658.484	32770
629.218	18860.5
604.371	18375.9
652.172	25356.6
634.025	53469.4
650.977	104476
658.722	105828
606.348	40002.2
651.89	10783.7
632.131	20325.7
652.031	11738.1
610.863	21294.8
651.611	17039
657.009	12321.2
634.36	12310.8
638.903	15021
635.779	65526.7
654.618	40583.2
665.894	40195.9
648.535	12577.9
624.683	21787.8
608.772	19769.4
617.608	11760.5
639.091	11444.4
642.524	11150.2
655.995	12117
623.827	18141.5
601.998	15012.4
665.909	12951.1
655.749	36916.6
620.646	13924.2
664.209	42892.6
621.449	10303.7
667.254	12673.9
638.03	10852.8
648.037	13266.7
614.808	12654.1
632.364	16454.7
601.781	50018.7
604.931	21295.1
624.796	11530.6
646.626	15213.9
645.372	12357.4
607.587	59931
604.87	19493.6
666.477	66173.6
655.338	11649.4
634.368	65778
610.32	27111.7
653.218	17695.5
622.971	15992.3
670.695	19691.6
613.261	10352.9
638.07	14059.1
655.624	36258.8
649.193	11112.5
663.782	88524.3
641.358	52752.7
649.652	33896.4
616.201	11686.4
639.857	14376.7
609.321	119245
669.29	33025.4
637.826	36072.1
676.881	12736
622.24	12431.1
668.736	10438
663.31	17047.3
629.562	14791.2
615.95	39977.7
622.169	33671.1
645.623	86385.4
656.685	24514.8
678.394	20304.2
613.59	11813.9
666.214	10011.9
614.944	10307.6
625.915	11357.4
640.844	42240.6
659.009	48750.1
624.708	126197
652.699	20222.1
636.196	10170.7
635.32	106383
658.118	30876
614.935	11438.3
639.79	10398.8
656.202	10656.5
679.309	11281.5
672.251	62882.4
677.817	17028.9
610.012	20984.1
617.905	18647.3
652.034	34783.3
655.272	20511.3
650.682	21142.4
640.449	283301
635.617	15769.9
629.05	21804.8
612.587	10712.1
655.96	11947.9
653.881	11627.5
652.787	10531.2
626.143	13923
647.821	11524.2
671.048	12352.5
606.256	14204.8
656.58	29674.6
649.34	15642.8
674.37	10018.2
659.015	23770.6
640.603	11588.4
658.978	29854
642.938	28575.2
659.941	23908.8
607.201	23153.3
647.473	28599.3
650.531	19295.7
608.349	12333.2
626.831	33843.9
670.442	95181.3
628.849	49543.4
671.797	16133.5
625.925	12864.8
684.598	10472.9
639.804	116626
622.308	14267.4
611.484	11668.3
625.843	14816.3
645.571	11264.5
605.45	10310.6
668.751	10344.8
652.928	45841.4
637.799	41196.9
664.118	47187
670.375	11374.9
648.085	14492.6
684.999	19180.2
679.867	10203.3
689.377	32864.7
648.722	13655.7
641.979	10848.1
692.947	12670.6
690.104	13314.4
639.811	38149.4
690.516	63237.4
668.125	27103.5
669.386	11122.5
656.816	18236.1
662.601	10904.8
691.461	27063.5
609.7	12916.7
677.982	16751.3
661.483	10631.1
615.704	11870.8
659.378	10758.5
652.087	10017.2
657.501	20076.2
611.033	21478.5
677.834	18437.7
638.699	19713
689.787	11168.5
615.298	54467.6
649.022	49706.1
608.213	36317.9
610.958	25221.1
634.273	10625.8
623.464	10325.1
629.999	57346.4
625.329	12779
687.026	10216.7
634.557	15398.8
619.167	13408.2
619.368	16605.9
665.855	46272.2
670.082	20913.1
622.733	15325.7
682.281	12412.1
624.54	14743.5
686.027	12002.7
684.855	16681.9
631.197	28685.2
609.382	10205.2
695.941	40408.5
675.038	31171.2
656.15	50700.1
691.234	12454.9
662.954	18203
648.053	27908.5
680.162	20132.1
692.382	10115.2
696.776	11905.9
629.713	33162.3
640.292	16457
611.484	39259.2
635.845	39388
605.839	92530.4
635.604	21345.1
668	50058.6
670.786	37558.5
618.859	22235.5
619.244	15867.1
635.093	22434
619.103	46592.3
692.68	16023.4
619.767	12358.9
635.189	15796
604.196	13160.6
681.055	13192.8
661.352	10733.9
666.282	15325.9
607.089	16851.5
689.383	19351.4
634.167	10217.4
666.821	26695.5
680.204	63391.9
627.097	14308.5
703.714	11109.5
630.828	11096.4
633.785	10241
683.644	11072.1
698.995	35423.1
675.972	18404.7
668.991	33136.9
669.904	22281.8
658.951	38994.2
657.993	24772
626.281	15863.5
640.057	18816
623.237	51659
692.318	47287.4
628.613	34045.8
630.153	11257.6
673.744	46707.6
635.162	11208.1
639.141	12014.9
678	13562.3
701.871	24993.2
688.036	22599.9
660.341	12936
664.085	18143.7
672.556	11327.5
647.219	10621.7
685.54	10872.8
674.718	47937.1
673.928	13124
662.969	11458.4
641.254	41403.2
699.532	21615.2
622.559	22671
638.575	11464.8
670.131	17712.1
606.123	11765.1
623.864	16011.3
693.285	13962.5
654.236	11774.5
703.265	25130.2
679.783	35725
668.842	35323.6
624.864	30936.4
677.726	12428.7
658.392	41374.5
638.963	14570.2
675.012	12463.3
686.714	12571.6
619.773	10631.3
665.065	10199.8
681.109	30352.2
667.877	18019.9
606.755	68166.6
619.928	29244.1
713.076	35052.6
648.242	51340.7
667.923	15747.9
657.173	42581.1
625.205	21069
644.986	12569.1
692.011	24266.8
660.397	12385.4
681.451	10760.5
692.562	12167.6
690.45	42647.6
636.508	29538.4
630.206	11763.1
715.071	10732.3
636.279	32574.2
661.574	17202.5
659.783	13146.7
614.201	10152.3
700.489	12155
694.608	34519.5
648.462	12701.5
639.696	15728.7
685.287	19748.6
708.219	13801.1
705.919	91964.2
631.191	67956.2
648.172	63526.5
694.618	67379.8
683.269	64017.8
632.64	25878.6
630.385	16281.5
611.483	10155.6
613.82	24980.3
690.08	29998.4
710.589	11160.5
704.75	10376.2
658.31	13099.8
602.369	10380
608.305	52321.5
647.665	11182.1
632.461	33359.7
715.854	10252.4
706.148	10287.1
641.017	10765.8
628	13181.9
686.199	11773.2
626.525	10432.4
706.341	24215.9
713.598	24039.8
692.253	30825.6
675.455	32325.6
670.667	10889.6
640.315	26793.3
712.995	10749.1
709.759	16855.6
615.704	15932.4
660.022	13429.4
709.143	12654.4
691.588	27134.4
616.819	82614.2
661.457	11776.4
703.205	10020.3
704.598	13127.5
657.526	14037.5
699.765	10820.4
722.091	12457.7
607.316	13490.8
685.621	11113.1
649.571	10661.7
687.329	26734.7
666.62	59664.6
628.96	16287.5
711.403	15738.1
621.579	15804.4
713.267	11104.5
671.677	33483.4
683.663	12145.7
676.635	11168.4
639.571	13849
651.205	13040.6
644.793	22106.5
699.762	109048
674.032	93439.7
696.438	48767.2
604.987	44887.3
604.417	11828.1
709.582	17175.3
646.236	11213.1
633.924	10347.5
705.212	12670
667.099	11193.4
676.979	44600.7
658.113	39123.5
623.673	48603.8
663.308	31126.8
714.08	19001.6
647.955	12684.3
653.473	34238
681.564	34444.4
705.686	12299.3
670.867	14425.9
645.409	11079.4
674.789	11299
680.164	12155.2
660.341	11275
642.3	16075.9
728.059	47687.6
625.304	20328.8
609.65	15949.8
703.668	11059.6
707.282	17257.9
664.293	10164.6
668.406	17085.6
703.719	17855.6
699.392	20258.1
630.628	14574.5
619.032	28673.8
639.103	39033.6
635.807	37455.9
659.924	71254
715.372	54686.4
704.875	44783.3
664.576	12801.1
676.316	10190
670.896	25136.6
625.071	13640.1
628.091	43448.5
680.755	164027
650.471	26585.6
608.768	24296.6
608.637	24019.9
704.515	25126.7
693.415	18361.6
602.642	44057.9
622.226	24667
646.513	22352.3
680.371	10488
722.574	14940.5
606.281	13124.8
722.178	23165.1
732.504	41853.2
616.233	27940.7
683.574	17795.1
630.004	12211.3
688.338	12311.7
725.25	11631.7
724.279	45194.5
694.945	13265.5
691.37	42863.6
647.975	14760.1
665.677	51265.2
644.373	30937.2
658.685	14595.7
710.761	13674.1
660.488	39261.4
692.428	10255.3
697.24	54968.7
670.414	40898.5
629.869	35212.7
693.066	13462.2
693.304	29582.6
704.72	29021
623.365	12203.8
675.465	22443.3
729.144	32330.5
661.007	10115.4
628.43	13157.3
732.836	15812.9
648.844	88617
642.274	24692.2
657.661	10802
658.95	21590.8
692.625	42235.9
710.518	85424.8
688.858	25676.5
659.137	90714.4
687.985	22285.4
678.635	11002.5
638.798	58420.5
677.843	13849.9
657.197	12977.5
635.128	28312
639.654	25026.2
696.522	16936.8
721.343	10594.4
606.907	61035.6
741.357	11535.1
658.892	10167.2
628.828	12937.9
649.265	10705.2
728.893	121029
733.327	17209.3
716.764	11959.1
611.112	13136.6
709.709	12262.8
676.454	15984.2
635.517	12054.6
622.578	20804.3
673.754	50930.2
698.439	68703
724.853	144121
643.513	27821.2
717.642	14153.4
610.079	18030.6
619.69	10905.8
625.828	13554
734.198	11342.9
667.202	44697.9
741.839	18384.3
610.797	87999
735.586	96375.4
704.11	63797
659.254	15389
704.366	13432.8
609.189	11902.4
678.986	70569
736.697	18994.5
730.923	107199
681.018	11425
671.131	10382.3
701.154	10338.1
619.671	19039.3
673.046	13746.1
704.113	50101.1
647.048	44876.1
638.893	58352.2
607.596	20981.7
719.889	31434.5
730.394	19943.8
661.268	12857
678.621	12664.2
618.785	11096.8
708.11	10609
672.69	33139.6
732.881	13732.8
696.824	25923.5
733.079	47461.6
708.75	66346.1
695.356	28550.5
694.918	17282.6
617.315	10694.6
687.225	19133.7
643.107	12828.7
672.906	11552.7
673.395	31330.1
662.346	42954.2
733.969	11095.3
712.388	21155.8
748.976	91477.5
699.5	28460.4
680.419	27251.4
690.398	19947.8
619.512	17255.2
738.424	12312.4
627.009	17351.8
677.698	28288.8
698.445	22999.7
727.4	59872.2
694.909	10893.7
738.888	42511.6
747.59	11564.6
681.15	15650.9
606.521	12858.6
731.474	11205.1
688.233	47138.9
731.211	18862.1
673.567	11509.2
631.576	11895.9
713.717	15474.3
697.203	29338.6
673.008	12720.9
632.945	12054.7
723.242	17787.2
708.125	14406.5
718.189	10510.9
686.104	10517.5
641.732	51458.4
619.921	51665.2
725.596	42717.8
740.63	32822.4
645.018	26268.7
737.56	15851.4
746.407	16485.1
637.51	14656
671.352	10213.6
720.85	18263.1
660.752	10081.1
641.388	10636.7
756.099	10836.8
706.955	10727.4
670.864	24216.9
615.367	14168.7
666.862	19644.6
753.147	25403.6
619.794	18155.5
737.51	13287.9
702.16	22191.2
756.788	10323.4
679.072	13897.3
732.769	10854
714.636	39851.9
729.256	43705.2
741.082	42891.2
618.284	46730.2
738.968	34944.6
617.016	22427.8
683.598	19016.5
746.76	11569.5
725.588	13335.3
661.457	11927.7
689.897	14217.8
714.907	10607.2
649.475	11674.8
611.934	11292.7
653.849	21274.8
743.508	68365.6
708.075	74055.7
728.555	96712.2
699.058	22353.3
755.614	12924
678.451	35083.5
700.621	27039.4
673.663	16801
683.193	27145.1
742.04	42267.9
694.201	51531.5
676.539	32915.8
739.852	27400.2
689.309	22233.2
627.021	97472.4
715.052	38836.6
624.38	10587.9
640.184	11563.5
664.918	13546.7
707.974	14944.4
658.604	25790.3
716.941	31636.7
714.666	31299.3
674.484	34000.1
631.499	62659.2
678.019	80151
677.337	51116.1
724.406	11518
694.344	16503.5
727.1	10590
615.014	14369
636.92	13434.9
729.657	13871.1
696.8	10084.5
748.313	18604.7
603.219	22074.6
667.535	13655
758.93	15653.8
625.667	12152.2
734.341	10167.2
692.207	10754.6
607.725	11452.9
696.323	29620.9
739.635	40410.6
650.831	37605.5
636.024	62534.3
750.002	13840.2
715.421	15948.3
681.962	13809.6
744.931	15079.9
696.467	10466.1
745.021	10194.2
615.717	23103.9
734.605	31808.7
661.034	41546.8
712.156	11714.7
613.244	65111.8
638.372	26952.9
691.492	12023.2
669.178	11492.1
643.738	52532.1
685.84	42413
621.903	24174.3
608.596	13617.4
707.505	23335.9
690.852	10451.5
650.146	20105.4
681.341	10164.1
647.889	20276.9
608.593	35054.7
638.614	118461
758.01	24915.7
716.67	10313.6
707.57	29374.1
692.382	11202.3
752.339	11148.4
694.05	29128.8
691.657	102864
712.099	44858.5
662.361	42278.3
737.747	46672.5
625.142	29680.7
755.112	83178.5
643.889	30578.6
660.099	12103.7
691.73	11205.2
613.892	10152.8
664.722	11763
697.054	12308.4
669.88	19505.6
695.145	43297.7
634.549	19740.7
629.207	55201.7
605.598	81572.8
761.176	18064.4
611.827	12902.2
742.21	11278.9
689.298	13783.9
695.876	16617.4
721.453	11755.6
638.093	63830.3
701.976	27029.2
646.672	58841.6
765.297	114672
671.851	17774.9
661.545	65047.5
638.88	63792
723.645	61155.2
711.785	40869.7
691.481	12769.3
624.706	15527.9
605.315	25509.8
610.249	11289
710.387	12900.8
687.387	10463.8
726.329	19102.5
711.837	12160.1
617.881	12925.1
647.988	43673.1
703.549	12700.7
637.347	90316.4
657.999	54964
615.18	24035.9
678.712	22919.9
710.077	16927.3
645.651	20683.9
715.323	15351.8
690.768	10173.8
725.592	10102.6
728.144	10407.5
642.421	33091.5
756.429	13501.6
708.502	10883.1
754.431	56668.8
774.298	37981.8
709.08	16781.1
637.357	14446.2
691.929	10532.1
704.533	20504.5
629.13	43619.9
639.711	40593.5
638.721	18413.3
605.677	11309
659.435	38581.4
762.37	31218.4
726	10290.5
666.983	27648.4
612.429	19390.9
696.367	12196.1
678.083	20862.4
631.129	45299.5
646.345	23659.9
733.574	17304.7
647.353	76850.4
614.131	17870.7
651.286	10968.4
704.787	14902.8
762.755	13504.9
761.487	17328
718.929	35390.4
676.269	22136.8
654.616	13526.4
674.718	17762.5
706.199	107094
666.541	37143.1
633.788	33107.5
716.829	32050.5
729.858	13749
681.799	11902.2
667.004	10544.7
707.913	11199.5
732.3	24850.7
740.412	39845.6
661.495	30478.4
718.896	20019.3
675.926	10896.3
776.176	38407.9
639.731	10220.8
718.64	14716.7
652.115	11079.8
676.974	14945.8
729.19	16714.4
636.318	13124.8
699.038	24145.6
639.281	28521
744.501	35005.1
737.551	28859.1
749.986	10856.5
773.781	10476.5
689.623	21412.3
668.916	12658.5
610.727	30632.8
636.889	17198.9
704.939	12637.2
676.753	10536.9
634.468	10998.9
746.111	18300.3
716.727	10715
743.169	10051.9
613.309	10155.5
688.297	47863.8
748.25	17659.3
640.508	128031
691.762	30805.3
659.862	10434
750.92	24455.6
768.706	19267.9
773.58	14680.7
636.543	10138.1
766.616	12550.5
713.893	12587.3
750.886	20649.4
745.878	29042.3
686.437	40658.3
661.923	49398.6
639.038	65449.5
771.545	11002
661.289	14626.4
693.78	12193.9
687.966	11423.1
728.395	16648.2
612.74	27702.4
689.371	35869.9
658.353	18793.1
772.013	37450.2
710.656	10386.2
739.915	13005.7
677.945	14631.6
785.998	12719.1
605.846	11004.5
697.458	22118.8
671.259	38729.1
736.44	16699.6
701.982	104167
781.058	31127.9
779.389	26185.4
683.92	10159.9
760.734	10185
616.458	13997.2
654.591	13541.4
738.78	23677.9
776.051	19729.2
748.325	25965.6
746.872	18119.9
681.451	11018.1
764.73	19522
685.986	34837.6
645.048	27735.8
698.88	27576.1
739.043	38828.7
651.819	10536.2
731.915	112339
657.489	83374
764.834	42956.1
636.614	10355.3
758.258	30953
694.854	10872.4
711.344	10027.7
761.414	12084.5
625.807	15279
710.605	30852.2
654.998	112781
755.418	24039.5
708.616	12654.6
693.945	77136.1
731.616	24556.8
645.714	23316.9
694.699	10566
606.702	13990.1
602.427	10006.5
705.178	10088.3
667.942	37234.3
653.727	54629.7
611.104	11499.2
681.301	21741.1
628.768	22044.2
772.668	15293.2
758.695	12377.2
613.96	25940.5
696.405	10994.5
773.34	10024.3
792.881	31276.6
764.28	54997.1
719.676	88983.7
650.233	29452
777.263	29300.7
681.201	20867.5
622.754	10009.6
664.278	10481.7
777.706	10650.8
756.853	14820.1
745.451	26461.2
693.756	25936.4
628.047	31674.9
663.201	50195.2
608.008	56563.5
680.083	10309
734.584	12803.1
749.961	15671.1
640.338	10111.2
734.742	13272.9
713.124	12228.5
603.437	18334.4
671.805	27732.2
706.931	28980.2
628.841	10964.3
752.824	15414.5
654.369	11122.3
609.61	16387.8
651.237	13912.9
761.263	24231.8
653.761	39633.3
615.783	23963.5
781.671	97419.5
778.168	33712.5
755.781	29181.1
702.932	12399.7
753.251	10590.1
794.248	14740.3
608.443	10881.5
697.853	21753.4
634.307	11780.2
664.184	11579.1
654.658	10808.1
685.058	13537.8
702.072	19992
609.934	20201
619.944	46677.2
702.256	56793.5
669.575	14712.6
772.259	20277.6
748.441	11555.3
750.494	12620.8
604.346	13598.8
750.014	11573.3
619.067	18927.7
674.201	60553.9
731.484	44537.5
784.127	14907.3
738.42	26595
787.274	62807.1
712.087	19030.2
789.43	21418.1
636.734	16700.9
627.559	12664.6
681.54	10781
765.415	24878.7
640.277	10125.1
643.283	15213
751.756	34598.9
766.723	34003
683.547	38928.2
608.891	37489.4
658.219	32655.8
794.48	57007.4
629.379	67226.2
645.253	31278.6
768.478	12813
683.588	10876.8
641.938	10755.6
623.816	10087.8
744.605	14313.8
723.096	21733.6
792.139	36571
742.475	21971.5
724.44	28037.9
674.401	21910.8
766.229	20430.9
786.449	23245.9
662.785	21799.4
761.818	10315.9
773.757	22946.9
688.829	21360.7
736.422	12161.1
777.494	13884
636.521	18820.4
767.557	40257.9
702.196	18078.7
709.363	35921.7
620.901	33941.1
715.543	20281.2
730.885	21047.2
800.044	23645.1
604.8	20965.4
663.117	79058.9
747.803	35591.6
785.731	43014.9
688.047	20047
605.483	10141.2
750.317	10594.5
777.986	10222.5
729.186	12211.7
613.032	11218.4
729.478	12775.5
603.97	20969.4
792.089	29622.5
713.288	31380.7
786.473	69372.3
793.798	11781.5
734.261	14698.9
686.859	13972.9
746.408	17757
755.891	10014.8
605.861	17304.1
670.331	20219.9
609.923	15149.5
683.996	23527.9
649.374	42213.1
642.025	75787.3
684.174	12662.2
656.652	24319.6
761.864	13969.6
624.87	12909.1
677.298	14156
726.009	20635.7
602.086	35731.2
626.504	25545
625.946	15917.5
662.31	50685.8
672.574	66973.1
792.315	19900.2
737.354	10042.8
706.127	11550.5
792.967	10849.6
646.25	20279.3
764.048	24623.4
641.512	34456.6
619.361	22616.9
735.364	64202.5
623.732	23256.4
772.25	29971
725.772	16966.5
635.89	15089.8
650.73	12784.5
743.531	10172.5
606.608	11154.3
683.072	10043.3
802.452	11507
737.099	14649.4
686.99	14369.4
686.34	24540.6
690.194	18777.5
642.926	36930
771.533	41520.3
642.026	55796.5
652.697	13139.9
717.087	14665.2
703.003	13893.5
746.652	28104.1
730.326	33286
758.518	28635.1
650.866	55766.2
747.208	41814.6
771.159	48014.4
608.509	36076.3
681.772	40392.3
766.937	25003.4
786.944	25186.6
674.252	15789.3
704.7	11255.8
745.043	10286.8
614.579	20371.4
791.123	10140.6
763.479	20396.9
609.585	10469.1
779.428	10697.1
675.397	10325.7
644.406	10632.4
785.358	51141.1
648.04	49312.6
767.429	19392.8
751.787	34095.1
661.012	21475.6
797.993	11602.7
722.59	17633.4
714.819	13484
777.663	10961
780.41	19360.9
742.458	44181.7
729.481	14818.5
645.563	56901
769.367	44185.7
678.773	30425.6
771.599	11928.1
691.221	10058.3
776.798	12181.3
727.89	10151.7
787.416	10414.1
692.477	21621.8
687.665	27786.5
629.03	34756.4
676.78	63071
696.994	16767.6
735.025	81982.4
810.866	17007.3
660.247	10277.8
787.798	10253.4
649.108	10635.6
698.79	12431.7
615.52	10973
646.373	49767
808.117	18269.2
633.712	10201.8
777.077	11046.2
638.652	10515.5
664.294	12544.4
754.349	10677.8
763.913	37392.8
736.863	50889.2
768.549	62080.1
653.649	21921.9
744.878	12519.2
639.413	22326.1
651.279	32612.3
785.475	35128.6
676.456	24397.5
651.709	48200.9
603.624	40751.3
656.499	41565.3
808.514	35765.6
750.639	10270.6
782.78	10857.6
737.018	11035.5
620.229	21736.9
793.753	10848.9
757.916	16430.8
655.618	10436.8
729.387	37363.5
605.478	12011.6
726.013	61313.9
656.911	76668
756.695	17151
808.141	10108
767.55	14231.7
805.842	10632.7
674.9	12313.6
787.069	26096.7
724.211	34527.9
784.816	12355.5
643.255	17494.4
761.555	68630
750.723	82068.3
738.266	10168.8
732.561	10919.7
714.36	12467.6
664.989	13860.1
644.822	21224.7
637.953	33320.6
663.518	46300.9
627.739	23245.7
677.386	15256.1
738.356	10079.5
723.131	10818
739.751	10056.5
702.626	21246.4
814.775	13314.8
689.658	17568
693.253	72653.5
640.86	45527.7
721.277	14297.4
630.055	27659
655.424	33906
814.871	10717.2
778.94	10954.6
794.398	18236.1
689.059	10749.2
624.62	12893.6
740.837	10838.8
710.093	39678.3
688.899	48195.7
601.736	53597.5
635.513	82770.7
712.441	33215.7
770.54	10906.7
757.234	11563.4
807.143	10335.8
756.262	10116
799.874	12840.1
707.971	20000.1
713.979	39162.6
809.484	39717.1
769.509	147734
782.948	21259.3
795.765	11187.6
650.698	10204.8
634.931	10264.5
751.642	10258.6
784.172	15374.1
651.436	35686.2
792.444	87224.5
697.311	16562.7
667.14	63397.5
693.671	54853.3
636.722	33573.8
625.912	21006.4
690.276	17536.6
715.243	12647.2
784.983	14279.4
791.941	72564.6
781.728	13815.1
774.141	10021.4
756.235	15122.7
652.063	47751.2
648.42	38174.9
754.415	17647.6
733.087	38780.7
759.753	34793.5
763.33	16420
791.741	20911.7
779.208	10254.9
762.907	13098.1
772.506	13779.6
723.144	32548.6
779.705	22585.6
664.441	10821.5
750.727	11829.9
817.631	14676.9
714.617	17145.8
809.941	10023
636.862	10140.3
753.414	11842.4
666.294	11626.1
709.193	20715.3
742.788	45380.7
742.32	66958.7
650.911	57780.3
651.877	16479.4
815.546	27618.9
652.567	10257.2
774.917	10988.9
740.055	16130.8
785.341	27340.8
753.3	29234.1
759.562	14881.1
626.06	25852.8
808.24	55864.8
671.732	43472.8
817.531	14690.7
624.803	11387.9
672.498	10490
757.478	11274
671.671	12046.9
712.368	16577.3
633.401	10250.4
700.636	22949.6
639.402	19772.6
656.243	52198.8
823.908	33499.5
673.158	29692.4
638.455	12902.4
666.98	15637
666.823	10389.9
749.493	11401
680.099	12021
776.847	11248.2
645.196	15220.8
792.604	18141.4
703.524	10415.8
639.848	11188.3
736.477	15983.8
777.064	10658.6
637.02	19822.7
692.027	42489.9
644.486	109030
628.205	22787.2
664.894	232140
729.63	76507.4
629.81	31827.1
698.061	26782.6
678.605	14737.7
713.636	10997.9
819.156	23716.4
671.038	12884.5
681.342	12800.6
662.762	66057.2
654.886	194789
684.754	46460.7
667.366	15939.9
744.567	14254.8
719.069	11082.5
756.039	10584
649.373	26803.4
709.864	12340.2
792.871	13661.9
812.677	66492.4
705.055	30330.9
707.179	45982.6
671.183	43629.7
654.59	40617.8
805.437	66412
692.658	126698
672.866	196631
654.988	35949.7
792.383	18771.7
796.861	11340.3
774.754	16334.3
679.379	16633.7
686.938	15917.8
621.122	30165.1
727.639	20721.4
783.427	59332.2
692.704	81360.3
653.991	178968
626.951	21604.9
674.786	10487.9
793.038	20470
811.131	18292.1
761.593	29030.1
823.792	38349
619.41	39621.3
649.377	109933
773.711	48166.7
687.165	19108.5
680.459	21096.5
663.615	12691
819.263	10344.7
799.158	14945.2
694.447	13725.6
785.98	14481.7
702.597	13500.7
701.057	13670
691.16	22339.3
703.263	18418.9
704.948	33073.3
751.167	58205
615.496	19703.4
830.296	14338.9
654.791	13948.7
816.974	30876.8
673.259	26740.7
671.331	34331.2
690.73	37382.9
818.268	71372.6
691.19	18229.9
734.238	13056.4
655.709	13744.6
794.157	21517.7
784.845	53672.2
680.851	59859.3
695.24	65837.6
609.949	24387.9
732.873	47713.9
682.089	31409.4
645.038	20639
775.601	11997
697.882	13046.7
763.054	14028.5
711.917	14357.6
797.037	20484.4
680.104	11831
664.86	10667.2
711.353	76090.4
803.928	104741
749.043	26670.5
671.822	44418.5
833.391	49441.4
793.336	42007.9
829.549	30699.3
681.398	11044.4
804.185	13747.9
703.264	14088.9
782.312	57952.8
713.159	50669.4
777.459	23513.7
666.174	19709.2
702.646	21029.7
804.936	14512.1
610.353	10630.3
802.665	11718.1
692.018	10633.3
689.831	22668.7
760.439	37487.8
651.928	38425.5
678.646	29303.5
789.331	51672.8
800.304	28590.3
828.286	26058.7
630.761	24822.2
601.743	21495.1
664.457	12264.5
817.84	12470.6
751.943	10609
717.838	10166.2
706.974	11284.3
789.677	16219.8
615.708	18852.9
751.718	51161.2
733.275	31752
744.784	42924.9
638.331	59799.7
734.5	87596.6
656.668	21806.5
644.642	24797.1
675.154	15887.9
739.597	12572
676.797	25342.2
619.053	64059.9
611.724	28145.3
679.509	43307.7
694.162	28580.4
816.853	17955.9
762.455	17696.3
763.573	15236.9
732.594	13246.4
661.555	12390.7
766.443	10675.7
608.088	31861.6
760.962	38571
664.146	36139.7
786.004	55500.4
623.774	28201.6
672.378	11744.1
642.146	11681
796.975	14028.1
782.716	82943
683.57	98238.6
794.365	11179.8
719.935	43261.6
675.646	38044.5
700.778	37252.3
613.075	20087.6
748.388	19615.1
781.731	11489.9
728.064	11621.9
814.972	11818.1
796.501	11146.6
807.184	15522.5
664.782	53085.3
733.562	17820
792.66	31666.8
685.353	54319.8
816.192	13122.3
795.218	11043
744.12	10215.2
790.689	19153.2
744.066	10610.3
612.582	12057.8
714.516	13775.5
654.364	10152.3
763.813	10448.7
724.115	52231.7
801.013	12930.6
746.547	21034.6
606.368	11010.5
732.963	24399.3
767.038	30762.9
808.47	32689.2
766.519	11236.3
616.652	10262.8
665.39	10728.6
819.388	22326.9
696.07	26838.3
826.507	14436.2
741.977	14219.8
790.787	10303.7
769.86	24711.4
836.747	20091.5
820.742	30929.2
745.354	40952
832.762	52560.4
719.056	64247.4
776.266	19689.9
685.895	12361.4
728.941	12142.9
657.182	13427.4
749.9	12833.8
796.368	17158.2
813.098	14571.5
694.591	19344.5
732.483	28530.1
820.384	25798.7
770.566	31218.6
812.887	11282.3
826.099	10574.7
635.242	13595.7
690.341	16021.7
832.59	36793.7
619.685	39218.2
657.157	49884.7
604.346	44088
817.733	34574.4
608.342	64056.8
830.052	78341.1
762.791	47433.3
625.089	40641
671.943	11034
772.332	11440
730.031	11771.5
764.123	13436.8
812.795	27683.6
630.999	20990.1
823.242	30646.3
615.311	40272.3
749.33	100698
613.336	12096.1
785.91	26695.2
738.496	35065.6
683.085	12784.9
672.874	34308.4
704.606	78996.1
626.008	32053.7
644.906	35784.2
670.309	22426.1
829.188	19564.5
800.917	15646.6
764.479	10470.9
665.877	10132.4
647.435	17974.2
840.579	20393.3
663.943	12598.1
666.48	20776.9
804.319	22612.2
735.641	185617
637.575	34816.3
702.494	69964.1
692.027	93951
799.945	15963
788.06	11059
618.112	11708.5
789.916	10683.1
818.339	14871.3
659.243	10288.2
762.484	73073
670.149	11080.8
637.495	34273.6
666.27	24014.2
687.402	20966.5
701.852	18570.2
823.653	12977.5
633.358	12923.1
630.562	11973.7
736.031	10625.6
816.974	12756
811.092	10159.8
844.388	13539.7
629.887	10285.5
705.435	16129
655.166	27102.4
706.762	31900
736.222	58179.1
747.519	91092.2
640.221	12766.4
817.443	11619.9
629.092	14404.8
638.578	18495.8
838.552	16456.5
603.731	27705.7
607.74	28803.5
760.4	34857.6
752.687	58156.2
653.063	18201.7
767.587	41204.7
787.354	35532.5
693.522	34388.2
735.356	13421.5
638.15	10779.1
704.233	11330.3
837.225	28951.7
807.694	13880.3
688.22	10194.6
636.905	10251.5
668.723	11816.5
791.947	25430.6
601.8	33340.5
807.47	15613.3
751.422	38457.6
629.996	63440.9
602.272	60902.2
648.952	23444.2
731.199	15420.9
670.61	17237.2
764.342	10723.6
712.689	13216.5
817.335	25329.4
785.007	30471.1
717.561	18112.9
633.978	21966.2
791.557	34503.3
816.853	29532.9
847.195	10022.2
824.445	13373.4
843.944	21313.5
613.001	12426.8
668.097	12123
797.964	23035.2
661.073	41603.3
734.601	70145.8
608.495	13308.7
772.729	24837.9
683.273	12052.1
748.427	26473.5
846.012	40994.1
720.863	60858.3
813.68	60579.7
608.734	54064.7
692.994	62350
678.745	37839
761.689	10498.8
658.439	10502.4
823.853	18011.3
847.81	18575.8
613.066	14782.1
646.413	23566.5
781.096	21357.5
798.004	28127.2
682.418	48534.8
810.711	63415.3
833.841	73362.9
825.519	69775.8
834.391	66574.9
605.609	32555.1
816.706	12658.7
755.486	10031.1
820.805	11516.8
820.874	11455.6
649.089	12907.9
828.101	13056.7
650.094	25263.7
797.879	47854.5
695.145	13666.9
655.07	10046.6
769.773	14732.8
695.574	11519.3
739.517	12381.7
837.738	14396.6
778.008	22879.7
841.672	17553.8
845.622	30585.7
766.928	30864.9
725.789	44434.1
711.372	45581
769.975	56747.3
823.582	11852.3
623.554	19549.1
762.466	10589.2
723.823	11258
723.991	20208.1
809.753	11225.7
606.436	21085.9
626.029	20644.5
778.616	64000.8
779.469	24770.4
690.374	20796.6
610.801	11149.3
782.124	10615.7
603.618	10179.1
785.294	15037.1
752.195	17686.2
662.975	14272.8
607.975	13385.7
647.678	18287.6
639.525	20866.4
836.127	70941
624.756	67285.7
848.339	15152.8
770.534	13982.9
647.243	10587.4
812.791	11554.4
754.492	31475.6
747.852	21477.7
744.122	15322.2
740.379	20059.9
784.36	24164
659.06	50102.2
636.613	38145.7
680.786	39016
803.557	17762.9
664.206	13002.9
755.911	13073.5
714.386	10217.8
840.939	16888.4
813.683	12067.6
849.557	19141.3
728.802	11942.3
654.62	26843.1
619.798	19967.1
823.53	56111.3
658.625	33359.7
661.402	79687.7
841.847	140076
805.955	29716.1
840.659	17078.2
771.835	11272.2
834.38	11681.4
788.748	15923.6
603.791	48110.8
630.808	24405.9
697.787	31783.1
683.918	35246.6
842.129	32050.5
774.635	10019
734.987	10732
787.104	11333.8
794.789	10417.4
693.037	29587.7
647.815	70482.1
729.503	11708.7
811.031	108106
603.797	26059.7
765.691	33624.1
695.037	26907.8
749.794	24307.9
616.7	16339.7
640.612	13054
804.314	10273.9
770.322	10976.7
741.876	31760.9
734.342	12078.9
763.471	33180.3
636.855	24729.1
670.445	46185.3
787.026	22469.3
637.366	27393.4
657.307	16733.5
788.62	11883.7
621.345	13630.4
857.625	10497.7
815.479	36826.3
697.852	19583.7
645.377	33938.9
794.544	28301.8
756.726	23713
603.815	17363.9
683.28	10690.3
746.303	16654.5
732.536	10853
723.884	25748.6
820.495	42720.2
697.934	14076.1
670.459	13574.4
702.878	11153.6
625.991	10889.4
800.018	14852.1
647.078	10907.8
626.891	15074.3
663.945	16971.9
622.676	101452
718.371	13098.1
716.063	14590.3
728.873	20462.2
749.185	29577.3
728.536	28168.9
820.021	29424.8
654.795	20742.2
662.591	17754.2
758.017	13641.5
761.926	10559.1
741.983	19384.9
714.249	11263.3
696.039	13683.2
865.268	10701.1
860.491	13051.8
728.633	10967.6
675.105	15153.2
865.309	15622.6
751.032	13394
797.668	16127.2
819.972	28018.6
835.404	30193
800.279	24560.9
744.067	24462.7
836.942	13280.1
703.673	11539.2
715.332	40648.1
713.253	21013.6
719.947	21995.2
634.305	14452.3
779.652	10609.9
634.331	10613.8
861.247	10229
618.348	24541.1
715.087	11174.1
801.396	104113
645.96	59266.1
651.29	41149.2
703.28	10553.2
838.673	16105.8
826.256	12524.8
635.931	19455.1
796.823	12782.6
772.346	10262.7
813.562	10083.7
780.293	19027.7
826.871	17991.2
732.049	21649.2
802.783	46790.1
613.46	22833.9
819.398	12196.5
844.88	26115.9
862.614	11039
603.862	84650.9
801.937	75260.3
632.33	86279.8
706.09	34631.6
810.608	18101.5
647.65	20916.7
828.03	16076.3
820.624	15822.6
782.078	12084.7
653.907	10127.6
703.33	22212.7
763.563	10807.9
625.011	11028.8
707.551	20218.1
848.493	13391.5
833.93	34669
845.2	52936.9
731.004	53746.9
724.5	59922.6
703.118	24202.8
719.938	10193.3
702.559	12066.4
615.225	20643.3
768.807	15717.5
678.073	11035.9
682.957	52596.8
640.16	11674
713.099	80913.1
629.514	11253.8
723.704	20844.9
692.027	23338.6
867.172	11910
717.219	16013.7
847.216	16732.4
629.877	10912.7
829.375	12214.3
709.737	15874.1
628.458	16428.3
621.246	19138.8
776.703	13949.5
793.318	27153.1
707.176	29116.6
869.73	38543.2
868.604	36948.8
603.418	27298
840.065	27562.4
608.301	31252.2
821.269	56022.4
641.044	17202.1
832.993	10233.3
791.755	10204.1
855.76	12116.2
872.663	10018.4
863.669	17019.4
751.873	17752.3
818.237	38673.5
729.194	22790.4
697.372	27724.3
688.315	34465.1
747.78	38809.8
714.198	53684.3
690.018	14957.1
691.594	13490.9
715.736	10398.9
691.918	12217.4
827.685	19572.3
716.122	13303.3
788.728	19782
657.992	14784.8
862.71	22848.5
715.389	21246.7
782.626	20151.6
797.411	18378.1
789.426	44187.5
621.599	51392.7
713.326	45534.6
857.11	37337.2
696.989	20690.9
688.898	12078.4
853.764	11843.5
774.06	11902.2
631.941	15108.6
804.516	30360.2
694.976	22314.1
842.056	39948.2
865.607	111089
748.54	81165.6
715.687	18053.3
686.591	19356.9
867.32	20672.8
660.168	10220
727.947	13759.3
751.531	14367.3
612.944	16473.6
704.627	34898
604.233	92860
748.85	53772.7
735.98	48939.1
728.1	66817.3
661.751	76283.1
855.261	121672
782.149	48310.9
676.12	18760.3
633.154	10210.3
793.637	25903.3
825.894	10025.6
682.972	11943.3
784.974	15568.3
711.561	13994
806.227	15890.9
667.281	20804.8
853.444	19280.4
760.457	24044.5
627.163	26042.5
703.97	43182.8
621.009	74595.6
669.926	80251.5
671.969	128667
842.848	26439.3
876.409	13838.4
832.274	10355.3
658.116	13789.2
860.905	12873
705.72	22592.9
655.186	39146.8
634.784	12110.2
623.163	12125.9
850.443	10319.2
867.505	11574.7
767.063	23400
761.981	11514.5
747.17	10030.9
779.461	10466.5
[truncated: 347,316+ more rows]

## Sheet: Supplementary_Fig._S3_panel_b
z_position_within_image_volume	average_localization_counts_within_scan
9378	1264.2
9334	1300.9
9290	1298.2
9246	1278.6
9202	1296.8
9158	1282.6
9114	1277.5
9070	1278.5
9026	1270.4
8982	1287.1
8938	1284.8
8894	1300
8850	1309.8
8806	1330.7
8762	1330.9
8718	1342.2
8674	1383.6
8630	1372
8586	1369.6
8542	1369.1
8498	1371.9
8454	1342.1
8410	1365.2
8366	1339.7
8322	1347.3
8278	1349.6
8234	1338
8190	1321
8146	1307.4
8102	1309.9
8058	1317.1
8014	1326.2
7970	1325
7926	1306.7
7882	1324.1
7838	1331.4
7794	1349.9
7750	1343.9
7706	1356.7
7662	1360.9
7618	1370.4
7574	1358.3
7530	1369.3
7486	1373.3
7442	1361.3
7398	1375.1
7354	1373.1
7310	1393.2
7266	1377
7222	1419
7178	1418.8
7134	1429.4
7090	1436.4
7046	1463.4
7002	1442.1
6958	1440.4
6914	1426.4
6870	1438.1
6826	1423.5
6782	1398.1
6738	1391.2
6694	1390.4
6650	1375.6
6606	1380.4
6562	1376.3
6518	1360.4
6474	1366.9
6430	1361
6386	1403.6
6342	1402.6
6298	1404.1
6254	1396.3
6210	1379.1
6166	1355.3
6122	1377.2
6078	1397.6
6034	1374.2
5990	1368.9
5946	1373
5902	1383.9
5858	1350.6
5814	1384.5
5770	1380.9
5726	1362.3
5682	1366.4
5638	1390.6
5594	1377.8
5550	1389.9
5506	1393.6
5462	1381.4
5418	1357.5
5374	1382.7
5330	1357.4
5286	1357.4
5242	1364.2
5198	1360.1
5154	1384.1
5110	1395.9
5066	1380.2
5022	1378.4
4978	1403.4
4934	1375.6
4890	1398.8
4846	1407.4
4802	1403.2
4758	1423.6
4714	1432.9
4670	1434.6
4626	1430.7
4582	1426
4538	1447.6
4494	1444
4450	1426.2
4406	1445.9
4362	1449.8
4318	1444
4274	1460
4230	1462.2
4186	1469.6
4142	1464.5
4098	1474.8
4054	1486.2
4010	1493.1
3966	1492.1
3922	1474
3878	1484
3834	1474.3
3790	1497.8
3746	1492.8
3702	1498.6
3658	1515
3614	1511.1
3570	1489.1
3526	1488.8
3482	1487.8
3438	1506.3
3394	1459.4
3350	1473
3306	1490.5
3262	1472.6
3218	1479.8
3174	1506.9
3130	1511.6
3086	1516.2
3042	1506.2
2998	1508
2954	1531.6
2910	1521.6
2866	1525
2822	1531.5
2778	1484.4
2734	1516.5
2690	1519
2646	1500.5
2602	1496.7
2558	1530.1
2514	1497.3
2470	1511.5
2426	1515.2
2382	1520.7
2338	1499
2294	1551.4
2250	1513
2206	1536.1
2162	1545.7
2118	1538.3
2074	1567.9
2030	1536
1986	1519.5
1942	1509
1898	1515.4
1854	1525.6
1810	1533.4
1766	1534.3
1722	1547.3
1678	1547.8
1634	1451.7
1590	1449.2
1546	1476.4
1502	1490.4
1458	1504.7
1414	1519.5
1370	1508.2
1326	1540.6
1282	1541
1238	1554.7
1194	1543.8
1150	1596.2
1106	1591.4
1062	1594.7
1018	1606.4
974	1602.7
930	1606.8
886	1623.2
842	1609.2
798	1606.8
754	1619.3
710	1605
666	1592.9
622	1512.7

## Sheet: Supplementary_Fig._S3_panel_c
z_position_within_image_volume	localization intensity/local background
517.58	7.67262
516.75	9.44943
545.22	3.98884
502.08	4.83032
518.77	7.43858
524.52	5.32604
548.18	4.61191
537.85	8.83992
539.81	27.8929
559.59	6.84886
568.08	8.37521
564.35	9.71337
545.13	10.3884
524.1	8.93561
583.27	36.6365
541.86	7.08327
545.39	6.14189
573.22	11.7612
567.24	12.4559
534.23	8.8679
506.42	6.79725
575.82	6.88531
524.8	5.9957
537.42	4.40047
499.62	4.88416
503.82	16.0601
565.97	37.4252
523.88	41.4311
533.41	11.5603
539.24	8.27517
574.47	23.3406
549.33	14.6506
595.7	12.7752
519.12	4.72409
593.78	4.95161
572.48	10.937
566.69	10.8752
557.15	21.3277
552.14	9.75778
573.31	11.7844
583.85	9.99898
608.81	24.818
587.4	5.03903
501.27	16.5567
622.38	4.91721
512.8	6.28463
553.55	9.77159
566.79	9.73129
531.75	7.56602
559.27	11.5862
562.08	6.70764
581.53	7.35121
590.79	16.1036
580.65	40.5743
537.4	5.90198
606.77	14.3735
528.03	28.779
598.22	9.08705
579	28.5281
546.79	64.8153
555.2	6.63871
544.01	13.1846
615.83	22.5283
587.25	15.9939
558.37	21.1749
505.3	33.9561
648.39	8.2273
575.89	19.275
610.73	13.1427
552.64	6.17023
614.38	58.4172
554.73	5.84529
587.79	12.9813
556.28	19.9604
530.83	33.3911
647.14	16.6814
641.07	34.7605
563.32	12.7837
540.67	17.0333
633.85	9.94081
580.53	10.2854
508.99	9.05749
552.43	14.7099
632.45	13.6063
604.36	27.4568
580.28	10.1291
597.85	6.75836
552.6	7.96238
558.44	4.57857
635.85	13.1611
605.89	34.4324
617.29	12.7815
648.06	14.2422
607.79	9.12842
578.32	8.59773
548.28	13.1183
490.01	5.32117
596.92	6.50851
573.23	9.61901
534.3	22.441
612.47	7.61467
561.76	7.3022
561.03	6.60807
494.83	8.66095
617.67	28.0975
595.84	7.23473
532.66	106.311
583.64	10.1036
624.97	7.68198
544.84	7.61276
541.84	7.97511
555.47	18.6033
540.55	43.8655
522.36	6.2174
652.09	10.1139
605.59	38.5823
620.91	13.3705
609.9	10.8265
588.57	9.94404
581.58	5.89517
607.48	22.1652
598.32	5.42485
658.5	13.0241
573.29	9.84756
629.72	7.79215
587.86	10.4416
650.26	15.9347
559.62	7.76283
541.3	7.55318
618.33	50.323
669.16	7.81038
604.89	9.59439
604.73	12.7182
639.74	10.5731
672.16	12.421
644.58	10.974
590.81	6.74044
590.55	5.00131
608.45	6.82078
564.06	8.17826
621.25	21.683
556	31.8893
519.52	6.43777
621.84	7.43085
609.5	25.0902
625.65	16.9604
546.41	21.616
577.03	5.15145
570.78	7.7226
584.46	15.0961
641.36	6.92692
611.24	16.1346
647.35	8.21257
592.96	7.46372
674.41	6.17013
635.94	6.87107
645.26	11.1103
544.3	12.8478
564.64	14.8237
582.96	13.0083
672.08	19.5342
609.39	31.987
573.53	7.02055
535.7	5.8913
520.64	4.409
627.89	8.04005
551.9	6.52237
511	19.2502
587.1	10.5965
622.37	6.00603
649.07	12.5986
571	11.1138
677.11	10.4429
558.4	4.03682
644.93	5.99837
586.66	32.1851
682.6	7.63803
666.69	6.32659
550.2	7.59713
593.76	7.62143
625.19	47.2752
667.45	7.77411
571.46	8.76252
533.75	8.80354
555.43	11.7673
604.52	14.9029
666.64	4.54126
589.25	5.78806
604.67	50.5688
557.09	13.3324
503.07	6.21532
636.23	10.034
665.9	17.0315
667.42	19.7067
522.89	23.5156
625.45	13.1201
639.97	35.3319
655.4	33.1737
591.34	15.3766
521.14	20.1864
565.02	4.54605
576.75	4.94412
610.97	45.9192
538.38	4.99877
607.39	10.5453
681.93	14.8065
675.95	9.33582
672.41	9.43736
582.97	5.6304
610.49	7.26315
641.52	10.4838
650.59	7.81065
664.69	5.8661
617.33	10.5953
572.38	15.2077
581.16	14.2397
556.55	11.7447
612.11	11.4191
680.57	10.5859
625.75	13.6725
619.83	11.0508
678.58	9.83821
676.13	8.89937
659.5	6.49388
589.14	14.8168
533.24	9.64116
620.84	14.1567
578.22	23.7845
607.59	4.44958
675.94	4.93498
614.54	10.9048
687.55	17.7431
600.79	11.4516
631.96	14.3745
617.98	20.8997
638.18	21.1127
600.18	7.36113
678.66	13.6051
644.63	8.40275
579.04	19.3012
648.04	5.99673
708.65	4.6104
534.47	4.32126
662.16	4.9696
684.45	5.30564
601.52	12.0954
619.1	4.17292
698.89	7.11507
588.26	7.98609
697.5	6.36406
636.14	7.32002
552.47	9.09111
640.55	5.69208
681.86	4.43227
617.8	23.8253
663.48	7.93517
676.3	9.4315
573.38	12.245
637.14	5.56446
564.36	14.5591
559.16	8.28923
691.48	6.06591
650.11	7.26313
646.98	6.15142
690.85	6.64022
538.43	22.8016
581.75	27.7902
685.55	5.41545
604.49	5.29386
591.91	12.4733
665.56	10.2697
626.56	15.0479
656.28	8.00038
604.84	5.35591
708.94	21.0992
557.08	12.4054
713.57	13.4256
709.17	8.50246
593.12	6.28045
510.94	4.37413
658.3	7.96157
580.87	30.2327
707.31	5.43514
698.67	32.8417
674.46	15.5657
717.1	5.4063
557.27	11.4469
647.87	10.6301
682.79	5.91775
582.43	15.1966
563.58	6.71292
655.98	14.1221
677.95	8.0561
673.52	6.06478
669.44	19.5259
546.72	12.6547
592.91	7.78063
636.74	6.29318
644.47	7.48075
610.76	8.05835
717.45	24.9346
684.38	11.7474
515.07	5.20603
604.84	12.8608
678.52	22.2136
683.53	6.07628
497.43	9.07886
532.75	4.82097
575.96	9.95419
581.93	5.63305
560.38	13.012
540.57	13.6646
693.93	7.68177
685.69	5.32146
703.1	17.5885
716.85	10.8092
658.28	5.40607
580.1	9.87619
647.05	14.362
538.5	6.81549
617.78	9.05727
693.97	14.9487
668.53	4.57965
668.52	48.1178
553.39	5.97855
661.74	4.68181
692.24	5.20508
703.92	9.71018
695.36	10.6593
588.97	4.27949
717.35	34.7697
658.3	11.859
663.23	5.06064
538.58	4.68224
701.85	13.9763
675.72	12.6757
541.27	14.64
589.62	22.0277
702.24	29.2485
683.73	4.54647
620.56	31.6016
728.08	10.9509
719.09	4.7963
564.69	27.9578
583.84	13.2478
686.96	6.35377
712.76	15.0108
603.95	4.6049
718.56	8.87161
710.84	7.08293
736.33	21.8761
544.04	18.8021
614.06	7.00776
691.98	9.87198
722.96	11.5384
736.31	4.89971
722.87	8.87001
702.85	26.4917
699.47	15.5626
724.56	9.57788
600.8	5.09207
710.24	8.13654
718.59	14.7324
510.94	16.2884
654.67	7.04694
748.41	7.60786
601.5	11.4178
699.95	20.0694
582.55	4.85317
744.21	19.6823
602.69	8.30795
743.32	5.70511
592.95	14.7459
623.03	5.37437
718.92	18.3275
668.22	6.559
691.63	8.2288
689.23	38.3711
708.67	15.2375
651.27	11.2247
699.4	10.881
733.77	25.4326
727.53	4.93091
720	24.8663
676.87	3.89445
650.97	12.0215
555.26	9.47731
573.25	4.13707
717.09	16.7352
747.99	18.146
678.87	8.90428
669.71	29.5349
687.33	14.4547
509.81	5.54168
602.21	25.5849
581.67	20.3598
695.8	13.2875
717.61	4.26955
544.17	7.44372
727.72	11.0411
637.11	8.08442
663.57	26.1552
605.91	36.2343
725.52	9.35078
778.92	5.3509
656.44	5.16413
585.1	5.70343
739.75	11.3169
586.89	39.0521
695.61	4.34405
570.68	18.5378
612.89	10.2224
713.93	10.5205
689.94	11.771
743.94	29.3293
705.16	5.66389
716.44	7.38219
662.12	5.87098
529.74	4.39419
491.11	32.0893
682.74	13.2212
707.29	4.49282
602.38	7.38466
634.19	21.29
666.74	8.45769
689.01	10.6911
506.47	31.94
544.54	17.5446
706.43	8.36718
627.27	24.3959
741.06	10.1296
642.2	21.7016
750.46	11.1913
604.17	14.081
586.65	8.95974
739.45	5.71902
713.26	8.26615
691.06	4.09737
683.34	32.0099
673.1	9.1707
693.62	10.2564
688.21	13.8883
695.65	9.46054
561.89	4.12418
540.37	19.0788
535.93	5.90776
625.78	11.4918
589.01	60.2058
766.82	7.19831
672.11	4.86235
731.51	16.0432
557.93	9.95277
660.85	11.6308
763.19	20.4371
682.22	20.6922
694.74	24.4002
726.07	17.0078
707.43	4.57374
608.99	7.97272
658.55	8.88398
634.96	10.4215
522.25	12.0401
627.98	6.64705
673.78	15.1498
790.78	4.12202
736.43	18.4656
698.68	6.15926
789.3	13.112
661.78	5.64137
581.35	4.26711
752.4	9.08639
623.02	12.3175
767.38	8.11391
762.57	9.72054
708.92	17.8674
716.69	13.816
596.16	11.7553
695.77	5.13146
725.19	4.57089
640.45	5.00946
678.48	4.62635
682.5	9.14792
654.73	7.64524
516.89	25.9956
545.19	7.04394
604.5	13.8206
699.64	5.03861
698.35	4.20943
601.06	7.34065
554.29	18.687
713.48	14.409
535.06	23.9349
672.04	23.1704
785.27	14.2056
495.75	8.45144
725.31	4.61424
708.87	22.0418
722.18	10.7462
636.44	5.4661
798.85	5.22805
769.15	18.8498
648.78	10.7959
698.54	12.3854
497.5	22.2669
758.54	9.75634
524.9	6.42801
765.32	7.58504
609.51	4.11763
752.29	4.9836
748.4	11.196
583.53	8.71844
791.38	7.50734
672.91	23.0716
662.52	5.06888
510.69	5.04279
655.57	7.12444
595.04	7.74847
673.41	10.1692
719.19	6.5783
649.39	8.31677
608.91	12.8399
571.79	10.803
551.72	4.86213
757.48	12.7529
700.83	8.60782
523.79	16.0732
533.83	11.8356
634.91	13.802
673.88	15.846
681.36	5.11878
738.01	12.1542
650.08	4.19776
679.81	21.221
746.58	25.3512
554.69	13.2331
703.08	6.52778
729.3	6.10213
675.35	4.62742
723.73	4.57902
786.74	5.45717
663.28	9.29687
509.72	4.07238
627.79	6.28587
682.97	17.3308
627	19.6127
724.29	4.65367
739.8	7.2147
648.78	9.63404
525.98	6.23173
690.8	18.7898
764.78	10.8854
677.5	7.36209
647.81	28.4667
791.01	7.47109
659.86	5.08952
658.64	5.33496
725.29	25.3244
660.72	24.7925
677.5	7.17639
775.49	6.60184
653.84	5.59064
762.62	10.7545
580.1	15.5007
780.18	7.712
725.59	5.20857
734.23	17.2013
622.68	5.31029
593.92	4.34945
748.14	4.6868
734.05	5.75614
587.79	8.25062
538.47	12.1689
737.87	18.7399
663.67	11.6331
740.11	17.8703
612.3	14.1017
575.22	4.02919
581.65	18.7257
623.4	16.9732
705.04	21.1923
727.14	8.57123
678.77	6.59278
760.64	7.19948
746.56	13.1212
537.67	10.4999
816.75	7.54842
715.44	19.6848
653.38	13.5551
566.66	4.56059
577.5	6.3454
743.41	6.60742
632.9	4.84529
751.66	12.8802
679.9	6.02844
622.08	6.89753
782.07	12.5363
698.03	25.8468
562.02	12.3358
596.77	13.5055
650.04	7.78756
590.28	8.86789
743.49	13.3298
683.83	15.8928
793.46	14.4382
756.86	7.4415
775.61	5.33265
785.54	27.7103
712.08	14.1891
778.96	5.45008
683.72	27.7332
709.98	24.0021
673.51	8.24231
733.67	4.95506
648.9	4.21736
607.47	5.97371
598.03	5.3716
755.1	19.1718
628.52	22.3067
767	4.99257
644.73	9.93757
606.77	20.9146
587.67	8.90179
735.94	17.8477
718.44	4.49819
649.24	24.7728
645.38	13.8287
712.81	7.86085
796.38	21.9536
688.64	13.5022
638.63	10.4502
773.45	5.97692
607.58	28.7196
733.14	7.81962
604.7	4.95757
630.83	9.45034
622.15	5.34848
628.62	5.60469
698.05	4.95223
626.55	4.45745
584.6	43.7256
720.33	22.533
761.29	9.62604
731.06	13.3099
774.16	4.79385
760.54	12.9766
772.91	8.71421
680.88	32.299
780.21	21.2832
782.64	10.9871
765.27	8.1648
732.41	4.90105
658.32	10.9535
760.68	19.8348
600.23	6.14087
768.91	21.9188
783.12	14.81
663.27	14.025
792.13	4.08984
743.87	8.80196
544.86	6.08731
536.28	5.11828
719.11	31.8023
597.05	8.73427
805.93	6.59206
672.57	8.61957
529.13	4.58982
538.36	19.0584
772.98	22.3948
701.35	13.5518
544.08	12.893
733.04	9.37908
738.44	4.09606
580.47	9.85458
781.22	11.4376
695.73	6.58291
692.7	12.8817
705.87	7.45991
765.83	10.0526
800.7	5.70563
579.13	27.5308
825.15	13.8844
723.8	7.0612
818.46	8.97541
643.16	11.9977
799.14	4.30105
786.11	21.0738
685.87	9.55308
551.15	5.96616
842.44	4.55404
718.26	4.38152
690.43	15.7614
716.62	7.76515
791.52	9.06502
678.24	10.1429
773.18	21.191
645.11	11.1379
777.23	21.6474
671.71	11.0709
584.91	6.56139
740.09	5.97387
754.21	16.8458
680.83	8.08526
766.37	6.33026
634.28	5.71016
758.68	39.5643
788.01	9.04434
751.25	11.297
748.84	11.1063
613.61	10.1463
806.26	8.41981
803.29	4.25193
636.73	8.0155
742.95	4.98526
774.02	43.9332
684.45	16.6139
546.44	6.95472
777.05	11.8805
744.61	7.59324
748.62	6.91773
714.71	22.5402
742.49	15.0357
622.15	5.28709
568.41	4.98483
675.06	4.16377
606.89	44.2286
679.56	18.4997
801.51	9.53429
641.48	16.8482
676.46	6.61426
736.09	31.166
542.61	8.15064
663.79	6.38875
784.8	23.18
792.78	14.1538
742.56	19.6812
567.85	14.0504
724.1	6.88125
805.38	7.94483
781.65	11.5732
781.27	5.68043
821.44	14.4894
813.49	23.6072
607.42	4.46157
574.51	5.1356
766.97	20.2694
754.07	15.6228
528.98	4.93728
780.78	15.2366
725.97	24.0367
531.68	4.51631
844.65	7.20264
841.93	12.594
596.69	16.409
799.63	7.30716
623.46	4.80191
652.06	12.3789
793.88	13.336
752.52	5.49739
629.99	3.98247
694.7	7.13188
615.29	27.5185
630.53	22.7715
781.26	8.97363
731	4.80492
604.03	15.1406
691.18	8.11569
825.99	10.1841
556.24	5.01045
694.4	4.20198
856.18	5.00205
811.21	4.46538
799.66	7.75387
785.88	16.5844
648.83	6.59905
795.22	8.4138
867.13	5.8311
765.4	3.96734
800.13	21.8403
730.19	11.6258
608.07	15.2489
778.98	7.60615
580.38	4.45807
611.54	11.7714
559.48	4.39345
655.42	7.76082
626.77	5.95554
746.33	9.3288
633.02	5.1757
544.78	5.80752
652.36	26.9006
692.44	23.9818
754.98	22.0206
704.49	8.48365
856.84	5.78835
780.58	10.05
759.75	4.15655
677.22	17.3547
765.98	7.82588
570.88	5.08601
764.26	5.55161
506.86	10.1045
645.25	16.0145
744.25	4.11181
529.06	14.0769
712.54	17.6597
650.65	9.89213
822.62	4.84694
739.22	15.5361
612.96	15.3957
738.84	6.94736
587.51	5.66019
638.53	27.8165
807.4	7.6064
841.83	6.91172
751.88	9.98431
544.2	8.0522
563.77	7.15594
738.2	7.21574
817.31	4.54852
668.58	3.94614
678.58	8.21621
749.01	4.86958
769.46	16.7503
822.73	8.68597
761.9	17.8576
838.49	10.9824
765.97	6.4878
702.2	12.5176
709.77	4.89212
718.21	7.24469
839.77	11.3154
649.99	13.6213
609.21	13.9854
812.85	7.22384
768.17	37.8118
625.09	11.7593
689.32	5.74142
784.46	4.09365
703.06	10.1724
801.76	17.5892
833.28	7.6798
657.92	5.73734
803.6	7.24204
801.53	7.48299
786.48	11.8163
638.52	8.68209
827.31	4.31806
789.84	4.6372
686.05	12.7627
717.03	15.099
828.44	11.5974
521.38	6.70849
554.39	7.30702
607.93	14.3819
828.59	17.04
749.12	9.47804
687.37	7.60271
722.13	4.54657
805.02	12.0166
554.52	20.9012
795.83	6.55623
558.12	4.89713
700.22	11.1987
855.26	7.21453
704.78	6.30427
814.75	5.42836
833.13	13.4678
784.67	17.6825
773.27	8.73586
724.24	4.3524
868.1	5.46922
762.45	14.9987
851.49	9.32723
753.54	5.93611
699.6	9.49121
635.58	8.58892
797.78	9.25032
834.24	4.03273
822.37	7.94089
766.85	26.4768
778.17	18.7478
759.91	19.8921
717.78	17.2538
839.48	13.4081
642.94	4.25865
723.92	23.425
675.26	11.6542
668.77	7.68185
639.39	29.2782
773.64	13.3442
657.51	26.8109
821.27	13.9917
831.4	12.1898
839.94	7.8691
599.22	7.32257
816.22	6.62836
605.95	6.04437
719.45	11.2801
615.5	7.90516
823.31	9.72181
700.47	21.4753
671.46	18.5367
780.05	14.7616
685.64	9.07153
760.29	7.04263
550.46	4.4079
717.07	10.0092
618.4	15.2366
798.63	20.5232
805.97	14.0986
857.48	6.27549
761.04	8.55191
762.91	30.1276
808.62	32.0523
681.12	14.8857
717.14	11.1138
854.91	7.71239
714.79	11.7474
721.26	4.20251
758.5	41.9404
724.88	10.4207
880.31	25.0958
710.03	21.9493
832.34	15.8276
839.29	14.9696
776.01	5.38869
714.89	19.559
790.99	18.4467
834.25	16.1522
773.6	9.39617
630.09	11.2789
878.51	5.12113
775.52	21.4967
626.46	11.5151
875.01	24.686
840.04	9.48619
663.78	11.4767
696.16	4.18009
837.37	11.761
855.03	4.80959
745.11	4.2324
563.64	6.04608
743.28	23.4561
703.36	4.53953
728.43	5.7632
846.08	15.3498
703.53	5.61807
595.92	7.10309
817.27	10.4613
772.25	26.2126
740.18	15.3512
821.63	13.2912
787.95	11.2863
794.94	7.9296
874.21	14.0695
656.82	4.68394
673.31	7.63771
616.49	3.9129
776.08	6.43541
582.17	4.61244
798.72	10.5853
853.01	10.8708
777.07	5.21037
837.66	4.88909
835.66	4.59612
750.23	16.5268
527.31	5.36189
659.32	12.6312
801.82	17.185
615.94	9.41365
802.39	7.48127
830.94	6.23917
605.45	26.7638
618.69	24.6721
717.09	11.4273
726.05	8.16868
630.87	9.17062
727.83	32.5586
683.85	18.2172
677	15.3499
703.31	7.85604
870.08	6.17768
624.01	13.5544
597.22	7.60563
890.67	8.12061
748.08	12.0517
638.3	7.6543
742.42	9.8617
548.14	8.44019
811.46	16.8135
645.98	18.1253
519.23	8.11082
845.87	5.16976
671.87	5.4181
848.98	14.0667
659.14	6.54503
725.71	26.0207
650.73	8.37101
779.64	8.88968
800.28	11.3608
688.18	6.29929
708.53	7.01435
653.19	5.11328
823.07	3.92056
856.42	16.6633
733.31	3.87793
655.53	6.35151
722.03	4.30983
669.01	7.04682
656.15	11.6445
835.13	8.4213
735.5	25.9836
550.8	3.7278
518.97	8.79924
860.92	6.08707
747.02	20.378
809.84	13.7785
769.91	6.0695
714.13	5.5479
799.21	9.11806
865.87	6.48996
843.25	8.0175
796.84	17.5407
743.15	8.16816
828.84	7.41668
788.16	4.50747
868.09	17.6161
670.76	5.37871
913.59	8.79268
817.89	13.8141
779.43	6.6333
603.11	16.3487
868.67	8.36779
907.85	9.98435
787.23	17.8879
672.67	6.73496
618.24	5.39395
632.39	14.3729
633.4	8.50156
518.38	7.68369
776.54	20.06
716.52	11.9832
759.96	6.9397
820.68	9.00384
689.87	4.95423
876.18	6.46251
844.36	6.86401
739.33	19.0739
624.02	13.5252
892.21	5.10655
695.47	5.41643
736.71	8.91579
791.86	18.086
547.39	14.2974
884.97	15.3767
795.88	8.58285
798.53	6.13916
840.73	3.91758
828.3	16.3153
820.65	7.0386
524.7	18.2653
627.67	15.9615
681.49	22.2352
546.83	13.8872
602.9	14.7126
734.68	6.47677
721.44	16.1001
714.89	14.948
791.21	5.05195
657.26	4.58279
858.42	19.5157
827.1	15.2068
656.56	13.3917
890.61	7.13466
562.78	7.05689
627.46	17.9483
599.3	4.46176
871.59	10.6784
811.57	16.5326
873.88	4.77016
570.6	18.5835
744.57	7.94669
707.58	4.08195
684.86	4.52904
678.09	5.46473
669.6	18.1537
770.41	8.44317
898.02	4.98336
861.25	30.663
833.05	5.02198
769.86	4.2463
730.61	8.58072
805.72	26.0408
719.65	21.0919
625.74	13.6455
730.67	13.9234
605.62	10.3697
620.83	12.165
769.53	7.79719
639.48	4.15994
774.42	5.76403
753.48	12.8046
855.96	8.51347
673.4	4.51683
862.89	4.4019
649.79	5.14849
910.05	37.0968
846.91	18.2773
796.92	12.1389
709.64	5.29734
784.29	5.70985
899.76	15.927
804.36	7.24034
581.57	6.82448
626.57	7.8117
720.67	7.40723
727.1	8.17301
536.55	20.8794
667.34	4.64202
809.01	40.1251
878.41	7.98527
545.37	4.82396
673.03	6.65458
894.46	17.9083
573.57	8.20253
807.83	3.68562
629.23	5.12352
899	5.76095
734.01	4.67387
781.25	4.94297
826.87	4.39837
637.36	9.6846
796.71	11.1192
793.49	16.0839
627.07	4.55312
834.4	9.9076
538.67	5.7493
731.31	5.50847
726.28	7.43026
894.29	28.1105
749.31	20.8428
768.44	4.25103
674.68	7.17031
771.2	4.44567
834.53	6.18937
674.78	4.79019
793.76	6.95307
845.27	6.28138
622.43	13.4352
646.87	9.1868
805.58	16.214
767.38	4.27195
582.93	15.6003
604.99	16.1889
724.8	7.1482
769.11	13.6978
899.19	19.9233
774.35	11.92
899.49	11.1076
534.87	5.49276
818.44	51.0452
745.69	11.2665
833.07	13.7551
848.91	17.1081
582.45	6.4452
776.07	11.5831
742.55	10.759
864.67	5.67141
838.4	27.614
845.84	8.02444
855.93	7.30359
899.33	9.01832
639.11	6.59412
862.19	4.72039
797.25	23.099
898.33	15.4465
796.29	12.3142
692.4	10.9934
606.98	30.8636
593.59	21.7465
756.76	23.4985
807.34	9.6653
609.6	8.71971
838.98	7.57845
820.44	4.07255
713.45	8.81596
842.47	9.04953
793.44	4.95475
563.81	13.0402
813.4	18.2798
844.82	9.23694
662.34	8.3835
856.05	7.19424
779.39	6.34685
867.79	6.07579
870.39	14.5904
845.14	11.51
725.7	9.10849
587.83	4.89939
875.77	6.98214
666.06	8.55704
832.89	27.3936
852.46	4.95014
709.44	8.76287
654.68	7.36909
702.33	9.71049
853.52	5.92747
632.76	20.5796
859.88	23.1525
734.9	7.17126
854.34	5.34443
723.66	17.6901
839.53	19.0902
868.32	11.729
586.3	5.17711
829.81	19.1001
704.35	13.2205
830.78	11.0184
715.81	13.1617
740.1	6.61938
841.09	6.37901
723.15	6.69482
903.23	8.85328
793.7	13.9031
770.33	5.70293
884.17	5.8627
686.95	18.8747
754.03	12.1017
894.65	11.1909
838.94	4.36865
791.65	15.3463
790.05	4.99371
831.57	10.4333
847.37	13.8328
556.75	4.68942
658.58	4.27623
912.24	6.98607
671.6	28.458
831.46	23.8048
678.4	32.9555
811.06	11.5307
682.52	9.01886
880.42	10.6618
670.25	4.53551
911.68	9.9047
646.96	6.18141
900.01	6.86367
647.27	13.6486
805.23	10.8625
719.53	7.54679
740.97	9.75203
625.63	24.296
780.13	8.03769
716.6	16.3226
684.18	13.8961
780.25	16.433
818.99	11.2275
851.85	10.6981
592.18	8.12311
687.22	5.54797
534.36	28.3526
854.61	11.4089
805.59	9.28542
783.97	12.8107
742.3	12.7713
911.65	13.3069
883.05	5.65634
571.93	10.4702
925.99	7.14437
729.28	14.1753
623.14	7.40784
653.5	6.33785
708.06	6.11213
779.04	4.30678
648.58	27.9645
826.38	15.4977
917.67	7.78531
720.43	5.61809
814.28	37.4736
584.01	6.76265
897.41	12.3844
915.32	6.51743
900.35	4.46794
592.19	16.1054
945.35	19.5618
555.89	12.3095
681.01	12.7224
853.78	7.33114
715.39	4.5458
639.15	4.05243
618.67	6.23243
605.99	5.39367
698.63	14.7832
838.94	10.1178
869.25	7.88023
687.01	7.80115
535.01	11.9848
578.16	13.6254
864.47	16.7952
813.73	7.50889
918.15	4.25017
865.02	7.66697
744.99	6.91139
794.22	9.20654
898.92	8.51549
786.75	4.63485
698.51	12.5453
877.86	5.35281
854.94	10.7123
811.14	4.18144
904.56	6.07185
828.97	6.21431
815.14	13.8725
766.08	5.47435
598.01	7.9452
637.74	19.0964
841.34	6.80908
775.53	5.36374
660.88	10.1109
559.65	21.8463
874.87	17.9879
723.15	6.86923
781.71	9.19004
933.21	6.85251
808.47	6.06655
947.2	5.77855
930.54	19.5186
709.76	7.34046
880.11	13.3327
846.58	7.16129
902.69	38.468
905.18	13.3768
775.5	6.4155
832.64	14.7158
867.31	7.05244
847.89	5.00955
953.11	4.78608
822.58	32.243
781.15	14.884
854.55	11.9715
809.01	14.643
781.88	4.62607
940.49	6.74937
589.42	4.58232
853.81	22.0936
791.5	17.5232
703.34	11.9117
918.17	4.2531
563.68	6.8382
928.9	14.1905
734.62	32.5844
790.42	9.16823
868.54	5.45661
936.7	6.28154
787.36	8.48117
636.61	6.58706
847.35	23.8252
809.82	9.294
675.2	7.76968
884.49	30.4228
790.14	7.67764
830.84	4.08153
885.7	8.3732
794.95	11.2368
803.37	5.93573
878.28	7.18375
916.33	15.5564
742.98	11.4024
782.95	8.03138
938.83	7.95523
651.02	5.19871
849.18	12.5811
735.88	8.92428
660.16	5.20345
959.87	21.2023
616.51	17.6929
821.62	8.73689
806.43	6.00032
845.53	16.5163
800.89	10.2154
839.97	8.96121
780.21	4.43579
617.97	13.2285
956.19	10.2134
766.7	11.9077
570.82	5.75572
791.46	11.0991
791.64	7.88639
912.49	25.8075
693.14	16.9273
856.25	14.7376
586.63	8.03985
907.02	8.30355
633.86	6.83289
921.32	5.4917
775.68	6.93636
548.83	5.10727
905.32	9.62798
858.83	12.8498
946.34	8.14602
689.6	27.2725
754.07	17.9688
923.31	10.3335
713.27	4.98322
839.82	6.48761
670.58	4.63676
557.25	4.30898
796.4	4.52099
886.18	20.3426
632.78	7.35349
718.07	5.9216
683.11	11.6652
579.36	5.04584
861.78	13.5199
790.76	3.69539
670.73	4.2512
961.48	17.2936
757.69	11.7385
938	14.3604
951.01	6.20206
663.49	24.5483
899.31	13.4955
972.98	18.0276
667.75	6.84303
899.4	13.1348
926.45	14.7352
923.92	7.03219
946.99	4.1769
816.25	4.75758
624.68	11.2788
583.86	4.27476
750.96	7.25549
687.58	20.7804
808.8	7.8953
718.43	8.37559
757.9	4.79201
902.67	11.8872
807.7	9.48736
729.64	5.67722
695.54	4.82389
782.6	5.33394
873.46	8.72048
935.42	15.3709
779.52	10.9401
609.86	6.36626
878.04	4.94841
941.88	7.12798
733.23	16.5846
894.48	10.3285
840.82	4.74376
850.45	10.4425
866.5	7.43027
964.47	5.30911
810.09	7.85684
930.37	16.4243
607.44	15.8662
812.96	9.35566
926.92	10.1721
781.69	4.26224
869.89	32.4672
857.59	16.1608
536.41	15.2829
917.47	20.3654
815.2	19.1292
797.53	10.9533
789.94	6.27276
697.2	28.3913
714.35	10.6143
886.65	8.7182
923.1	46.6492
811.66	24.6969
903.93	11.6992
580.04	7.98988
955.54	16.3437
908.33	7.33037
730.88	5.94218
706.24	17.591
875.26	7.25366
511.36	4.2628
896.24	13.4125
803.19	10.4261
924.97	18.5373
875.87	7.1471
788.71	4.49068
773.75	30.3381
652.36	16.1659
804.02	10.5864
672.06	6.91362
898.54	4.48776
868.46	18.6726
983.42	10.1767
941.13	9.27089
679.19	4.6627
888.09	5.44055
859.41	9.24399
919.41	29.8736
772.16	16.6701
844.2	13.5495
884.82	4.42797
563.5	10.0347
642.99	29.226
842.03	25.9936
734.85	11.2765
728.35	6.55345
748.32	6.15504
935.4	6.93995
653.01	16.4893
887.78	14.3316
673.27	10.2069
748.12	9.57051
642.17	5.58236
919.78	8.16549
889.98	11.7512
743.46	4.72888
707.64	6.81731
794.26	7.97794
881.94	17.6343
581.63	5.64118
808.73	6.21752
676.18	4.11559
717.52	4.50777
649.89	5.46336
831.65	16.4213
682.46	23.7057
548.35	8.103
972.01	7.85105
516.62	5.83593
722.72	4.03664
725.97	4.05831
967.46	8.00143
810.13	17.1757
794.82	13.5992
958.56	6.90788
939.41	3.80283
771.55	3.92852
700.04	4.28438
821.57	24.2706
822.33	20.9369
569.73	14.7516
856.16	10.3954
552.42	10.012
649.08	13.2425
856.69	9.94815
923.32	7.32134
938.08	17.4563
943.44	10.1638
592.72	4.81702
665.35	5.47844
705.87	17.7958
739.46	4.07064
805.67	11.9727
926.06	14.8299
712.06	6.43942
661.2	8.99692
904.48	9.29345
765.43	4.38997
872.92	22.0788
789.99	15.3695
490.3	4.43949
918.25	4.27806
831.75	25.1846
646.38	9.37928
792.68	7.79161
751.37	4.57209
912.58	25.9221
857.22	18.8286
861.11	13.9845
838.21	13.3247
943.58	6.45323
775.49	7.59656
927.47	29.0426
572.2	21.769
943.83	10.3658
843.03	9.91944
633.32	5.17949
919.69	4.69644
668.46	5.76517
776.83	6.61882
688.58	4.43114
561.38	4.39781
856.77	9.23862
1003.3	7.35785
924.97	40.7027
817.42	9.88871
613.68	10.865
899.13	5.54778
987.64	5.08781
926.35	6.11773
1007	4.35665
798.01	6.11397
635.26	15.2822
759.2	6.45884
849.98	5.39627
706.34	6.52214
994.32	24.6229
701.75	7.15078
878.82	18.8543
821.02	17.2446
925.52	9.79053
684.81	4.32835
891.35	24.6515
816.98	16.6834
889.96	8.82045
957.62	4.23472
877.74	10.209
796.2	11.5781
527.84	12.3009
787.09	5.99236
525.31	12.7
513.64	13.5855
833.59	8.6934
802.79	5.7254
843.29	6.14517
561.24	11.3224
724.29	12.3342
780.46	6.05652
990.18	7.24877
621.12	10.886
913.74	7.49447
889.38	10.9074
901.8	4.94688
719.44	16.0129
859.51	19.675
799.46	6.21328
886.79	7.70107
953.67	13.9091
893.3	8.19007
922.68	4.1677
877.12	7.75664
832.19	25.9094
916.74	11.3954
896.44	5.67479
905	8.50347
658.85	14.7289
878.54	19.8697
724.64	6.20126
849.7	8.12618
953.14	5.99242
725.45	20.3554
883.06	19.5703
747.7	15.5905
834.88	10.6738
647.04	8.60274
723.46	6.8766
997.19	6.6006
820.92	8.72146
867.76	5.24313
947.07	6.62515
933.11	8.13836
589.67	7.7077
966.4	4.93943
584.12	6.38895
846.11	4.43469
795.9	11.0652
639.81	4.34926
990.3	6.60686
749.38	5.05604
821.83	14.1803
725.81	12.3487
788.34	9.78842
929.67	13.1555
946.93	13.8361
572.38	4.31916
1002.4	4.9084
928.38	5.80673
960.44	6.15009
733.09	4.78006
811.62	7.26948
689.2	6.96445
629.73	3.74223
597.27	9.51393
634.97	8.83554
796.22	20.4438
753.29	9.95106
852.79	9.38337
807.63	4.36219
978.66	4.17232
578.39	26.4973
593.36	11.0411
797.17	4.36489
763.55	4.09293
572.58	21.2724
883.09	15.0171
701.17	10.525
881.86	16.0589
946.96	11.6158
630.17	4.31817
820.86	7.40782
895.54	6.56295
795.55	34.3901
962.79	10.0552
787.39	7.80818
647.44	6.50445
969.8	10.6713
988.31	5.2132
811.35	6.50674
634.11	5.63655
835	11.2985
793.68	17.3012
856.46	5.20707
969.97	6.51388
851.01	4.68978
874.92	10.3494
826.19	7.22436
826.57	12.9723
644.62	5.60115
936.46	4.11674
835.08	4.61138
614.83	4.41921
772.95	7.22076
925.08	7.19919
709.23	4.25586
552.71	4.36528
725.93	5.28103
984.78	6.40585
615.04	4.97325
650.04	4.94462
893.74	27.9461
567.88	10.3299
1013	14.766
777.63	9.60604
768.62	8.81528
603.86	8.94707
807.25	12.524
825.41	10.2015
945.85	4.80047
796.64	3.86271
1000.9	14.0813
655.77	4.11945
874.57	6.22568
886.65	12.327
895.74	9.94261
601.84	4.1079
831.54	6.04013
969.79	24.2209
974.49	16.5368
857.76	12.1498
647.03	10.2932
876.74	9.41974
575.73	4.04718
854.27	5.72726
665.6	6.17737
634.51	10.0557
797.02	11.4204
660.38	4.44631
878.77	6.11253
664.36	7.70045
961.87	16.3297
733.42	11.2319
932.78	4.03058
845.15	8.51864
918.89	6.25571
824.26	4.08274
680.38	15.9488
809.97	8.74639
624.77	10.6687
738.51	6.85214
701.1	6.09765
900.59	6.56987
774.69	5.06074
847.78	8.27896
571.66	20.3407
764.4	7.10251
638.16	8.10958
989.45	59.9862
704.04	12.7527
765.42	11.2052
965.51	8.72153
778.2	5.50154
661.74	10.9708
889.34	9.10365
947.13	7.60351
532.18	5.54625
915.56	5.0363
800.2	14.4221
710.29	7.92235
938.21	9.87312
954.77	8.40605
895.93	7.85488
532.39	7.77048
907.63	31.8917
529.55	12.0031
710.85	9.7315
879.12	17.4328
713.18	4.2588
883.2	24.1131
777.99	22.8023
601.55	16.0963
953.62	12.1969
594.21	9.93701
932.6	15.0501
829.87	5.82861
767.24	8.45498
957.82	7.34979
1003.6	4.09663
580.11	24.2864
936.58	5.5148
855.62	7.79654
670.35	5.12281
802.82	9.10187
957.53	16.8093
806.53	8.91874
701.89	10.0413
790.99	4.99514
628.55	7.54486
729.57	5.5597
825.7	8.53384
815.6	18.6443
755.29	16.3149
663.24	7.26068
1022.8	8.5514
961.55	6.39034
795.45	4.54742
666.14	9.32949
775.77	4.83629
703.99	7.12374
838.31	4.22535
905.75	5.32286
580.78	14.1055
659.75	11.3171
937.66	9.05515
1013.3	8.91016
946.44	16.9758
884.31	16.4699
910.07	9.40374
690.97	6.50768
874.36	7.46351
943.7	8.29582
830.09	6.02708
852.08	6.27005
834.11	13.7528
826.25	4.19033
683.28	20.671
943.9	31.9881
606.91	5.8132
903.53	6.8156
1013.5	10.0086
985.12	8.81745
1026.7	4.15512
733.16	19.746
961.37	15.7043
972.25	9.4449
674.67	8.12874
871.29	9.34632
1042.4	9.24163
1011.8	7.61272
954.07	7.39781
971.35	18.9806
929.74	19.6435
987.41	6.77733
982.15	12.182
723.99	4.92101
623.71	7.49014
867.38	8.47036
812.38	5.81936
805.01	5.93481
679.42	24.7042
866.13	10.214
550.07	4.96125
901.75	4.0651
847.87	13.6354
588.48	4.93446
794.95	5.10029
1004	9.26233
811.43	21.3726
742.73	20.8009
859.86	5.99941
1011	4.51322
627.08	4.21881
690.54	13.3056
906.42	17.2523
919.3	14.2537
933.57	19.5555
931.66	4.0045
958.5	25.0108
687.2	10.2599
764.57	11.3109
836.94	6.68022
908.47	8.2441
906.05	20.1051
944.44	14.5966
736.77	6.43551
939.83	10.5079
689.53	4.43408
1023.7	12.1262
956.33	5.12588
765.95	26.8907
626.33	9.76766
879.84	11.2037
778.45	4.90369
773.39	5.13115
873.88	13.0829
624.67	6.15126
902.58	19.0328
844.21	8.11904
994.12	19.8785
811.72	7.01207
971.9	9.16834
609.98	4.29851
981.18	26.2558
625.93	9.66774
566.88	11.0802
738.41	11.249
526.4	6.46109
999.79	4.86799
872.46	8.38362
787.24	14.5661
1012.6	11.7483
967.01	13.9287
807.92	10.1779
1002	4.01613
583.91	11.1221
1026	12.1055
639.45	5.36176
975.66	10.3442
830.53	21.6372
795.19	15.8414
695.53	6.17315
808.75	5.76169
947.51	10.7376
922.72	4.29386
1053.2	5.27025
818.14	46.5216
936.37	12.6995
849.77	8.8155
613.47	4.14809
1018	4.08223
894.52	7.21967
581.56	4.71706
821.31	20.2853
684.43	14.2195
656.08	12.9024
799.95	13.8533
581.15	8.08097
576.72	8.36804
880.46	18.7597
773.96	8.96244
954.31	6.93916
853.69	25.2752
619.12	18.083
647.7	16.0434
533.2	11.6361
835.91	22.4692
726.48	8.04682
978.25	7.93248
924.46	11.3418
565.3	5.29182
1010.9	20.2219
709.55	8.85055
621.65	7.84908
674.02	4.14667
956.58	10.4663
727.46	5.7136
992.83	7.49565
876.71	4.69517
736.27	4.28428
885.29	12.6558
858.85	8.21421
517.28	5.52237
800.03	5.97984
914.44	5.09141
799.14	4.39077
533.55	9.73138
658.1	6.48121
904.48	4.2526
969.3	5.08541
940.72	7.41823
868.35	19.4531
1057.6	11.7999
550.83	18.8619
544.17	9.23295
519.66	6.23488
863.08	4.48348
753.57	4.23918
665.41	9.24029
1055.3	25.0718
683.1	14.0612
941.17	13.963
1007.6	8.85533
1054.6	6.92636
861.42	4.79462
869.19	7.03038
1029.2	7.5799
870.07	6.97244
604.93	19.7748
834.69	12.302
1021.5	19.3301
1005.2	11.5564
675.52	5.9545
981.14	7.44024
1041.2	7.48406
794.79	30.1353
977.18	20.571
871.48	8.41919
700.6	5.70644
740.54	4.59443
980.27	4.22542
949.41	4.24255
747.98	20.0234
[truncated: 307,351+ more rows]
