# Supplementary material for: Targeted volumetric single-molecule localization microscopy of defined presynaptic structures in brain sections
Source: Commun Biol. 2021 Mar 25;4:407. doi: 10.1038/s42003-021-01939-z (PMC7994795; doi:10.1038/s42003-021-01939-z)
Supplement: Supplementary file 13 — Supplementary Data 9 [file 42003_2021_1939_MOESM13_ESM.xlsx]

## Sheet: Supplementary Fig. S5 panel a
cluster_volume_MFT	cluster density_MFT	cluster_volume_PP	cluster density_PP	cluster_volume_SC	cluster density_SC
0.001285	6225.68	0.001258	6359.3	0.00139	5755.4
0.001213	6595.22	0.001522	5256.24	0.001367	5852.23
0.001622	4932.18	0.001486	5383.58	0.001091	7332.72
0.001141	7011.39	0.001456	5494.51	0.000767	10430.2
0.00149	5369.13	0.001318	6069.8	0.001115	7174.89
0.001321	6056.02	0.001294	6182.38	0.001295	6177.61
0.001466	5457.03	0.001366	5856.52	0.001271	6294.26
0.001454	5502.06	0.001342	5961.25	0.001355	5904.06
0.001406	5689.9	0.001378	5805.52	0.001462	5471.96
0.001538	5201.56	0.001462	5471.96	0.001175	6808.51
0.001345	5947.96	0.001486	5383.58	0.001343	5956.81
0.001285	6225.68	0.001366	5856.52	0.00145	5517.24
0.001273	6284.37	0.001282	6240.25	0.00139	5755.4
0.001466	5457.03	0.001629	4910.99	0.001426	5610.1
0.00167	4790.42	0.001114	7181.33	0.001331	6010.52
0.001297	6168.08	0.001306	6125.57	0.000995	8040.2
0.001063	7525.87	0.001294	6182.38	0.001331	6010.52
0.001321	6056.02	0.001222	6546.64	0.00139	5755.4
0.001538	5201.56	0.001402	5706.13	0.00139	5755.4
0.001273	6284.37	0.001474	5427.41	0.001307	6120.89
0.001466	5457.03	0.001318	6069.8	0.001151	6950.48
0.001225	6530.61	0.001582	5056.89	0.001295	6177.61
0.001261	6344.17	0.001114	7181.33	0.001402	5706.13
0.001502	5326.23	0.00115	6956.52	0.001091	7332.72
0.001454	5502.06	0.001282	6240.25	0.00157	5095.54
0.001297	6168.08	0.001354	5908.42	0.001109	7213.71
0.001478	5412.72	0.001222	6546.64	0.001235	6477.73
0.001153	6938.42	0.001282	6240.25	0.00151	5298.01
0.00143	5594.41	0.001198	6677.8	0.001462	5471.96
0.001502	5326.23	0.001294	6182.38	0.001259	6354.25
0.001249	6405.12	0.001426	5610.1	0.001079	7414.27
0.001538	5201.56	0.001054	7590.13	0.00145	5517.24
0.001526	5242.46	0.001498	5340.45	0.00139	5755.4
0.001466	5457.03	0.00139	5755.4	0.001283	6235.39
0.001165	6866.95	0.001306	6125.57	0.001151	6950.48
0.00137	5839.42	0.001186	6745.36	0.001187	6739.68
0.001321	6056.02	0.00127	6299.21	0.001199	6672.23
0.001345	5947.96	0.00115	6956.52	0.001331	6010.52
0.001466	5457.03	0.00133	6015.04	0.001331	6010.52
0.001526	5242.46	0.001498	5340.45	0.001283	6235.39
0.001526	5242.46	0.001306	6125.57	0.001271	6294.26
0.001297	6168.08	0.001114	7181.33	0.001331	6010.52
0.001382	5788.71	0.001174	6814.31	0.001247	6415.4
0.001514	5284.02	0.001558	5134.79	0.001546	5174.64
0.001261	6344.17	0.001522	5256.24	0.001067	7497.66
0.001502	5326.23	0.001114	7181.33	0.001199	6672.23
0.00161	4968.94	0.001222	6546.64	0.001378	5805.52
0.001502	5326.23	0.001522	5256.24	0.001199	6672.23
0.001574	5082.59	0.001665	4804.8	0.001414	5657.71
0.001502	5326.23	0.001606	4981.32	0.000971	8238.93
0.001273	6284.37	0.001426	5610.1	0.000971	8238.93
0.001514	5284.02	0.001246	6420.55	0.001331	6010.52
0.001454	5502.06	0.001438	5563.28	0.001211	6606.11
0.001273	6284.37	0.001102	7259.53	0.001402	5706.13
0.00146	5479.45	0.001629	4910.99	0.001175	6808.51
0.001418	5641.75	0.001462	5471.96	0.001378	5805.52
0.001454	5502.06	0.001522	5256.24	0.00145	5517.24
0.00137	5839.42	0.00145	5517.24	0.001163	6878.76
0.00155	5161.29	0.001258	6359.3	0.001115	7174.89
0.001406	5689.9	0.00127	6299.21	0.001498	5340.45
0.001958	4085.8	0.001282	6240.25	0.001402	5706.13
0.001394	5738.88	0.0013	6153.85	0.001378	5805.52
0.001418	5641.75	0.001366	5856.52	0.001414	5657.71
0.001382	5788.71	0.001558	5134.79	0.001307	6120.89
0.001538	5201.56	0.001462	5471.96	0.001367	5852.23
0.001442	5547.85	0.001282	6240.25	0.001462	5471.96
0.001237	6467.26	0.001018	7858.55	0.001283	6235.39
0.001189	6728.34	0.001342	5961.25	0.001343	5956.81
0.001526	5242.46	0.001354	5908.42	0.001307	6120.89
0.001177	6796.94	0.001366	5856.52	0.001367	5852.23
0.001285	6225.68	0.001354	5908.42	0.001211	6606.11
0.001141	7011.39	0.001606	4981.32	0.001199	6672.23
0.001598	5006.26	0.001342	5961.25	0.001462	5471.96
0.001153	6938.42	0.001318	6069.8	0.001343	5956.81
0.001201	6661.12	0.001378	5805.52	0.001343	5956.81
0.001418	5641.75	0.001522	5256.24	0.001283	6235.39
0.001394	5738.88	0.001396	5730.66	0.001426	5610.1
0.001237	6467.26	0.001486	5383.58	0.001367	5852.23
0.001406	5689.9	0.001222	6546.64	0.001127	7098.49
0.001442	5547.85	0.000994	8048.29	0.001474	5427.41
0.001129	7085.92	0.00139	5755.4	0.001307	6120.89
0.001418	5641.75	0.001222	6546.64	0.001235	6477.73
0.001466	5457.03	0.001354	5908.42	0.001378	5805.52
0.001117	7162.04	0.00133	6015.04	0.001055	7582.94
0.001418	5641.75	0.001737	4605.64	0.001211	6606.11
0.001213	6595.22	0.001294	6182.38	0.001438	5563.28
0.001466	5457.03	0.001234	6482.98	0.001378	5805.52
0.001333	6001.5	0.001474	5427.41	0.001343	5956.81
0.001297	6168.08	0.001282	6240.25	0.001151	6950.48
0.001237	6467.26	0.001384	5780.35	0.001043	7670.18
0.001357	5895.36	0.001174	6814.31	0.001355	5904.06
0.001141	7011.39	0.001438	5563.28	0.001151	6950.48
0.001321	6056.02	0.001246	6420.55	0.001402	5706.13
0.00143	5594.41	0.001402	5706.13	0.001474	5427.41
0.001418	5641.75	0.001306	6125.57	0.001498	5340.45
0.001081	7400.56	0.00151	5298.01	0.00145	5517.24
0.001189	6728.34	0.00115	6956.52	0.001438	5563.28
0.001442	5547.85	0.001414	5657.71	0.001582	5056.89
0.001478	5412.72	0.001234	6482.98	0.001163	6878.76
0.001141	7011.39	0.001174	6814.31	0.001139	7023.71
0.001153	6938.42	0.000851	9400.71	0.001295	6177.61
0.001333	6001.5	0.001246	6420.55	0.001295	6177.61
0.00143	5594.41	0.001366	5856.52	0.001414	5657.71
0.001526	5242.46	0.001378	5805.52	0.001319	6065.2
0.001129	7085.92	0.00115	6956.52	0.001654	4836.76
0.001466	5457.03	0.001294	6182.38	0.001283	6235.39
0.001273	6284.37	0.001234	6482.98	0.001546	5174.64
0.001141	7011.39	0.001402	5706.13	0.001163	6878.76
0.001766	4530.01	0.001174	6814.31	0.00163	4907.98
0.001309	6111.54	0.001294	6182.38	0.001414	5657.71
0.001321	6056.02	0.001306	6125.57	0.00139	5755.4
0.001249	6405.12	0.001306	6125.57	0.001331	6010.52
0.001454	5502.06	0.001486	5383.58	0.001378	5805.52
0.001442	5547.85	0.001342	5961.25	0.001331	6010.52
0.001225	6530.61	0.001114	7181.33	0.001091	7332.72
0.001237	6467.26	0.001486	5383.58	0.001546	5174.64
0.001478	5412.72	0.001306	6125.57	0.001367	5852.23
0.001454	5502.06	0.001198	6677.8	0.000947	8447.73
0.001285	6225.68	0.00115	6956.52	0.001319	6065.2
0.001177	6796.94	0.001594	5018.82	0.001163	6878.76
0.001213	6595.22	0.00139	5755.4	0.001534	5215.12
0.001382	5788.71	0.001282	6240.25	0.000839	9535.16
0.001562	5121.64	0.001498	5340.45	0.001007	7944.39
0.001406	5689.9	0.00127	6299.21	0.001283	6235.39
0.001357	5895.36	0.001294	6182.38	0.001319	6065.2
0.00137	5839.42	0.001078	7421.15	0.00145	5517.24
0.001141	7011.39	0.001294	6182.38	0.001031	7759.46
0.001442	5547.85	0.001378	5805.52	0.001438	5563.28
0.001526	5242.46	0.001426	5610.1	0.001474	5427.41
0.001382	5788.71	0.00133	6015.04	0.001438	5563.28
0.001424	5617.98	0.000994	8048.29	0.001331	6010.52
0.001069	7483.63	0.001282	6240.25	0.001187	6739.68
0.001562	5121.64	0.001402	5706.13	0.001546	5174.64
0.001394	5738.88	0.001222	6546.64	0.001151	6950.48
0.001273	6284.37	0.001498	5340.45	0.001115	7174.89
0.001706	4689.33	0.001294	6182.38	0.001295	6177.61
0.001574	5082.59	0.001306	6125.57	0.001271	6294.26
0.001285	6225.68	0.001186	6745.36	0.00157	5095.54
0.001309	6111.54	0.001402	5706.13	0.001474	5427.41
0.001574	5082.59	0.001384	5780.35	0.001067	7497.66
0.001261	6344.17	0.001498	5340.45	0.001295	6177.61
0.001418	5641.75	0.00121	6611.57	0.001319	6065.2
0.001129	7085.92	0.001174	6814.31	0.001462	5471.96
0.001249	6405.12	0.001582	5056.89	0.001343	5956.81
0.001153	6938.42	0.00115	6956.52	0.001606	4981.32
0.001514	5284.02	0.00145	5517.24	0.001378	5805.52
0.001418	5641.75	0.00121	6611.57	0.001307	6120.89
0.001466	5457.03	0.001138	7029.88	0.001163	6878.76
0.001261	6344.17	0.001246	6420.55	0.001283	6235.39
0.001081	7400.56	0.00139	5755.4	0.001067	7497.66
0.001376	5813.95	0.00145	5517.24	0.001498	5340.45
0.001382	5788.71	0.001306	6125.57	0.001594	5018.82
0.001237	6467.26	0.001546	5174.64	0.001355	5904.06
0.00143	5594.41	0.001354	5908.42	0.001367	5852.23
0.001442	5547.85	0.001354	5908.42	0.001414	5657.71
0.001225	6530.61	0.001162	6884.68	0.001343	5956.81
0.001442	5547.85	0.00139	5755.4	0.001151	6950.48
0.001297	6168.08	0.001474	5427.41	0.001319	6065.2
0.001333	6001.5	0.001234	6482.98	0.001223	6541.29
0.001345	5947.96	0.001582	5056.89	0.001558	5134.79
0.00137	5839.42	0.001318	6069.8	0.001019	7850.83
0.001406	5689.9	0.00133	6015.04	0.001295	6177.61
0.00185	4324.32	0.001138	7029.88	0.001103	7252.95
0.001237	6467.26	0.001306	6125.57	0.001115	7174.89
0.001394	5738.88	0.001402	5706.13	0.00157	5095.54
0.001418	5641.75	0.001198	6677.8	0.001343	5956.81
0.001177	6796.94	0.00133	6015.04	0.001594	5018.82
0.001345	5947.96	0.001354	5908.42	0.001402	5706.13
0.00137	5839.42	0.001534	5215.12	0.001283	6235.39
0.001814	4410.14	0.001246	6420.55	0.001187	6739.68
0.001442	5547.85	0.001162	6884.68	0.00139	5755.4
0.000889	8998.88	0.00115	6956.52	0.001367	5852.23
0.001394	5738.88	0.00115	6956.52	0.001127	7098.49
0.001189	6728.34	0.001186	6745.36	0.001271	6294.26
0.00167	4790.42	0.00103	7766.99	0.001408	5681.82
0.00173	4624.28	0.001294	6182.38	0.001438	5563.28
0.001454	5502.06	0.001426	5610.1	0.00139	5755.4
0.00137	5839.42	0.00109	7339.45	0.001402	5706.13
0.001285	6225.68	0.00109	7339.45	0.001199	6672.23
0.001153	6938.42	0.001342	5961.25	0.001378	5805.52
0.001406	5689.9	0.001126	7104.8	0.001271	6294.26
0.000937	8537.89	0.001126	7104.8	0.001073	7455.73
0.001249	6405.12	0.001306	6125.57	0.001307	6120.89
0.001442	5547.85	0.001342	5961.25	0.001199	6672.23
0.001261	6344.17	0.00145	5517.24	0.001139	7023.71
0.001622	4932.18	0.001102	7259.53	0.001271	6294.26
0.001418	5641.75	0.001366	5856.52	0.001103	7252.95
0.001225	6530.61	0.001078	7421.15	0.00145	5517.24
0.001309	6111.54	0.00133	6015.04	0.001438	5563.28
0.001165	6866.95	0.001186	6745.36	0.001367	5852.23
0.001406	5689.9	0.000923	8667.39	0.001367	5852.23
0.001838	4352.56	0.001186	6745.36	0.001283	6235.39
0.001261	6344.17	0.00109	7339.45	0.001378	5805.52
0.00137	5839.42	0.001174	6814.31	0.001211	6606.11
0.00179	4469.27	0.001402	5706.13	0.001474	5427.41
0.001165	6866.95	0.00121	6611.57	0.001343	5956.81
0.001754	4561	0.001342	5961.25	0.001259	6354.25
0.001478	5412.72	0.001228	6514.66	0.001211	6606.11
0.001418	5641.75	0.000959	8342.02	0.001355	5904.06
0.001261	6344.17	0.00103	7766.99	0.001331	6010.52
0.001454	5502.06	0.001174	6814.31	0.001402	5706.13
0.001249	6405.12	0.001246	7223.11	0.001139	7023.71
0.001321	6056.02	0.001174	7666.1	0.001307	6120.89
0.001862	4296.46	0.00115	7826.09	0.001582	5056.89
0.001297	6168.08	0.001234	7293.35	0.001474	5427.41
0.001454	5502.06	0.001414	6364.92	0.001582	5689
0.001574	5082.59	0.00151	5960.26	0.001474	6105.83
0.001345	5947.96	0.001522	5913.27	0.001175	7659.57
0.001297	6939.09	0.001689	5328.6	0.001367	6583.76
0.001261	7137.19	0.00145	6206.9	0.001402	6419.4
0.00137	6569.34	0.001354	6646.97	0.001187	7582.14
0.001382	6512.3	0.001462	6155.95	0.001343	6701.41
0.001261	7137.19	0.001414	6364.92	0.001223	7358.95
0.00161	5590.06	0.001414	6364.92	0.001283	7014.81
0.001442	6241.33	0.001282	7020.28	0.00145	6206.9
0.001418	6346.97	0.00127	7086.61	0.00139	6474.82
0.001628	5528.26	0.00151	5960.26	0.001367	6583.76
0.001418	6346.97	0.001366	6588.58	0.001546	5821.47
0.00137	6569.34	0.001378	6531.2	0.00139	6474.82
0.001478	6089.31	0.001294	6955.18	0.001307	6886
0.001634	5507.96	0.001474	6105.83	0.001462	6155.95
0.001478	6089.31	0.001366	6588.58	0.00163	5521.47
0.001201	7493.76	0.00109	8256.88	0.001223	7358.95
0.001454	6189.82	0.001641	5484.46	0.00145	6206.9
0.001297	6939.09	0.001366	6588.58	0.001414	6364.92
0.001778	5061.87	0.001378	6531.2	0.001522	5913.27
0.001574	5717.92	0.001378	6531.2	0.001331	6761.83
0.001802	4994.45	0.001366	6588.58	0.001384	6502.89
0.0014	6428.57	0.001066	8442.78	0.001462	6155.95
0.001796	5011.14	0.001438	6258.69	0.001331	6761.83
0.001478	6089.31	0.00133	6766.92	0.001402	6419.4
0.00149	6040.27	0.001402	6419.4	0.001307	6886
0.001478	6089.31	0.00145	6206.9	0.001319	6823.35
0.001526	5897.77	0.001162	7745.27	0.001414	6364.92
0.002018	4459.86	0.00133	6766.92	0.00139	6474.82
0.001321	6813.02	0.001522	5913.27	0.001331	6761.83
0.001598	5632.04	0.00121	7438.02	0.001229	7323.03
0.000985	9137.06	0.001653	5444.65	0.001462	6155.95
0.001333	6751.69	0.001617	5565.86	0.001378	6531.2
0.001646	5467.8	0.001522	5913.27	0.001438	6258.69
0.001514	5944.52	0.001474	6105.83	0.001367	6583.76
0.001466	6139.15	0.001486	6056.53	0.001247	7217.32
0.001406	6401.14	0.001474	6105.83	0.001522	5913.27
0.00167	5389.22	0.001348	6676.56	0.001259	7148.53
0.001081	8325.62	0.001438	6258.69	0.000983	9155.65
0.001418	6346.97	0.001594	5646.17	0.00145	6206.9
0.001466	6139.15	0.001438	6258.69	0.000881	10215.7
0.001406	6401.14	0.001474	6105.83	0.00139	6474.82
0.001201	7493.76	0.001402	6419.4	0.001534	5867.01
0.00143	6293.71	0.001486	6056.53	0.001319	6823.35
0.001225	7346.94	0.001306	6891.27	0.001343	6701.41
0.00155	5806.45	0.001402	6419.4	0.001402	6419.4
0.001249	7205.76	0.001462	6155.95	0.001462	6155.95
0.001526	5897.77	0.001426	6311.36	0.001414	6364.92
0.001117	8057.3	0.001258	7154.21	0.001486	6056.53
0.00149	6040.27	0.001498	6008.01	0.001319	6823.35
0.001382	6512.3	0.00139	6474.82	0.001606	5603.99
0.001538	5851.76	0.001474	6105.83	0.001259	7148.53
0.001279	7036.75	0.001546	5821.47	0.001546	5821.47
0.001333	6751.69	0.00157	5732.48	0.001259	7148.53
0.001297	6939.09	0.001378	6531.2	0.001402	6419.4
0.001201	7493.76	0.001234	7293.35	0.001402	6419.4
0.001454	6189.82	0.001558	5776.64	0.001325	6792.45
0.001382	6512.3	0.001552	5798.97	0.001426	6311.36
0.001886	4772	0.001378	6531.2	0.001055	8530.81
0.001472	6114.13	0.001438	6258.69	0.001283	7014.81
0.001382	6512.3	0.001294	6955.18	0.001426	6311.36
0.001454	6189.82	0.001366	6588.58	0.001642	5481.12
0.001454	6189.82	0.001438	6258.69	0.001474	6105.83
0.001442	6241.33	0.001414	6364.92	0.001498	6008.01
0.001333	6751.69	0.00121	7438.02	0.001091	8249.31
0.001285	7003.89	0.001366	6588.58	0.001127	7985.8
0.001514	5944.52	0.001162	7745.27	0.00145	6206.9
0.001478	6089.31	0.001426	6311.36	0.001474	6105.83
0.00185	4864.86	0.00127	7086.61	0.001343	6701.41
0.00143	6293.71	0.001426	6311.36	0.001618	5562.42
0.001442	6241.33	0.001438	6258.69	0.001402	6419.4
0.001454	6189.82	0.001282	7020.28	0.001516	5936.68
0.001466	6139.15	0.00127	7086.61	0.00145	6206.9
0.001454	6189.82	0.001258	7154.21	0.001378	6531.2
0.001466	6139.15	0.001462	6155.95	0.00145	6206.9
0.001742	5166.48	0.001546	5821.47	0.001307	6886
0.001754	5131.13	0.001414	6364.92	0.001522	5913.27
0.001345	6691.45	0.001486	6056.53	0.001594	5646.17
0.001502	5992.01	0.001821	4942.34	0.00139	6474.82
0.001586	5674.65	0.00157	5732.48	0.001307	6886
0.001442	6241.33	0.001438	6258.69	0.001378	6531.2
0.001309	6875.48	0.001486	6056.53	0.001378	6531.2
0.001442	6241.33	0.001582	5689	0.001894	4751.85
0.001165	7725.32	0.001546	5821.47	0.001211	7431.87
0.001778	5061.87	0.001282	7020.28	0.001498	6008.01
0.001406	6401.14	0.001468	6130.79	0.001378	6531.2
0.001694	5312.87	0.001486	6056.53	0.00145	6206.9
0.001357	6632.28	0.000791	11378	0.00145	6206.9
0.001273	7069.91	0.001222	7364.98	0.00139	6474.82
0.00161	5590.06	0.001282	7020.28	0.001594	5646.17
0.001394	6456.24	0.001546	5821.47	0.001163	7738.61
0.001442	6241.33	0.001222	7364.98	0.001367	6583.76
0.001442	6241.33	0.001354	6646.97	0.001474	6105.83
0.001297	6939.09	0.001426	6311.36	0.001474	6105.83
0.001598	5632.04	0.001462	6155.95	0.001426	6311.36
0.001297	6939.09	0.001378	6531.2	0.001474	6105.83
0.001117	8057.3	0.001282	7020.28	0.00139	6474.82
0.001406	6401.14	0.001258	7154.21	0.001606	5603.99
0.001478	6089.31	0.001414	6364.92	0.001438	6258.69
0.001382	6512.3	0.001426	6311.36	0.001055	8530.81
0.00143	6293.71	0.001438	6258.69	0.001702	5287.9
0.001297	6939.09	0.001342	6706.41	0.001247	7217.32
0.001357	6632.28	0.001402	6419.4	0.001235	7287.45
0.001382	6512.3	0.001366	6588.58	0.001462	6155.95
0.001165	7725.32	0.001066	8442.78	0.001175	7659.57
0.00143	6293.71	0.001438	6258.69	0.001474	6105.83
0.001562	5761.84	0.001617	5565.86	0.001319	6823.35
0.001562	5761.84	0.001306	6891.27	0.00142	6338.03
0.002006	4486.54	0.00145	6206.9	0.001199	7506.26
0.001418	6346.97	0.001366	6588.58	0.001462	6155.95
0.001273	7069.91	0.001594	5646.17	0.001414	6364.92
0.001225	7346.94	0.001198	7512.52	0.001498	6008.01
0.001778	5061.87	0.001899	4739.34	0.001402	6419.4
0.00143	6293.71	0.00157	5732.48	0.001522	5913.27
0.001718	5238.65	0.001474	6105.83	0.001259	7148.53
0.001442	6241.33	0.001414	6364.92	0.001462	6155.95
0.001345	6691.45	0.00145	6206.9	0.00145	6206.9
0.001562	5761.84	0.001354	6646.97	0.00157	5732.48
0.001321	6813.02	0.001486	6056.53	0.001438	6258.69
0.001333	6751.69	0.00145	6206.9	0.001367	6583.76
0.001309	6875.48	0.001438	6258.69	0.001259	7148.53
0.001622	5548.71	0.00133	6766.92	0.001402	6419.4
0.001394	6456.24	0.001653	5444.65	0.001462	6155.95
0.001442	6241.33	0.001558	5776.64	0.001211	7431.87
0.001273	7069.91	0.001222	7364.98	0.001211	7431.87
0.00143	6293.71	0.001402	6419.4	0.001414	6364.92
0.001586	5674.65	0.001462	6155.95	0.001426	6311.36
0.001478	6089.31	0.001342	6706.41	0.001666	5402.16
0.001766	5096.26	0.001264	7120.25	0.001205	7468.88
0.001418	6346.97	0.001426	6311.36	0.001438	6258.69
0.001357	6632.28	0.002097	4291.85	0.001498	6008.01
0.00191	4712.04	0.001414	6364.92	0.001546	5821.47
0.001261	7137.19	0.001486	6056.53	0.000743	12113.1
0.001454	6189.82	0.001486	6056.53	0.000911	9879.25
0.001394	6456.24	0.001653	5444.65	0.001438	6258.69
0.001478	6089.31	0.001426	6311.36	0.00151	5960.26
0.001309	6875.48	0.001534	5867.01	0.001139	7901.67
0.001568	5739.8	0.001066	8442.78	0.001211	7431.87
0.00167	5389.22	0.001606	5603.99	0.001367	6583.76
0.001478	6089.31	0.001558	5776.64	0.001355	6642.07
0.00161	5590.06	0.001617	5565.86	0.001414	6364.92
0.001261	7137.19	0.001677	5366.73	0.001696	5306.6
0.001574	5717.92	0.00127	7086.61	0.001355	6642.07
0.001201	7493.76	0.00139	6474.82	0.001774	5073.28
0.000937	9605.12	0.001378	6531.2	0.001343	6701.41
0.001526	5897.77	0.00145	6206.9	0.001678	5363.53
0.001345	6691.45	0.001366	6588.58	0.001522	5913.27
0.001237	7275.67	0.001366	6588.58	0.001307	6886
0.001718	5238.65	0.001653	5444.65	0.00151	5960.26
0.001321	6813.02	0.001534	5867.01	0.001367	6583.76
0.001538	5851.76	0.001438	6258.69	0.001414	6364.92
0.001225	7346.94	0.001426	6311.36	0.001247	7217.32
0.001622	5548.71	0.001378	6531.2	0.001402	6419.4
0.001442	6241.33	0.001438	6258.69	0.00157	5732.48
0.001285	7003.89	0.00133	6766.92	0.001558	5776.64
0.001267	7103.39	0.001558	5776.64	0.001307	6886
0.001297	6939.09	0.00133	6766.92	0.001426	6311.36
0.001249	7205.76	0.001462	6155.95	0.001558	5776.64
0.001574	5717.92	0.001306	6891.27	0.001426	6311.36
0.001237	7275.67	0.001629	5524.86	0.001367	6583.76
0.001514	5944.52	0.001617	5565.86	0.001043	8628.95
0.001418	6346.97	0.00133	6766.92	0.001594	5646.17
0.001177	7646.56	0.001426	6311.36	0.001558	5776.64
0.001273	7069.91	0.00145	6206.9	0.001474	6105.83
0.00143	6293.71	0.001306	6891.27	0.001247	7217.32
0.00149	6040.27	0.001534	5867.01	0.001259	7148.53
0.001646	5467.8	0.001474	6105.83	0.001378	6531.2
0.00143	6293.71	0.001438	6258.69	0.001402	6419.4
0.001562	5761.84	0.001486	6056.53	0.001462	6155.95
0.001622	5548.71	0.001294	6955.18	0.001414	6364.92
0.000997	9027.08	0.001426	6311.36	0.001259	7148.53
0.001333	6751.69	0.001318	6828.53	0.00145	6206.9
0.001442	6241.33	0.001282	7020.28	0.001139	7901.67
0.001321	6813.02	0.001342	6706.41	0.001367	6583.76
0.001478	6089.31	0.001222	7364.98	0.001486	6056.53
0.001418	6346.97	0.001558	5776.64	0.001462	6155.95
0.001682	5350.77	0.001438	6258.69	0.001151	7819.29
0.00137	6569.34	0.001474	6105.83	0.001426	6311.36
0.001345	6691.45	0.001617	5565.86	0.001151	7819.29
0.001526	5897.77	0.001174	7666.1	0.001462	6155.95
0.001634	5507.96	0.00121	7438.02	0.001486	6056.53
0.001466	6139.15	0.001282	7020.28	0.001426	6311.36
0.001382	6512.3	0.001402	6419.4	0.00169	5325.44
0.001285	7003.89	0.001282	7020.28	0.001498	6008.01
0.00137	6569.34	0.001474	6105.83	0.001414	6364.92
0.001502	5992.01	0.001186	7588.53	0.001486	6056.53
0.001694	5312.87	0.001582	5689	0.001235	7287.45
0.001345	6691.45	0.001366	6588.58	0.001546	5821.47
0.001382	6512.3	0.001306	6891.27	0.001187	7582.14
0.001261	7137.19	0.001761	5110.73	0.001486	6056.53
0.001376	6540.7	0.001462	6155.95	0.001259	7148.53
0.00161	5590.06	0.001402	6419.4	0.001474	6105.83
0.001285	7003.89	0.00121	7438.02	0.001438	6258.69
0.001454	6189.82	0.001474	6105.83	0.00148	6081.08
0.001418	6346.97	0.001426	6311.36	0.00139	6474.82
0.001364	6598.24	0.001438	6258.69	0.001426	6311.36
0.00143	6293.71	0.001414	6364.92	0.001462	6155.95
0.001183	7607.78	0.00115	7826.09	0.001678	5363.53
0.00146	6164.38	0.00145	6206.9	0.001666	5402.16
0.00137	6569.34	0.001402	6419.4	0.001546	5821.47
0.001466	6139.15	0.001701	5291.01	0.001522	5913.27
0.00137	6569.34	0.00139	6474.82	0.001319	6823.35
0.001237	7275.67	0.001486	6056.53	0.00163	5521.47
0.001466	6139.15	0.001402	6419.4	0.001546	5821.47
0.00137	6569.34	0.001414	6364.92	0.001486	6056.53
0.001351	6661.73	0.001462	6155.95	0.00157	5732.48
0.001466	6139.15	0.001438	6258.69	0.001259	7148.53
0.001261	7137.19	0.000935	9625.67	0.001438	6258.69
0.001562	5761.84	0.001773	5076.14	0.001558	5776.64
0.001466	6139.15	0.001558	5776.64	0.001259	7148.53
0.00167	5389.22	0.001474	6105.83	0.001486	6056.53
0.001345	6691.45	0.001402	6419.4	0.001247	7217.32
0.001418	6346.97	0.001498	6008.01	0.001498	6008.01
0.001261	7137.19	0.001689	5328.6	0.001522	5913.27
0.001442	6241.33	0.001534	5867.01	0.00139	6474.82
0.001345	6691.45	0.000982	9164.97	0.001414	6364.92
0.001442	6241.33	0.001522	5913.27	0.001474	6105.83
0.001442	6241.33	0.001306	6891.27	0.001426	6311.36
0.001502	5992.01	0.001234	7293.35	0.001115	8071.75
0.001478	6089.31	0.00121	7438.02	0.001426	6311.36
0.00143	6293.71	0.00115	7826.09	0.000995	9045.23
0.001129	7971.66	0.001234	7293.35	0.001127	7985.8
0.002246	4007.12	0.001258	7154.21	0.001271	7081.04
0.001598	5632.04	0.001522	5913.27	0.001115	8071.75
0.001454	6189.82	0.001366	6588.58	0.001319	6823.35
0.001285	7003.89	0.001498	6008.01	0.001319	6823.35
0.001418	6346.97	0.001414	6364.92	0.001115	8071.75
0.001442	6241.33	0.001282	7020.28	0.00139	6474.82
0.001418	6346.97	0.001438	6258.69	0.001307	6886
0.001261	7137.19	0.001522	5913.27	0.001474	6105.83
0.000973	9249.74	0.001444	6232.69	0.001582	5689
0.001442	6241.33	0.001402	6419.4	0.00169	5325.44
0.001538	5851.76	0.001809	4975.12	0.001486	6056.53
0.001333	6751.69	0.001318	6828.53	0.001414	6364.92
0.001514	5944.52	0.00157	5732.48	0.001223	7358.95
0.001478	6089.31	0.001498	6008.01	0.001319	6823.35
0.001117	8057.3	0.001462	6155.95	0.001402	6419.4
0.001394	6456.24	0.001366	6588.58	0.001486	6056.53
0.001814	4961.41	0.001294	6955.18	0.001319	6823.35
0.00167	5389.22	0.001246	7223.11	0.001205	7468.88
0.001514	5944.52	0.00145	6206.9	0.001558	5776.64
0.001502	5992.01	0.00127	7086.61	0.001438	6258.69
0.001466	6139.15	0.001438	6258.69	0.001378	6531.2
0.001574	5717.92	0.001234	7293.35	0.00145	6206.9
0.001538	5851.76	0.001354	6646.97	0.001319	6823.35
0.001622	5548.71	0.001498	6008.01	0.001271	7081.04
0.001424	6320.22	0.001474	6105.83	0.001402	6419.4
0.00149	6040.27	0.001366	6588.58	0.001426	6311.36
0.001718	5238.65	0.001282	7020.28	0.001426	6311.36
0.00137	6569.34	0.001414	6364.92	0.001462	6155.95
0.00137	6569.34	0.001354	6646.97	0.001211	7431.87
0.001141	7887.82	0.001378	6531.2	0.001319	6823.35
0.001478	6089.31	0.001474	6105.83	0.001438	6258.69
0.00143	6293.71	0.001474	6105.83	0.001223	7358.95
0.001898	4741.83	0.001276	7053.29	0.001043	8628.95
0.001273	7069.91	0.001378	6531.2	0.001462	6155.95
0.001333	6751.69	0.001845	4878.05	0.001498	6008.01
0.001418	6346.97	0.00151	5960.26	0.001402	6419.4
0.001502	5992.01	0.001294	6955.18	0.001426	6311.36
0.001412	6373.94	0.001246	7223.11	0.001283	7014.81
0.001406	6401.14	0.001258	7154.21	0.001331	6761.83
0.00155	5806.45	0.00145	6206.9	0.001337	6731.49
0.001297	6939.09	0.001318	6828.53	0.001402	6419.4
0.001718	5238.65	0.001498	6008.01	0.001271	7081.04
0.001442	6241.33	0.001174	7666.1	0.001337	6731.49
0.001442	6241.33	0.001594	5646.17	0.001199	7506.26
0.00173	5202.31	0.001366	6588.58	0.002002	4495.5
0.001273	7069.91	0.001366	6588.58	0.001576	5710.66
0.00149	6040.27	0.001426	6311.36	0.001438	6258.69
0.001394	6456.24	0.001438	6258.69	0.001378	6531.2
0.001418	6346.97	0.001426	6311.36	0.001091	8249.31
0.001466	6139.15	0.001474	6105.83	0.001402	6419.4
0.001309	6875.48	0.001498	6008.01	0.001486	6056.53
0.001466	6139.15	0.001414	6364.92	0.00145	6206.9
0.001321	6813.02	0.001306	6891.27	0.001139	7901.67
0.001345	6691.45	0.001462	6155.95	0.001402	6419.4
0.001357	6632.28	0.001342	6706.41	0.001438	6258.69
0.001406	6401.14	0.001342	6706.41	0.001438	6258.69
0.001141	7887.82	0.001462	6155.95	0.001462	6155.95
0.001345	6691.45	0.000923	9750.81	0.001307	6886
0.000985	9137.06	0.001342	6706.41	0.001331	6761.83
0.001357	6632.28	0.001234	7293.35	0.001307	6886
0.001225	7346.94	0.00115	7826.09	0.001378	6531.2
0.001357	6632.28	0.001294	6955.18	0.001367	6583.76
0.001478	6089.31	0.001408	6392.05	0.001331	6761.83
0.001442	6241.33	0.00145	6206.9	0.001307	6886
0.00149	6040.27	0.001665	5405.41	0.001247	7217.32
0.001333	6751.69	0.00121	7438.02	0.001438	6258.69
0.001442	6241.33	0.001318	6828.53	0.001522	5913.27
0.001285	7003.89	0.001054	8538.9	0.001355	6642.07
0.00143	6293.71	0.001438	6258.69	0.001378	6531.2
0.001454	6189.82	0.00139	6474.82	0.001211	7431.87
0.001442	6241.33	0.001342	6706.41	0.001666	5402.16
0.001514	5944.52	0.001366	6588.58	0.001414	6364.92
0.001514	5944.52	0.001354	6646.97	0.001355	6642.07
0.001189	7569.39	0.001773	5076.14	0.001355	6642.07
0.001309	6875.48	0.001522	5913.27	0.001654	5441.35
0.001502	5992.01	0.001258	7154.21	0.001319	6823.35
0.00155	5806.45	0.001582	5689	0.001355	6642.07
0.001406	6401.14	0.001282	7020.28	0.001426	6311.36
0.001442	6241.33	0.001546	5821.47	0.001211	7431.87
0.001382	6512.3	0.00139	6474.82	0.00139	6474.82
0.001562	5761.84	0.001402	6419.4	0.001343	6701.41
0.001514	5944.52	0.001414	6364.92	0.001175	7659.57
0.001478	6089.31	0.001306	6891.27	0.001462	6155.95
0.00167	5389.22	0.001438	6258.69	0.001319	6823.35
0.001454	6189.82	0.001234	7293.35	0.001295	6949.81
0.001345	6691.45	0.00139	6474.82	0.001378	6531.2
0.001646	5467.8	0.001414	6364.92	0.001498	6008.01
0.001706	5275.5	0.001414	6364.92	0.001331	6761.83
0.00137	6569.34	0.001258	7154.21	0.001319	6823.35
0.001406	6401.14	0.001426	6311.36	0.001558	5776.64
0.001946	4624.87	0.00145	6206.9	0.001247	7217.32
0.001309	6875.48	0.001282	7020.28	0.001319	6823.35
0.0017	5294.12	0.00127	7086.61	0.001558	5776.64
0.001514	5944.52	0.001258	7154.21	0.001295	6949.81
0.001382	6512.3	0.001486	6056.53	0.001151	7819.29
0.001009	8919.72	0.001414	6364.92	0.001355	6642.07
0.001357	6632.28	0.00145	6206.9	0.001462	6155.95
0.001478	6089.31	0.001486	6056.53	0.001426	6311.36
0.001321	6813.02	0.001426	6311.36	0.001355	6642.07
0.001297	6939.09	0.001474	6105.83	0.001426	6311.36
0.001297	6939.09	0.001378	6531.2	0.001307	6886
0.001442	6241.33	0.001438	6258.69	0.001091	8249.31
0.001418	6346.97	0.001378	6531.2	0.001259	7148.53
0.001502	5992.01	0.001258	7154.21	0.001498	6008.01
0.00149	6040.27	0.001366	6588.58	0.001378	6531.2
0.001574	5717.92	0.001665	5405.41	0.001319	6823.35
0.001321	6813.02	0.001582	5689	0.001331	6761.83
0.001718	5238.65	0.00133	6766.92	0.001331	6761.83
0.001538	5851.76	0.001342	6706.41	0.001654	5441.35
0.001261	7137.19	0.001402	6419.4	0.00145	6206.9
0.00149	6040.27	0.00133	6766.92	0.001378	6531.2
0.001538	5851.76	0.00127	7086.61	0.00145	6206.9
0.001177	7646.56	0.001438	6258.69	0.001474	6105.83
0.001526	5897.77	0.001474	6105.83	0.001163	7738.61
0.001406	6401.14	0.001426	6311.36	0.001498	6008.01
0.001357	6632.28	0.001246	7223.11	0.001414	6364.92
0.001129	7971.66	0.001534	5867.01	0.001462	6155.95
0.001237	7275.67	0.001354	6646.97	0.00142	6338.03
0.00191	4712.04	0.001354	6646.97	0.001414	6364.92
0.00137	6569.34	0.001258	7154.21	0.001103	8159.56
0.00179	5027.93	0.001318	6828.53	0.001426	6311.36
0.001297	6939.09	0.00145	6206.9	0.001139	7901.67
0.001297	6939.09	0.001462	6155.95	0.001223	7358.95
0.001321	6813.02	0.001246	7223.11	0.001355	6642.07
0.001514	5944.52	0.001354	6646.97	0.001139	7901.67
0.001249	7205.76	0.001414	6364.92	0.001235	7287.45
0.00143	6293.71	0.001258	7154.21	0.001175	7659.57
0.001502	5992.01	0.00145	6206.9	0.001426	6311.36
0.002943	3058.1	0.001558	5776.64	0.00151	5960.26
0.001562	5761.84	0.00133	6766.92	0.001343	6701.41
0.001442	6241.33	0.001426	6311.36	0.001331	6761.83
0.001442	6241.33	0.001222	7364.98	0.001223	7358.95
0.001454	6189.82	0.001318	6828.53	0.001486	6056.53
0.001382	6512.3	0.001402	6419.4	0.00139	6474.82
0.00137	6569.34	0.001462	6155.95	0.001594	5646.17
0.00143	6293.71	0.001462	6155.95	0.001402	6419.4
0.00143	6293.71	0.00151	5960.26	0.001235	7287.45
0.001418	6346.97	0.001677	5366.73	0.001534	5867.01
0.001357	6632.28	0.00127	7086.61	0.001378	6531.2
0.001418	6346.97	0.001474	6105.83	0.001331	6761.83
0.001418	6346.97	0.001126	7992.9	0.001187	7582.14
0.001898	4741.83	0.001366	6588.58	0.001367	6583.76
0.001357	6632.28	0.001438	6258.69	0.001462	6155.95
0.00149	6040.27	0.001486	6056.53	0.001223	7358.95
0.001418	6346.97	0.001486	6056.53	0.001319	6823.35
0.00143	6293.71	0.00151	5960.26	0.001367	6583.76
0.001574	5717.92	0.001462	6155.95	0.00139	6474.82
0.00143	6293.71	0.001791	5025.13	0.001474	6105.83
0.001418	6346.97	0.001234	7293.35	0.001534	5867.01
0.001514	5944.52	0.001258	7154.21	0.001115	8071.75
0.001357	6632.28	0.001426	6311.36	0.00139	6474.82
0.001442	6241.33	0.001318	6828.53	0.001343	6701.41
0.001382	6512.3	0.001426	6311.36	0.00145	6206.9
0.00146	6164.38	0.001366	6588.58	0.001558	5776.64
0.001357	6632.28	0.001234	7293.35	0.001211	7431.87
0.001394	6456.24	0.001294	6955.18	0.001414	6364.92
0.001201	7493.76	0.00127	7086.61	0.001462	6155.95
0.001826	4928.81	0.001629	5524.86	0.001432	6284.92
0.001351	6661.73	0.001348	6676.56	0.00151	5960.26
0.001309	6875.48	0.00115	7826.09	0.001438	6258.69
0.001574	5717.92	0.001378	6531.2	0.001522	5913.27
0.001562	5761.84	0.001234	7293.35	0.001498	6008.01
0.001261	7137.19	0.00151	5960.26	0.000899	10011.1
0.001484	6064.69	0.001078	8348.79	0.001474	6105.83
0.001279	7036.75	0.001438	6258.69	0.001295	6949.81
0.001285	7003.89	0.001462	6155.95	0.001522	5913.27
0.001442	6241.33	0.001234	7293.35	0.001355	6642.07
0.001382	6512.3	0.001318	6828.53	0.001462	6155.95
0.001117	8057.3	0.001294	6955.18	0.001498	6008.01
0.001345	6691.45	0.001282	7020.28	0.001319	6823.35
0.001333	6751.69	0.001552	5798.97	0.00151	5960.26
0.001406	6401.14	0.00121	7438.02	0.001283	7014.81
0.001442	6241.33	0.001474	6105.83	0.000983	9155.65
0.001454	6189.82	0.001294	6955.18	0.001426	6311.36
0.00161	5590.06	0.001318	6828.53	0.00139	6474.82
0.001069	8419.08	0.001438	6258.69	0.001319	6823.35
0.001249	7205.76	0.001114	8078.99	0.001462	6155.95
0.001634	5507.96	0.001498	6008.01	0.000923	9750.81
0.001057	8514.66	0.00115	7826.09	0.001343	6701.41
0.001454	6189.82	0.001414	6364.92	0.001438	6258.69
0.001357	6632.28	0.001222	7364.98	0.001462	6155.95
0.001442	6241.33	0.00133	6766.92	0.001498	6008.01
0.001382	6512.3	0.001318	6828.53	0.001426	6311.36
0.001345	6691.45	0.001402	6419.4	0.00139	6474.82
0.001321	6813.02	0.001294	6955.18	0.001402	6419.4
0.00143	6293.71	0.00127	7086.61	0.00145	6206.9
0.002126	4233.3	0.00127	7086.61	0.001402	6419.4
0.001406	6401.14	0.001354	6646.97	0.001103	8159.56
0.00143	6293.71	0.001438	6258.69	0.001163	7738.61
0.001261	7137.19	0.001318	6828.53	0.001355	6642.07
0.001333	6751.69	0.001294	6955.18	0.00157	5732.48
0.001418	6346.97	0.001114	8078.99	0.001223	7358.95
0.001442	6241.33	0.001294	6955.18	0.001211	7431.87
0.001225	7346.94	0.001522	5913.27	0.001331	6761.83
0.00149	6040.27	0.001492	6032.17	0.00139	6474.82
0.001297	6939.09	0.001426	6311.36	0.001558	5776.64
0.00143	6293.71	0.001354	6646.97	0.001295	6949.81
0.001129	7971.66	0.001486	6056.53	0.001283	7014.81
0.001273	7069.91	0.001462	6155.95	0.001474	6105.83
0.001562	5761.84	0.001438	6258.69	0.001367	6583.76
0.001418	6346.97	0.00151	5960.26	0.00145	6206.9
0.001285	7003.89	0.001438	6258.69	0.001486	6056.53
0.001418	6346.97	0.001258	7154.21	0.001582	5689
0.00143	6293.71	0.001318	6828.53	0.001235	7287.45
0.001321	6813.02	0.001486	6056.53	0.001247	7217.32
0.001442	6241.33	0.00127	7086.61	0.001378	6531.2
0.00143	6293.71	0.001138	7908.61	0.001205	7468.88
0.001526	5897.77	0.001246	7223.11	0.001504	5984.04
0.001538	5851.76	0.00133	6766.92	0.001235	7287.45
0.001478	6089.31	0.001522	5913.27	0.001414	6364.92
0.001406	6401.14	0.001438	6258.69	0.001414	6364.92
0.001556	5784.06	0.001318	6828.53	0.00163	5521.47
0.001418	6346.97	0.001378	6531.2	0.001091	8249.31
0.001357	6632.28	0.001414	6364.92	0.001462	6155.95
0.001237	7275.67	0.001354	6646.97	0.001175	7659.57
0.001478	6089.31	0.001462	6155.95	0.001247	7217.32
0.001009	8919.72	0.001426	6311.36	0.001163	7738.61
0.001165	7725.32	0.00127	7086.61	0.001426	6311.36
0.001466	6139.15	0.001306	6891.27	0.001301	6917.76
0.001069	8419.08	0.001318	6828.53	0.001438	6258.69
0.001586	5674.65	0.001318	6828.53	0.001307	6886
0.001382	6512.3	0.001474	6105.83	0.001127	7985.8
0.001406	6401.14	0.001462	6155.95	0.001474	6105.83
0.001466	6139.15	0.001354	6646.97	0.002026	4442.25
0.001406	6401.14	0.001414	6364.92	0.001666	5402.16
0.001141	7887.82	0.001402	6419.4	0.001307	6886
0.001249	7205.76	0.001378	6531.2	0.001918	4692.39
0.002403	3745.32	0.001354	6646.97	0.001187	7582.14
0.001129	7971.66	0.001342	6706.41	0.001259	7148.53
0.00143	6293.71	0.00133	6766.92	0.001414	6364.92
0.001249	7205.76	0.00139	6474.82	0.001582	5689
0.001249	7205.76	0.001366	6588.58	0.001426	6311.36
0.00143	6993.01	0.001138	7908.61	0.001247	7217.32
0.001754	5701.25	0.00133	6766.92	0.00145	6206.9
0.001454	6877.58	0.001414	6364.92	0.001355	6642.07
0.001502	6657.79	0.001234	7293.35	0.001283	7014.81
0.002192	4562.04	0.001474	6105.83	0.001259	7148.53
0.001502	6657.79	0.001378	6531.2	0.001726	5214.37
0.001622	6165.23	0.001246	7223.11	0.00163	5521.47
0.001622	6165.23	0.001246	7223.11	0.00145	6206.9
0.001634	6119.95	0.001474	6105.83	0.00145	6206.9
0.001574	6353.24	0.001378	6531.2	0.001378	6531.2
0.001418	7052.19	0.001414	6364.92	0.001486	6056.53
0.001778	5624.3	0.00145	6206.9	0.001367	6583.76
0.001237	8084.07	0.00127	7086.61	0.001091	8249.31
0.001706	5861.66	0.00139	6474.82	0.001462	6155.95
0.001418	7052.19	0.001126	7992.9	0.001486	6056.53
0.001418	7052.19	0.001234	7293.35	0.001666	6002.4
0.001406	7112.38	0.001378	6531.2	0.001199	8340.28
0.00149	6711.41	0.001138	7908.61	0.001438	6954.1
0.00143	6993.01	0.001294	6955.18	0.001618	6180.47
0.001538	6501.95	0.001306	6891.27	0.001438	6954.1
0.001466	6821.28	0.001294	6955.18	0.00139	7194.24
0.001538	6501.95	0.001318	6828.53	0.00139	7194.24
0.00167	5988.02	0.001414	6364.92	0.001546	6468.31
0.001454	6877.58	0.001294	6955.18	0.001378	7256.89
0.00185	5405.41	0.001066	8442.78	0.001426	7012.62
0.001141	8764.24	0.001474	6105.83	0.00151	6622.52
0.001382	7235.89	0.00139	6474.82	0.001642	6090.13
0.001478	6765.9	0.001282	7020.28	0.001438	6954.1
0.001345	7434.94	0.001498	6008.01	0.001714	5834.31
0.001237	8084.07	0.001498	6008.01	0.001546	6468.31
0.001874	5336.18	0.001462	6155.95	0.001367	7315.29
0.001802	5549.39	0.001402	6419.4	0.00139	7194.24
0.001225	8163.27	0.001234	7293.35	0.001714	5834.31
0.00161	6211.18	0.001246	7223.11	0.001414	7072.14
0.001886	5302.23	0.001474	6105.83	0.00157	6369.43
0.001838	5440.7	0.001078	8348.79	0.001666	6002.4
0.00161	6211.18	0.001462	6155.95	0.00151	6622.52
0.001658	6031.36	0.00139	6474.82	0.001402	7132.67
0.001237	8084.07	0.001222	7364.98	0.001594	6273.53
0.001838	5440.7	0.00133	6766.92	0.001834	5452.56
0.001502	6657.79	0.001366	6588.58	0.00145	6896.55
0.00146	6849.32	0.00139	6474.82	0.001247	8019.25
0.00161	6211.18	0.00151	5960.26	0.001426	7012.62
0.001285	7782.1	0.001426	6311.36	0.001295	7722.01
0.001502	6657.79	0.001677	5366.73	0.001247	8019.25
0.001646	6075.33	0.001294	6955.18	0.00169	5917.16
0.001586	6305.17	0.001474	6105.83	0.001414	7072.14
0.001285	7782.1	0.00121	7438.02	0.001438	6954.1
0.001454	6877.58	0.001162	7745.27	0.001355	7380.07
0.001394	7173.6	0.001414	6364.92	0.001378	7256.89
0.001682	5945.3	0.00139	6474.82	0.001438	6954.1
0.001502	6657.79	0.00133	6766.92	0.001822	5488.47
0.001586	6305.17	0.001282	7020.28	0.001378	7256.89
0.001189	8410.43	0.001414	6364.92	0.001714	5834.31
0.001718	5820.72	0.00145	6206.9	0.00187	5347.59
0.001442	6934.81	0.001174	7666.1	0.001654	6045.95
0.001069	9354.54	0.001402	6419.4	0.001558	6418.49
0.001357	7369.2	0.00127	7086.61	0.00163	6134.97
0.001526	6553.08	0.001258	7154.21	0.001295	7722.01
0.00149	6711.41	0.001534	5867.01	0.001378	7256.89
0.001514	6605.02	0.001498	6008.01	0.001522	6570.3
0.001285	7782.1	0.00133	6766.92	0.001187	8424.6
0.002715	3683.24	0.001396	6446.99	0.001307	7651.11
0.001622	6165.23	0.00139	6474.82	0.001378	7256.89
0.001562	6402.05	0.00145	6206.9	0.001534	6518.9
0.001273	7855.46	0.001114	8078.99	0.001402	7132.67
0.001382	7235.89	0.00115	7826.09	0.001271	7867.82
0.001309	7639.42	0.001486	6056.53	0.001414	7072.14
0.001406	7112.38	0.001354	6646.97	0.001247	8019.25
0.001646	6075.33	0.001246	7223.11	0.00157	6369.43
0.001538	6501.95	0.00133	6766.92	0.001474	6784.26
0.001826	5476.45	0.001198	7512.52	0.001438	6954.1
0.00167	5988.02	0.001558	5776.64	0.00139	7194.24
0.001442	6934.81	0.00118	7627.12	0.001486	6729.48
0.001622	6165.23	0.001258	7154.21	0.001822	5488.47
0.001562	6402.05	0.001126	7992.9	0.001438	6954.1
0.001478	6765.9	0.00127	7086.61	0.001462	6839.95
0.00149	6711.41	0.001366	6588.58	0.001486	6729.48
0.001706	5861.66	0.001222	7364.98	0.001534	6518.9
0.001345	7434.94	0.000863	10428.7	0.001618	6180.47
0.002222	4500.45	0.001414	6364.92	0.001522	6570.3
0.001141	8764.24	0.001162	7745.27	0.001558	6418.49
0.00137	7299.27	0.00139	6474.82	0.001235	8097.17
0.001297	7710.1	0.001342	6706.41	0.001642	6090.13
0.001694	5903.19	0.00145	6206.9	0.001534	6518.9
0.001376	7267.44	0.00139	6474.82	0.00169	5917.16
0.00143	6993.01	0.001342	6706.41	0.001498	6675.57
0.000949	10537.4	0.001186	7588.53	0.001426	7012.62
0.001297	7710.1	0.00103	8737.86	0.001594	6273.53
0.00143	6993.01	0.001186	7588.53	0.001522	6570.3
0.00143	6993.01	0.001402	6419.4	0.001402	7132.67
0.00173	5780.35	0.001306	6891.27	0.001582	6321.11
0.001418	7052.19	0.001414	6364.92	0.001474	6784.26
0.001508	6631.3	0.001078	8348.79	0.001534	6518.9
0.001502	6657.79	0.001252	7188.5	0.00163	6134.97
0.001562	6402.05	0.001066	8442.78	0.001474	6784.26
0.001646	6075.33	0.00127	7086.61	0.001642	6090.13
0.001766	5662.51	0.001294	6955.18	0.001307	7651.11
0.001982	5045.41	0.001342	6706.41	0.001726	5793.74
0.001297	7710.1	0.001294	6955.18	0.00169	5917.16
0.00137	7299.27	0.001378	6531.2	0.001594	6273.53
0.001526	6553.08	0.001414	6364.92	0.001462	6839.95
0.001297	7710.1	0.001414	6364.92	0.001414	7072.14
0.001586	6305.17	0.001378	6531.2	0.001438	6954.1
0.001394	7173.6	0.00127	7086.61	0.001642	6090.13
0.001394	7173.6	0.001342	6706.41	0.001474	6784.26
0.001478	6765.9	0.00139	6474.82	0.001402	7132.67
0.00137	7299.27	0.00133	6766.92	0.001594	6273.53
0.001357	7369.2	0.001342	6706.41	0.00145	6896.55
0.001418	7052.19	0.001342	6706.41	0.001582	6321.11
0.001838	5440.7	0.00121	7438.02	0.001331	7513.15
0.00161	6211.18	0.00127	7874.02	0.001402	7132.67
0.001598	6257.82	0.001414	7072.14	0.001564	6393.86
0.001213	8244.02	0.001432	6983.24	0.001367	7315.29
0.001309	7639.42	0.001629	6138.74	0.001343	7446.02
0.001442	6934.81	0.001594	6273.53	0.00139	7194.24
0.001382	7235.89	0.001893	5282.62	0.00145	6896.55
0.001706	5861.66	0.001414	7072.14	0.001343	7446.02
0.001466	6821.28	0.001474	6784.26	0.001331	7513.15
0.001538	6501.95	0.00151	6622.52	0.001091	9165.9
0.00149	6711.41	0.001228	8143.32	0.001355	7380.07
0.00179	5586.59	0.00157	6369.43	0.001474	6784.26
0.001466	6821.28	0.001246	8025.68	0.001558	6418.49
0.001418	7052.19	0.001606	6226.65	0.001474	6784.26
0.001357	7369.2	0.001486	6729.48	0.00145	6896.55
0.001586	6305.17	0.001594	6273.53	0.001558	6418.49
0.001418	7052.19	0.001306	7656.97	0.001414	7072.14
0.001129	8857.4	0.001701	5878.89	0.001402	7132.67
0.001586	6305.17	0.001378	7256.89	0.00157	6369.43
0.001418	7052.19	0.001282	7800.31	0.00169	5917.16
0.001646	6075.33	0.001653	6049.61	0.001414	7072.14
0.001454	6877.58	0.00145	6896.55	0.001355	7380.07
0.001309	7639.42	0.001222	8183.31	0.001666	6002.4
0.001418	7052.19	0.001474	6784.26	0.00151	6622.52
0.001514	6605.02	0.003576	2796.42	0.001331	7513.15
0.00158	6329.11	0.001414	7072.14	0.001666	6002.4
0.001309	7639.42	0.001336	7485.03	0.001355	7380.07
0.001406	7112.38	0.00145	6896.55	0.00139	7194.24
0.001718	5820.72	0.001653	6049.61	0.001295	7722.01
0.00143	6993.01	0.001246	8025.68	0.001462	6839.95
0.001694	5903.19	0.001582	6321.11	0.001223	8176.61
0.001165	8583.69	0.001594	6273.53	0.001462	6839.95
0.001622	6165.23	0.001426	7012.62	0.001331	7513.15
0.001658	6031.36	0.001426	7012.62	0.001534	6518.9
0.001213	8244.02	0.001306	7656.97	0.001426	7012.62
0.001069	9354.54	0.001414	7072.14	0.001498	6675.57
0.001862	5370.57	0.001474	6784.26	0.001522	6570.3
0.001562	6402.05	0.001486	6729.48	0.00157	6369.43
0.001418	7052.19	0.00151	6622.52	0.001822	5488.47
0.001225	8163.27	0.002965	3372.68	0.001462	6839.95
0.001562	6402.05	0.001378	7256.89	0.001486	6729.48
0.001586	6305.17	0.001462	6839.95	0.00145	6896.55
0.001364	7331.38	0.001246	8025.68	0.001588	6297.23
0.001093	9149.13	0.00157	6369.43	0.001079	9267.84
0.001478	6765.9	0.001366	7320.64	0.001474	6784.26
0.001333	7501.88	0.001474	6784.26	0.001738	5753.74
0.001418	7052.19	0.001665	6006.01	0.001307	7651.11
0.001706	5861.66	0.000911	10976.9	0.001438	6954.1
0.001502	6657.79	0.001426	7012.62	0.001331	7513.15
0.001502	6657.79	0.001462	6839.95	0.001594	6273.53
0.001478	6765.9	0.001258	7949.13	0.001247	8019.25
0.001442	6934.81	0.00151	6622.52	0.00163	6134.97
0.001454	6877.58	0.001282	7800.31	0.001402	7132.67
0.001333	7501.88	0.001857	5385.03	0.001319	7581.5
0.001784	5605.38	0.001354	7385.52	0.00151	6622.52
0.001093	9149.13	0.001486	6729.48	0.001402	7132.67
0.001718	5820.72	0.001366	7320.64	0.001331	7513.15
0.001406	7112.38	0.001414	7072.14	0.001666	6002.4
0.001562	6402.05	0.001438	6954.1	0.001498	6675.57
0.001081	9250.69	0.00145	6896.55	0.00157	6369.43
0.001694	5903.19	0.001558	6418.49	0.001307	7651.11
0.00149	6711.41	0.001438	6954.1	0.001378	7256.89
0.00143	6993.01	0.001701	5878.89	0.001678	5959.48
0.001502	6657.79	0.001438	6954.1	0.001462	6839.95
0.001442	6934.81	0.00145	6896.55	0.001474	6784.26
0.00185	5405.41	0.001282	7800.31	0.001414	7072.14
0.00137	7299.27	0.001366	7320.64	0.00145	6896.55
0.001237	8084.07	0.001594	6273.53	0.001319	7581.5
0.001466	6821.28	0.001534	6518.9	0.001426	7012.62
0.001382	7235.89	0.001737	5757.05	0.001462	6839.95
0.001442	6934.81	0.004134	2418.96	0.001426	7012.62
0.00191	5235.6	0.001342	7451.56	0.001486	6729.48
0.001562	6402.05	0.00139	7194.24	0.001618	6180.47
0.001406	7112.38	0.001414	7072.14	0.001774	5636.98
0.001237	8084.07	0.001432	6983.24	0.001618	6180.47
0.001646	6075.33	0.001462	6839.95	0.001355	7380.07
0.001586	6305.17	0.001462	6839.95	0.001217	8216.93
0.001502	6657.79	0.001306	7656.97	0.001474	6784.26
0.001382	7235.89	0.001246	8025.68	0.001474	6784.26
0.00137	7299.27	0.001773	5640.16	0.001822	5488.47
0.001442	6934.81	0.00157	6369.43	0.001414	7072.14
0.001586	6305.17	0.001366	7320.64	0.001163	8598.45
0.002475	4040.4	0.001354	7385.52	0.001283	7794.23
0.00137	7299.27	0.001689	5920.66	0.001367	7315.29
0.001394	7173.6	0.001546	6468.31	0.001714	5834.31
0.00179	5586.59	0.001486	6729.48	0.001414	7072.14
0.002174	4599.82	0.001749	5717.55	0.001163	8598.45
0.001826	5476.45	0.001432	6983.24	0.001462	6839.95
0.00155	6451.61	0.001366	7320.64	0.001438	6954.1
0.001478	6765.9	0.001546	6468.31	0.001678	5959.48
0.001418	7052.19	0.001737	5757.05	0.001486	6729.48
0.00149	6711.41	0.001342	7451.56	0.001367	7315.29
0.001478	6765.9	0.001474	6784.26	0.001235	8097.17
0.001682	5945.3	0.001246	8025.68	0.001462	6839.95
0.001213	8244.02	0.001306	7656.97	0.001462	6839.95
0.001658	6031.36	0.001665	6006.01	0.001594	6273.53
0.00155	6451.61	0.001234	8103.73	0.001426	7012.62
0.00173	5780.35	0.001474	6784.26	0.001558	6418.49
0.001682	5945.3	0.001677	5963.03	0.001558	6418.49
0.001478	6765.9	0.001414	7072.14	0.001175	8510.64
0.00143	6993.01	0.001462	6839.95	0.001343	7446.02
0.001478	6765.9	0.001438	6954.1	0.001462	6839.95
0.00149	6711.41	0.001462	6839.95	0.001283	7794.23
0.001357	7369.2	0.001582	6321.11	0.001331	7513.15
0.001814	5512.68	0.001318	7587.25	0.001438	6954.1
0.001406	7112.38	0.001498	6675.57	0.001462	6839.95
0.001129	8857.4	0.001821	5491.49	0.00157	6369.43
0.001478	6765.9	0.001438	6954.1	0.001414	7072.14
0.001454	6877.58	0.001414	7072.14	0.001271	7867.82
0.001394	7173.6	0.001414	7072.14	0.001504	6648.94
0.001442	6934.81	0.001498	6675.57	0.001402	7132.67
0.001502	6657.79	0.001701	5878.89	0.001522	6570.3
0.00143	6993.01	0.001246	8025.68	0.001223	8176.61
0.00143	6993.01	0.001534	6518.9	0.001522	6570.3
0.00143	6993.01	0.001689	5920.66	0.001666	6002.4
0.00167	5988.02	0.001546	6468.31	0.00145	6896.55
0.001718	5820.72	0.001546	6468.31	0.001582	6321.11
0.00185	5405.41	0.001294	7727.98	0.001319	7581.5
0.001466	6821.28	0.001582	6321.11	0.001067	9372.07
0.00146	6849.32	0.001737	5757.05	0.001822	5488.47
0.001646	6075.33	0.00145	6896.55	0.001534	6518.9
0.001646	6075.33	0.001366	7320.64	0.001127	8873.11
0.001634	6119.95	0.001426	7012.62	0.001474	6784.26
0.001682	5945.3	0.001282	7800.31	0.001558	6418.49
0.00179	5586.59	0.001641	6093.85	0.001606	6226.65
0.001658	6031.36	0.00151	6622.52	0.001684	5938.24
0.001273	7855.46	0.001905	5249.34	0.001654	6045.95
0.00197	5076.14	0.001222	8183.31	0.001522	6570.3
0.001478	6765.9	0.00139	7194.24	0.001426	7012.62
0.001598	6257.82	0.001797	5564.83	0.001462	6839.95
0.001478	6765.9	0.00145	6896.55	0.00163	6134.97
0.001676	5966.59	0.001402	7132.67	0.00139	7194.24
0.00155	6451.61	0.001761	5678.59	0.001726	5793.74
0.001514	6605.02	0.00151	6622.52	0.001426	7012.62
0.001778	5624.3	0.00145	6896.55	0.001726	5793.74
0.001658	6031.36	0.001582	6321.11	0.00139	7194.24
0.001574	6353.24	0.001821	5491.49	0.001355	7380.07
0.001526	6553.08	0.001719	5817.34	0.001546	6468.31
0.001562	6402.05	0.001522	6570.3	0.001474	6784.26
0.001406	7112.38	0.00157	6369.43	0.001414	7072.14
0.001394	7173.6	0.001402	7132.67	0.001714	5834.31
0.001718	5820.72	0.00145	6896.55	0.001726	5793.74
0.001586	6305.17	0.001474	6784.26	0.001378	7256.89
0.001994	5015.05	0.001677	5963.03	0.00139	7194.24
0.001273	7855.46	0.001414	7072.14	0.001498	6675.57
0.001406	7112.38	0.001414	7072.14	0.001498	6675.57
0.001706	5861.66	0.001833	5455.54	0.00163	6134.97
0.001466	6821.28	0.001066	9380.86	0.001211	8257.64
0.001454	6877.58	0.001534	6518.9	0.00145	6896.55
0.001478	6765.9	0.00121	8264.46	0.00169	5917.16
0.001105	9049.77	0.00121	8264.46	0.001846	5417.12
0.001261	7930.21	0.001486	6729.48	0.001438	6954.1
0.001466	6821.28	0.001402	7132.67	0.00151	6622.52
0.001454	6877.58	0.001054	9487.67	0.001414	7072.14
0.001442	6934.81	0.001665	6006.01	0.001642	6090.13
0.00143	6993.01	0.001474	6784.26	0.001402	7132.67
0.001165	8583.69	0.001725	5797.1	0.001462	6839.95
0.001676	5966.59	0.00145	6896.55	0.001438	6954.1
0.001394	7173.6	0.001294	7727.98	0.001438	6954.1
0.00143	6993.01	0.001797	5564.83	0.001534	6518.9
0.001502	6657.79	0.00145	6896.55	0.00163	6134.97
0.001706	5861.66	0.001582	6321.11	0.001402	7132.67
0.001514	6605.02	0.001354	7385.52	0.001462	6839.95
0.001466	6821.28	0.001582	6321.11	0.001462	6839.95
0.001454	6877.58	0.001653	6049.61	0.001414	7072.14
0.00143	6993.01	0.001617	6184.29	0.001438	6954.1
0.00167	5988.02	0.001402	7132.67	0.001486	6729.48
0.001406	7112.38	0.001462	6839.95	0.001474	6784.26
0.001406	7112.38	0.001474	6784.26	0.001582	6321.11
0.001538	6501.95	0.001438	6954.1	0.001462	6839.95
0.001874	5336.18	0.001522	6570.3	0.001462	6839.95
0.001418	7052.19	0.001594	6273.53	0.00172	5813.95
0.001466	6821.28	0.001941	5151.98	0.001247	8019.25
0.001093	9149.13	0.00151	6622.52	0.001402	7132.67
0.001946	5138.75	0.001414	7072.14	0.001426	7012.62
0.001598	6257.82	0.001498	6675.57	0.001558	6418.49
0.001562	6402.05	0.001234	8103.73	0.001462	6839.95
0.001538	6501.95	0.001558	6418.49	0.001534	6518.9
0.001454	6877.58	0.001462	6839.95	0.001882	5313.5
0.001418	7052.19	0.00142	7042.25	0.001582	6321.11
0.001418	7052.19	0.001617	6184.29	0.001402	7132.67
0.001766	5662.51	0.00139	7194.24	0.001438	6954.1
0.001502	6657.79	0.001414	7072.14	0.001594	6273.53
0.001718	5820.72	0.001354	7385.52	0.00157	6369.43
0.001622	6165.23	0.001294	7727.98	0.00139	7194.24
0.00137	7299.27	0.001282	7800.31	0.001666	6002.4
0.001406	7112.38	0.00157	6369.43	0.001426	7012.62
0.001658	6031.36	0.001474	6784.26	0.001367	7315.29
0.001309	7639.42	0.00145	6896.55	0.001426	7012.62
0.001454	6877.58	0.001552	6443.3	0.00151	6622.52
0.00155	6451.61	0.001498	6675.57	0.00139	7194.24
0.001502	6657.79	0.001546	6468.31	0.00151	6622.52
0.001418	7052.19	0.001534	6518.9	0.001462	6839.95
0.001394	7173.6	0.001246	8025.68	0.001462	6839.95
0.001442	6934.81	0.001749	5717.55	0.00145	6896.55
0.001478	6765.9	0.001402	7132.67	0.00181	5524.86
0.001478	6765.9	0.001498	6675.57	0.001474	6784.26
0.001442	6934.81	0.001522	6570.3	0.00154	6493.51
0.00143	6993.01	0.00145	6896.55	0.00139	7194.24
0.001526	6553.08	0.001881	5316.32	0.001438	6954.1
0.001442	6934.81	0.001558	6418.49	0.001283	7794.23
0.00173	5780.35	0.001893	5282.62	0.001474	6784.26
0.001189	8410.43	0.001617	6184.29	0.001474	6784.26
0.00149	6711.41	0.001162	8605.85	0.001187	8424.6
0.001153	8673.03	0.001558	6418.49	0.001091	9165.9
0.00185	5405.41	0.001498	6675.57	0.001462	6839.95
0.001898	5268.7	0.001546	6468.31	0.001426	7012.62
0.001309	7639.42	0.001318	7587.25	0.001402	7132.67
0.001586	6305.17	0.001282	7800.31	0.001331	7513.15
0.00149	6711.41	0.001522	6570.3	0.001343	7446.02
0.001273	7855.46	0.001372	7288.63	0.001654	6045.95
0.002018	4955.4	0.001378	7256.89	0.001367	7315.29
0.00155	6451.61	0.001198	8347.25	0.00139	7194.24
0.001478	6765.9	0.001378	7256.89	0.001462	6839.95
0.001357	7369.2	0.00127	7874.02	0.00151	6622.52
0.00149	6711.41	0.001378	7256.89	0.001259	7942.81
0.00149	6711.41	0.001366	7320.64	0.001486	6729.48
0.00167	5988.02	0.001558	6418.49	0.00151	6622.52
0.001778	5624.3	0.00145	6896.55	0.001402	7132.67
0.001382	7235.89	0.001282	7800.31	0.001438	6954.1
0.00161	6211.18	0.001737	5757.05	0.001438	6954.1
0.001406	7112.38	0.00127	7874.02	0.001486	6729.48
0.001297	7710.1	0.001462	6839.95	0.001438	6954.1
0.00158	6329.11	0.001558	6418.49	0.001402	7132.67
0.001394	7173.6	0.001486	6729.48	0.001384	7225.43
0.001333	7501.88	0.001773	5640.16	0.00151	6622.52
0.00149	6711.41	0.00151	6622.52	0.001426	7012.62
0.001802	5549.39	0.001797	5564.83	0.001414	7072.14
0.001394	7173.6	0.00139	7194.24	0.00181	5524.86
0.001225	8163.27	0.001486	6729.48	0.001642	6090.13
0.001478	6765.9	0.001384	7225.43	0.001558	6418.49
0.001418	7052.19	0.001306	7656.97	0.001414	7072.14
0.001382	7235.89	0.001318	7587.25	0.001319	7581.5
0.001201	8326.39	0.001426	7012.62	0.001402	7132.67
0.001778	5624.3	0.002019	4952.95	0.001438	6954.1
0.002036	4911.59	0.001486	6729.48	0.001474	6784.26
0.001646	6075.33	0.001186	8431.7	0.00139	7194.24
0.001418	7052.19	0.001426	7012.62	0.001378	7256.89
0.001574	6353.24	0.001474	6784.26	0.001402	7132.67
0.001766	5662.51	0.001306	7656.97	0.001426	7012.62
0.001526	6553.08	0.001474	6784.26	0.001666	6002.4
0.001454	6877.58	0.001474	6784.26	0.001438	6954.1
0.001478	6765.9	0.00133	7518.8	0.001414	7072.14
0.00137	7299.27	0.001402	7132.67	0.001367	7315.29
0.001598	6257.82	0.001606	6226.65	0.001295	7722.01
0.001466	6821.28	0.00139	7194.24	0.001307	7651.11
0.001634	6119.95	0.001402	7132.67	0.001462	6839.95
0.001634	6119.95	0.001701	5878.89	0.001355	7380.07
0.001454	6877.58	0.001246	8025.68	0.001438	6954.1
0.001412	7082.15	0.00151	6622.52	0.001498	6675.57
0.001622	6165.23	0.001653	6049.61	0.001642	6090.13
0.001514	6605.02	0.001222	8183.31	0.001606	6226.65
0.00149	6711.41	0.001414	7072.14	0.001618	6180.47
0.001562	6402.05	0.001438	6954.1	0.001462	6839.95
0.001382	7235.89	0.001474	6784.26	0.001522	6570.3
0.001225	8163.27	0.00157	6369.43	0.00139	7194.24
0.001982	5045.41	0.001282	7800.31	0.001594	6273.53
0.001382	7235.89	0.001462	6839.95	0.001474	6784.26
0.00155	6451.61	0.001342	7451.56	0.001211	8257.64
0.000877	11402.5	0.001042	9596.93	0.001438	6954.1
0.001285	7782.1	0.001426	7012.62	0.001474	6784.26
0.001454	6877.58	0.001402	7132.67	0.001462	6839.95
0.00143	6993.01	0.00157	6369.43	0.001582	6321.11
0.001736	5760.37	0.001749	5717.55	0.001738	5753.74
0.001502	6657.79	0.002001	4997.5	0.001103	9066.18
0.001249	8006.41	0.001629	6138.74	0.00157	6369.43
0.001514	6605.02	0.001462	6839.95	0.001361	7347.54
0.001526	6553.08	0.001402	7132.67	0.000887	11274
0.001454	6877.58	0.001198	8347.25	0.001426	7012.62
0.001586	6305.17	0.001354	7385.52	0.001462	6839.95
0.001394	7173.6	0.00139	7194.24	0.001402	7132.67
0.001574	6353.24	0.001366	7320.64	0.001642	6090.13
0.001586	6305.17	0.001414	7072.14	0.001378	7256.89
0.00173	5780.35	0.001438	6954.1	0.001462	6839.95
0.00185	5405.41	0.001318	7587.25	0.00157	6369.43
0.001718	5820.72	0.001701	5878.89	0.001378	7256.89
0.001634	6119.95	0.001737	5757.05	0.001582	6321.11
0.00143	6993.01	0.001546	6468.31	0.00151	6622.52
0.001598	6257.82	0.001414	7072.14	0.00187	5347.59
0.001514	6605.02	0.001725	5797.1	0.00157	6369.43
0.001574	6353.24	0.00127	7874.02	0.001462	6839.95
0.002114	4730.37	0.001522	6570.3	0.001438	6954.1
0.001838	5440.7	0.001474	6784.26	0.001211	8257.64
0.001562	6402.05	0.001234	8103.73	0.001474	6784.26
0.00155	6451.61	0.001486	6729.48	0.001378	7256.89
0.001105	9049.77	0.001857	5385.03	0.001678	5959.48
0.001406	7112.38	0.001558	6418.49	0.001414	7072.14
0.001622	6165.23	0.001617	6184.29	0.00157	6369.43
0.001345	7434.94	0.001761	5678.59	0.001462	6839.95
0.001508	6631.3	0.001665	6006.01	0.001462	6839.95
0.001574	6353.24	0.001318	7587.25	0.001115	8968.61
0.0014	7142.86	0.001641	6093.85	0.001462	6839.95
0.001502	6657.79	0.001629	6138.74	0.001367	7315.29
0.001442	6934.81	0.001474	6784.26	0.001498	6675.57
0.001406	7112.38	0.001629	6138.74	0.00181	5524.86
0.001418	7052.19	0.001641	6093.85	0.001271	7867.82
0.001526	6553.08	0.001342	7451.56	0.001414	7072.14
0.001351	7401.92	0.001354	7385.52	0.001319	7581.5
0.001466	6821.28	0.001749	5717.55	0.001343	7446.02
0.001454	6877.58	0.001617	6184.29	0.001079	9267.84
0.001382	7235.89	0.00145	6896.55	0.001474	6784.26
0.001153	8673.03	0.00145	6896.55	0.001426	7012.62
0.001586	6305.17	0.001546	6468.31	0.001402	7132.67
0.001622	6165.23	0.001474	6784.26	0.001199	8340.28
0.001321	7570.02	0.001498	6675.57	0.001474	6784.26
0.00149	6711.41	0.00145	6896.55	0.001031	9699.32
0.001418	7052.19	0.002025	4938.27	0.001726	5793.74
0.001586	6305.17	0.001737	5757.05	0.001355	7380.07
0.001586	6305.17	0.001893	5282.62	0.001462	6839.95
0.00137	7299.27	0.001558	6418.49	0.001402	7132.67
0.001406	7112.38	0.001462	6839.95	0.001438	6954.1
0.001454	6877.58	0.00151	6622.52	0.001462	6839.95
0.001502	6657.79	0.001582	6321.11	0.001055	9478.67
0.00143	6993.01	0.001617	6184.29	0.001462	6839.95
0.001478	6765.9	0.001426	7012.62	0.001522	6570.3
0.001574	6353.24	0.001234	8103.73	0.001606	6226.65
0.001261	7930.21	0.00145	6896.55	0.001414	7072.14
0.001177	8496.18	0.001462	6839.95	0.001378	7256.89
0.001261	7930.21	0.001594	6273.53	0.001319	7581.5
0.001538	6501.95	0.001432	6983.24	0.001426	7012.62
0.001418	7052.19	0.001318	7587.25	0.00145	6896.55
0.00155	6451.61	0.001462	6839.95	0.001438	6954.1
0.001634	6119.95	0.001474	6784.26	0.001367	7315.29
0.001273	7855.46	0.001498	6675.57	0.001462	6839.95
0.00164	6097.56	0.001534	6518.9	0.001426	7012.62
0.00143	6993.01	0.001234	8103.73	0.001426	7012.62
0.001285	7782.1	0.001402	7132.67	0.001414	7072.14
0.001225	8163.27	0.001522	6570.3	0.002062	4849.66
0.001418	7052.19	0.001905	5249.34	0.001414	7072.14
0.001694	5903.19	0.001869	5350.45	0.001438	6954.1
0.002042	4897.16	0.001246	8025.68	0.001414	7072.14
0.001213	8244.02	0.00145	6896.55	0.00139	7194.24
0.001189	8410.43	0.001282	7800.31	0.001498	6675.57
0.001345	7434.94	0.001282	7800.31	0.001091	9165.9
0.001646	6075.33	0.001414	7072.14	0.001319	7581.5
0.001562	6402.05	0.001665	6006.01	0.001414	7072.14
0.001454	6877.58	0.001318	7587.25	0.001534	6518.9
0.001586	6305.17	0.00151	6622.52	0.001462	6839.95
0.001646	6075.33	0.001426	7012.62	0.00193	5181.35
0.001814	5512.68	0.001474	6784.26	0.001666	6002.4
0.001273	7855.46	0.001366	7320.64	0.001462	6839.95
0.001466	6821.28	0.001354	7385.52	0.001414	7072.14
0.001297	7710.1	0.001378	7256.89	0.001534	6518.9
0.001502	6657.79	0.00127	7874.02	0.001355	7380.07
0.001538	6501.95	0.001617	6184.29	0.001331	7513.15
0.001418	7052.19	0.001318	7587.25	0.001474	6784.26
0.001622	6165.23	0.001402	7132.67	0.001211	8257.64
0.001165	8583.69	0.001426	7012.62	0.001906	5246.59
0.001706	5861.66	0.00151	6622.52	0.001247	8019.25
0.001273	7855.46	0.001582	6321.11	0.001702	5875.44
0.001394	7173.6	0.001282	7800.31	0.001498	6675.57
0.001934	5170.63	0.001498	6675.57	0.001378	7256.89
0.001658	6031.36	0.00139	7194.24	0.001378	7256.89
0.002307	4334.63	0.00145	6896.55	0.001319	7581.5
0.001418	7052.19	0.001498	6675.57	0.001343	7446.02
0.001406	7112.38	0.00151	6622.52	0.001378	7256.89
0.001526	6553.08	0.001426	7012.62	0.00175	5714.29
0.001502	6657.79	0.001342	7451.56	0.001528	6544.5
0.001261	7930.21	0.001306	7656.97	0.001474	6784.26
0.001382	7235.89	0.001594	6273.53	0.001295	7722.01
0.001466	6821.28	0.001378	7256.89	0.001534	6518.9
0.001646	6075.33	0.001294	7727.98	0.001343	7446.02
0.00173	5780.35	0.00139	7194.24	0.001426	7012.62
0.001598	6257.82	0.001785	5602.24	0.001283	7794.23
0.001598	6257.82	0.001486	6729.48	0.001414	7072.14
0.00149	6711.41	0.001414	7072.14	0.00139	7194.24
0.001454	6877.58	0.001617	6184.29	0.001498	6675.57
0.001285	7782.1	0.001342	7451.56	0.001618	6180.47
0.001406	7112.38	0.001444	6925.21	0.001319	7581.5
0.00155	6451.61	0.001558	6418.49	0.001474	6784.26
0.001502	6657.79	0.001294	7727.98	0.001462	6839.95
0.001442	6934.81	0.001378	7256.89	0.001462	6839.95
0.001598	6257.82	0.001366	7320.64	0.001223	8176.61
0.001249	8006.41	0.001414	7072.14	0.001378	7256.89
0.00155	6451.61	0.001594	6273.53	0.001402	7132.67
0.001502	6657.79	0.001462	6839.95	0.001247	8019.25
0.001309	7639.42	0.001629	6138.74	0.001438	6954.1
0.001514	6605.02	0.001246	8025.68	0.001522	6570.3
0.001466	6821.28	0.00151	6622.52	0.001462	6839.95
0.001321	7570.02	0.00157	6369.43	0.00157	6369.43
0.001478	6765.9	0.001426	7012.62	0.001378	7256.89
0.001454	6877.58	0.00145	6896.55	0.00145	6896.55
0.001394	7173.6	0.001869	5350.45	0.001594	6273.53
0.00137	7299.27	0.001462	6839.95	0.001109	9017.13
0.00143	6993.01	0.001522	6570.3	0.001642	6090.13
0.001213	8244.02	0.001282	7800.31	0.001343	7446.02
0.001237	8084.07	0.001414	7072.14	0.00145	6896.55
0.001526	6553.08	0.001414	7072.14	0.001307	7651.11
0.001454	6877.58	0.001342	7451.56	0.00145	6896.55
0.00143	6993.01	0.001917	5216.48	0.001582	6321.11
0.001766	5662.51	0.001558	6418.49	0.001378	7256.89
0.001718	5820.72	0.001617	6184.29	0.001462	6839.95
0.001634	6119.95	0.001725	5797.1	0.001438	6954.1
0.001526	6553.08	0.001462	6839.95	0.001307	7651.11
0.001694	5903.19	0.00151	6622.52	0.001594	6273.53
0.001454	6877.58	0.00139	7194.24	0.001654	6045.95
0.001526	6553.08	0.001486	6729.48	0.001498	6675.57
0.00149	6711.41	0.001234	8103.73	0.001426	7012.62
0.001454	6877.58	0.00157	6369.43	0.001606	6226.65
0.00137	7299.27	0.001522	6570.3	0.001343	7446.02
0.001604	6234.41	0.00133	7518.8	0.001438	6954.1
0.001526	6553.08	0.001713	5837.71	0.001486	6729.48
0.001442	6934.81	0.001785	5602.24	0.001414	7072.14
0.001345	7434.94	0.001414	7072.14	0.001259	7942.81
0.00149	6711.41	0.001498	6675.57	0.001534	6518.9
0.00146	6849.32	0.00151	6622.52	0.001594	6273.53
0.001502	6657.79	0.001282	7800.31	0.001414	7072.14
0.001321	7570.02	0.001342	7451.56	0.00169	5917.16
0.00143	6993.01	0.001522	6570.3	0.001474	6784.26
0.001249	8006.41	0.00139	7194.24	0.001283	7794.23
0.001574	6353.24	0.001342	7451.56	0.001462	6839.95
0.001658	6031.36	0.001534	6518.9	0.001402	7132.67
0.001273	7855.46	0.001617	6184.29	0.001462	6839.95
0.001646	6075.33	0.001498	6675.57	0.001031	9699.32
0.001454	6877.58	0.001486	6729.48	0.001414	7072.14
0.001382	7235.89	0.00145	6896.55	0.001414	7072.14
0.001321	7570.02	0.001462	6839.95	0.001402	7132.67
0.001526	6553.08	0.00145	6896.55	0.001067	9372.07
0.001568	6377.55	0.001941	5151.98	0.001498	6675.57
0.001466	6821.28	0.00145	6896.55	0.001103	9066.18
0.001273	7855.46	0.001378	7256.89	0.001355	7380.07
0.001442	6934.81	0.001629	6138.74	0.001498	6675.57
0.001345	7434.94	0.001426	7012.62	0.001438	6954.1
0.001688	5924.17	0.001534	6518.9	0.001522	6570.3
0.001418	7052.19	0.001174	8517.89	0.001414	7072.14
0.001826	5476.45	0.00139	7194.24	0.001714	5834.31
0.001394	7173.6	0.001102	9074.41	0.001367	7315.29
0.001502	6657.79	0.001486	6729.48	0.001414	7072.14
0.001285	7782.1	0.00133	7518.8	0.00157	6369.43
0.001418	7052.19	0.001534	6518.9	0.001606	6226.65
0.001406	7112.38	0.00139	7194.24	0.001594	6273.53
0.001069	9354.54	0.001078	9276.44	0.001378	7256.89
0.001406	7112.38	0.00139	7194.24	0.001702	5875.44
0.001622	6165.23	0.001426	7012.62	0.001307	7651.11
0.001466	6821.28	0.001282	7800.31	0.001283	7794.23
0.001345	7434.94	0.0016	6250	0.001606	6226.65
0.00149	6711.41	0.00151	6622.52	0.00157	6369.43
0.001526	6553.08	0.001426	7012.62	0.001259	7942.81
0.001249	8006.41	0.001629	6138.74	0.001702	5875.44
0.001225	8163.27	0.001366	7320.64	0.001367	7315.29
0.00149	6711.41	0.001474	6784.26	0.001882	5313.5
0.001598	6257.82	0.001438	6954.1	0.001355	7380.07
0.00173	5780.35	0.001258	7949.13	0.001295	7722.01
0.001538	6501.95	0.001342	7451.56	0.00145	6896.55
0.00149	6711.41	0.001402	7132.67	0.00157	6369.43
0.001442	6934.81	0.00121	8264.46	0.001522	6570.3
0.001406	7112.38	0.001665	6006.01	0.001295	7722.01
0.001394	7173.6	0.00151	6622.52	0.001378	7256.89
0.001778	5624.3	0.001438	6954.1	0.001582	6321.11
0.001418	7052.19	0.001606	6226.65	0.001438	6954.1
0.00143	6993.01	0.001582	6321.11	0.001283	7794.23
0.001742	5740.53	0.001713	5837.71	0.00145	6896.55
0.001093	9149.13	0.001186	8431.7	0.001223	8176.61
0.001466	6821.28	0.001438	6954.1	0.001498	6675.57
0.00161	6211.18	0.001498	6675.57	0.001319	7581.5
0.001442	6934.81	0.001594	6273.53	0.001378	7256.89
0.001598	6257.82	0.001456	6868.13	0.001522	6570.3
0.001454	6877.58	0.00139	7194.24	0.00151	6622.52
0.00149	6711.41	0.001378	7256.89	0.001666	6002.4
0.001526	6553.08	0.001246	8025.68	0.001474	6784.26
0.00143	6993.01	0.001534	6518.9	0.001486	6729.48
0.001237	8084.07	0.00145	6896.55	0.001223	8176.61
0.001237	8084.07	0.001474	6784.26	0.001378	7256.89
0.001237	8084.07	0.001665	6006.01	0.001414	7072.14
0.001826	5476.45	0.00145	6896.55	0.001486	6729.48
0.001442	6934.81	0.001552	6443.3	0.001235	8097.17
0.001454	6877.58	0.001629	6138.74	0.001618	6180.47
0.00137	7299.27	0.00139	7194.24	0.001666	6002.4
0.001394	7173.6	0.001498	6675.57	0.00163	6134.97
0.001273	7855.46	0.00151	6622.52	0.001223	8176.61
0.001502	6657.79	0.00115	8695.65	0.002062	4849.66
0.001333	7501.88	0.00145	6896.55	0.001534	6518.9
0.001754	5701.25	0.00145	6896.55	0.001486	6729.48
0.001454	6877.58	0.00133	7518.8	0.00145	6896.55
0.001285	7782.1	0.001234	8103.73	0.00163	6134.97
0.001261	7930.21	0.001378	7256.89	0.001426	7012.62
0.00143	6993.01	0.001438	6954.1	0.001343	7446.02
0.001478	6765.9	0.001785	5602.24	0.00145	6896.55
0.001273	7855.46	0.001234	8103.73	0.00163	6134.97
0.001634	6119.95	0.001462	6839.95	0.001534	6518.9
0.001189	8410.43	0.00139	7194.24	0.001378	7256.89
0.000961	10405.8	0.00127	7874.02	0.001355	7380.07
0.001394	7173.6	0.001857	5385.03	0.00145	6896.55
0.001478	6765.9	0.001432	6983.24	0.001438	6954.1
0.00161	6211.18	0.001725	5797.1	0.001546	6468.31
0.001412	7082.15	0.001474	6784.26	0.001235	8097.17
0.001418	7052.19	0.001246	8025.68	0.001414	7072.14
0.001406	7112.38	0.001594	6273.53	0.001331	7513.15
0.001454	6877.58	0.001665	6006.01	0.00187	5347.59
0.001454	6877.58	0.001426	7012.62	0.001235	8097.17
0.00161	6211.18	0.001282	7800.31	0.00151	6622.52
0.001442	6934.81	0.001498	6675.57	0.002176	4595.59
0.001297	7710.1	0.001785	5602.24	0.00139	7194.24
0.001658	6031.36	0.001665	6006.01	0.001414	7072.14
0.00179	5586.59	0.00145	6896.55	0.001271	7867.82
0.001165	8583.69	0.001294	7727.98	0.001378	7256.89
0.001285	7782.1	0.001498	6675.57	0.00145	6896.55
0.001442	6934.81	0.00145	6896.55	0.001355	7380.07
0.001526	6553.08	0.001462	6839.95	0.001343	7446.02
0.001165	8583.69	0.001414	7072.14	0.001355	7380.07
0.001345	7434.94	0.00139	7194.24	0.00169	5917.16
0.001382	7235.89	0.001174	8517.89	0.001259	7942.81
0.001382	7235.89	0.001486	6729.48	0.00151	6622.52
0.001514	6605.02	0.001426	7012.62	0.001396	7163.32
0.001273	7855.46	0.001462	6839.95	0.001492	6702.41
0.001586	6305.17	0.001474	6784.26	0.001319	7581.5
0.001502	6657.79	0.00151	6622.52	0.001367	7315.29
0.001646	6075.33	0.001378	7256.89	0.001414	7072.14
0.001682	5945.3	0.001462	6839.95	0.00163	6134.97
0.001526	6553.08	0.001426	7012.62	0.001474	6784.26
0.001255	7968.13	0.001258	7949.13	0.001414	7072.14
0.001682	5945.3	0.002061	4852.01	0.001355	7380.07
0.001478	6765.9	0.001438	6954.1	0.001738	5753.74
0.001454	6877.58	0.001426	7012.62	0.001271	7867.82
0.001454	6877.58	0.001474	6784.26	0.001367	7315.29
0.001442	6934.81	0.001342	7451.56	0.001558	6418.49
0.001538	6501.95	0.001552	6443.3	0.001522	6570.3
0.001466	6821.28	0.001833	5455.54	0.001498	6675.57
0.001454	6877.58	0.00157	6369.43	0.001546	6468.31
0.001706	5861.66	0.001582	6321.11	0.001067	9372.07
0.001213	8244.02	0.001522	6570.3	0.001486	6729.48
0.001466	6821.28	0.00151	6622.52	0.001474	6784.26
0.001502	6657.79	0.00127	7874.02	0.001426	7012.62
0.001406	7112.38	0.001498	6675.57	0.001402	7132.67
0.001357	7369.2	0.001474	6784.26	0.001378	7256.89
0.001538	6501.95	0.001462	6839.95	0.00145	6896.55
0.001406	7112.38	0.00145	6896.55	0.001558	6418.49
0.001285	7782.1	0.001354	7385.52	0.001319	7581.5
0.00149	6711.41	0.00151	6622.52	0.001331	7513.15
0.001394	7173.6	0.001534	6518.9	0.000935	10695.2
0.00155	6451.61	0.001534	6518.9	0.001319	7581.5
0.001838	5440.7	0.001402	7132.67	0.001558	6418.49
0.001297	7710.1	0.001486	6729.48	0.00169	5917.16
0.001586	6305.17	0.001486	6729.48	0.00139	7194.24
0.001766	5662.51	0.001462	6839.95	0.00139	7194.24
0.001718	5820.72	0.00127	7874.02	0.001522	6570.3
0.001297	7710.1	0.001054	9487.67	0.001438	6954.1
0.001514	6605.02	0.001534	6518.9	0.001414	7072.14
0.001261	7930.21	0.001294	7727.98	0.001654	6045.95
0.001351	7401.92	0.001438	6954.1	0.001918	5213.76
0.001466	6821.28	0.00139	7194.24	0.001558	6418.49
0.001333	7501.88	0.00145	6896.55	0.001414	7072.14
0.001309	7639.42	0.001534	6518.9	0.00145	6896.55
0.001357	7369.2	0.001534	6518.9	0.001834	5452.56
0.001658	6031.36	0.001186	8431.7	0.001618	6180.47
0.001297	7710.1	0.001342	7451.56	0.00139	7194.24
0.00155	6451.61	0.001102	9074.41	0.001582	6321.11
0.001454	6877.58	0.001414	7072.14	0.001378	7256.89
0.001418	7052.19	0.001534	6518.9	0.00181	5524.86
0.001454	6877.58	0.000911	10976.9	0.001211	8257.64
0.001454	6877.58	0.001078	9276.44	0.001414	7072.14
0.001093	9149.13	0.001749	5717.55	0.001906	5246.59
0.001622	6165.23	0.00139	7194.24	0.001582	6321.11
0.001502	6657.79	0.001498	6675.57	0.001079	9267.84
0.00137	7299.27	0.00139	7194.24	0.001438	6954.1
0.001345	7434.94	0.001414	7072.14	0.001438	6954.1
0.001526	6553.08	0.001306	7656.97	0.001402	7132.67
0.001748	5720.82	0.00115	8695.65	0.00169	5917.16
0.001382	7235.89	0.001474	6784.26	0.001319	7581.5
0.001466	6821.28	0.001582	6321.11	0.001714	5834.31
0.001394	7173.6	0.001641	6093.85	0.001426	7012.62
0.001406	7112.38	0.001402	7132.67	0.001426	7012.62
0.001454	6877.58	0.001689	5920.66	0.001414	7072.14
0.001706	5861.66	0.001402	7132.67	0.001474	6784.26
0.001321	7570.02	0.001558	6418.49	0.00145	6896.55
0.001285	7782.1	0.00145	6896.55	0.001594	6273.53
0.001297	7710.1	0.001402	7132.67	0.001534	6518.9
0.001454	6877.58	0.001486	6729.48	0.001259	7942.81
0.001418	7052.19	0.001414	7072.14	0.00139	7194.24
0.001418	7052.19	0.001486	6729.48	0.001438	6954.1
0.001478	6765.9	0.001498	6675.57	0.001702	5875.44
0.001418	7052.19	0.001402	7132.67	0.001462	6839.95
0.001442	6934.81	0.001462	6839.95	0.001654	6045.95
0.00155	6451.61	0.00121	8264.46	0.001726	5793.74
0.001273	7855.46	0.001438	6954.1	0.001426	7012.62
0.001418	7052.19	0.001318	7587.25	0.001534	6518.9
0.001514	6605.02	0.001606	6226.65	0.001822	5488.47
0.001297	7710.1	0.001953	5120.33	0.001247	8019.25
0.001526	6553.08	0.001617	6184.29	0.001438	6954.1
0.001394	7173.6	0.001438	6954.1	0.001319	7581.5
0.001514	6605.02	0.001402	7132.67	0.001367	7315.29
0.001454	6877.58	0.001438	6954.1	0.001618	6180.47
0.001406	7112.38	0.00145	6896.55	0.001402	7132.67
0.001598	6257.82	0.001426	7012.62	0.001438	6954.1
0.001658	6031.36	0.001713	5837.71	0.001343	7446.02
0.001586	6305.17	0.001665	6006.01	0.001355	7380.07
0.001514	6605.02	0.001665	6006.01	0.001534	6518.9
0.001418	7052.19	0.00157	6369.43	0.001163	8598.45
0.001562	6402.05	0.00121	8264.46	0.001546	6468.31
0.001478	6765.9	0.001582	6321.11	0.001498	6675.57
0.001273	7855.46	0.00133	7518.8	0.001666	6002.4
0.001165	8583.69	0.00139	7194.24	0.001307	7651.11
0.001406	7112.38	0.001534	6518.9	0.001582	6321.11
0.001706	5861.66	0.001522	6570.3	0.00151	6622.52
0.001598	6257.82	0.001438	6954.1	0.00139	7194.24
0.001682	5945.3	0.00139	7194.24	0.001606	6226.65
0.00137	7299.27	0.001689	5920.66	0.00151	6622.52
0.001988	5030.18	0.001162	8605.85	0.001462	6839.95
0.001466	6821.28	0.001653	6049.61	0.00163	6134.97
0.001273	7855.46	0.00151	6622.52	0.001402	7132.67
0.00143	6993.01	0.001486	6729.48	0.001343	7446.02
0.001285	7782.1	0.001486	6729.48	0.001307	7651.11
0.001418	7052.19	0.001306	7656.97	0.001606	6226.65
0.00167	5988.02	0.001318	7587.25	0.001414	7072.14
0.00161	6211.18	0.001821	5491.49	0.001522	6570.3
0.001442	6934.81	0.001486	6729.48	0.002014	4965.24
0.00143	6993.01	0.001498	6675.57	0.001546	6468.31
0.001622	6165.23	0.001582	6321.11	0.001402	7132.67
0.001357	7369.2	0.00139	7194.24	0.001223	8176.61
0.001189	8410.43	0.001258	7949.13	0.001408	7102.27
0.001694	5903.19	0.00145	6896.55	0.001534	6518.9
0.001802	5549.39	0.001426	7012.62	0.001355	7380.07
0.001682	5945.3	0.001138	8787.35	0.001642	6090.13
0.001442	6934.81	0.00133	7518.8	0.001474	6784.26
0.001297	7710.1	0.001809	5527.92	0.001498	6675.57
0.001249	8006.41	0.00145	6896.55	0.001534	6518.9
0.001406	7112.38	0.001737	5757.05	0.001414	7072.14
0.00149	6711.41	0.001402	7132.67	0.00151	6622.52
0.001598	6257.82	0.001378	7256.89	0.001259	7942.81
0.001526	6553.08	0.001486	6729.48	0.001498	6675.57
0.001357	7369.2	0.001246	8025.68	0.001498	6675.57
0.001454	6877.58	0.001486	6729.48	0.001175	8510.64
0.001406	7112.38	0.001426	7012.62	0.001498	6675.57
0.00149	6711.41	0.001534	6518.9	0.00139	7194.24
0.001646	6075.33	0.00145	6896.55	0.001474	6784.26
0.001201	8326.39	0.001426	7012.62	0.001414	7072.14
0.001454	6877.58	0.001534	6518.9	0.001654	6045.95
0.00143	6993.01	0.001078	9276.44	0.001361	7347.54
0.001442	6934.81	0.001162	8605.85	0.001642	6090.13
0.00143	6993.01	0.001683	5941.77	0.00145	6896.55
0.00143	6993.01	0.001414	7072.14	0.001426	7012.62
0.00137	7299.27	0.00151	6622.52	0.001462	6839.95
0.001321	7570.02	0.00142	7042.25	0.001498	6675.57
0.001394	7173.6	0.001126	8880.99	0.001402	7132.67
0.001249	8006.41	0.001366	7320.64	0.001247	8019.25
0.001345	7434.94	0.001546	6468.31	0.001474	6784.26
0.001321	7570.02	0.001426	7012.62	0.001666	6002.4
0.00137	7299.27	0.001594	6273.53	0.001654	6045.95
0.00155	6451.61	0.001462	6839.95	0.001498	6675.57
0.001321	7570.02	0.001354	7385.52	0.001462	6839.95
0.00143	7692.31	0.001354	7385.52	0.001582	6321.11
0.001694	6493.51	0.001366	7320.64	0.001211	8257.64
0.00185	5945.95	0.001462	6839.95	0.001438	6954.1
0.001778	6186.73	0.00145	6896.55	0.001438	6954.1
0.001622	6781.75	0.001234	8103.73	0.001295	7722.01
0.00143	7692.31	0.001594	6273.53	0.00151	6622.52
0.001562	7042.25	0.001402	7132.67	0.001331	7513.15
0.001562	7042.25	0.001414	7072.14	0.001426	7012.62
0.00173	6358.38	0.00121	8264.46	0.001432	6983.24
0.00167	6586.83	0.00145	6896.55	0.001151	8688.1
0.001706	6447.83	0.001414	7072.14	0.001414	7072.14
0.001526	7208.39	0.001462	6839.95	0.001558	6418.49
0.001982	5549.95	0.001342	7451.56	0.00175	5714.29
0.001826	6024.1	0.00151	6622.52	0.00145	6896.55
0.001706	6447.83	0.00139	7194.24	0.001474	6784.26
0.001754	6271.38	0.00145	6896.55	0.001762	5675.37
0.001345	8178.44	0.00133	7518.8	0.001343	7446.02
0.001526	7208.39	0.001438	6954.1	0.001307	7651.11
0.00167	6586.83	0.001408	7102.27	0.00157	6369.43
0.001574	6988.56	0.001713	5837.71	0.001331	7513.15
0.001574	6988.56	0.001438	6954.1	0.001355	7380.07
0.002042	5386.88	0.001066	9380.86	0.001606	6226.65
0.002126	5174.04	0.001438	6954.1	0.001456	6868.13
0.001394	7890.96	0.001306	7656.97	0.001139	8779.63
0.001826	6024.1	0.001354	7385.52	0.001534	6518.9
0.001658	6634.5	0.001234	8103.73	0.001355	7380.07
0.001502	7323.57	0.001366	7320.64	0.001438	6954.1
0.001526	7208.39	0.001498	6675.57	0.001462	6839.95
0.001514	7265.52	0.001186	8431.7	0.001343	7446.02
0.001952	5635.25	0.001426	7012.62	0.001319	7581.5
0.001526	7208.39	0.001354	7385.52	0.001259	7942.81
0.002186	5032.02	0.001306	7656.97	0.001462	6839.95
0.001574	6988.56	0.001186	8431.7	0.001307	7651.11
0.001874	5869.8	0.001378	7256.89	0.001462	6839.95
0.001958	5617.98	0.001426	7012.62	0.001223	8176.61
0.001994	5516.55	0.001462	6839.95	0.001438	6954.1
0.00155	7096.77	0.00127	7874.02	0.001295	7722.01
0.001574	6988.56	0.001438	6954.1	0.002098	4766.44
0.001718	6402.79	0.00145	6896.55	0.00151	6622.52
0.002174	5059.8	0.001402	7132.67	0.001522	6570.3
0.001598	6883.6	0.001498	6675.57	0.001474	6784.26
0.001766	6228.77	0.001318	7587.25	0.001426	7012.62
0.001826	6024.1	0.001534	6518.9	0.001462	6839.95
0.00167	6586.83	0.001318	7587.25	0.001474	6784.26
0.001634	6731.95	0.00139	7194.24	0.001462	6839.95
0.001538	7152.15	0.001354	7385.52	0.001307	7651.11
0.001838	5984.77	0.001222	8183.31	0.001223	8176.61
0.001898	5795.57	0.001546	6468.31	0.001558	6418.49
0.001742	6314.58	0.001474	6784.26	0.001942	5149.33
0.001514	7265.52	0.001582	6321.11	0.001283	7794.23
0.001814	6063.95	0.001498	6675.57	0.001462	6839.95
0.00161	6832.3	0.001414	7072.14	0.001331	7513.15
0.001706	6447.83	0.001426	7012.62	0.001642	6090.13
0.001754	6271.38	0.001534	6518.9	0.00139	7194.24
0.00167	6586.83	0.001546	6468.31	0.001774	5636.98
0.001862	5907.63	0.001366	7320.64	0.001522	6570.3
0.001213	9068.43	0.001402	7132.67	0.001271	7867.82
0.00167	6586.83	0.00151	6622.52	0.001378	7256.89
0.001754	6271.38	0.000947	10559.7	0.001378	7256.89
0.001778	6186.73	0.001426	7012.62	0.001438	6954.1
0.00167	6586.83	0.001402	7132.67	0.001259	7942.81
0.001946	5652.62	0.001438	6954.1	0.001295	7722.01
0.001586	6935.69	0.001617	6184.29	0.001534	6518.9
0.00206	5339.81	0.001378	7256.89	0.001414	7072.14
0.00155	7096.77	0.00145	6896.55	0.001462	6839.95
0.001838	5984.77	0.001414	7072.14	0.001247	8019.25
0.00209	5263.16	0.001462	6839.95	0.001654	6045.95
0.001622	6781.75	0.001498	6675.57	0.00157	6369.43
0.001622	6781.75	0.001582	6321.11	0.001438	6954.1
0.00161	6832.3	0.00157	6369.43	0.001414	7072.14
0.001454	7565.34	0.001474	6784.26	0.001462	6839.95
0.001802	6104.33	0.001402	7132.67	0.001558	6418.49
0.001682	6539.83	0.001438	6954.1	0.001247	8019.25
0.001802	6104.33	0.001486	6729.48	0.00157	6369.43
0.001694	6493.51	0.001558	6418.49	0.001534	6518.9
0.001754	6271.38	0.001594	6273.53	0.001283	7794.23
0.001562	7042.25	0.001054	9487.67	0.001426	7012.62
0.00167	6586.83	0.001486	6729.48	0.001378	7256.89
0.001742	6314.58	0.00151	6622.52	0.001486	6729.48
0.001718	6402.79	0.001546	6468.31	0.001295	7722.01
0.001646	6682.87	0.001498	6675.57	0.001726	5793.74
0.001982	5549.95	0.001474	6784.26	0.001283	7794.23
0.001958	5617.98	0.00145	6896.55	0.001259	7942.81
0.001586	6935.69	0.001486	6729.48	0.001271	7867.82
0.001958	5617.98	0.001354	7385.52	0.001546	6468.31
0.001382	7959.48	0.001294	7727.98	0.001654	6045.95
0.001526	7208.39	0.001426	7012.62	0.00169	5917.16
0.001514	7265.52	0.001677	5963.03	0.001438	6954.1
0.001634	6731.95	0.001522	6570.3	0.001534	6518.9
0.001682	6539.83	0.001366	7320.64	0.001355	7380.07
0.002246	4897.6	0.001797	5564.83	0.001486	6729.48
0.002042	5386.88	0.001558	6418.49	0.00139	7194.24
0.00185	5945.95	0.001222	8183.31	0.001414	7072.14
0.001622	6781.75	0.001186	8431.7	0.001558	6418.49
0.00179	6145.25	0.001378	7256.89	0.002062	4849.66
0.001724	6380.51	0.001486	6729.48	0.001426	7012.62
0.001742	6314.58	0.00145	6896.55	0.001384	7225.43
0.001357	8106.12	0.001426	7012.62	0.001295	7722.01
0.001574	6988.56	0.001402	7132.67	0.001438	6954.1
0.002343	4694.84	0.00139	7194.24	0.001642	6090.13
0.001442	7628.29	0.00151	6622.52	0.001582	6321.11
0.001514	7265.52	0.001426	7012.62	0.001223	8176.61
0.001694	6493.51	0.001426	7012.62	0.001378	7256.89
0.00179	6145.25	0.001462	6839.95	0.001558	6418.49
0.001634	6731.95	0.00145	6896.55	0.001295	7722.01
0.001243	8849.56	0.001342	7451.56	0.001378	7256.89
0.001706	6447.83	0.001486	6729.48	0.00145	6896.55
0.001646	6682.87	0.001438	6954.1	0.001666	6002.4
0.001706	6447.83	0.001498	6675.57	0.00151	6622.52
0.001682	6539.83	0.00139	7194.24	0.001738	5753.74
0.003448	3190.26	0.00145	6896.55	0.001522	6570.3
0.00149	7382.55	0.001354	7385.52	0.001367	7315.29
0.001682	6539.83	0.00127	7874.02	0.001534	6518.9
0.00197	5583.76	0.001737	5757.05	0.001378	7256.89
0.001646	6682.87	0.001402	7132.67	0.002206	4533.09
0.001706	6447.83	0.001378	7256.89	0.00145	6896.55
0.00167	6586.83	0.001474	6784.26	0.001319	7581.5
0.001646	6682.87	0.001222	8183.31	0.00145	6896.55
0.00185	5945.95	0.001426	7012.62	0.001486	6729.48
0.00161	6832.3	0.001402	7132.67	0.001414	7072.14
0.000997	11033.1	0.001546	6468.31	0.001498	6675.57
0.001718	6402.79	0.001342	7451.56	0.001414	7072.14
0.00191	5759.16	0.001629	6138.74	0.001462	6839.95
0.00167	6586.83	0.001474	6784.26	0.001558	6418.49
0.00155	7096.77	0.001312	7621.95	0.00145	6896.55
0.001526	7208.39	0.001719	5817.34	0.001522	6570.3
0.001814	6063.95	0.001462	6839.95	0.00145	6896.55
0.001982	5549.95	0.001426	7012.62	0.001654	6045.95
0.00155	7096.77	0.001342	7451.56	0.00175	6285.71
0.001562	7042.25	0.001438	6954.1	0.00163	6748.47
0.001622	6781.75	0.00121	8264.46	0.00169	6508.88
0.001682	6539.83	0.001366	7320.64	0.001522	7227.33
0.001634	6731.95	0.001378	7256.89	0.001666	6602.64
0.00143	7692.31	0.001438	6954.1	0.001522	7227.33
0.001706	6447.83	0.001474	6784.26	0.001834	5997.82
0.001442	7628.29	0.001378	7256.89	0.001558	7060.33
0.00149	7382.55	0.001426	7012.62	0.001942	5664.26
0.001922	5723.2	0.001366	7320.64	0.001738	6329.11
0.002222	4950.5	0.001522	6570.3	0.001594	6900.88
0.002018	5450.94	0.001486	6729.48	0.001732	6351.04
0.001285	8560.31	0.001534	6518.9	0.001678	6555.42
0.00179	6145.25	0.001282	7800.31	0.001534	7170.8
0.001646	6682.87	0.001474	6784.26	0.001355	8118.08
0.001622	6781.75	0.001378	7256.89	0.001618	6798.52
0.001321	8327.02	0.001378	7256.89	0.001534	7170.8
0.001802	6104.33	0.001246	8025.68	0.001594	6900.88
0.001814	6063.95	0.00154	6493.51	0.001762	6242.91
0.001646	6682.87	0.001426	7012.62	0.002098	5243.09
0.001706	6447.83	0.001246	8025.68	0.001594	6900.88
0.001646	6682.87	0.00145	6896.55	0.001618	6798.52
0.001982	5549.95	0.00145	6896.55	0.001582	6953.22
0.001682	6539.83	0.001282	7800.31	0.001642	6699.15
0.001862	5907.63	0.00145	6896.55	0.002014	5461.77
0.001586	6935.69	0.001234	8103.73	0.001223	8994.28
0.001874	5869.8	0.001462	6839.95	0.001636	6723.72
0.002349	4682.84	0.001342	7451.56	0.001738	6329.11
0.001742	6314.58	0.001342	7451.56	0.001175	9361.7
0.001646	6682.87	0.001402	7132.67	0.001426	7713.88
0.001634	6731.95	0.001462	6839.95	0.001618	6798.52
0.001718	6402.79	0.001486	6729.48	0.00145	7586.21
0.001562	7042.25	0.001773	5640.16	0.001588	6926.95
0.001814	6063.95	0.00145	6896.55	0.001798	6117.91
0.001357	8106.12	0.001258	7949.13	0.001618	6798.52
0.001676	6563.25	0.000959	10427.5	0.00169	6508.88
0.00155	7096.77	0.001462	6839.95	0.00157	7006.37
0.001646	6682.87	0.001438	6954.1	0.001462	7523.94
0.001778	6186.73	0.001498	6675.57	0.00157	7006.37
0.00155	7096.77	0.001366	7320.64	0.001762	6242.91
0.001418	7757.4	0.001402	7132.67	0.00163	6748.47
0.001658	6634.5	0.001486	6729.48	0.001678	6555.42
0.001622	6781.75	0.001629	6138.74	0.001798	6117.91
0.001574	6988.56	0.001354	7385.52	0.001786	6159.01
0.00179	6145.25	0.001222	8183.31	0.001714	6417.74
0.001778	6186.73	0.00157	6369.43	0.00205	5365.85
0.001538	7152.15	0.001486	6729.48	0.00175	6285.71
0.001658	6634.5	0.001342	7451.56	0.001498	7343.12
0.001802	6104.33	0.001462	6839.95	0.001786	6159.01
0.001357	8106.12	0.001486	6729.48	0.001319	8339.65
0.001514	7265.52	0.001366	7320.64	0.001714	6417.74
0.001742	6314.58	0.001414	7072.14	0.001343	8190.62
0.00161	6832.3	0.001342	7451.56	0.00163	6748.47
0.001766	6228.77	0.00145	6896.55	0.00184	5978.26
0.00155	7096.77	0.001785	5602.24	0.001726	6373.12
0.001514	7265.52	0.001653	6049.61	0.001618	6798.52
0.00143	7692.31	0.001318	7587.25	0.001247	8821.17
0.00149	7382.55	0.001462	6839.95	0.001726	6373.12
0.001778	6186.73	0.001462	6839.95	0.001546	7115.14
0.002102	5233.11	0.001486	6729.48	0.001438	7649.51
0.001754	6271.38	0.001641	6093.85	0.001798	6117.91
0.001694	6493.51	0.001402	7132.67	0.00157	7006.37
0.001658	6634.5	0.00154	6493.51	0.002086	5273.25
0.001418	7757.4	0.001162	8605.85	0.001678	6555.42
0.00191	5759.16	0.001114	8976.66	0.001558	7060.33
0.00167	6586.83	0.001258	7949.13	0.001438	7649.51
0.001778	6186.73	0.001438	6954.1	0.001642	6699.15
0.001634	6731.95	0.00133	7518.8	0.00193	5699.48
0.001321	8327.02	0.001534	6518.9	0.001271	8654.6
0.001718	6402.79	0.001546	6468.31	0.001271	8654.6
0.001658	6634.5	0.001474	6784.26	0.001522	7227.33
0.00155	7096.77	0.001192	8389.26	0.001762	6242.91
0.00197	5583.76	0.001462	6839.95	0.001798	6117.91
0.001478	7442.49	0.001504	6648.94	0.001355	8118.08
0.001826	6024.1	0.001426	7012.62	0.001259	8737.09
0.001862	5907.63	0.001342	7451.56	0.00139	7913.67
0.001718	6402.79	0.001438	6954.1	0.001702	6462.98
0.001754	6271.38	0.001462	6839.95	0.001522	7227.33
0.001718	6402.79	0.001534	6518.9	0.00175	6285.71
0.001694	6493.51	0.00145	6896.55	0.001846	5958.83
0.001874	5869.8	0.001414	7072.14	0.001762	6242.91
0.001742	6314.58	0.001426	7012.62	0.001906	5771.25
0.00155	7096.77	0.001426	7012.62	0.001618	6798.52
0.00167	6586.83	0.001378	7256.89	0.00145	7586.21
0.001814	6063.95	0.001354	7385.52	0.001642	6699.15
0.00155	7096.77	0.001174	8517.89	0.001438	7649.51
0.001682	6539.83	0.001462	6839.95	0.001714	6417.74
0.001526	7208.39	0.00145	6896.55	0.001462	7523.94
0.00143	7692.31	0.001312	7621.95	0.00205	5365.85
0.00173	6358.38	0.001414	7072.14	0.001606	6849.32
0.001574	6988.56	0.00145	6896.55	0.001594	6900.88
0.001766	6228.77	0.001366	7320.64	0.001786	6159.01
0.00152	7236.84	0.001138	8787.35	0.00163	6748.47
0.001622	6781.75	0.001414	7072.14	0.001486	7402.42
0.001718	6402.79	0.001725	5797.1	0.001798	6117.91
0.001454	7565.34	0.001354	7385.52	0.001762	6242.91
0.001826	6024.1	0.001294	7727.98	0.001378	7982.58
0.001814	6063.95	0.001378	7256.89	0.002002	5494.51
0.001658	6634.5	0.001426	7012.62	0.001546	7115.14
0.001634	6731.95	0.00109	9174.31	0.001498	7343.12
0.001646	6682.87	0.001474	6784.26	0.001522	7227.33
0.001526	7208.39	0.001426	7012.62	0.001486	7402.42
0.001718	6402.79	0.001258	7949.13	0.001594	6900.88
0.001754	6271.38	0.00145	6896.55	0.001558	7060.33
0.001526	7208.39	0.001426	7012.62	0.001462	7523.94
0.00143	7692.31	0.00145	6896.55	0.001666	6602.64
0.00161	6832.3	0.00157	6369.43	0.001343	8190.62
0.001562	7042.25	0.001222	8183.31	0.001534	7170.8
0.001598	6883.6	0.001474	6784.26	0.001678	6555.42
0.00179	6145.25	0.00139	7194.24	0.001666	6602.64
0.001658	6634.5	0.00121	8264.46	0.00199	5527.64
0.001406	7823.61	0.001366	7320.64	0.001894	5807.81
0.001682	6539.83	0.001246	8025.68	0.001618	6798.52
0.001634	6731.95	0.001282	7800.31	0.001642	6699.15
0.0017	6470.59	0.001282	7800.31	0.001582	6953.22
0.001814	6063.95	0.001414	7072.14	0.00163	6748.47
0.001874	5869.8	0.001641	6093.85	0.001738	6329.11
0.001778	6186.73	0.001653	6049.61	0.001822	6037.32
0.00155	7096.77	0.001474	6784.26	0.001438	7649.51
0.001418	7757.4	0.001534	6518.9	0.001618	6798.52
0.001658	6634.5	0.001606	6226.65	0.001474	7462.69
0.001526	7208.39	0.001426	7012.62	0.001666	6602.64
0.001742	6314.58	0.001198	8347.25	0.001534	7170.8
0.001556	7069.41	0.001354	7385.52	0.00145	7586.21
0.001357	8106.12	0.001522	6570.3	0.00163	6748.47
0.00155	7096.77	0.001629	6138.74	0.001642	6699.15
0.001538	7152.15	0.001522	6570.3	0.001786	6159.01
0.001574	6988.56	0.001366	7320.64	0.00163	6748.47
0.001778	6186.73	0.001617	6184.29	0.00169	6508.88
0.00173	6358.38	0.00139	7194.24	0.001594	6900.88
0.001574	6988.56	0.001498	6675.57	0.00163	6748.47
0.001862	5907.63	0.001282	7800.31	0.001894	5807.81
0.001598	6883.6	0.001438	6954.1	0.001103	9972.8
0.00191	5759.16	0.00145	6896.55	0.001696	6485.85
0.001718	6402.79	0.001318	7587.25	0.001726	6373.12
0.001814	6063.95	0.001474	6784.26	0.001672	6578.95
0.00179	6145.25	0.00145	6896.55	0.00163	6748.47
0.00203	5418.72	0.001426	7012.62	0.001402	7845.93
0.001466	7503.41	0.001809	5527.92	0.00169	6508.88
0.00155	7096.77	0.00139	7194.24	0.001378	7982.58
0.001694	6493.51	0.001234	8103.73	0.001582	6953.22
0.001814	6063.95	0.001522	6570.3	0.001798	6117.91
0.001538	7152.15	0.001438	6954.1	0.001582	6953.22
0.001406	7823.61	0.00151	6622.52	0.001402	7845.93
0.00167	6586.83	0.001396	7163.32	0.00139	7913.67
0.001538	7152.15	0.00148	6756.76	0.001606	6849.32
0.001778	6186.73	0.00145	6896.55	0.001426	7713.88
0.001364	8064.52	0.00127	7874.02	0.001774	6200.68
0.001249	8807.05	0.001438	6954.1	0.001654	6650.54
0.001658	6634.5	0.00145	6896.55	0.001319	8339.65
0.001958	5617.98	0.00139	7194.24	0.001726	6373.12
0.001538	7152.15	0.00157	6369.43	0.001498	7343.12
0.00161	6832.3	0.001426	7012.62	0.001618	6798.52
0.001718	6402.79	0.001366	7320.64	0.00193	5699.48
0.001874	5869.8	0.001222	8183.31	0.001786	6159.01
0.001862	5907.63	0.001378	7256.89	0.001235	8906.88
0.001694	6493.51	0.001366	7320.64	0.00145	7586.21
0.001742	6314.58	0.001462	6839.95	0.001738	6329.11
0.001946	5652.62	0.00145	6896.55	0.001558	7060.33
0.001586	6935.69	0.00139	7194.24	0.001534	7170.8
0.001478	7442.49	0.001474	6784.26	0.00169	6508.88
0.001694	6493.51	0.001629	6138.74	0.00157	7006.37
0.001958	5617.98	0.00133	7518.8	0.001714	6417.74
0.001838	5984.77	0.00151	6622.52	0.001606	6849.32
0.001514	7265.52	0.00127	7874.02	0.001798	6117.91
0.001922	5723.2	0.001354	7385.52	0.001558	7060.33
0.001598	6883.6	0.001402	7132.67	0.001522	7227.33
0.002054	5355.4	0.001474	6784.26	0.001642	6699.15
0.001682	6539.83	0.001354	7385.52	0.001618	6798.52
0.001177	9345.79	0.001354	7385.52	0.001738	6329.11
0.001514	7265.52	0.001474	6784.26	0.001642	6699.15
0.001406	7823.61	0.001414	7072.14	0.001546	7115.14
0.001742	6314.58	0.001462	6839.95	0.00151	7284.77
0.001574	6988.56	0.001246	8025.68	0.001642	6699.15
0.00137	8029.2	0.001426	7012.62	0.001762	6242.91
0.001394	7890.96	0.001486	6729.48	0.001588	6926.95
0.001694	6493.51	0.001462	6839.95	0.001367	8046.82
0.001502	7323.57	0.00145	6896.55	0.00139	7913.67
0.001526	7208.39	0.001306	7656.97	0.001954	5629.48
0.002511	4380.72	0.00145	6896.55	0.001594	6900.88
0.001478	7442.49	0.001773	5640.16	0.001151	9556.91
0.001562	7042.25	0.001198	8347.25	0.00181	6077.35
0.001634	6731.95	0.001701	5878.89	0.001474	7462.69
0.00161	6832.3	0.001474	6784.26	0.001534	7170.8
0.001514	7265.52	0.001713	5837.71	0.00145	7586.21
0.001622	6781.75	0.001378	7256.89	0.001546	7115.14
0.001718	6402.79	0.001462	6839.95	0.001546	7115.14
0.001586	6935.69	0.001498	6675.57	0.00139	7913.67
0.00143	7692.31	0.001426	7012.62	0.001894	5807.81
0.00173	6358.38	0.001438	6954.1	0.001822	6037.32
0.001922	5723.2	0.001282	7800.31	0.001414	7779.35
0.001718	6402.79	0.001414	7072.14	0.001654	6650.54
0.001345	8178.44	0.001294	7727.98	0.001139	9657.59
0.001826	6024.1	0.001809	5527.92	0.001606	6849.32
0.001658	6634.5	0.001438	6954.1	0.001594	6900.88
0.001694	6493.51	0.001977	5058.17	0.001654	6650.54
0.001634	6731.95	0.00097	10309.3	0.001426	7713.88
0.001538	7152.15	0.001426	7012.62	0.001762	6242.91
0.001394	7890.96	0.001426	7012.62	0.00193	5699.48
0.001778	6186.73	0.00133	7518.8	0.00199	5527.64
0.001694	6493.51	0.001198	8347.25	0.001283	8573.66
0.00155	7096.77	0.001474	6784.26	0.001355	8118.08
0.00197	5583.76	0.001534	6518.9	0.001702	6462.98
0.001502	7323.57	0.00157	6369.43	0.002026	5429.42
0.001454	7565.34	0.001366	7320.64	0.00151	7284.77
0.001382	7959.48	0.001378	7256.89	0.001786	6159.01
0.00143	7692.31	0.001354	7385.52	0.001762	6242.91
0.001466	7503.41	0.001438	6954.1	0.001654	6650.54
0.001622	6781.75	0.001462	6839.95	0.001642	6699.15
0.001406	7823.61	0.001498	6675.57	0.001414	7779.35
0.00173	6358.38	0.001474	6784.26	0.001666	6602.64
0.001718	6402.79	0.00145	6896.55	0.00181	6077.35
0.001658	6634.5	0.00151	6622.52	0.001654	6650.54
0.001478	7442.49	0.001486	6729.48	0.00169	6508.88
0.001622	6781.75	0.001534	6518.9	0.002074	5303.76
0.001153	9540.33	0.001522	6570.3	0.00151	7284.77
0.00143	7692.31	0.001198	8347.25	0.001516	7255.94
0.001778	6186.73	0.001402	7132.67	0.001726	6373.12
0.001622	6781.75	0.001474	6784.26	0.001642	6699.15
0.001958	5617.98	0.001474	6784.26	0.00199	5527.64
0.001916	5741.13	0.001617	6184.29	0.001307	8416.22
0.001538	7152.15	0.00145	6896.55	0.001582	6953.22
0.001802	6104.33	0.00127	7874.02	0.001774	6200.68
0.001766	6228.77	0.00121	8264.46	0.001618	6798.52
0.001622	6781.75	0.001282	7800.31	0.001948	5646.82
0.002054	5355.4	0.001534	6518.9	0.001912	5753.14
0.002018	5450.94	0.001234	8103.73	0.00157	7006.37
0.001634	6731.95	0.001306	7656.97	0.001426	7713.88
0.001333	8252.06	0.001438	6954.1	0.001594	6900.88
0.001261	8723.24	0.001438	6954.1	0.002014	5461.77
0.001634	6731.95	0.001462	6839.95	0.001355	8118.08
0.001898	5795.57	0.001486	6729.48	0.001738	6329.11
0.001802	6104.33	0.00109	9174.31	0.001319	8339.65
0.001826	6024.1	0.001426	7012.62	0.001319	8339.65
0.001886	5832.45	0.001366	7320.64	0.001702	6462.98
0.00179	6145.25	0.001294	7727.98	0.00157	7006.37
0.001574	6988.56	0.00151	6622.52	0.001714	6417.74
0.001934	5687.69	0.001534	6518.9	0.002014	5461.77
0.001345	8178.44	0.001623	6161.43	0.00157	7006.37
0.001802	6104.33	0.001462	6839.95	0.001606	6849.32
0.00149	7382.55	0.001426	7012.62	0.001762	6242.91
0.001502	7323.57	0.001438	6954.1	0.001894	5807.81
0.001598	6883.6	0.001222	8183.31	0.001522	7227.33
0.001862	5907.63	0.001378	7256.89	0.001822	6037.32
0.001538	7152.15	0.00145	6896.55	0.001331	8264.46
0.00143	7692.31	0.00139	7194.24	0.001594	6900.88
0.001766	6228.77	0.001258	7949.13	0.001666	6602.64
0.001646	6682.87	0.001366	7320.64	0.001462	7523.94
0.001309	8403.36	0.001078	9276.44	0.001798	6117.91
0.001466	7503.41	0.001264	7911.39	0.001642	6699.15
0.001718	6402.79	0.001378	7256.89	0.001534	7170.8
0.001592	6909.55	0.001378	7256.89	0.001618	6798.52
0.00155	7096.77	0.00151	6622.52	0.002158	5097.31
0.001418	7757.4	0.001366	7320.64	0.00151	7284.77
0.001273	8641.01	0.001498	6675.57	0.001642	6699.15
0.001706	6447.83	0.001354	7385.52	0.001858	5920.34
0.001562	7042.25	0.001689	5920.66	0.002218	4959.42
0.001802	6104.33	0.001294	7727.98	0.001666	6602.64
0.001562	7042.25	0.001414	7072.14	0.001462	7523.94
0.001622	6781.75	0.001234	8103.73	0.001486	7402.42
0.001742	6314.58	0.001426	7012.62	0.001235	8906.88
0.00185	5945.95	0.001366	7320.64	0.001534	7170.8
0.001586	6935.69	0.001378	7256.89	0.001534	7170.8
0.00173	6358.38	0.001606	6226.65	0.001606	6849.32
0.001658	6634.5	0.001402	7132.67	0.00163	6748.47
0.001538	7152.15	0.001378	7256.89	0.001678	6555.42
0.001946	5652.62	0.001402	7132.67	0.001702	6462.98
0.001562	7042.25	0.001342	7451.56	0.001894	5807.81
0.001598	6883.6	0.001258	7949.13	0.001295	8494.21
0.001646	6682.87	0.001462	6839.95	0.00163	6748.47
0.001418	7757.4	0.001486	6729.48	0.001235	8906.88
0.001826	6024.1	0.001414	7072.14	0.00163	6748.47
0.001682	6539.83	0.00127	7874.02	0.001606	6849.32
0.001682	6539.83	0.001414	7072.14	0.00181	6077.35
0.001598	6883.6	0.001462	6839.95	0.00145	7586.21
0.00185	5945.95	0.001522	6570.3	0.00157	7006.37
0.001622	6781.75	0.00139	7194.24	0.00139	7913.67
0.00161	6832.3	0.001462	6839.95	0.001558	7060.33
0.001592	6909.55	0.001402	7132.67	0.001798	6117.91
0.001514	7265.52	0.001474	6784.26	0.001762	6242.91
0.001394	7890.96	0.001498	6675.57	0.001918	5735.14
0.001718	6402.79	0.001342	7451.56	0.00163	6748.47
0.001598	6883.6	0.001378	7256.89	0.00139	7913.67
0.001766	6228.77	0.00145	6896.55	0.00181	6077.35
0.001538	7152.15	0.00145	6896.55	0.001654	6650.54
0.001754	6271.38	0.001462	6839.95	0.001762	6242.91
0.001418	7757.4	0.001474	6784.26	0.00199	5527.64
0.001694	6493.51	0.001282	7800.31	0.001906	5771.25
0.00161	6832.3	0.001474	6784.26	0.00181	6077.35
0.002174	5059.8	0.001438	6954.1	0.001582	6953.22
0.001742	6314.58	0.001282	7800.31	0.001798	6117.91
0.001285	8560.31	0.001558	6418.49	0.001726	6373.12
0.001406	7823.61	0.001462	6839.95	0.001906	5771.25
0.001586	6935.69	0.00133	7518.8	0.001438	7649.51
0.001574	6988.56	0.001414	7072.14	0.001355	8118.08
0.001658	6634.5	0.00139	7194.24	0.00175	6285.71
0.001394	7890.96	0.001462	6839.95	0.001498	7343.12
0.001706	6447.83	0.001498	6675.57	0.001402	7845.93
0.001634	6731.95	0.001234	8103.73	0.001498	7343.12
0.001562	7042.25	0.001498	6675.57	0.001642	6699.15
0.001706	6447.83	0.001582	6321.11	0.001606	6849.32
0.00137	8029.2	0.001426	7012.62	0.00163	6748.47
0.001406	7823.61	0.00157	6369.43	0.00163	6748.47
0.001766	6228.77	0.001546	6468.31	0.001786	6159.01
0.001586	6935.69	0.00133	7518.8	0.001654	6650.54
0.001538	7152.15	0.00139	7194.24	0.001882	5844.85
0.00161	6832.3	0.00139	7194.24	0.001594	6900.88
0.001778	6186.73	0.001246	8025.68	0.001594	6900.88
0.001357	8106.12	0.001366	7320.64	0.001558	7060.33
0.001339	8215.09	0.001474	6784.26	0.001546	7115.14
0.002054	5355.4	0.001234	8103.73	0.001558	7060.33
0.00167	6586.83	0.00145	6896.55	0.00157	7006.37
0.001754	6271.38	0.001522	6570.3	0.001654	6650.54
0.001454	7565.34	0.00139	7194.24	0.001534	7170.8
0.001658	6634.5	0.001474	6784.26	0.001642	6699.15
0.001658	6634.5	0.001462	6839.95	0.00145	7586.21
0.00167	6586.83	0.001522	6570.3	0.001474	7462.69
0.001622	6781.75	0.001354	7385.52	0.001738	6329.11
0.001838	5984.77	0.001474	6784.26	0.001474	7462.69
0.001273	8641.01	0.001582	6321.11	0.001438	7649.51
0.001634	6731.95	0.001366	7320.64	0.00163	6748.47
0.001598	6883.6	0.001114	8976.66	0.00157	7006.37
0.001658	6634.5	0.00145	6896.55	0.001666	6602.64
0.001718	6402.79	0.001378	7256.89	0.001882	5844.85
0.001586	6935.69	0.001282	7800.31	0.001414	7779.35
0.001646	6682.87	0.001414	7072.14	0.001654	6650.54
0.001562	7042.25	0.00109	9174.31	0.001678	6555.42
0.001622	6781.75	0.00139	7194.24	0.001307	8416.22
0.001562	7042.25	0.001474	6784.26	0.001954	5629.48
0.00155	7096.77	0.001438	6954.1	0.00187	5882.35
0.001598	6883.6	0.001534	6518.9	0.001618	6798.52
0.001682	6539.83	0.001246	8025.68	0.001726	6373.12
0.001862	5907.63	0.00139	7194.24	0.002206	4986.4
0.00167	6586.83	0.001402	7132.67	0.001642	6699.15
0.001598	6883.6	0.001438	6954.1	0.00163	6748.47
0.001442	7628.29	0.001114	8976.66	0.00151	7284.77
0.001922	5723.2	0.001677	5963.03	0.001618	6798.52
0.001682	6539.83	0.001665	6006.01	0.001786	6159.01
0.001598	6883.6	0.001258	7949.13	0.001606	6849.32
0.001982	5549.95	0.001522	6570.3	0.002062	5334.63
0.001898	5795.57	0.001534	6518.9	0.001606	6849.32
0.001081	10175.8	0.001426	7012.62	0.001594	6900.88
0.00149	7382.55	0.001414	7072.14	0.00157	7006.37
0.001574	6988.56	0.001294	7727.98	0.001642	6699.15
0.00149	7382.55	0.001462	6839.95	0.001618	6798.52
0.001658	6634.5	0.00145	6896.55	0.00145	7586.21
0.001778	6186.73	0.001869	5350.45	0.001786	6159.01
0.00149	7382.55	0.001378	7256.89	0.001594	6900.88
0.001562	7042.25	0.001498	6675.57	0.001666	6602.64
0.00161	6832.3	0.00139	7194.24	0.00151	7284.77
0.001147	9590.24	0.001408	7102.27	0.001367	8046.82
0.00137	8029.2	0.00145	6896.55	0.001223	8994.28
0.001321	8327.02	0.001737	5757.05	0.00145	7586.21
0.001718	6402.79	0.001402	7132.67	0.001786	6159.01
0.001958	5617.98	0.001498	6675.57	0.001786	6159.01
0.001934	5687.69	0.001234	8103.73	0.001367	8046.82
0.001466	7503.41	0.00145	6896.55	0.001522	7227.33
0.001634	6731.95	0.00133	7518.8	0.001786	6159.01
0.001249	8807.05	0.001462	6839.95	0.001606	6849.32
0.001502	7323.57	0.001402	7132.67	0.001846	5958.83
0.001562	7042.25	0.001629	6138.74	0.00157	7006.37
0.001309	8403.36	0.001486	6729.48	0.001534	7170.8
0.002271	4843.68	0.001498	6675.57	0.001618	6798.52
0.001682	6539.83	0.001462	6839.95	0.001486	7402.42
0.001874	5869.8	0.001402	7132.67	0.001247	8821.17
0.001357	8106.12	0.001594	6273.53	0.001402	7845.93
0.00155	7096.77	0.001426	7012.62	0.001954	5629.48
0.001604	6857.86	0.001426	7012.62	0.00175	6285.71
0.001357	8106.12	0.001222	9001.64	0.00205	5365.85
0.001406	7823.61	0.001606	6849.32	0.001834	5997.82
0.001694	6493.51	0.001641	6703.23	0.002074	5303.76
0.00167	6586.83	0.001378	7982.58	0.001498	7343.12
0.001718	6402.79	0.001665	6606.61	0.00157	7006.37
0.001586	6935.69	0.001342	8196.72	0.001942	5664.26
0.00209	5263.16	0.001546	7115.14	0.002074	5303.76
0.001249	8807.05	0.001701	6466.78	0.001726	6373.12
0.001976	5566.8	0.001629	6752.61	0.001606	6849.32
0.001574	6988.56	0.001378	7982.58	0.001546	7115.14
0.001333	8252.06	0.001486	7402.42	0.001546	7115.14
0.001574	6988.56	0.001797	6121.31	0.001438	7649.51
0.001345	8178.44	0.001522	7227.33	0.001858	5920.34
0.00137	8029.2	0.001474	7462.69	0.001462	7523.94
0.001333	8252.06	0.001498	7343.12	0.00157	7006.37
0.001598	6883.6	0.001653	6654.57	0.001307	8416.22
0.00173	6358.38	0.001582	6953.22	0.00154	7142.86
0.001844	5965.29	0.001641	6703.23	0.00175	6285.71
0.001562	7042.25	0.001522	7227.33	0.001846	5958.83
0.001682	6539.83	0.001402	7845.93	0.00145	7586.21
0.001778	6186.73	0.001989	5530.42	0.001822	6037.32
0.001862	5907.63	0.001761	6246.45	0.001882	5844.85
0.001706	6447.83	0.001773	6204.17	0.001726	6373.12
0.001237	8892.48	0.001594	6900.88	0.00181	6077.35
0.001454	7565.34	0.001713	6421.48	0.001654	6650.54
0.00167	6586.83	0.001641	6703.23	0.001151	9556.91
0.001538	7152.15	0.001773	6204.17	0.00145	7586.21
0.001454	7565.34	0.001582	6953.22	0.001618	6798.52
0.001598	6883.6	0.00151	7284.77	0.001462	7523.94
0.00155	7096.77	0.001606	6849.32	0.00163	6748.47
0.001814	6063.95	0.001677	6559.33	0.001558	7060.33
0.001514	7265.52	0.001594	6900.88	0.001594	6900.88
0.002042	5386.88	0.002013	5464.48	0.00163	6748.47
0.001658	6634.5	0.001629	6752.61	0.00157	7006.37
0.001574	6988.56	0.001522	7227.33	0.00145	7586.21
0.001598	6883.6	0.001809	6080.71	0.001558	7060.33
0.001117	9847.81	0.001917	5738.13	0.001426	7713.88
0.001826	6024.1	0.001809	6080.71	0.001786	6159.01
0.001526	7208.39	0.001773	6204.17	0.00163	6748.47
0.0017	6470.59	0.001881	5847.95	0.001462	7523.94
0.001556	7069.41	0.002145	5128.21	0.001378	7982.58
0.001814	6063.95	0.001222	9001.64	0.001654	6650.54
0.001598	6883.6	0.001641	6703.23	0.001486	7402.42
0.00173	6358.38	0.001725	6376.81	0.001882	5844.85
0.001706	6447.83	0.001731	6354.71	0.001678	6555.42
0.001778	6186.73	0.001773	6204.17	0.00175	6285.71
0.001382	7959.48	0.001606	6849.32	0.001462	7523.94
0.001466	7503.41	0.001402	7845.93	0.001606	6849.32
0.00167	6586.83	0.001713	6421.48	0.001654	6650.54
0.001658	6634.5	0.00157	7006.37	0.001606	6849.32
0.001874	5869.8	0.001546	7115.14	0.001702	6462.98
0.00185	5945.95	0.001474	7462.69	0.001654	6650.54
0.00143	7692.31	0.001725	6376.81	0.001714	6417.74
0.001622	6781.75	0.001641	6703.23	0.001702	6462.98
0.00173	6358.38	0.001683	6535.95	0.001666	6602.64
0.001706	6447.83	0.001797	6121.31	0.001798	6117.91
0.001886	5832.45	0.001857	5923.53	0.001774	6200.68
0.001622	6781.75	0.001665	6606.61	0.001606	6849.32
0.001742	6314.58	0.001617	6802.72	0.001438	7649.51
0.001586	6935.69	0.001546	7115.14	0.001307	8416.22
0.001862	5907.63	0.001653	6654.57	0.001606	6849.32
0.001598	6883.6	0.001498	7343.12	0.001402	7845.93
0.001622	6781.75	0.00151	7284.77	0.00193	5699.48
0.001586	6935.69	0.001761	6246.45	0.001618	6798.52
0.001778	6186.73	0.002025	5432.1	0.001786	6159.01
0.001862	5907.63	0.001366	8052.71	0.001726	6373.12
0.001826	6024.1	0.001606	6849.32	0.001402	7845.93
0.001838	5984.77	0.001725	6376.81	0.00157	7006.37
0.001754	6271.38	0.001378	7982.58	0.001283	8573.66
0.001382	7959.48	0.001665	6606.61	0.001522	7227.33
0.00167	6586.83	0.001677	6559.33	0.00163	6748.47
0.001994	5516.55	0.001606	6849.32	0.001816	6057.27
0.00167	6586.83	0.001767	6225.24	0.001654	6650.54
0.001562	7042.25	0.001689	6512.73	0.001486	7402.42
0.001586	6935.69	0.001785	6162.46	0.00163	6748.47
0.00143	7692.31	0.001917	5738.13	0.001522	7227.33
0.001562	7042.25	0.001665	6606.61	0.001702	6462.98
0.001622	6781.75	0.001594	6900.88	0.00163	6748.47
0.000937	11739.6	0.001797	6121.31	0.001678	6555.42
0.001478	7442.49	0.001342	8196.72	0.001942	5664.26
0.001562	7042.25	0.001534	7170.8	0.00157	7006.37
0.001562	7042.25	0.001653	6654.57	0.00163	6748.47
0.001538	7152.15	0.001606	6849.32	0.00187	5882.35
0.002367	4647.23	0.001677	6559.33	0.001522	7227.33
0.001466	7503.41	0.001641	6703.23	0.001714	6417.74
0.001982	6054.49	0.001558	7060.33	0.001762	6242.91
0.001874	6403.42	0.001198	9181.97	0.001654	6650.54
0.001778	6749.16	0.001641	6703.23	0.001259	8737.09
0.001766	6795.02	0.001606	6849.32	0.001702	6462.98
0.001622	7398.27	0.00121	9090.91	0.001438	7649.51
0.001778	6749.16	0.001809	6080.71	0.00175	6285.71
0.002102	5708.85	0.001881	5847.95	0.001606	6849.32
0.00221	5429.86	0.002145	5128.21	0.001522	7227.33
[truncated: 10,593 more rows]

## Sheet: Supplementary Fig. S5 panel b
cluster_density_MFT_histogram_x	cluster_density_MFT_histogram_y	cluster_density_PP_histogram_x	cluster_density_PP_histogram_y	cluster_density_SC_histogram_x	cluster_density_SC_histogram_y
-0.396825	0	-0.396825	0	-0.396825	0
0.396825	0	0.396825	0	0.396825	0
1.19048	0	1.19048	0	1.19048	0
1.98413	0	1.98413	0	1.98413	0
2.77778	0	2.77778	0	2.77778	0
3.57143	0	3.57143	0	3.57143	0
4.36508	0	4.36508	0	4.36508	0
5.15873	0	5.15873	0	5.15873	0
5.95238	0	5.95238	0	5.95238	0
6.74603	0	6.74603	0	6.74603	0
7.53968	0	7.53968	0	7.53968	0
8.33333	0	8.33333	0	8.33333	0
9.12698	0	9.12698	0	9.12698	0
9.92063	0	9.92063	0	9.92063	0
10.7143	0	10.7143	0	10.7143	0
11.5079	0	11.5079	0	11.5079	0
12.3016	0	12.3016	0	12.3016	0
13.0952	0	13.0952	0	13.0952	0
13.8889	0	13.8889	0	13.8889	0
14.6825	0	14.6825	0	14.6825	0
15.4762	0	15.4762	0	15.4762	0
16.2698	0	16.2698	0	16.2698	0
17.0635	0	17.0635	0	17.0635	0
17.8571	0	17.8571	0	17.8571	0
18.6508	0	18.6508	0	18.6508	0
19.4444	0	19.4444	0	19.4444	0
20.2381	0	20.2381	0	20.2381	0
21.0317	0	21.0317	0	21.0317	0
21.8254	0	21.8254	0	21.8254	0
22.619	0	22.619	0	22.619	0
23.4127	0	23.4127	0	23.4127	0
24.2063	0	24.2063	0	24.2063	0
25	0	25	0	25	0
25.7937	0	25.7937	0	25.7937	0
26.5873	0	26.5873	0	26.5873	0
27.381	0	27.381	0	27.381	0
28.1746	0	28.1746	0	28.1746	0
28.9683	0	28.9683	0	28.9683	0
29.7619	0	29.7619	0	29.7619	0
30.5556	0	30.5556	0	30.5556	0
31.3492	0	31.3492	0	31.3492	0
32.1429	0	32.1429	0	32.1429	0
32.9365	0	32.9365	0	32.9365	0
33.7302	0	33.7302	0	33.7302	0
34.5238	0	34.5238	0	34.5238	0
35.3175	0	35.3175	0	35.3175	0
36.1111	0	36.1111	0	36.1111	0
36.9048	0	36.9048	0	36.9048	0
37.6984	0	37.6984	0	37.6984	0
38.4921	0	38.4921	0	38.4921	0
39.2857	0	39.2857	0	39.2857	0
40.0794	0	40.0794	0	40.0794	0
40.873	0	40.873	0	40.873	0
41.6667	0	41.6667	0	41.6667	0
42.4603	0	42.4603	0	42.4603	0
43.254	0	43.254	0	43.254	0
44.0476	0	44.0476	0	44.0476	0
44.8413	0	44.8413	0	44.8413	0
45.6349	0	45.6349	0	45.6349	0
46.4286	0	46.4286	0	46.4286	0
47.2222	0	47.2222	0	47.2222	0
48.0159	0	48.0159	0	48.0159	0
48.8095	0	48.8095	0	48.8095	0
49.6032	0	49.6032	0	49.6032	0
50.3968	0	50.3968	0	50.3968	0
51.1905	0	51.1905	0	51.1905	0
51.9841	0	51.9841	0	51.9841	0
52.7778	0	52.7778	0	52.7778	0
53.5714	0	53.5714	0	53.5714	0
54.3651	0	54.3651	0	54.3651	0
55.1587	0	55.1587	0	55.1587	0
55.9524	0	55.9524	0	55.9524	0
56.746	0	56.746	0	56.746	0
57.5397	0	57.5397	0	57.5397	0
58.3333	0	58.3333	0	58.3333	0
59.127	0	59.127	0	59.127	0
59.9206	0	59.9206	0	59.9206	0
60.7143	0	60.7143	0	60.7143	0
61.5079	0	61.5079	0	61.5079	0
62.3016	0	62.3016	0	62.3016	0
63.0952	0	63.0952	0	63.0952	0
63.8889	0	63.8889	0	63.8889	0
64.6825	0	64.6825	0	64.6825	0
65.4762	0	65.4762	0	65.4762	0
66.2698	0	66.2698	0	66.2698	0
67.0635	0	67.0635	0	67.0635	0
67.8571	0	67.8571	0	67.8571	0
68.6508	0	68.6508	0	68.6508	0
69.4444	0	69.4444	0	69.4444	0
70.2381	0	70.2381	0	70.2381	0
71.0317	0	71.0317	0	71.0317	0
71.8254	0	71.8254	0	71.8254	0
72.619	0	72.619	0	72.619	0
73.4127	0	73.4127	0	73.4127	0
74.2063	0	74.2063	0	74.2063	0
75	0	75	0	75	0
75.7937	0	75.7937	0	75.7937	0
76.5873	0	76.5873	0	76.5873	0
77.381	0	77.381	0	77.381	0
78.1746	0	78.1746	0	78.1746	0
78.9683	0	78.9683	0	78.9683	0
79.7619	0	79.7619	0	79.7619	0
80.5556	0	80.5556	0	80.5556	0
81.3492	0	81.3492	0	81.3492	0
82.1429	0	82.1429	0	82.1429	0
82.9365	0	82.9365	0	82.9365	0
83.7302	0	83.7302	0	83.7302	0
84.5238	0	84.5238	0	84.5238	0
85.3175	0	85.3175	0	85.3175	0
86.1111	0	86.1111	0	86.1111	0
86.9048	0	86.9048	0	86.9048	0
87.6984	0	87.6984	0	87.6984	0
88.4921	0	88.4921	0	88.4921	0
89.2857	0	89.2857	0	89.2857	0
90.0794	0	90.0794	0	90.0794	0
90.873	0	90.873	0	90.873	0
91.6667	0	91.6667	0	91.6667	0
92.4603	0	92.4603	0	92.4603	0
93.254	0	93.254	0	93.254	0
94.0476	0	94.0476	0	94.0476	0
94.8413	0	94.8413	0	94.8413	0
95.6349	0	95.6349	0	95.6349	0
96.4286	0	96.4286	0	96.4286	0
97.2222	0	97.2222	0	97.2222	0
98.0159	0	98.0159	0	98.0159	0
98.8095	0	98.8095	0	98.8095	0
99.6032	0	99.6032	0	99.6032	0
100.397	0	100.397	0	100.397	0
101.19	0	101.19	0	101.19	0
101.984	0	101.984	0	101.984	0
102.778	0	102.778	0	102.778	0
103.571	0	103.571	0	103.571	0
104.365	0	104.365	0	104.365	0
105.159	0	105.159	0	105.159	0
105.952	0	105.952	0	105.952	0
106.746	0	106.746	0	106.746	0
107.54	0	107.54	0	107.54	0
108.333	0	108.333	0	108.333	0
109.127	0	109.127	0	109.127	0
109.921	0	109.921	0	109.921	0
110.714	0	110.714	0	110.714	0
111.508	0	111.508	0	111.508	0
112.302	0	112.302	0	112.302	0
113.095	0	113.095	0	113.095	0
113.889	0	113.889	0	113.889	0
114.683	0	114.683	0	114.683	0
115.476	0	115.476	0	115.476	0
116.27	0	116.27	0	116.27	0
117.063	0	117.063	0	117.063	0
117.857	0	117.857	0	117.857	0
118.651	0	118.651	0	118.651	0
119.444	0	119.444	0	119.444	0
120.238	0	120.238	0	120.238	0
121.032	0	121.032	0	121.032	0
121.825	0	121.825	0	121.825	0
122.619	0	122.619	0	122.619	0
123.413	0	123.413	0	123.413	0
124.206	0	124.206	0	124.206	0
125	0	125	0	125	0
125.794	0	125.794	0	125.794	0
126.587	0	126.587	0	126.587	0
127.381	0	127.381	0	127.381	0
128.175	0	128.175	0	128.175	0
128.968	0	128.968	0	128.968	0
129.762	0	129.762	0	129.762	0
130.556	0	130.556	0	130.556	0
131.349	0	131.349	0	131.349	0
132.143	0	132.143	0	132.143	0
132.937	0	132.937	0	132.937	0
133.73	0	133.73	0	133.73	0
134.524	0	134.524	0	134.524	0
135.317	0	135.317	0	135.317	0
136.111	0	136.111	0	136.111	0
136.905	0	136.905	0	136.905	0
137.698	0	137.698	0	137.698	0
138.492	0	138.492	0	138.492	0
139.286	0	139.286	0	139.286	0
140.079	0	140.079	0	140.079	0
140.873	0	140.873	0	140.873	0
141.667	0	141.667	0	141.667	0
142.46	0	142.46	0	142.46	0
143.254	0	143.254	0	143.254	0
144.048	0	144.048	0	144.048	0
144.841	0	144.841	0	144.841	0
145.635	0	145.635	0	145.635	0
146.429	0	146.429	0	146.429	0
147.222	0	147.222	0	147.222	0
148.016	0	148.016	0	148.016	0
148.81	0	148.81	0	148.81	0
149.603	0	149.603	0	149.603	0
150.397	0	150.397	0	150.397	0
151.19	0	151.19	0	151.19	0
151.984	0	151.984	0	151.984	0
152.778	0	152.778	0	152.778	0
153.571	0	153.571	0	153.571	0
154.365	0	154.365	0	154.365	0
155.159	0	155.159	0	155.159	0
155.952	0	155.952	0	155.952	0
156.746	0	156.746	0	156.746	0
157.54	0	157.54	0	157.54	0
158.333	0	158.333	0	158.333	0
159.127	0	159.127	0	159.127	0
159.921	0	159.921	0	159.921	0
160.714	0	160.714	0	160.714	0
161.508	0	161.508	0	161.508	0
162.302	0	162.302	0	162.302	0
163.095	0	163.095	0	163.095	0
163.889	0	163.889	0	163.889	0
164.683	0	164.683	0	164.683	0
165.476	0	165.476	0	165.476	0
166.27	0	166.27	0	166.27	0
167.063	0	167.063	0	167.063	0
167.857	0	167.857	0	167.857	0
168.651	0	168.651	0	168.651	0
169.444	0	169.444	0	169.444	0
170.238	0	170.238	0	170.238	0
171.032	0	171.032	0	171.032	0
171.825	0	171.825	0	171.825	0
172.619	0	172.619	0	172.619	0
173.413	0	173.413	0	173.413	0
174.206	0	174.206	0	174.206	0
175	0	175	0	175	0
175.794	0	175.794	0	175.794	0
176.587	0	176.587	0	176.587	0
177.381	0	177.381	0	177.381	0
178.175	0	178.175	0	178.175	0
178.968	0	178.968	0	178.968	0
179.762	0	179.762	0	179.762	0
180.556	0	180.556	0	180.556	0
181.349	0	181.349	0	181.349	0
182.143	0	182.143	0	182.143	0
182.937	0	182.937	0	182.937	0
183.73	0	183.73	0	183.73	0
184.524	0	184.524	0	184.524	0
185.317	0	185.317	0	185.317	0
186.111	0	186.111	0	186.111	0
186.905	0	186.905	0	186.905	0
187.698	0	187.698	0	187.698	0
188.492	0	188.492	0	188.492	0
189.286	0	189.286	0	189.286	0
190.079	0	190.079	0	190.079	0
190.873	0	190.873	0	190.873	0
191.667	0	191.667	0	191.667	0
192.46	0	192.46	0	192.46	0
193.254	0	193.254	0	193.254	0
194.048	0	194.048	0	194.048	0
194.841	0	194.841	0	194.841	0
195.635	0	195.635	0	195.635	0
196.429	0	196.429	0	196.429	0
197.222	0	197.222	0	197.222	0
198.016	0	198.016	0	198.016	0
198.81	0	198.81	0	198.81	0
199.603	0	199.603	0	199.603	0
200.397	0	200.397	0	200.397	0
201.19	0	201.19	0	201.19	0
201.984	0	201.984	0	201.984	0
202.778	0	202.778	0	202.778	0
203.571	0	203.571	0	203.571	0
204.365	0	204.365	0	204.365	0
205.159	0	205.159	0	205.159	0
205.952	0	205.952	0	205.952	0
206.746	0	206.746	0	206.746	0
207.54	0	207.54	0	207.54	0
208.333	0	208.333	0	208.333	0
209.127	0	209.127	0	209.127	0
209.921	0	209.921	0	209.921	0
210.714	0	210.714	0	210.714	0
211.508	0	211.508	0	211.508	0
212.302	0	212.302	0	212.302	0
213.095	0	213.095	0	213.095	0
213.889	0	213.889	0	213.889	0
214.683	0	214.683	0	214.683	0
215.476	0	215.476	0	215.476	0
216.27	0	216.27	0	216.27	0
217.063	0	217.063	0	217.063	0
217.857	0	217.857	0	217.857	0
218.651	0	218.651	0	218.651	0
219.444	0	219.444	0	219.444	0
220.238	0	220.238	0	220.238	0
221.032	0	221.032	0	221.032	0
221.825	0	221.825	0	221.825	0
222.619	0	222.619	0	222.619	0
223.413	0	223.413	0	223.413	0
224.206	0	224.206	0	224.206	0
225	0	225	0	225	0
225.794	0	225.794	0	225.794	0
226.587	0	226.587	0	226.587	0
227.381	0	227.381	0	227.381	0
228.175	0	228.175	0	228.175	0
228.968	0	228.968	0	228.968	0
229.762	0	229.762	0	229.762	0
230.556	0	230.556	0	230.556	0
231.349	0	231.349	0	231.349	0
232.143	0	232.143	0	232.143	0
232.937	0	232.937	0	232.937	0
233.73	0	233.73	0	233.73	0
234.524	0	234.524	0	234.524	0
235.317	0	235.317	0	235.317	0
236.111	0	236.111	0	236.111	0
236.905	0	236.905	0	236.905	0
237.698	0	237.698	0	237.698	0
238.492	0	238.492	0	238.492	0
239.286	0	239.286	0	239.286	0
240.079	0	240.079	0	240.079	0
240.873	0	240.873	0	240.873	0
241.667	0	241.667	0	241.667	0
242.46	0	242.46	0	242.46	0
243.254	0	243.254	0	243.254	0
244.048	0	244.048	0	244.048	0
244.841	0	244.841	0	244.841	0
245.635	0	245.635	0	245.635	0
246.429	0	246.429	0	246.429	0
247.222	0	247.222	0	247.222	0
248.016	0	248.016	0	248.016	0
248.81	0	248.81	0	248.81	0
249.603	0	249.603	0	249.603	0
250.397	0	250.397	0	250.397	0
251.19	0	251.19	0	251.19	0
251.984	0	251.984	0	251.984	0
252.778	0	252.778	0	252.778	0
253.571	0	253.571	0	253.571	0
254.365	0	254.365	0	254.365	0
255.159	0	255.159	0	255.159	0
255.952	0	255.952	0	255.952	0
256.746	0	256.746	0	256.746	0
257.54	0	257.54	0	257.54	0
258.333	0	258.333	0	258.333	0
259.127	0	259.127	0	259.127	0
259.921	0	259.921	0	259.921	0
260.714	0	260.714	0	260.714	0
261.508	0	261.508	0	261.508	0
262.302	0	262.302	0	262.302	0
263.095	0	263.095	0	263.095	0
263.889	0	263.889	0	263.889	0
264.683	0	264.683	0	264.683	0
265.476	0	265.476	0	265.476	0
266.27	0	266.27	0	266.27	0
267.063	0	267.063	0	267.063	0
267.857	0	267.857	0	267.857	0
268.651	0	268.651	0	268.651	0
269.444	0	269.444	0	269.444	0
270.238	0	270.238	0	270.238	0
271.032	0	271.032	0	271.032	0
271.825	0	271.825	0	271.825	0
272.619	0	272.619	0	272.619	0
273.413	0	273.413	0	273.413	0
274.206	0	274.206	0	274.206	0
275	0	275	0	275	0
275.794	0	275.794	0	275.794	0
276.587	0	276.587	0	276.587	0
277.381	0	277.381	0	277.381	0
278.175	0	278.175	0	278.175	0
278.968	0	278.968	0	278.968	0
279.762	0	279.762	0	279.762	0
280.556	0	280.556	0	280.556	0
281.349	0	281.349	0	281.349	0
282.143	0	282.143	0	282.143	0
282.937	0	282.937	0	282.937	0
283.73	0	283.73	0	283.73	0
284.524	0	284.524	0	284.524	0
285.317	0	285.317	0	285.317	0
286.111	0	286.111	0	286.111	0
286.905	0	286.905	0	286.905	0
287.698	0	287.698	0	287.698	0
288.492	0	288.492	0	288.492	0
289.286	0	289.286	0	289.286	0
290.079	0	290.079	0	290.079	0
290.873	0	290.873	0	290.873	0
291.667	0	291.667	0	291.667	0
292.46	0	292.46	0	292.46	0
293.254	0	293.254	0	293.254	0
294.048	0	294.048	0	294.048	0
294.841	0	294.841	0	294.841	0
295.635	0	295.635	0	295.635	0
296.429	0	296.429	0	296.429	0
297.222	0	297.222	0	297.222	0
298.016	0	298.016	0	298.016	0
298.81	0	298.81	0	298.81	0
299.603	0	299.603	0	299.603	0
300.397	0	300.397	0	300.397	0
301.19	0	301.19	0	301.19	0
301.984	0	301.984	0	301.984	0
302.778	0	302.778	0	302.778	0
303.571	0	303.571	0	303.571	0
304.365	0	304.365	0	304.365	0
305.159	0	305.159	0	305.159	0
305.952	0	305.952	0	305.952	0
306.746	0	306.746	0	306.746	0
307.54	0	307.54	0	307.54	0
308.333	0	308.333	0	308.333	0
309.127	0	309.127	0	309.127	0
309.921	0	309.921	0	309.921	0
310.714	0	310.714	0	310.714	0
311.508	0	311.508	0	311.508	0
312.302	0	312.302	0	312.302	0
313.095	0	313.095	0	313.095	0
313.889	0	313.889	0	313.889	0
314.683	0	314.683	0	314.683	0
315.476	0	315.476	0	315.476	0
316.27	0	316.27	0	316.27	0
317.063	0	317.063	0	317.063	0
317.857	0	317.857	0	317.857	0
318.651	0	318.651	0	318.651	0
319.444	0	319.444	0	319.444	0
320.238	0	320.238	0	320.238	0
321.032	0	321.032	0	321.032	0
321.825	0	321.825	0	321.825	0
322.619	0	322.619	0	322.619	0
323.413	0	323.413	0	323.413	0
324.206	0	324.206	0	324.206	0
325	0	325	0	325	0
325.794	0	325.794	0	325.794	0
326.587	0	326.587	0	326.587	0
327.381	0	327.381	0	327.381	0
328.175	0	328.175	0	328.175	0
328.968	0	328.968	0	328.968	0
329.762	0	329.762	0	329.762	0
330.556	0	330.556	0	330.556	0
331.349	0	331.349	0	331.349	0
332.143	0	332.143	0	332.143	0
332.937	0	332.937	0	332.937	0
333.73	0	333.73	0	333.73	0
334.524	0	334.524	0	334.524	0
335.317	0	335.317	0	335.317	0
336.111	0	336.111	0	336.111	0
336.905	0	336.905	0	336.905	0
337.698	0	337.698	0	337.698	0
338.492	0	338.492	0	338.492	0
339.286	0	339.286	0	339.286	0
340.079	0	340.079	0	340.079	0
340.873	0	340.873	0	340.873	0
341.667	0	341.667	0	341.667	0
342.46	0	342.46	0	342.46	0
343.254	0	343.254	0	343.254	0
344.048	0	344.048	0	344.048	0
344.841	0	344.841	0	344.841	0
345.635	0	345.635	0	345.635	0
346.429	0	346.429	0	346.429	0
347.222	0	347.222	0	347.222	0
348.016	0	348.016	0	348.016	0
348.81	0	348.81	0	348.81	0
349.603	0	349.603	0	349.603	0
350.397	0	350.397	0	350.397	0
351.19	0	351.19	0	351.19	0
351.984	0	351.984	0	351.984	0
352.778	0	352.778	0	352.778	0
353.571	0	353.571	0	353.571	0
354.365	0	354.365	0	354.365	0
355.159	0	355.159	0	355.159	0
355.952	0	355.952	0	355.952	0
356.746	0	356.746	0	356.746	0
357.54	0	357.54	0	357.54	0
358.333	0	358.333	0	358.333	0
359.127	0	359.127	0	359.127	0
359.921	0	359.921	0	359.921	0
360.714	0	360.714	0	360.714	0
361.508	0	361.508	0	361.508	0
362.302	0	362.302	0	362.302	0
363.095	0	363.095	0	363.095	0
363.889	0	363.889	0	363.889	0
364.683	0	364.683	0	364.683	0
365.476	0	365.476	0	365.476	0
366.27	0	366.27	0	366.27	0
367.063	0	367.063	0	367.063	0
367.857	0	367.857	0	367.857	0
368.651	0	368.651	0	368.651	0
369.444	0	369.444	0	369.444	0
370.238	0	370.238	0	370.238	0
371.032	0	371.032	0	371.032	0
371.825	0	371.825	0	371.825	0
372.619	0	372.619	0	372.619	0
373.413	0	373.413	0	373.413	0
374.206	0	374.206	0	374.206	0
375	0	375	0	375	0
375.794	0	375.794	0	375.794	0
376.587	0	376.587	0	376.587	0
377.381	0	377.381	0	377.381	0
378.175	0	378.175	0	378.175	0
378.968	0	378.968	0	378.968	0
379.762	0	379.762	0	379.762	0
380.556	0	380.556	0	380.556	0
381.349	0	381.349	0	381.349	0
382.143	0	382.143	0	382.143	0
382.937	0	382.937	0	382.937	0
383.73	0	383.73	0	383.73	0
384.524	0	384.524	0	384.524	0
385.317	0	385.317	0	385.317	0
386.111	0	386.111	0	386.111	0
386.905	0	386.905	0	386.905	0
387.698	0	387.698	0	387.698	0
388.492	0	388.492	0	388.492	0
389.286	0	389.286	0	389.286	0
390.079	0	390.079	0	390.079	0
390.873	0	390.873	0	390.873	0
391.667	0	391.667	0	391.667	0
392.46	0	392.46	0	392.46	0
393.254	0	393.254	0	393.254	0
394.048	0	394.048	0	394.048	0
394.841	0	394.841	0	394.841	0
395.635	0	395.635	0	395.635	0
396.429	0	396.429	0	396.429	0
397.222	0	397.222	0	397.222	0
398.016	0	398.016	0	398.016	0
398.81	0	398.81	0	398.81	0
399.603	0	399.603	0	399.603	0
400.397	0	400.397	0	400.397	0
401.19	0	401.19	0	401.19	0
401.984	0	401.984	0	401.984	0
402.778	0	402.778	0	402.778	0
403.571	0	403.571	0	403.571	0
404.365	0	404.365	0	404.365	0
405.159	0	405.159	0	405.159	0
405.952	0	405.952	0	405.952	0
406.746	0	406.746	0	406.746	0
407.54	0	407.54	0	407.54	0
408.333	0	408.333	0	408.333	0
409.127	0	409.127	0	409.127	0
409.921	0	409.921	0	409.921	0
410.714	0	410.714	0	410.714	0
411.508	0	411.508	0	411.508	0
412.302	0	412.302	0	412.302	0
413.095	0	413.095	0	413.095	0
413.889	0	413.889	0	413.889	0
414.683	0	414.683	0	414.683	0
415.476	0	415.476	0	415.476	0
416.27	0	416.27	0	416.27	0
417.063	0	417.063	0	417.063	0
417.857	0	417.857	0	417.857	0
418.651	0	418.651	0	418.651	0
419.444	0	419.444	0	419.444	0
420.238	0	420.238	0	420.238	0
421.032	0	421.032	0	421.032	0
421.825	0	421.825	0	421.825	0
422.619	0	422.619	0	422.619	0
423.413	0	423.413	0	423.413	0
424.206	0	424.206	0	424.206	0
425	0	425	0	425	0
425.794	0	425.794	0	425.794	0
426.587	0	426.587	0	426.587	0
427.381	0	427.381	0	427.381	0
428.175	0	428.175	0	428.175	0
428.968	0	428.968	0	428.968	0
429.762	0	429.762	0	429.762	0
430.556	0	430.556	0	430.556	0
431.349	0	431.349	0	431.349	0
432.143	0	432.143	0	432.143	0
432.937	0	432.937	0	432.937	0
433.73	0	433.73	0	433.73	0
434.524	0	434.524	0	434.524	0
435.317	0	435.317	0	435.317	0
436.111	0	436.111	0	436.111	0
436.905	0	436.905	0	436.905	0
437.698	0	437.698	0	437.698	0
438.492	0	438.492	0	438.492	0
439.286	0	439.286	0	439.286	0
440.079	0	440.079	0	440.079	0
440.873	0	440.873	0	440.873	0
441.667	0	441.667	0	441.667	0
442.46	0	442.46	0	442.46	0
443.254	0	443.254	0	443.254	0
444.048	0	444.048	0	444.048	0
444.841	0	444.841	0	444.841	0
445.635	0	445.635	0	445.635	0
446.429	0	446.429	0	446.429	0
447.222	0	447.222	0	447.222	0
448.016	0	448.016	0	448.016	0
448.81	0	448.81	0	448.81	0
449.603	0	449.603	0	449.603	0
450.397	0	450.397	0	450.397	0
451.19	0	451.19	0	451.19	0
451.984	0	451.984	0	451.984	0
452.778	0	452.778	0	452.778	0
453.571	0	453.571	0	453.571	0
454.365	0	454.365	0	454.365	0
455.159	0	455.159	0	455.159	0
455.952	0	455.952	0	455.952	0
456.746	0	456.746	0	456.746	0
457.54	0	457.54	0	457.54	0
458.333	0	458.333	0	458.333	0
459.127	0	459.127	0	459.127	0
459.921	0	459.921	0	459.921	0
460.714	0	460.714	0	460.714	0
461.508	0	461.508	0	461.508	0
462.302	0	462.302	0	462.302	0
463.095	0	463.095	0	463.095	0
463.889	0	463.889	0	463.889	0
464.683	0	464.683	0	464.683	0
465.476	0	465.476	0	465.476	0
466.27	0	466.27	0	466.27	0
467.063	0	467.063	0	467.063	0
467.857	0	467.857	0	467.857	0
468.651	0	468.651	0	468.651	0
469.444	0	469.444	0	469.444	0
470.238	0	470.238	0	470.238	0
471.032	0	471.032	0	471.032	0
471.825	0	471.825	0	471.825	0
472.619	0	472.619	0	472.619	0
473.413	0	473.413	0	473.413	0
474.206	0	474.206	0	474.206	0
475	0	475	0	475	0
475.794	0	475.794	0	475.794	0
476.587	0	476.587	0	476.587	0
477.381	0	477.381	0	477.381	0
478.175	0	478.175	0	478.175	0
478.968	0	478.968	0	478.968	0
479.762	0	479.762	0	479.762	0
480.556	0	480.556	0	480.556	0
481.349	0	481.349	0	481.349	0
482.143	0	482.143	0	482.143	0
482.937	0	482.937	0	482.937	0
483.73	0	483.73	0	483.73	0
484.524	0	484.524	0	484.524	0
485.317	0	485.317	0	485.317	0
486.111	0	486.111	0	486.111	0
486.905	0	486.905	0	486.905	0
487.698	0	487.698	0	487.698	0
488.492	0	488.492	0	488.492	0
489.286	0	489.286	0	489.286	0
490.079	0	490.079	0	490.079	0
490.873	0	490.873	0	490.873	0
491.667	0	491.667	0	491.667	0
492.46	0	492.46	0	492.46	0
493.254	0	493.254	0	493.254	0
494.048	0	494.048	0	494.048	0
494.841	0	494.841	0	494.841	0
495.635	0	495.635	0	495.635	0
496.429	0	496.429	0	496.429	0
497.222	0	497.222	0	497.222	0
498.016	0	498.016	0	498.016	0
498.81	0	498.81	0	498.81	0
499.603	0	499.603	0	499.603	0
500.397	0	500.397	0	500.397	0
501.19	0	501.19	0	501.19	0
501.984	0	501.984	0	501.984	0
502.778	0	502.778	0	502.778	0
503.571	0	503.571	0	503.571	0
504.365	0	504.365	0	504.365	0
505.159	0	505.159	0	505.159	0
505.952	0	505.952	0	505.952	0
506.746	0	506.746	0	506.746	0
507.54	0	507.54	0	507.54	0
508.333	0	508.333	0	508.333	0
509.127	0	509.127	0	509.127	0
509.921	0	509.921	0	509.921	0
510.714	0	510.714	0	510.714	0
511.508	0	511.508	0	511.508	0
512.302	0	512.302	0	512.302	0
513.095	0	513.095	0	513.095	0
513.889	0	513.889	0	513.889	0
514.683	0	514.683	0	514.683	0
515.476	0	515.476	0	515.476	0
516.27	0	516.27	0	516.27	0
517.063	0	517.063	0	517.063	0
517.857	0	517.857	0	517.857	0
518.651	0	518.651	0	518.651	0
519.444	0	519.444	0	519.444	0
520.238	0	520.238	0	520.238	0
521.032	0	521.032	0	521.032	0
521.825	0	521.825	0	521.825	0
522.619	0	522.619	0	522.619	0
523.413	0	523.413	0	523.413	0
524.206	0	524.206	0	524.206	0
525	0	525	0	525	0
525.794	0	525.794	0	525.794	0
526.587	0	526.587	0	526.587	0
527.381	0	527.381	0	527.381	0
528.175	0	528.175	0	528.175	0
528.968	0	528.968	0	528.968	0
529.762	0	529.762	0	529.762	0
530.556	0	530.556	0	530.556	0
531.349	0	531.349	0	531.349	0
532.143	0	532.143	0	532.143	0
532.937	0	532.937	0	532.937	0
533.73	0	533.73	0	533.73	0
534.524	0	534.524	0	534.524	0
535.317	0	535.317	0	535.317	0
536.111	0	536.111	0	536.111	0
536.905	0	536.905	0	536.905	0
537.698	0	537.698	0	537.698	0
538.492	0	538.492	0	538.492	0
539.286	0	539.286	0	539.286	0
540.079	0	540.079	0	540.079	0
540.873	0	540.873	0	540.873	0
541.667	0	541.667	0	541.667	0
542.46	0	542.46	0	542.46	0
543.254	0	543.254	0	543.254	0
544.048	0	544.048	0	544.048	0
544.841	0	544.841	0	544.841	0
545.635	0	545.635	0	545.635	0
546.429	0	546.429	0	546.429	0
547.222	0	547.222	0	547.222	0
548.016	0	548.016	0	548.016	0
548.81	0	548.81	0	548.81	0
549.603	0	549.603	0	549.603	0
550.397	0	550.397	0	550.397	0
551.19	0	551.19	0	551.19	0
551.984	0	551.984	0	551.984	0
552.778	0	552.778	0	552.778	0
553.571	0	553.571	0	553.571	0
554.365	0	554.365	0	554.365	0
555.159	0	555.159	0	555.159	0
555.952	0	555.952	0	555.952	0
556.746	0	556.746	0	556.746	0
557.54	0	557.54	0	557.54	0
558.333	0	558.333	0	558.333	0
559.127	0	559.127	0	559.127	0
559.921	0	559.921	0	559.921	0
560.714	0	560.714	0	560.714	0
561.508	0	561.508	0	561.508	0
562.302	0	562.302	0	562.302	0
563.095	0	563.095	0	563.095	0
563.889	0	563.889	0	563.889	0
564.683	0	564.683	0	564.683	0
565.476	0	565.476	0	565.476	0
566.27	0	566.27	0	566.27	0
567.063	0	567.063	0	567.063	0
567.857	0	567.857	0	567.857	0
568.651	0	568.651	0	568.651	0
569.444	0	569.444	0	569.444	0
570.238	0	570.238	0	570.238	0
571.032	0	571.032	0	571.032	0
571.825	0	571.825	0	571.825	0
572.619	0	572.619	0	572.619	0
573.413	0	573.413	0	573.413	0
574.206	0	574.206	0	574.206	0
575	0	575	0	575	0
575.794	0	575.794	0	575.794	0
576.587	0	576.587	0	576.587	0
577.381	0	577.381	0	577.381	0
578.175	0	578.175	0	578.175	0
578.968	0	578.968	0	578.968	0
579.762	0	579.762	0	579.762	0
580.556	0	580.556	0	580.556	0
581.349	0	581.349	0	581.349	0
582.143	0	582.143	0	582.143	0
582.937	0	582.937	0	582.937	0
583.73	0	583.73	0	583.73	0
584.524	0	584.524	0	584.524	0
585.317	0	585.317	0	585.317	0
586.111	0	586.111	0	586.111	0
586.905	0	586.905	0	586.905	0
587.698	0	587.698	0	587.698	0
588.492	0	588.492	0	588.492	0
589.286	0	589.286	0	589.286	0
590.079	0	590.079	0	590.079	0
590.873	0	590.873	0	590.873	0
591.667	0	591.667	0	591.667	0
592.46	0	592.46	0	592.46	0
593.254	0	593.254	0	593.254	0
594.048	0	594.048	0	594.048	0
594.841	0	594.841	0	594.841	0
595.635	0	595.635	0	595.635	0
596.429	0	596.429	0	596.429	0
597.222	0	597.222	0	597.222	0
598.016	0	598.016	0	598.016	0
598.81	0	598.81	0	598.81	0
599.603	0	599.603	0	599.603	0
600.397	0	600.397	0	600.397	0
601.19	0	601.19	0	601.19	0
601.984	0	601.984	0	601.984	0
602.778	0	602.778	0	602.778	0
603.571	0	603.571	0	603.571	0
604.365	0	604.365	0	604.365	0
605.159	0	605.159	0	605.159	0
605.952	0	605.952	0	605.952	0
606.746	0	606.746	0	606.746	0
607.54	0	607.54	0	607.54	0
608.333	0	608.333	0	608.333	0
609.127	0	609.127	0	609.127	0
609.921	0	609.921	0	609.921	0
610.714	0	610.714	0	610.714	0
611.508	0	611.508	0	611.508	0
612.302	0	612.302	0	612.302	0
613.095	0	613.095	0	613.095	0
613.889	0	613.889	0	613.889	0
614.683	0	614.683	0	614.683	0
615.476	0	615.476	0	615.476	0
616.27	0	616.27	0	616.27	0
617.063	0	617.063	0	617.063	0
617.857	0	617.857	0	617.857	0
618.651	0	618.651	0	618.651	0
619.444	0	619.444	0	619.444	0
620.238	0	620.238	0	620.238	0
621.032	0	621.032	0	621.032	0
621.825	0	621.825	0	621.825	0
622.619	0	622.619	0	622.619	0
623.413	0	623.413	0	623.413	0
624.206	0	624.206	0	624.206	0
625	0	625	0	625	0
625.794	0	625.794	0	625.794	0
626.587	0	626.587	0	626.587	0
627.381	0	627.381	0	627.381	0
628.175	0	628.175	0	628.175	0
628.968	0	628.968	0	628.968	0
629.762	0	629.762	0	629.762	0
630.556	0	630.556	0	630.556	0
631.349	0	631.349	0	631.349	0
632.143	0	632.143	0	632.143	0
632.937	0	632.937	0	632.937	0
633.73	0	633.73	0	633.73	0
634.524	0	634.524	0	634.524	0
635.317	0	635.317	0	635.317	0
636.111	0	636.111	0	636.111	0
636.905	0	636.905	0	636.905	0
637.698	0	637.698	0	637.698	0
638.492	0	638.492	0	638.492	0
639.286	0	639.286	0	639.286	0
640.079	0	640.079	0	640.079	0
640.873	0	640.873	0	640.873	0
641.667	0	641.667	0	641.667	0
642.46	0	642.46	0	642.46	0
643.254	0	643.254	0	643.254	0
644.048	0	644.048	0	644.048	0
644.841	0	644.841	0	644.841	0
645.635	0	645.635	0	645.635	0
646.429	0	646.429	0	646.429	0
647.222	0	647.222	0	647.222	0
648.016	0	648.016	0	648.016	0
648.81	0	648.81	0	648.81	0
649.603	0	649.603	0	649.603	0
650.397	0	650.397	0	650.397	0
651.19	0	651.19	0	651.19	0
651.984	0	651.984	0	651.984	0
652.778	0	652.778	0	652.778	0
653.571	0	653.571	0	653.571	0
654.365	0	654.365	0	654.365	0
655.159	0	655.159	0	655.159	0
655.952	0	655.952	0	655.952	0
656.746	0	656.746	0	656.746	0
657.54	0	657.54	0	657.54	0
658.333	0	658.333	0	658.333	0
659.127	0	659.127	0	659.127	0
659.921	0	659.921	0	659.921	0
660.714	0	660.714	0	660.714	0
661.508	0	661.508	0	661.508	0
662.302	0	662.302	0	662.302	0
663.095	0	663.095	0	663.095	0
663.889	0	663.889	0	663.889	0
664.683	0	664.683	0	664.683	0
665.476	0	665.476	0	665.476	0
666.27	0	666.27	0	666.27	0
667.063	0	667.063	0	667.063	0
667.857	0	667.857	0	667.857	0
668.651	0	668.651	0	668.651	0
669.444	0	669.444	0	669.444	0
670.238	0	670.238	0	670.238	0
671.032	0	671.032	0	671.032	0
671.825	0	671.825	0	671.825	0
672.619	0	672.619	0	672.619	0
673.413	0	673.413	0	673.413	0
674.206	0	674.206	0	674.206	0
675	0	675	0	675	0
675.794	0	675.794	0	675.794	0
676.587	0	676.587	0	676.587	0
677.381	0	677.381	0	677.381	0
678.175	0	678.175	0	678.175	0
678.968	0	678.968	0	678.968	0
679.762	0	679.762	0	679.762	0
680.556	0	680.556	0	680.556	0
681.349	0	681.349	0	681.349	0
682.143	0	682.143	0	682.143	0
682.937	0	682.937	0	682.937	0
683.73	0	683.73	0	683.73	0
684.524	0	684.524	0	684.524	0
685.317	0	685.317	0	685.317	0
686.111	0	686.111	0	686.111	0
686.905	0	686.905	0	686.905	0
687.698	0	687.698	0	687.698	0
688.492	0	688.492	0	688.492	0
689.286	0	689.286	0	689.286	0
690.079	0	690.079	0	690.079	0
690.873	0	690.873	0	690.873	0
691.667	0	691.667	0	691.667	0
692.46	0	692.46	0	692.46	0
693.254	0	693.254	0	693.254	0
694.048	0	694.048	0	694.048	0
694.841	0	694.841	0	694.841	0
695.635	0	695.635	0	695.635	0
696.429	0	696.429	0	696.429	0
697.222	0	697.222	0	697.222	0
698.016	0	698.016	0	698.016	0
698.81	0	698.81	0	698.81	0
699.603	0	699.603	0	699.603	0
700.397	0	700.397	0	700.397	0
701.19	0	701.19	0	701.19	0
701.984	0	701.984	0	701.984	0
702.778	0	702.778	0	702.778	0
703.571	0	703.571	0	703.571	0
704.365	0	704.365	0	704.365	0
705.159	0	705.159	0	705.159	0
705.952	0	705.952	0	705.952	0
706.746	0	706.746	0	706.746	0
707.54	0	707.54	0	707.54	0
708.333	0	708.333	0	708.333	0
709.127	0	709.127	0	709.127	0
709.921	0	709.921	0	709.921	0
710.714	0	710.714	0	710.714	0
711.508	0	711.508	0	711.508	0
712.302	0	712.302	0	712.302	0
713.095	0	713.095	0	713.095	0
713.889	0	713.889	0	713.889	0
714.683	0	714.683	0	714.683	0
715.476	0	715.476	0	715.476	0
716.27	0	716.27	0	716.27	0
717.063	0	717.063	0	717.063	0
717.857	0	717.857	0	717.857	0
718.651	0	718.651	0	718.651	0
719.444	0	719.444	0	719.444	0
720.238	0	720.238	0	720.238	0
721.032	0	721.032	0	721.032	0
721.825	0	721.825	0	721.825	0
722.619	0	722.619	0	722.619	0
723.413	0	723.413	0	723.413	0
724.206	0	724.206	0	724.206	0
725	0	725	0	725	0
725.794	0	725.794	0	725.794	0
726.587	0	726.587	0	726.587	0
727.381	0	727.381	0	727.381	0
728.175	0	728.175	0	728.175	0
728.968	0	728.968	0	728.968	0
729.762	0	729.762	0	729.762	0
730.556	0	730.556	0	730.556	0
731.349	0	731.349	0	731.349	0
732.143	0	732.143	0	732.143	0
732.937	0	732.937	0	732.937	0
733.73	0	733.73	0	733.73	0
734.524	0	734.524	0	734.524	0
735.317	0	735.317	0	735.317	0
736.111	0	736.111	0	736.111	0
736.905	0	736.905	0	736.905	0
737.698	0	737.698	0	737.698	0
738.492	0	738.492	0	738.492	0
739.286	0	739.286	0	739.286	0
740.079	0	740.079	0	740.079	0
740.873	0	740.873	0	740.873	0
741.667	0	741.667	0	741.667	0
742.46	0	742.46	0	742.46	0
743.254	0	743.254	0	743.254	0
744.048	0	744.048	0	744.048	0
744.841	0	744.841	0	744.841	0
745.635	0	745.635	0	745.635	0
746.429	0	746.429	0	746.429	0
747.222	0	747.222	0	747.222	0
748.016	0	748.016	0	748.016	0
748.81	0	748.81	0	748.81	0
749.603	0	749.603	0	749.603	0
750.397	0	750.397	0	750.397	0
751.19	0	751.19	0	751.19	0
751.984	0	751.984	0	751.984	0
752.778	0	752.778	0	752.778	0
753.571	0	753.571	0	753.571	0
754.365	0	754.365	0	754.365	0
755.159	0	755.159	0	755.159	0
755.952	0	755.952	0	755.952	0
756.746	0	756.746	0	756.746	0
757.54	0	757.54	0	757.54	0
758.333	0	758.333	0	758.333	0
759.127	0	759.127	0	759.127	0
759.921	0	759.921	0	759.921	0
760.714	0	760.714	0	760.714	0
761.508	0	761.508	0	761.508	0
762.302	0	762.302	0	762.302	0
763.095	0	763.095	0	763.095	0
763.889	0	763.889	0	763.889	0
764.683	0	764.683	0	764.683	0
765.476	0	765.476	0	765.476	0
766.27	0	766.27	0	766.27	0
767.063	0	767.063	0	767.063	0
767.857	0	767.857	0	767.857	0
768.651	0	768.651	0	768.651	0
769.444	0	769.444	0	769.444	0
770.238	0	770.238	0	770.238	0
771.032	0	771.032	0	771.032	0
771.825	0	771.825	0	771.825	0
772.619	0	772.619	0	772.619	0
773.413	0	773.413	0	773.413	0
774.206	0	774.206	0	774.206	0
775	0	775	0	775	0
775.794	0	775.794	0	775.794	0
776.587	0	776.587	0	776.587	0
777.381	0	777.381	0	777.381	0
778.175	0	778.175	0	778.175	0
778.968	0	778.968	0	778.968	0
779.762	0	779.762	0	779.762	0
780.556	0	780.556	0	780.556	0
781.349	0	781.349	0	781.349	0
782.143	0	782.143	0	782.143	0
782.937	0	782.937	0	782.937	0
783.73	0	783.73	0	783.73	0
784.524	0	784.524	0	784.524	0
785.317	0	785.317	0	785.317	0
786.111	0	786.111	0	786.111	0
786.905	0	786.905	0	786.905	0
787.698	0	787.698	0	787.698	0
788.492	0	788.492	0	788.492	0
789.286	0	789.286	0	789.286	0
790.079	0	790.079	0	790.079	0
790.873	0	790.873	0	790.873	0
791.667	0	791.667	0	791.667	0
792.46	0	792.46	0	792.46	0
793.254	0	793.254	0	793.254	0
794.048	0	794.048	0	794.048	0
794.841	0	794.841	0	794.841	0
795.635	0	795.635	0	795.635	0
796.429	0	796.429	0	796.429	0
797.222	0	797.222	0	797.222	0
798.016	0	798.016	0	798.016	0
798.81	0	798.81	0	798.81	0
799.603	0	799.603	0	799.603	0
800.397	0	800.397	0	800.397	0
801.19	0	801.19	0	801.19	0
801.984	0	801.984	0	801.984	0
802.778	0	802.778	0	802.778	0
803.571	0	803.571	0	803.571	0
804.365	0	804.365	0	804.365	0
805.159	0	805.159	0	805.159	0
805.952	0	805.952	0	805.952	0
806.746	0	806.746	0	806.746	0
807.54	0	807.54	0	807.54	0
808.333	0	808.333	0	808.333	0
809.127	0	809.127	0	809.127	0
809.921	0	809.921	0	809.921	0
810.714	0	810.714	0	810.714	0
811.508	0	811.508	0	811.508	0
812.302	0	812.302	0	812.302	0
813.095	0	813.095	0	813.095	0
813.889	0	813.889	0	813.889	0
814.683	0	814.683	0	814.683	0
815.476	0	815.476	0	815.476	0
816.27	0	816.27	0	816.27	0
817.063	0	817.063	0	817.063	0
817.857	0	817.857	0	817.857	0
818.651	0	818.651	0	818.651	0
819.444	0	819.444	0	819.444	0
820.238	0	820.238	0	820.238	0
821.032	0	821.032	0	821.032	0
821.825	0	821.825	0	821.825	0
822.619	0	822.619	0	822.619	0
823.413	0	823.413	0	823.413	0
824.206	0	824.206	0	824.206	0
825	0	825	0	825	0
825.794	0	825.794	0	825.794	0
826.587	0	826.587	0	826.587	0
827.381	0	827.381	0	827.381	0
828.175	0	828.175	0	828.175	0
828.968	0	828.968	0	828.968	0
829.762	0	829.762	0	829.762	0
830.556	0	830.556	0	830.556	0
831.349	0	831.349	0	831.349	0
832.143	0	832.143	0	832.143	0
832.937	0	832.937	0	832.937	0
833.73	0	833.73	0	833.73	0
834.524	0	834.524	0	834.524	0
835.317	0	835.317	0	835.317	0
836.111	0	836.111	0	836.111	0
836.905	0	836.905	0	836.905	0
837.698	0	837.698	0	837.698	0
838.492	0	838.492	0	838.492	0
839.286	0	839.286	0	839.286	0
840.079	0	840.079	0	840.079	0
840.873	0	840.873	0	840.873	0
841.667	0	841.667	0	841.667	0
842.46	0	842.46	0	842.46	0
843.254	0	843.254	0	843.254	0
844.048	0	844.048	0	844.048	0
844.841	0	844.841	0	844.841	0
845.635	0	845.635	0	845.635	0
846.429	0	846.429	0	846.429	0
847.222	0	847.222	0	847.222	0
848.016	0	848.016	0	848.016	0
848.81	0	848.81	0	848.81	0
849.603	0	849.603	0	849.603	0
850.397	0	850.397	0	850.397	0
851.19	0	851.19	0	851.19	0
851.984	0	851.984	0	851.984	0
852.778	0	852.778	0	852.778	0
853.571	0	853.571	0	853.571	0
854.365	0	854.365	0	854.365	0
855.159	0	855.159	0	855.159	0
855.952	0	855.952	0	855.952	0
856.746	0	856.746	0	856.746	0
857.54	0	857.54	0	857.54	0
858.333	0	858.333	0	858.333	0
859.127	0	859.127	0	859.127	0
859.921	0	859.921	0	859.921	0
860.714	0	860.714	0	860.714	0
861.508	0	861.508	0	861.508	0
862.302	0	862.302	0	862.302	0
863.095	0	863.095	0	863.095	0
863.889	0	863.889	0	863.889	0
864.683	0	864.683	0	864.683	0
865.476	0	865.476	0	865.476	0
866.27	0	866.27	0	866.27	0
867.063	0	867.063	0	867.063	0
867.857	0	867.857	0	867.857	0
868.651	0	868.651	0	868.651	0
869.444	0	869.444	0	869.444	0
870.238	0	870.238	0	870.238	0
871.032	0	871.032	0	871.032	0
871.825	0	871.825	0	871.825	0
872.619	0	872.619	0	872.619	0
873.413	0	873.413	0	873.413	0
874.206	0	874.206	0	874.206	0
875	0	875	0	875	0
875.794	0	875.794	0	875.794	0
876.587	0	876.587	0	876.587	0
877.381	0	877.381	0	877.381	0
878.175	0	878.175	0	878.175	0
878.968	0	878.968	0	878.968	0
879.762	0	879.762	0	879.762	0
880.556	0	880.556	0	880.556	0
881.349	0	881.349	0	881.349	0
882.143	0	882.143	0	882.143	0
882.937	0	882.937	0	882.937	0
883.73	0	883.73	0	883.73	0
884.524	0	884.524	0	884.524	0
885.317	0	885.317	0	885.317	0
886.111	0	886.111	0	886.111	0
886.905	0	886.905	0	886.905	0
887.698	0	887.698	0	887.698	0
888.492	0	888.492	0	888.492	0
889.286	0	889.286	0	889.286	0
890.079	0	890.079	0	890.079	0
890.873	0	890.873	0	890.873	0
891.667	0	891.667	0	891.667	0
892.46	0	892.46	0	892.46	0
893.254	0	893.254	0	893.254	0
894.048	0	894.048	0	894.048	0
894.841	0	894.841	0	894.841	0
895.635	0	895.635	0	895.635	0
896.429	0	896.429	0	896.429	0
897.222	0	897.222	0	897.222	0
898.016	0	898.016	0	898.016	0
898.81	0	898.81	0	898.81	0
899.603	0	899.603	0	899.603	0
900.397	0	900.397	0	900.397	0
901.19	0	901.19	0	901.19	0
901.984	0	901.984	0	901.984	0
902.778	0	902.778	0	902.778	0
903.571	0	903.571	0	903.571	0
904.365	0	904.365	0	904.365	0
905.159	0	905.159	0	905.159	0
905.952	0	905.952	0	905.952	0
906.746	0	906.746	0	906.746	0
907.54	0	907.54	0	907.54	0
908.333	0	908.333	0	908.333	0
909.127	0	909.127	0	909.127	0
909.921	0	909.921	0	909.921	0
910.714	0	910.714	0	910.714	0
911.508	0	911.508	0	911.508	0
912.302	0	912.302	0	912.302	0
913.095	0	913.095	0	913.095	0
913.889	0	913.889	0	913.889	0
914.683	0	914.683	0	914.683	0
915.476	0	915.476	0	915.476	0
916.27	0	916.27	0	916.27	0
917.063	0	917.063	0	917.063	0
917.857	0	917.857	0	917.857	0
918.651	0	918.651	0	918.651	0
919.444	0	919.444	0	919.444	0
920.238	0	920.238	0	920.238	0
921.032	0	921.032	0	921.032	0
921.825	0	921.825	0	921.825	0
922.619	0	922.619	0	922.619	0
923.413	0	923.413	0	923.413	0
924.206	0	924.206	0	924.206	0
925	0	925	0	925	0
925.794	0	925.794	0	925.794	0
926.587	0	926.587	0	926.587	0
927.381	0	927.381	0	927.381	0
928.175	0	928.175	0	928.175	0
928.968	0	928.968	0	928.968	0
929.762	0	929.762	0	929.762	0
930.556	0	930.556	0	930.556	0
931.349	0	931.349	0	931.349	0
932.143	0	932.143	0	932.143	0
932.937	0	932.937	0	932.937	0
933.73	0	933.73	0	933.73	0
934.524	0	934.524	0	934.524	0
935.317	0	935.317	0	935.317	0
936.111	0	936.111	0	936.111	0
936.905	0	936.905	0	936.905	0
937.698	0	937.698	0	937.698	0
938.492	0	938.492	0	938.492	0
939.286	0	939.286	0	939.286	0
940.079	0	940.079	0	940.079	0
940.873	0	940.873	0	940.873	0
941.667	0	941.667	0	941.667	0
942.46	0	942.46	0	942.46	0
943.254	0	943.254	0	943.254	0
944.048	0	944.048	0	944.048	0
944.841	0	944.841	0	944.841	0
945.635	0	945.635	0	945.635	0
946.429	0	946.429	0	946.429	0
947.222	0	947.222	0	947.222	0
948.016	0	948.016	0	948.016	0
948.81	0	948.81	0	948.81	0
949.603	0	949.603	0	949.603	0
950.397	0	950.397	0	950.397	0
951.19	0	951.19	0	951.19	0
951.984	0	951.984	0	951.984	0
952.778	0	952.778	0	952.778	0
953.571	0	953.571	0	953.571	0
954.365	0	954.365	0	954.365	0
955.159	0	955.159	0	955.159	0
955.952	0	955.952	0	955.952	0
956.746	0	956.746	0	956.746	0
957.54	0	957.54	0	957.54	0
958.333	0	958.333	0	958.333	0
959.127	0	959.127	0	959.127	0
959.921	0	959.921	0	959.921	0
960.714	0	960.714	0	960.714	0
961.508	0	961.508	0	961.508	0
962.302	0	962.302	0	962.302	0
963.095	0	963.095	0	963.095	0
963.889	0	963.889	0	963.889	0
964.683	0	964.683	0	964.683	0
965.476	0	965.476	0	965.476	0
966.27	0	966.27	0	966.27	0
967.063	0	967.063	0	967.063	0
967.857	0	967.857	0	967.857	0
968.651	0	968.651	0	968.651	0
969.444	0	969.444	0	969.444	0
970.238	0	970.238	0	970.238	0
971.032	0	971.032	0	971.032	0
971.825	0	971.825	0	971.825	0
972.619	0	972.619	0	972.619	0
973.413	0	973.413	0	973.413	0
974.206	0	974.206	0	974.206	0
975	0	975	0	975	0
975.794	0	975.794	0	975.794	0
976.587	0	976.587	0	976.587	0
977.381	0	977.381	0	977.381	0
978.175	0	978.175	0	978.175	0
978.968	0	978.968	0	978.968	0
979.762	0	979.762	0	979.762	0
980.556	0	980.556	0	980.556	0
981.349	0	981.349	0	981.349	0
982.143	0	982.143	0	982.143	0
982.937	0	982.937	0	982.937	0
983.73	0	983.73	0	983.73	0
984.524	0	984.524	0	984.524	0
985.317	0	985.317	0	985.317	0
986.111	0	986.111	0	986.111	0
986.905	0	986.905	0	986.905	0
987.698	0	987.698	0	987.698	0
988.492	0	988.492	0	988.492	0
989.286	0	989.286	0	989.286	0
990.079	0	990.079	0	990.079	0
990.873	0	990.873	0	990.873	0
991.667	0	991.667	0	991.667	0
992.46	0	992.46	0	992.46	0
993.254	0	993.254	0	993.254	0
994.048	0	994.048	0	994.048	0
994.841	0	994.841	0	994.841	0
995.635	0	995.635	0	995.635	0
996.429	0	996.429	0	996.429	0
997.222	0	997.222	0	997.222	0
998.016	0	998.016	0	998.016	0
998.81	0	998.81	0	998.81	0
999.603	0	999.603	0	999.603	0
1000.4	0	1000.4	0	1000.4	0
1001.19	0	1001.19	0	1001.19	0
1001.98	0	1001.98	0	1001.98	0
1002.78	0	1002.78	0	1002.78	0
1003.57	0	1003.57	0	1003.57	0
1004.37	0	1004.37	0	1004.37	0
1005.16	0	1005.16	0	1005.16	0
1005.95	0	1005.95	0	1005.95	0
1006.75	0	1006.75	0	1006.75	0
1007.54	0	1007.54	0	1007.54	0
1008.33	0	1008.33	0	1008.33	0
1009.13	0	1009.13	0	1009.13	0
1009.92	0	1009.92	0	1009.92	0
1010.71	0	1010.71	0	1010.71	0
1011.51	0	1011.51	0	1011.51	0
1012.3	0	1012.3	0	1012.3	0
1013.1	0	1013.1	0	1013.1	0
1013.89	0	1013.89	0	1013.89	0
1014.68	0	1014.68	0	1014.68	0
1015.48	0	1015.48	0	1015.48	0
1016.27	0	1016.27	0	1016.27	0
1017.06	0	1017.06	0	1017.06	0
1017.86	0	1017.86	0	1017.86	0
1018.65	0	1018.65	0	1018.65	0
1019.44	0	1019.44	0	1019.44	0
1020.24	0	1020.24	0	1020.24	0
1021.03	0	1021.03	0	1021.03	0
1021.83	0	1021.83	0	1021.83	0
1022.62	0	1022.62	0	1022.62	0
1023.41	0	1023.41	0	1023.41	0
1024.21	0	1024.21	0	1024.21	0
1025	0	1025	0	1025	0
1025.79	0	1025.79	0	1025.79	0
1026.59	0	1026.59	0	1026.59	0
1027.38	0	1027.38	0	1027.38	0
1028.17	0	1028.17	0	1028.17	0
1028.97	0	1028.97	0	1028.97	0
1029.76	0	1029.76	0	1029.76	0
1030.56	0	1030.56	0	1030.56	0
1031.35	0	1031.35	0	1031.35	0
1032.14	0	1032.14	0	1032.14	0
1032.94	0	1032.94	0	1032.94	0
1033.73	0	1033.73	0	1033.73	0
1034.52	0	1034.52	0	1034.52	0
1035.32	0	1035.32	0	1035.32	0
1036.11	0	1036.11	0	1036.11	0
1036.9	0	1036.9	0	1036.9	0
1037.7	0	1037.7	0	1037.7	0
1038.49	0	1038.49	0	1038.49	0
1039.29	0	1039.29	0	1039.29	0
1040.08	0	1040.08	0	1040.08	0
1040.87	0	1040.87	0	1040.87	0
1041.67	0	1041.67	0	1041.67	0
1042.46	0	1042.46	0	1042.46	0
1043.25	0	1043.25	0	1043.25	0
1044.05	0	1044.05	0	1044.05	0
1044.84	0	1044.84	0	1044.84	0
1045.63	0	1045.63	0	1045.63	0
1046.43	0	1046.43	0	1046.43	0
1047.22	0	1047.22	0	1047.22	0
1048.02	0	1048.02	0	1048.02	0
1048.81	0	1048.81	0	1048.81	0
1049.6	0	1049.6	0	1049.6	0
1050.4	0	1050.4	0	1050.4	0
1051.19	0	1051.19	0	1051.19	0
1051.98	0	1051.98	0	1051.98	0
1052.78	0	1052.78	0	1052.78	0
1053.57	0	1053.57	0	1053.57	0
1054.37	0	1054.37	0	1054.37	0
1055.16	0	1055.16	0	1055.16	0
1055.95	0	1055.95	0	1055.95	0
1056.75	0	1056.75	0	1056.75	0
1057.54	0	1057.54	0	1057.54	0
1058.33	0	1058.33	0	1058.33	0
1059.13	0	1059.13	0	1059.13	0
1059.92	0	1059.92	0	1059.92	0
1060.71	0	1060.71	0	1060.71	0
1061.51	0	1061.51	0	1061.51	0
1062.3	0	1062.3	0	1062.3	0
1063.1	0	1063.1	0	1063.1	0
1063.89	0	1063.89	0	1063.89	0
1064.68	0	1064.68	0	1064.68	0
1065.48	0	1065.48	0	1065.48	0
1066.27	0	1066.27	0	1066.27	0
1067.06	0	1067.06	0	1067.06	0
1067.86	0	1067.86	0	1067.86	0
1068.65	0	1068.65	0	1068.65	0
1069.44	0	1069.44	0	1069.44	0
1070.24	0	1070.24	0	1070.24	0
1071.03	0	1071.03	0	1071.03	0
1071.83	0	1071.83	0	1071.83	0
1072.62	0	1072.62	0	1072.62	0
1073.41	0	1073.41	0	1073.41	0
1074.21	0	1074.21	0	1074.21	0
1075	0	1075	0	1075	0
1075.79	0	1075.79	0	1075.79	0
1076.59	0	1076.59	0	1076.59	0
1077.38	0	1077.38	0	1077.38	0
1078.17	0	1078.17	0	1078.17	0
1078.97	0	1078.97	0	1078.97	0
1079.76	0	1079.76	0	1079.76	0
1080.56	0	1080.56	0	1080.56	0
1081.35	0	1081.35	0	1081.35	0
1082.14	0	1082.14	0	1082.14	0
1082.94	0	1082.94	0	1082.94	0
1083.73	0	1083.73	0	1083.73	0
1084.52	0	1084.52	0	1084.52	0
1085.32	0	1085.32	0	1085.32	0
1086.11	0	1086.11	0	1086.11	0
1086.9	0	1086.9	0	1086.9	0
1087.7	0	1087.7	0	1087.7	0
1088.49	0	1088.49	0	1088.49	0
1089.29	0	1089.29	0	1089.29	0
1090.08	0	1090.08	0	1090.08	0
1090.87	0	1090.87	0	1090.87	0
1091.67	0	1091.67	0	1091.67	0
1092.46	0	1092.46	0	1092.46	0
1093.25	0	1093.25	0	1093.25	0
1094.05	0	1094.05	0	1094.05	0
1094.84	0	1094.84	0	1094.84	0
1095.63	0	1095.63	0	1095.63	0
1096.43	0	1096.43	0	1096.43	0
1097.22	0	1097.22	0	1097.22	0
1098.02	0	1098.02	0	1098.02	0
1098.81	0	1098.81	0	1098.81	0
1099.6	0	1099.6	0	1099.6	0
1100.4	0	1100.4	0	1100.4	0
1101.19	0	1101.19	0	1101.19	0
1101.98	0	1101.98	0	1101.98	0
1102.78	0	1102.78	0	1102.78	0
1103.57	0	1103.57	0	1103.57	0
1104.37	0	1104.37	0	1104.37	0
1105.16	0	1105.16	0	1105.16	0
1105.95	0	1105.95	0	1105.95	0
1106.75	0	1106.75	0	1106.75	0
1107.54	0	1107.54	0	1107.54	0
1108.33	0	1108.33	0	1108.33	0
1109.13	0	1109.13	0	1109.13	0
1109.92	0	1109.92	0	1109.92	0
1110.71	0	1110.71	0	1110.71	0
1111.51	0	1111.51	0	1111.51	0
1112.3	0	1112.3	0	1112.3	0
1113.1	0	1113.1	0	1113.1	0
1113.89	0	1113.89	0	1113.89	0
1114.68	0	1114.68	0	1114.68	0
1115.48	0	1115.48	0	1115.48	0
1116.27	0	1116.27	0	1116.27	0
1117.06	0	1117.06	0	1117.06	0
1117.86	0	1117.86	0	1117.86	0
1118.65	0	1118.65	0	1118.65	0
1119.44	0	1119.44	0	1119.44	0
1120.24	0	1120.24	0	1120.24	0
1121.03	0	1121.03	0	1121.03	0
1121.83	0	1121.83	0	1121.83	0
1122.62	0	1122.62	0	1122.62	0
1123.41	0	1123.41	0	1123.41	0
1124.21	0	1124.21	0	1124.21	0
1125	0	1125	0	1125	0
1125.79	0	1125.79	0	1125.79	0
1126.59	0	1126.59	0	1126.59	0
1127.38	0	1127.38	0	1127.38	0
1128.17	0	1128.17	0	1128.17	0
1128.97	0	1128.97	0	1128.97	0
1129.76	0	1129.76	0	1129.76	0
1130.56	0	1130.56	0	1130.56	0
1131.35	0	1131.35	0	1131.35	0
1132.14	0	1132.14	0	1132.14	0
1132.94	0	1132.94	0	1132.94	0
1133.73	0	1133.73	0	1133.73	0
1134.52	0	1134.52	0	1134.52	0
1135.32	0	1135.32	0	1135.32	0
1136.11	0	1136.11	0	1136.11	0
1136.9	0	1136.9	0	1136.9	0
1137.7	0	1137.7	0	1137.7	0
1138.49	0	1138.49	0	1138.49	0
1139.29	0	1139.29	0	1139.29	0
1140.08	0	1140.08	0	1140.08	0
1140.87	0	1140.87	0	1140.87	0
1141.67	0	1141.67	0	1141.67	0
1142.46	0	1142.46	0	1142.46	0
1143.25	0	1143.25	0	1143.25	0
1144.05	0	1144.05	0	1144.05	0
1144.84	0	1144.84	0	1144.84	0
1145.63	0	1145.63	0	1145.63	0
1146.43	0	1146.43	0	1146.43	0
1147.22	0	1147.22	0	1147.22	0
1148.02	0	1148.02	0	1148.02	0
1148.81	0	1148.81	0	1148.81	0
1149.6	0	1149.6	0	1149.6	0
1150.4	0	1150.4	0	1150.4	0
1151.19	0	1151.19	0	1151.19	0
1151.98	0	1151.98	0	1151.98	0
1152.78	0	1152.78	0	1152.78	0
1153.57	0	1153.57	0	1153.57	0
1154.37	0	1154.37	0	1154.37	0
1155.16	0	1155.16	0	1155.16	0
1155.95	0	1155.95	0	1155.95	0
1156.75	0	1156.75	0	1156.75	0
1157.54	0	1157.54	0	1157.54	0
1158.33	0	1158.33	0	1158.33	0
1159.13	0	1159.13	0	1159.13	0
1159.92	0	1159.92	0	1159.92	0
1160.71	0	1160.71	0	1160.71	0
1161.51	0	1161.51	0	1161.51	0
1162.3	0	1162.3	0	1162.3	0
1163.1	0	1163.1	0	1163.1	0
1163.89	0	1163.89	0	1163.89	0
1164.68	0	1164.68	0	1164.68	0
1165.48	0	1165.48	0	1165.48	0
1166.27	0	1166.27	0	1166.27	0
1167.06	0	1167.06	0	1167.06	0
1167.86	0	1167.86	0	1167.86	0
1168.65	0	1168.65	0	1168.65	0
1169.44	0	1169.44	0	1169.44	0
1170.24	0	1170.24	0	1170.24	0
1171.03	0	1171.03	0	1171.03	0
1171.83	0	1171.83	0	1171.83	0
1172.62	0	1172.62	0	1172.62	0
1173.41	0	1173.41	0	1173.41	0
1174.21	0	1174.21	0	1174.21	0
1175	0	1175	0	1175	0
1175.79	0	1175.79	0	1175.79	0
1176.59	0	1176.59	0	1176.59	0
1177.38	0	1177.38	0	1177.38	0
1178.17	0	1178.17	0	1178.17	0
1178.97	0	1178.97	0	1178.97	0
1179.76	0	1179.76	0	1179.76	0
1180.56	0	1180.56	0	1180.56	0
1181.35	0	1181.35	0	1181.35	0
1182.14	0	1182.14	0	1182.14	0
1182.94	0	1182.94	0	1182.94	0
1183.73	0	1183.73	0	1183.73	0
1184.52	0	1184.52	0	1184.52	0
1185.32	0	1185.32	0	1185.32	0
1186.11	0	1186.11	0	1186.11	0
1186.9	0	1186.9	0	1186.9	0
1187.7	0	1187.7	0	1187.7	0
1188.49	0	1188.49	0	1188.49	0
1189.29	0	1189.29	0	1189.29	0
1190.08	0	1190.08	0	1190.08	0
1190.87	0	1190.87	0	1190.87	0
1191.67	0	1191.67	0	1191.67	0
1192.46	0	1192.46	0	1192.46	0
1193.25	0	1193.25	0	1193.25	0
1194.05	0	1194.05	0	1194.05	0
1194.84	0	1194.84	0	1194.84	0
1195.63	0	1195.63	0	1195.63	0
1196.43	0	1196.43	0	1196.43	0
1197.22	0	1197.22	0	1197.22	0
1198.02	0	1198.02	0	1198.02	0
1198.81	0	1198.81	0	1198.81	0
1199.6	0	1199.6	0	1199.6	0
1200.4	0	1200.4	0	1200.4	0
1201.19	0	1201.19	0	1201.19	0
1201.98	0	1201.98	0	1201.98	0
1202.78	0	1202.78	0	1202.78	0
1203.57	0	1203.57	0	1203.57	0
1204.37	0	1204.37	0	1204.37	0
1205.16	0	1205.16	0	1205.16	0
1205.95	0	1205.95	0	1205.95	0
1206.75	0	1206.75	0	1206.75	0
1207.54	0	1207.54	0	1207.54	0
1208.33	0	1208.33	0	1208.33	0
1209.13	0	1209.13	0	1209.13	0
1209.92	0	1209.92	0	1209.92	0
1210.71	0	1210.71	0	1210.71	0
1211.51	0	1211.51	0	1211.51	0
1212.3	0	1212.3	0	1212.3	0
1213.1	0	1213.1	0	1213.1	0
1213.89	0	1213.89	0	1213.89	0
1214.68	0	1214.68	0	1214.68	0
1215.48	0	1215.48	0	1215.48	0
1216.27	0	1216.27	0	1216.27	0
1217.06	0	1217.06	0	1217.06	0
1217.86	0	1217.86	0	1217.86	0
1218.65	0	1218.65	0	1218.65	0
1219.44	0	1219.44	0	1219.44	0
1220.24	0	1220.24	0	1220.24	0
1221.03	0	1221.03	0	1221.03	0
1221.83	0	1221.83	0	1221.83	0
1222.62	0	1222.62	0	1222.62	0
1223.41	0	1223.41	0	1223.41	0
1224.21	0	1224.21	0	1224.21	0
1225	0	1225	0	1225	0
1225.79	0	1225.79	0	1225.79	0
1226.59	0	1226.59	0	1226.59	0
1227.38	0	1227.38	0	1227.38	0
1228.17	0	1228.17	0	1228.17	0
1228.97	0	1228.97	0	1228.97	0
1229.76	0	1229.76	0	1229.76	0
1230.56	0	1230.56	0	1230.56	0
1231.35	0	1231.35	0	1231.35	0
1232.14	0	1232.14	0	1232.14	0
1232.94	0	1232.94	0	1232.94	0
1233.73	0	1233.73	0	1233.73	0
1234.52	0	1234.52	0	1234.52	0
1235.32	0	1235.32	0	1235.32	0
1236.11	0	1236.11	0	1236.11	0
1236.9	0	1236.9	0	1236.9	0
1237.7	0	1237.7	0	1237.7	0
1238.49	0	1238.49	0	1238.49	0
1239.29	0	1239.29	0	1239.29	0
1240.08	0	1240.08	0	1240.08	0
1240.87	0	1240.87	0	1240.87	0
1241.67	0	1241.67	0	1241.67	0
1242.46	0	1242.46	0	1242.46	0
1243.25	0	1243.25	0	1243.25	0
1244.05	0	1244.05	0	1244.05	0
1244.84	0	1244.84	0	1244.84	0
1245.63	0	1245.63	0	1245.63	0
1246.43	0	1246.43	0	1246.43	0
1247.22	0	1247.22	0	1247.22	0
1248.02	0	1248.02	0	1248.02	0
1248.81	0	1248.81	0	1248.81	0
1249.6	0	1249.6	0	1249.6	0
1250.4	0	1250.4	0	1250.4	0
1251.19	0	1251.19	0	1251.19	0
1251.98	0	1251.98	0	1251.98	0
1252.78	0	1252.78	0	1252.78	0
1253.57	0	1253.57	0	1253.57	0
1254.37	0	1254.37	0	1254.37	0
1255.16	0	1255.16	0	1255.16	0
1255.95	0	1255.95	0	1255.95	0
1256.75	0	1256.75	0	1256.75	0
1257.54	0	1257.54	0	1257.54	0
1258.33	0	1258.33	0	1258.33	0
1259.13	0	1259.13	0	1259.13	0
1259.92	0	1259.92	0	1259.92	0
1260.71	0	1260.71	0	1260.71	0
1261.51	0	1261.51	0	1261.51	0
1262.3	0	1262.3	0	1262.3	0
1263.1	0	1263.1	0	1263.1	0
1263.89	0	1263.89	0	1263.89	0
1264.68	0	1264.68	0	1264.68	0
1265.48	0	1265.48	0	1265.48	0
1266.27	0	1266.27	0	1266.27	0
1267.06	0	1267.06	0	1267.06	0
1267.86	0	1267.86	0	1267.86	0
1268.65	0	1268.65	0	1268.65	0
1269.44	0	1269.44	0	1269.44	0
1270.24	0	1270.24	0	1270.24	0
1271.03	0	1271.03	0	1271.03	0
1271.83	0	1271.83	0	1271.83	0
1272.62	0	1272.62	0	1272.62	0
1273.41	0	1273.41	0	1273.41	0
1274.21	0	1274.21	0	1274.21	0
1275	0	1275	0	1275	0
1275.79	0	1275.79	0	1275.79	0
1276.59	0	1276.59	0	1276.59	0
1277.38	0	1277.38	0	1277.38	0
1278.17	0	1278.17	0	1278.17	0
1278.97	0	1278.97	0	1278.97	0
1279.76	0	1279.76	0	1279.76	0
1280.56	0	1280.56	0	1280.56	0
1281.35	0	1281.35	0	1281.35	0
1282.14	0	1282.14	0	1282.14	0
1282.94	0	1282.94	0	1282.94	0
1283.73	0	1283.73	0	1283.73	0
1284.52	0	1284.52	0	1284.52	0
1285.32	0	1285.32	0	1285.32	0
1286.11	0	1286.11	0	1286.11	0
1286.9	0	1286.9	0	1286.9	0
1287.7	0	1287.7	0	1287.7	0
1288.49	0	1288.49	0	1288.49	0
1289.29	0	1289.29	0	1289.29	0
1290.08	0	1290.08	0	1290.08	0
1290.87	0	1290.87	0	1290.87	0
1291.67	0	1291.67	0	1291.67	0
1292.46	0	1292.46	0	1292.46	0
1293.25	0	1293.25	0	1293.25	0
1294.05	0	1294.05	0	1294.05	0
1294.84	0	1294.84	0	1294.84	0
1295.63	0	1295.63	0	1295.63	0
1296.43	0	1296.43	0	1296.43	0
1297.22	0	1297.22	0	1297.22	0
1298.02	0	1298.02	0	1298.02	0
1298.81	0	1298.81	0	1298.81	0
1299.6	0	1299.6	0	1299.6	0
1300.4	0	1300.4	0	1300.4	0
1301.19	0	1301.19	0	1301.19	0
1301.98	0	1301.98	0	1301.98	0
1302.78	0	1302.78	0	1302.78	0
1303.57	0	1303.57	0	1303.57	0
1304.37	0	1304.37	0	1304.37	0
1305.16	0	1305.16	0	1305.16	0
1305.95	0	1305.95	0	1305.95	0
1306.75	0	1306.75	0	1306.75	0
1307.54	0	1307.54	0	1307.54	0
1308.33	0	1308.33	0	1308.33	0
1309.13	0	1309.13	0	1309.13	0
1309.92	0	1309.92	0	1309.92	0
1310.71	0	1310.71	0	1310.71	0
1311.51	0	1311.51	0	1311.51	0
1312.3	0	1312.3	0	1312.3	0
1313.1	0	1313.1	0	1313.1	0
1313.89	0	1313.89	0	1313.89	0
1314.68	0	1314.68	0	1314.68	0
1315.48	0	1315.48	0	1315.48	0
1316.27	0	1316.27	0	1316.27	0
1317.06	0	1317.06	0	1317.06	0
1317.86	0	1317.86	0	1317.86	0
1318.65	0	1318.65	0	1318.65	0
1319.44	0	1319.44	0	1319.44	0
1320.24	0	1320.24	0	1320.24	0
1321.03	0	1321.03	0	1321.03	0
1321.83	0	1321.83	0	1321.83	0
1322.62	0	1322.62	0	1322.62	0
1323.41	0	1323.41	0	1323.41	0
1324.21	0	1324.21	0	1324.21	0
1325	0	1325	0	1325	0
1325.79	0	1325.79	0	1325.79	0
1326.59	0	1326.59	0	1326.59	0
1327.38	0	1327.38	0	1327.38	0
1328.17	0	1328.17	0	1328.17	0
1328.97	0	1328.97	0	1328.97	0
1329.76	0	1329.76	0	1329.76	0
1330.56	0	1330.56	0	1330.56	0
1331.35	0	1331.35	0	1331.35	0
1332.14	0	1332.14	0	1332.14	0
1332.94	0	1332.94	0	1332.94	0
1333.73	0	1333.73	0	1333.73	0
1334.52	0	1334.52	0	1334.52	0
1335.32	0	1335.32	0	1335.32	0
1336.11	0	1336.11	0	1336.11	0
1336.9	0	1336.9	0	1336.9	0
1337.7	0	1337.7	0	1337.7	0
1338.49	0	1338.49	0	1338.49	0
1339.29	0	1339.29	0	1339.29	0
1340.08	0	1340.08	0	1340.08	0
1340.87	0	1340.87	0	1340.87	0
1341.67	0	1341.67	0	1341.67	0
1342.46	0	1342.46	0	1342.46	0
1343.25	0	1343.25	0	1343.25	0
1344.05	0	1344.05	0	1344.05	0
1344.84	0	1344.84	0	1344.84	0
1345.63	0	1345.63	0	1345.63	0
1346.43	0	1346.43	0	1346.43	0
1347.22	0	1347.22	0	1347.22	0
1348.02	0	1348.02	0	1348.02	0
1348.81	0	1348.81	0	1348.81	0
1349.6	0	1349.6	0	1349.6	0
1350.4	0	1350.4	0	1350.4	0
1351.19	0	1351.19	0	1351.19	0
1351.98	0	1351.98	0	1351.98	0
1352.78	0	1352.78	0	1352.78	0
1353.57	0	1353.57	0	1353.57	0
1354.37	0	1354.37	0	1354.37	0
1355.16	0	1355.16	0	1355.16	0
1355.95	0	1355.95	0	1355.95	0
1356.75	0	1356.75	0	1356.75	0
1357.54	0	1357.54	0	1357.54	0
1358.33	0	1358.33	0	1358.33	0
1359.13	0	1359.13	0	1359.13	0
1359.92	0	1359.92	0	1359.92	0
1360.71	0	1360.71	0	1360.71	0
1361.51	0	1361.51	0	1361.51	0
1362.3	0	1362.3	0	1362.3	0
1363.1	0	1363.1	0	1363.1	0
1363.89	0	1363.89	0	1363.89	0
1364.68	0	1364.68	0	1364.68	0
1365.48	0	1365.48	0	1365.48	0
1366.27	0	1366.27	0	1366.27	0
1367.06	0	1367.06	0	1367.06	0
1367.86	0	1367.86	0	1367.86	0
1368.65	0	1368.65	0	1368.65	0
1369.44	0	1369.44	0	1369.44	0
1370.24	0	1370.24	0	1370.24	0
1371.03	0	1371.03	0	1371.03	0
1371.83	0	1371.83	0	1371.83	0
1372.62	0	1372.62	0	1372.62	0
1373.41	0	1373.41	0	1373.41	0
1374.21	0	1374.21	0	1374.21	0
1375	0	1375	0	1375	0
1375.79	0	1375.79	0	1375.79	0
1376.59	0	1376.59	0	1376.59	0
1377.38	0	1377.38	0	1377.38	0
1378.17	0	1378.17	0	1378.17	0
1378.97	0	1378.97	0	1378.97	0
1379.76	0	1379.76	0	1379.76	0
1380.56	0	1380.56	0	1380.56	0
1381.35	0	1381.35	0	1381.35	0
1382.14	0	1382.14	0	1382.14	0
1382.94	0	1382.94	0	1382.94	0
1383.73	0	1383.73	0	1383.73	0
1384.52	0	1384.52	0	1384.52	0
1385.32	0	1385.32	0	1385.32	0
1386.11	0	1386.11	0	1386.11	0
1386.9	0	1386.9	0	1386.9	0
1387.7	0	1387.7	0	1387.7	0
1388.49	0	1388.49	0	1388.49	0
1389.29	0	1389.29	0	1389.29	0
1390.08	0	1390.08	0	1390.08	0
1390.87	0	1390.87	0	1390.87	0
1391.67	0	1391.67	0	1391.67	0
1392.46	0	1392.46	0	1392.46	0
1393.25	0	1393.25	0	1393.25	0
1394.05	0	1394.05	0	1394.05	0
1394.84	0	1394.84	0	1394.84	0
1395.63	0	1395.63	0	1395.63	0
1396.43	0	1396.43	0	1396.43	0
1397.22	0	1397.22	0	1397.22	0
1398.02	0	1398.02	0	1398.02	0
1398.81	0	1398.81	0	1398.81	0
1399.6	0	1399.6	0	1399.6	0
1400.4	0	1400.4	0	1400.4	0
1401.19	0	1401.19	0	1401.19	0
1401.98	0	1401.98	0	1401.98	0
1402.78	0	1402.78	0	1402.78	0
1403.57	0	1403.57	0	1403.57	0
1404.37	0	1404.37	0	1404.37	0
1405.16	0	1405.16	0	1405.16	0
1405.95	0	1405.95	0	1405.95	0
1406.75	0	1406.75	0	1406.75	0
1407.54	0	1407.54	0	1407.54	0
1408.33	0	1408.33	0	1408.33	0
1409.13	0	1409.13	0	1409.13	0
1409.92	0	1409.92	0	1409.92	0
1410.71	0	1410.71	0	1410.71	0
1411.51	0	1411.51	0	1411.51	0
1412.3	0	1412.3	0	1412.3	0
1413.1	0	1413.1	0	1413.1	0
1413.89	0	1413.89	0	1413.89	0
1414.68	0	1414.68	0	1414.68	0
1415.48	0	1415.48	0	1415.48	0
1416.27	0	1416.27	0	1416.27	0
1417.06	0	1417.06	0	1417.06	0
1417.86	0	1417.86	0	1417.86	0
1418.65	0	1418.65	0	1418.65	0
1419.44	0	1419.44	0	1419.44	0
1420.24	0	1420.24	0	1420.24	0
1421.03	0	1421.03	0	1421.03	0
1421.83	0	1421.83	0	1421.83	0
1422.62	0	1422.62	0	1422.62	0
1423.41	0	1423.41	0	1423.41	0
1424.21	0	1424.21	0	1424.21	0
1425	0	1425	0	1425	0
1425.79	0	1425.79	0	1425.79	0
1426.59	0	1426.59	0	1426.59	0
1427.38	0	1427.38	0	1427.38	0
1428.17	0	1428.17	0	1428.17	0
1428.97	0	1428.97	0	1428.97	0
1429.76	0	1429.76	0	1429.76	0
1430.56	0	1430.56	0	1430.56	0
1431.35	0	1431.35	0	1431.35	0
1432.14	0	1432.14	0	1432.14	0
1432.94	0	1432.94	0	1432.94	0
1433.73	0	1433.73	0	1433.73	0
1434.52	0	1434.52	0	1434.52	0
1435.32	0	1435.32	0	1435.32	0
1436.11	0	1436.11	0	1436.11	0
1436.9	0	1436.9	0	1436.9	0
1437.7	0	1437.7	0	1437.7	0
1438.49	0	1438.49	0	1438.49	0
1439.29	0	1439.29	0	1439.29	0
1440.08	0	1440.08	0	1440.08	0
1440.87	0	1440.87	0	1440.87	0
1441.67	0	1441.67	0	1441.67	0
1442.46	0	1442.46	0	1442.46	0
1443.25	0	1443.25	0	1443.25	0
1444.05	0	1444.05	0	1444.05	0
1444.84	0	1444.84	0	1444.84	0
1445.63	0	1445.63	0	1445.63	0
1446.43	0	1446.43	0	1446.43	0
1447.22	0	1447.22	0	1447.22	0
1448.02	0	1448.02	0	1448.02	0
1448.81	0	1448.81	0	1448.81	0
1449.6	0	1449.6	0	1449.6	0
1450.4	0	1450.4	0	1450.4	0
1451.19	0	1451.19	0	1451.19	0
1451.98	0	1451.98	0	1451.98	0
1452.78	0	1452.78	0	1452.78	0
1453.57	0	1453.57	0	1453.57	0
1454.37	0	1454.37	0	1454.37	0
1455.16	0	1455.16	0	1455.16	0
1455.95	0	1455.95	0	1455.95	0
1456.75	0	1456.75	0	1456.75	0
1457.54	0	1457.54	0	1457.54	0
1458.33	0	1458.33	0	1458.33	0
1459.13	0	1459.13	0	1459.13	0
1459.92	0	1459.92	0	1459.92	0
1460.71	0	1460.71	0	1460.71	0
1461.51	0	1461.51	0	1461.51	0
1462.3	0	1462.3	0.00794155	1462.3	0
1463.1	0	1463.1	0.00794155	1463.1	0
1463.89	0	1463.89	0.00794155	1463.89	0
1464.68	0	1464.68	0.00794155	1464.68	0
1465.48	0	1465.48	0.00794155	1465.48	0
1466.27	0	1466.27	0.00794155	1466.27	0
1467.06	0	1467.06	0.00794155	1467.06	0
1467.86	0	1467.86	0.00794155	1467.86	0
1468.65	0	1468.65	0.00794155	1468.65	0
1469.44	0	1469.44	0.00794155	1469.44	0
1470.24	0	1470.24	0.00794155	1470.24	0
1471.03	0	1471.03	0.00794155	1471.03	0
1471.83	0	1471.83	0.00794155	1471.83	0
1472.62	0	1472.62	0.00794155	1472.62	0
1473.41	0	1473.41	0.00794155	1473.41	0
1474.21	0	1474.21	0.00794155	1474.21	0
1475	0	1475	0.00794155	1475	0
1475.79	0	1475.79	0.00794155	1475.79	0
1476.59	0	1476.59	0.00794155	1476.59	0
1477.38	0	1477.38	0.00794155	1477.38	0
1478.17	0	1478.17	0.00794155	1478.17	0
1478.97	0	1478.97	0.00794155	1478.97	0
1479.76	0	1479.76	0.00794155	1479.76	0
1480.56	0	1480.56	0.00794155	1480.56	0
1481.35	0	1481.35	0.00794155	1481.35	0
1482.14	0	1482.14	0.00794155	1482.14	0
1482.94	0	1482.94	0.00794155	1482.94	0
1483.73	0	1483.73	0.00794155	1483.73	0
1484.52	0	1484.52	0.00794155	1484.52	0
1485.32	0	1485.32	0.00794155	1485.32	0
1486.11	0	1486.11	0.00794155	1486.11	0
1486.9	0	1486.9	0.00794155	1486.9	0
1487.7	0	1487.7	0.00794155	1487.7	0
1488.49	0	1488.49	0.00794155	1488.49	0
1489.29	0	1489.29	0.00794155	1489.29	0
1490.08	0	1490.08	0.00794155	1490.08	0
1490.87	0	1490.87	0.00794155	1490.87	0
1491.67	0	1491.67	0.00794155	1491.67	0
1492.46	0	1492.46	0.00794155	1492.46	0
1493.25	0	1493.25	0.00794155	1493.25	0
1494.05	0	1494.05	0.00794155	1494.05	0
1494.84	0	1494.84	0.00794155	1494.84	0
1495.63	0	1495.63	0.00794155	1495.63	0
1496.43	0	1496.43	0.00794155	1496.43	0
1497.22	0	1497.22	0.00794155	1497.22	0
1498.02	0	1498.02	0.00794155	1498.02	0
1498.81	0	1498.81	0.00794155	1498.81	0
1499.6	0	1499.6	0.00794155	1499.6	0
1500.4	0	1500.4	0.00794155	1500.4	0
1501.19	0	1501.19	0.00794155	1501.19	0
1501.98	0	1501.98	0.00794155	1501.98	0
1502.78	0	1502.78	0.00794155	1502.78	0
1503.57	0	1503.57	0.00794155	1503.57	0
1504.37	0	1504.37	0.00794155	1504.37	0
1505.16	0	1505.16	0.00794155	1505.16	0
1505.95	0	1505.95	0.00794155	1505.95	0
1506.75	0	1506.75	0.00794155	1506.75	0
1507.54	0	1507.54	0.00794155	1507.54	0
1508.33	0	1508.33	0.00794155	1508.33	0
1509.13	0	1509.13	0.00794155	1509.13	0
1509.92	0	1509.92	0.00794155	1509.92	0
1510.71	0	1510.71	0.00794155	1510.71	0
1511.51	0	1511.51	0.00794155	1511.51	0
1512.3	0	1512.3	0.00794155	1512.3	0
1513.1	0	1513.1	0.00794155	1513.1	0
1513.89	0	1513.89	0.00794155	1513.89	0
1514.68	0	1514.68	0.00794155	1514.68	0
1515.48	0	1515.48	0.00794155	1515.48	0
1516.27	0	1516.27	0.00794155	1516.27	0
1517.06	0	1517.06	0.00794155	1517.06	0
1517.86	0	1517.86	0.00794155	1517.86	0
1518.65	0	1518.65	0.00794155	1518.65	0
1519.44	0	1519.44	0.00794155	1519.44	0
1520.24	0	1520.24	0.00794155	1520.24	0
1521.03	0	1521.03	0.00794155	1521.03	0
1521.83	0	1521.83	0.00794155	1521.83	0
1522.62	0	1522.62	0.00794155	1522.62	0
1523.41	0	1523.41	0.00794155	1523.41	0
1524.21	0	1524.21	0.00794155	1524.21	0
1525	0	1525	0.00794155	1525	0
1525.79	0	1525.79	0.00794155	1525.79	0
1526.59	0	1526.59	0.00794155	1526.59	0
1527.38	0	1527.38	0.00794155	1527.38	0
1528.17	0	1528.17	0.00794155	1528.17	0
1528.97	0	1528.97	0.00794155	1528.97	0
1529.76	0	1529.76	0.00794155	1529.76	0
1530.56	0	1530.56	0.00794155	1530.56	0
1531.35	0	1531.35	0.00794155	1531.35	0
1532.14	0	1532.14	0.00794155	1532.14	0
1532.94	0	1532.94	0.00794155	1532.94	0
1533.73	0	1533.73	0.00794155	1533.73	0
1534.52	0	1534.52	0.00794155	1534.52	0
1535.32	0	1535.32	0.00794155	1535.32	0
1536.11	0	1536.11	0.00794155	1536.11	0
1536.9	0	1536.9	0.00794155	1536.9	0
1537.7	0	1537.7	0.00794155	1537.7	0
1538.49	0	1538.49	0.00794155	1538.49	0
1539.29	0	1539.29	0.00794155	1539.29	0
1540.08	0	1540.08	0.00794155	1540.08	0
1540.87	0	1540.87	0.00794155	1540.87	0
1541.67	0	1541.67	0.00794155	1541.67	0
1542.46	0	1542.46	0.00794155	1542.46	0
1543.25	0	1543.25	0.00794155	1543.25	0
1544.05	0	1544.05	0.00794155	1544.05	0
1544.84	0	1544.84	0.00794155	1544.84	0
1545.63	0	1545.63	0.00794155	1545.63	0
1546.43	0	1546.43	0.00794155	1546.43	0
1547.22	0	1547.22	0.00794155	1547.22	0
1548.02	0	1548.02	0.00794155	1548.02	0
1548.81	0	1548.81	0.00794155	1548.81	0
1549.6	0	1549.6	0.00794155	1549.6	0
1550.4	0	1550.4	0.00794155	1550.4	0
1551.19	0	1551.19	0.00794155	1551.19	0
1551.98	0	1551.98	0.00794155	1551.98	0
1552.78	0	1552.78	0.00794155	1552.78	0
1553.57	0	1553.57	0.00794155	1553.57	0
1554.37	0	1554.37	0.00794155	1554.37	0
1555.16	0	1555.16	0.00794155	1555.16	0
1555.95	0	1555.95	0.00794155	1555.95	0
1556.75	0	1556.75	0.00794155	1556.75	0
1557.54	0	1557.54	0.00794155	1557.54	0
1558.33	0	1558.33	0.00794155	1558.33	0
1559.13	0	1559.13	0.00794155	1559.13	0
1559.92	0	1559.92	0.00794155	1559.92	0
1560.71	0	1560.71	0.00794155	1560.71	0
1561.51	0	1561.51	0.00794155	1561.51	0
1562.3	0	1562.3	0.00794155	1562.3	0
1563.1	0	1563.1	0.00794155	1563.1	0
1563.89	0	1563.89	0.00794155	1563.89	0
1564.68	0	1564.68	0.00794155	1564.68	0
1565.48	0	1565.48	0.00794155	1565.48	0
1566.27	0	1566.27	0.00794155	1566.27	0
1567.06	0	1567.06	0.00794155	1567.06	0
1567.86	0	1567.86	0.00794155	1567.86	0
1568.65	0	1568.65	0.00794155	1568.65	0
1569.44	0	1569.44	0.00794155	1569.44	0
1570.24	0	1570.24	0.00794155	1570.24	0
1571.03	0	1571.03	0.00794155	1571.03	0
1571.83	0	1571.83	0.00794155	1571.83	0
1572.62	0	1572.62	0.00794155	1572.62	0
1573.41	0	1573.41	0.00794155	1573.41	0
1574.21	0	1574.21	0.00794155	1574.21	0
1575	0	1575	0.00794155	1575	0
1575.79	0	1575.79	0.00794155	1575.79	0
1576.59	0	1576.59	0.00794155	1576.59	0
1577.38	0	1577.38	0.00794155	1577.38	0
1578.17	0	1578.17	0.00794155	1578.17	0
1578.97	0	1578.97	0.00794155	1578.97	0
1579.76	0	1579.76	0.00794155	1579.76	0
1580.56	0	1580.56	0.00794155	1580.56	0
1581.35	0	1581.35	0.00794155	1581.35	0
1582.14	0	1582.14	0.00794155	1582.14	0
1582.94	0	1582.94	0.00794155	1582.94	0
1583.73	0	1583.73	0.00794155	1583.73	0
1584.52	0	1584.52	0.00794155	1584.52	0
1585.32	0	1585.32	0.00794155	1585.32	0
[truncated: 10,603 more rows]

## Sheet: Supplementary Fig. S5 panel c
cluster_density_DMSO_histogram_x	cluster_density_DMSO_histogram_y	cluster_density_Forskolin_histogram_x	cluster_density_Forskolin_histogram_y
-0.333333	0	-0.333333	0
0.333333	0	0.333333	0
1	0	1	0
1.66667	0	1.66667	0
2.33333	0	2.33333	0
3	0	3	0
3.66667	0	3.66667	0
4.33333	0	4.33333	0
5	0	5	0
5.66667	0	5.66667	0
6.33333	0	6.33333	0
7	0	7	0
7.66667	0	7.66667	0
8.33333	0	8.33333	0
9	0	9	0
9.66667	0	9.66667	0
10.3333	0	10.3333	0
11	0	11	0
11.6667	0	11.6667	0
12.3333	0	12.3333	0
13	0	13	0
13.6667	0	13.6667	0
14.3333	0	14.3333	0
15	0	15	0
15.6667	0	15.6667	0
16.3333	0	16.3333	0
17	0	17	0
17.6667	0	17.6667	0
18.3333	0	18.3333	0
19	0	19	0
19.6667	0	19.6667	0
20.3333	0	20.3333	0
21	0	21	0
21.6667	0	21.6667	0
22.3333	0	22.3333	0
23	0	23	0
23.6667	0	23.6667	0
24.3333	0	24.3333	0
25	0	25	0
25.6667	0	25.6667	0
26.3333	0	26.3333	0
27	0	27	0
27.6667	0	27.6667	0
28.3333	0	28.3333	0
29	0	29	0
29.6667	0	29.6667	0
30.3333	0	30.3333	0
31	0	31	0
31.6667	0	31.6667	0
32.3333	0	32.3333	0
33	0	33	0
33.6667	0	33.6667	0
34.3333	0	34.3333	0
35	0	35	0
35.6667	0	35.6667	0
36.3333	0	36.3333	0
37	0	37	0
37.6667	0	37.6667	0
38.3333	0	38.3333	0
39	0	39	0
39.6667	0	39.6667	0
40.3333	0	40.3333	0
41	0	41	0
41.6667	0	41.6667	0
42.3333	0	42.3333	0
43	0	43	0
43.6667	0	43.6667	0
44.3333	0	44.3333	0
45	0	45	0
45.6667	0	45.6667	0
46.3333	0	46.3333	0
47	0	47	0
47.6667	0	47.6667	0
48.3333	0	48.3333	0
49	0	49	0
49.6667	0	49.6667	0
50.3333	0	50.3333	0
51	0	51	0
51.6667	0	51.6667	0
52.3333	0	52.3333	0
53	0	53	0
53.6667	0	53.6667	0
54.3333	0	54.3333	0
55	0	55	0
55.6667	0	55.6667	0
56.3333	0	56.3333	0
57	0	57	0
57.6667	0	57.6667	0
58.3333	0	58.3333	0
59	0	59	0
59.6667	0	59.6667	0
60.3333	0	60.3333	0
61	0	61	0
61.6667	0	61.6667	0
62.3333	0	62.3333	0
63	0	63	0
63.6667	0	63.6667	0
64.3333	0	64.3333	0
65	0	65	0
65.6667	0	65.6667	0
66.3333	0	66.3333	0
67	0	67	0
67.6667	0	67.6667	0
68.3333	0	68.3333	0
69	0	69	0
69.6667	0	69.6667	0
70.3333	0	70.3333	0
71	0	71	0
71.6667	0	71.6667	0
72.3333	0	72.3333	0
73	0	73	0
73.6667	0	73.6667	0
74.3333	0	74.3333	0
75	0	75	0
75.6667	0	75.6667	0
76.3333	0	76.3333	0
77	0	77	0
77.6667	0	77.6667	0
78.3333	0	78.3333	0
79	0	79	0
79.6667	0	79.6667	0
80.3333	0	80.3333	0
81	0	81	0
81.6667	0	81.6667	0
82.3333	0	82.3333	0
83	0	83	0
83.6667	0	83.6667	0
84.3333	0	84.3333	0
85	0	85	0
85.6667	0	85.6667	0
86.3333	0	86.3333	0
87	0	87	0
87.6667	0	87.6667	0
88.3333	0	88.3333	0
89	0	89	0
89.6667	0	89.6667	0
90.3333	0	90.3333	0
91	0	91	0
91.6667	0	91.6667	0
92.3333	0	92.3333	0
93	0	93	0
93.6667	0	93.6667	0
94.3333	0	94.3333	0
95	0	95	0
95.6667	0	95.6667	0
96.3333	0	96.3333	0
97	0	97	0
97.6667	0	97.6667	0
98.3333	0	98.3333	0
99	0	99	0
99.6667	0	99.6667	0
100.333	0	100.333	0
101	0	101	0
101.667	0	101.667	0
102.333	0	102.333	0
103	0	103	0
103.667	0	103.667	0
104.333	0	104.333	0
105	0	105	0
105.667	0	105.667	0
106.333	0	106.333	0
107	0	107	0
107.667	0	107.667	0
108.333	0	108.333	0
109	0	109	0
109.667	0	109.667	0
110.333	0	110.333	0
111	0	111	0
111.667	0	111.667	0
112.333	0	112.333	0
113	0	113	0
113.667	0	113.667	0
114.333	0	114.333	0
115	0	115	0
115.667	0	115.667	0
116.333	0	116.333	0
117	0	117	0
117.667	0	117.667	0
118.333	0	118.333	0
119	0	119	0
119.667	0	119.667	0
120.333	0	120.333	0
121	0	121	0
121.667	0	121.667	0
122.333	0	122.333	0
123	0	123	0
123.667	0	123.667	0
124.333	0	124.333	0
125	0	125	0
125.667	0	125.667	0
126.333	0	126.333	0
127	0	127	0
127.667	0	127.667	0
128.333	0	128.333	0
129	0	129	0
129.667	0	129.667	0
130.333	0	130.333	0
131	0	131	0
131.667	0	131.667	0
132.333	0	132.333	0
133	0	133	0
133.667	0	133.667	0
134.333	0	134.333	0
135	0	135	0
135.667	0	135.667	0
136.333	0	136.333	0
137	0	137	0
137.667	0	137.667	0
138.333	0	138.333	0
139	0	139	0
139.667	0	139.667	0
140.333	0	140.333	0
141	0	141	0
141.667	0	141.667	0
142.333	0	142.333	0
143	0	143	0
143.667	0	143.667	0
144.333	0	144.333	0
145	0	145	0
145.667	0	145.667	0
146.333	0	146.333	0
147	0	147	0
147.667	0	147.667	0
148.333	0	148.333	0
149	0	149	0
149.667	0	149.667	0
150.333	0	150.333	0
151	0	151	0
151.667	0	151.667	0
152.333	0	152.333	0
153	0	153	0
153.667	0	153.667	0
154.333	0	154.333	0
155	0	155	0
155.667	0	155.667	0
156.333	0	156.333	0
157	0	157	0
157.667	0	157.667	0
158.333	0	158.333	0
159	0	159	0
159.667	0	159.667	0
160.333	0	160.333	0
161	0	161	0
161.667	0	161.667	0
162.333	0	162.333	0
163	0	163	0
163.667	0	163.667	0
164.333	0	164.333	0
165	0	165	0
165.667	0	165.667	0
166.333	0	166.333	0
167	0	167	0
167.667	0	167.667	0
168.333	0	168.333	0
169	0	169	0
169.667	0	169.667	0
170.333	0	170.333	0
171	0	171	0
171.667	0	171.667	0
172.333	0	172.333	0
173	0	173	0
173.667	0	173.667	0
174.333	0	174.333	0
175	0	175	0
175.667	0	175.667	0
176.333	0	176.333	0
177	0	177	0
177.667	0	177.667	0
178.333	0	178.333	0
179	0	179	0
179.667	0	179.667	0
180.333	0	180.333	0
181	0	181	0
181.667	0	181.667	0
182.333	0	182.333	0
183	0	183	0
183.667	0	183.667	0
184.333	0	184.333	0
185	0	185	0
185.667	0	185.667	0
186.333	0	186.333	0
187	0	187	0
187.667	0	187.667	0
188.333	0	188.333	0
189	0	189	0
189.667	0	189.667	0
190.333	0	190.333	0
191	0	191	0
191.667	0	191.667	0
192.333	0	192.333	0
193	0	193	0
193.667	0	193.667	0
194.333	0	194.333	0
195	0	195	0
195.667	0	195.667	0
196.333	0	196.333	0
197	0	197	0
197.667	0	197.667	0
198.333	0	198.333	0
199	0	199	0
199.667	0	199.667	0
200.333	0	200.333	0
201	0	201	0
201.667	0	201.667	0
202.333	0	202.333	0
203	0	203	0
203.667	0	203.667	0
204.333	0	204.333	0
205	0	205	0
205.667	0	205.667	0
206.333	0	206.333	0
207	0	207	0
207.667	0	207.667	0
208.333	0	208.333	0
209	0	209	0
209.667	0	209.667	0
210.333	0	210.333	0
211	0	211	0
211.667	0	211.667	0
212.333	0	212.333	0
213	0	213	0
213.667	0	213.667	0
214.333	0	214.333	0
215	0	215	0
215.667	0	215.667	0
216.333	0	216.333	0
217	0	217	0
217.667	0	217.667	0
218.333	0	218.333	0
219	0	219	0
219.667	0	219.667	0
220.333	0	220.333	0
221	0	221	0
221.667	0	221.667	0
222.333	0	222.333	0
223	0	223	0
223.667	0	223.667	0
224.333	0	224.333	0
225	0	225	0
225.667	0	225.667	0
226.333	0	226.333	0
227	0	227	0
227.667	0	227.667	0
228.333	0	228.333	0
229	0	229	0
229.667	0	229.667	0
230.333	0	230.333	0
231	0	231	0
231.667	0	231.667	0
232.333	0	232.333	0
233	0	233	0
233.667	0	233.667	0
234.333	0	234.333	0
235	0	235	0
235.667	0	235.667	0
236.333	0	236.333	0
237	0	237	0
237.667	0	237.667	0
238.333	0	238.333	0
239	0	239	0
239.667	0	239.667	0
240.333	0	240.333	0
241	0	241	0
241.667	0	241.667	0
242.333	0	242.333	0
243	0	243	0
243.667	0	243.667	0
244.333	0	244.333	0
245	0	245	0
245.667	0	245.667	0
246.333	0	246.333	0
247	0	247	0
247.667	0	247.667	0
248.333	0	248.333	0
249	0	249	0
249.667	0	249.667	0
250.333	0	250.333	0
251	0	251	0
251.667	0	251.667	0
252.333	0	252.333	0
253	0	253	0
253.667	0	253.667	0
254.333	0	254.333	0
255	0	255	0
255.667	0	255.667	0
256.333	0	256.333	0
257	0	257	0
257.667	0	257.667	0
258.333	0	258.333	0
259	0	259	0
259.667	0	259.667	0
260.333	0	260.333	0
261	0	261	0
261.667	0	261.667	0
262.333	0	262.333	0
263	0	263	0
263.667	0	263.667	0
264.333	0	264.333	0
265	0	265	0
265.667	0	265.667	0
266.333	0	266.333	0
267	0	267	0
267.667	0	267.667	0
268.333	0	268.333	0
269	0	269	0
269.667	0	269.667	0
270.333	0	270.333	0
271	0	271	0
271.667	0	271.667	0
272.333	0	272.333	0
273	0	273	0
273.667	0	273.667	0
274.333	0	274.333	0
275	0	275	0
275.667	0	275.667	0
276.333	0	276.333	0
277	0	277	0
277.667	0	277.667	0
278.333	0	278.333	0
279	0	279	0
279.667	0	279.667	0
280.333	0	280.333	0
281	0	281	0
281.667	0	281.667	0
282.333	0	282.333	0
283	0	283	0
283.667	0	283.667	0
284.333	0	284.333	0
285	0	285	0
285.667	0	285.667	0
286.333	0	286.333	0
287	0	287	0
287.667	0	287.667	0
288.333	0	288.333	0
289	0	289	0
289.667	0	289.667	0
290.333	0	290.333	0
291	0	291	0
291.667	0	291.667	0
292.333	0	292.333	0
293	0	293	0
293.667	0	293.667	0
294.333	0	294.333	0
295	0	295	0
295.667	0	295.667	0
296.333	0	296.333	0
297	0	297	0
297.667	0	297.667	0
298.333	0	298.333	0
299	0	299	0
299.667	0	299.667	0
300.333	0	300.333	0
301	0	301	0
301.667	0	301.667	0
302.333	0	302.333	0
303	0	303	0
303.667	0	303.667	0
304.333	0	304.333	0
305	0	305	0
305.667	0	305.667	0
306.333	0	306.333	0
307	0	307	0
307.667	0	307.667	0
308.333	0	308.333	0
309	0	309	0
309.667	0	309.667	0
310.333	0	310.333	0
311	0	311	0
311.667	0	311.667	0
312.333	0	312.333	0
313	0	313	0
313.667	0	313.667	0
314.333	0	314.333	0
315	0	315	0
315.667	0	315.667	0
316.333	0	316.333	0
317	0	317	0
317.667	0	317.667	0
318.333	0	318.333	0
319	0	319	0
319.667	0	319.667	0
320.333	0	320.333	0
321	0	321	0
321.667	0	321.667	0
322.333	0	322.333	0
323	0	323	0
323.667	0	323.667	0
324.333	0	324.333	0
325	0	325	0
325.667	0	325.667	0
326.333	0	326.333	0
327	0	327	0
327.667	0	327.667	0
328.333	0	328.333	0
329	0	329	0
329.667	0	329.667	0
330.333	0	330.333	0
331	0	331	0
331.667	0	331.667	0
332.333	0	332.333	0
333	0	333	0
333.667	0	333.667	0
334.333	0	334.333	0
335	0	335	0
335.667	0	335.667	0
336.333	0	336.333	0
337	0	337	0
337.667	0	337.667	0
338.333	0	338.333	0
339	0	339	0
339.667	0	339.667	0
340.333	0	340.333	0
341	0	341	0
341.667	0	341.667	0
342.333	0	342.333	0
343	0	343	0
343.667	0	343.667	0
344.333	0	344.333	0
345	0	345	0
345.667	0	345.667	0
346.333	0	346.333	0
347	0	347	0
347.667	0	347.667	0
348.333	0	348.333	0
349	0	349	0
349.667	0	349.667	0
350.333	0	350.333	0
351	0	351	0
351.667	0	351.667	0
352.333	0	352.333	0
353	0	353	0
353.667	0	353.667	0
354.333	0	354.333	0
355	0	355	0
355.667	0	355.667	0
356.333	0	356.333	0
357	0	357	0
357.667	0	357.667	0
358.333	0	358.333	0
359	0	359	0
359.667	0	359.667	0
360.333	0	360.333	0
361	0	361	0
361.667	0	361.667	0
362.333	0	362.333	0
363	0	363	0
363.667	0	363.667	0
364.333	0	364.333	0
365	0	365	0
365.667	0	365.667	0
366.333	0	366.333	0
367	0	367	0
367.667	0	367.667	0
368.333	0	368.333	0
369	0	369	0
369.667	0	369.667	0
370.333	0	370.333	0
371	0	371	0
371.667	0	371.667	0
372.333	0	372.333	0
373	0	373	0
373.667	0	373.667	0
374.333	0	374.333	0
375	0	375	0
375.667	0	375.667	0
376.333	0	376.333	0
377	0	377	0
377.667	0	377.667	0
378.333	0	378.333	0
379	0	379	0
379.667	0	379.667	0
380.333	0	380.333	0
381	0	381	0
381.667	0	381.667	0
382.333	0	382.333	0
383	0	383	0
383.667	0	383.667	0
384.333	0	384.333	0
385	0	385	0
385.667	0	385.667	0
386.333	0	386.333	0
387	0	387	0
387.667	0	387.667	0
388.333	0	388.333	0
389	0	389	0
389.667	0	389.667	0
390.333	0	390.333	0
391	0	391	0
391.667	0	391.667	0
392.333	0	392.333	0
393	0	393	0
393.667	0	393.667	0
394.333	0	394.333	0
395	0	395	0
395.667	0	395.667	0
396.333	0	396.333	0
397	0	397	0
397.667	0	397.667	0
398.333	0	398.333	0
399	0	399	0
399.667	0	399.667	0
400.333	0	400.333	0
401	0	401	0
401.667	0	401.667	0
402.333	0	402.333	0
403	0	403	0
403.667	0	403.667	0
404.333	0	404.333	0
405	0	405	0
405.667	0	405.667	0
406.333	0	406.333	0
407	0	407	0
407.667	0	407.667	0
408.333	0	408.333	0
409	0	409	0
409.667	0	409.667	0
410.333	0	410.333	0
411	0	411	0
411.667	0	411.667	0
412.333	0	412.333	0
413	0	413	0
413.667	0	413.667	0
414.333	0	414.333	0
415	0	415	0
415.667	0	415.667	0
416.333	0	416.333	0
417	0	417	0
417.667	0	417.667	0
418.333	0	418.333	0
419	0	419	0
419.667	0	419.667	0
420.333	0	420.333	0
421	0	421	0
421.667	0	421.667	0
422.333	0	422.333	0
423	0	423	0
423.667	0	423.667	0
424.333	0	424.333	0
425	0	425	0
425.667	0	425.667	0
426.333	0	426.333	0
427	0	427	0
427.667	0	427.667	0
428.333	0	428.333	0
429	0	429	0
429.667	0	429.667	0
430.333	0	430.333	0
431	0	431	0
431.667	0	431.667	0
432.333	0	432.333	0
433	0	433	0
433.667	0	433.667	0
434.333	0	434.333	0
435	0	435	0
435.667	0	435.667	0
436.333	0	436.333	0
437	0	437	0
437.667	0	437.667	0
438.333	0	438.333	0
439	0	439	0
439.667	0	439.667	0
440.333	0	440.333	0
441	0	441	0
441.667	0	441.667	0
442.333	0	442.333	0
443	0	443	0
443.667	0	443.667	0
444.333	0	444.333	0
445	0	445	0
445.667	0	445.667	0
446.333	0	446.333	0
447	0	447	0
447.667	0	447.667	0
448.333	0	448.333	0
449	0	449	0
449.667	0	449.667	0
450.333	0	450.333	0
451	0	451	0
451.667	0	451.667	0
452.333	0	452.333	0
453	0	453	0
453.667	0	453.667	0
454.333	0	454.333	0
455	0	455	0
455.667	0	455.667	0
456.333	0	456.333	0
457	0	457	0
457.667	0	457.667	0
458.333	0	458.333	0
459	0	459	0
459.667	0	459.667	0
460.333	0	460.333	0
461	0	461	0
461.667	0	461.667	0
462.333	0	462.333	0
463	0	463	0
463.667	0	463.667	0
464.333	0	464.333	0
465	0	465	0
465.667	0	465.667	0
466.333	0	466.333	0
467	0	467	0
467.667	0	467.667	0
468.333	0	468.333	0
469	0	469	0
469.667	0	469.667	0
470.333	0	470.333	0
471	0	471	0
471.667	0	471.667	0
472.333	0	472.333	0
473	0	473	0
473.667	0	473.667	0
474.333	0	474.333	0
475	0	475	0
475.667	0	475.667	0
476.333	0	476.333	0
477	0	477	0
477.667	0	477.667	0
478.333	0	478.333	0
479	0	479	0
479.667	0	479.667	0
480.333	0	480.333	0
481	0	481	0
481.667	0	481.667	0
482.333	0	482.333	0
483	0	483	0
483.667	0	483.667	0
484.333	0	484.333	0
485	0	485	0
485.667	0	485.667	0
486.333	0	486.333	0
487	0	487	0
487.667	0	487.667	0
488.333	0	488.333	0
489	0	489	0
489.667	0	489.667	0
490.333	0	490.333	0
491	0	491	0
491.667	0	491.667	0
492.333	0	492.333	0
493	0	493	0
493.667	0	493.667	0
494.333	0	494.333	0
495	0	495	0
495.667	0	495.667	0
496.333	0	496.333	0
497	0	497	0
497.667	0	497.667	0
498.333	0	498.333	0
499	0	499	0
499.667	0	499.667	0
500.333	0	500.333	0
501	0	501	0
501.667	0	501.667	0
502.333	0	502.333	0
503	0	503	0
503.667	0	503.667	0
504.333	0	504.333	0
505	0	505	0
505.667	0	505.667	0
506.333	0	506.333	0
507	0	507	0
507.667	0	507.667	0
508.333	0	508.333	0
509	0	509	0
509.667	0	509.667	0
510.333	0	510.333	0
511	0	511	0
511.667	0	511.667	0
512.333	0	512.333	0
513	0	513	0
513.667	0	513.667	0
514.333	0	514.333	0
515	0	515	0
515.667	0	515.667	0
516.333	0	516.333	0
517	0	517	0
517.667	0	517.667	0
518.333	0	518.333	0
519	0	519	0
519.667	0	519.667	0
520.333	0	520.333	0
521	0	521	0
521.667	0	521.667	0
522.333	0	522.333	0
523	0	523	0
523.667	0	523.667	0
524.333	0	524.333	0
525	0	525	0
525.667	0	525.667	0
526.333	0	526.333	0
527	0	527	0
527.667	0	527.667	0
528.333	0	528.333	0
529	0	529	0
529.667	0	529.667	0
530.333	0	530.333	0
531	0	531	0
531.667	0	531.667	0
532.333	0	532.333	0
533	0	533	0
533.667	0	533.667	0
534.333	0	534.333	0
535	0	535	0
535.667	0	535.667	0
536.333	0	536.333	0
537	0	537	0
537.667	0	537.667	0
538.333	0	538.333	0
539	0	539	0
539.667	0	539.667	0
540.333	0	540.333	0
541	0	541	0
541.667	0	541.667	0
542.333	0	542.333	0
543	0	543	0
543.667	0	543.667	0
544.333	0	544.333	0
545	0	545	0
545.667	0	545.667	0
546.333	0	546.333	0
547	0	547	0
547.667	0	547.667	0
548.333	0	548.333	0
549	0	549	0
549.667	0	549.667	0
550.333	0	550.333	0
551	0	551	0
551.667	0	551.667	0
552.333	0	552.333	0
553	0	553	0
553.667	0	553.667	0
554.333	0	554.333	0
555	0	555	0
555.667	0	555.667	0
556.333	0	556.333	0
557	0	557	0
557.667	0	557.667	0
558.333	0	558.333	0
559	0	559	0
559.667	0	559.667	0
560.333	0	560.333	0
561	0	561	0
561.667	0	561.667	0
562.333	0	562.333	0
563	0	563	0
563.667	0	563.667	0
564.333	0	564.333	0
565	0	565	0
565.667	0	565.667	0
566.333	0	566.333	0
567	0	567	0
567.667	0.00759186	567.667	0
568.333	0.00759186	568.333	0
569	0.00759186	569	0
569.667	0.00759186	569.667	0
570.333	0.00759186	570.333	0
571	0.00759186	571	0
571.667	0.00759186	571.667	0
572.333	0.00759186	572.333	0
573	0.00759186	573	0
573.667	0.00759186	573.667	0
574.333	0.00759186	574.333	0
575	0.00759186	575	0
575.667	0.00759186	575.667	0
576.333	0.00759186	576.333	0
577	0.00759186	577	0
577.667	0.00759186	577.667	0
578.333	0.00759186	578.333	0
579	0.00759186	579	0
579.667	0.00759186	579.667	0
580.333	0.00759186	580.333	0
581	0.00759186	581	0
581.667	0.00759186	581.667	0
582.333	0.00759186	582.333	0
583	0.00759186	583	0
583.667	0.00759186	583.667	0
584.333	0.00759186	584.333	0
585	0.00759186	585	0
585.667	0.00759186	585.667	0
586.333	0.00759186	586.333	0
587	0.00759186	587	0
587.667	0.00759186	587.667	0
588.333	0.00759186	588.333	0
589	0.00759186	589	0
589.667	0.00759186	589.667	0
590.333	0.00759186	590.333	0
591	0.00759186	591	0
591.667	0.00759186	591.667	0
592.333	0.00759186	592.333	0
593	0.00759186	593	0
593.667	0.00759186	593.667	0
594.333	0.00759186	594.333	0
595	0.00759186	595	0
595.667	0.00759186	595.667	0
596.333	0.00759186	596.333	0
597	0.00759186	597	0
597.667	0.00759186	597.667	0
598.333	0.00759186	598.333	0
599	0.00759186	599	0
599.667	0.0151837	599.667	0
600.333	0.0151837	600.333	0
601	0.0151837	601	0
601.667	0.0151837	601.667	0
602.333	0.0151837	602.333	0
603	0.0151837	603	0
603.667	0.0151837	603.667	0
604.333	0.0151837	604.333	0
605	0.0151837	605	0
605.667	0.0151837	605.667	0
606.333	0.0151837	606.333	0
607	0.0151837	607	0
607.667	0.0151837	607.667	0
608.333	0.0151837	608.333	0
609	0.0151837	609	0
609.667	0.0151837	609.667	0
610.333	0.0151837	610.333	0
611	0.0151837	611	0
611.667	0.0151837	611.667	0
612.333	0.0151837	612.333	0
613	0.0151837	613	0
613.667	0.0151837	613.667	0
614.333	0.0151837	614.333	0
615	0.0151837	615	0
615.667	0.0151837	615.667	0
616.333	0.0151837	616.333	0
617	0.0151837	617	0
617.667	0.0151837	617.667	0
618.333	0.0151837	618.333	0
619	0.0151837	619	0
619.667	0.0151837	619.667	0
620.333	0.0151837	620.333	0
621	0.0151837	621	0
621.667	0.0151837	621.667	0
622.333	0.0151837	622.333	0
623	0.0151837	623	0
623.667	0.0151837	623.667	0
624.333	0.0151837	624.333	0
625	0.0151837	625	0
625.667	0.0151837	625.667	0
626.333	0.0151837	626.333	0
627	0.0151837	627	0
627.667	0.0151837	627.667	0
628.333	0.0151837	628.333	0
629	0.0151837	629	0
629.667	0.0151837	629.667	0
630.333	0.0151837	630.333	0
631	0.0151837	631	0
631.667	0.0151837	631.667	0
632.333	0.0151837	632.333	0
633	0.0151837	633	0
633.667	0.0151837	633.667	0
634.333	0.0151837	634.333	0
635	0.0151837	635	0
635.667	0.0151837	635.667	0
636.333	0.0151837	636.333	0
637	0.0151837	637	0
637.667	0.0151837	637.667	0
638.333	0.0151837	638.333	0
639	0.0151837	639	0
639.667	0.0151837	639.667	0
640.333	0.0151837	640.333	0
641	0.0151837	641	0
641.667	0.0151837	641.667	0
642.333	0.0151837	642.333	0
643	0.0151837	643	0
643.667	0.0151837	643.667	0
644.333	0.0151837	644.333	0
645	0.0151837	645	0
645.667	0.0151837	645.667	0
646.333	0.0151837	646.333	0
647	0.0151837	647	0
647.667	0.0151837	647.667	0
648.333	0.0151837	648.333	0
649	0.0151837	649	0
649.667	0.0151837	649.667	0
650.333	0.0151837	650.333	0
651	0.0151837	651	0
651.667	0.0151837	651.667	0
652.333	0.0151837	652.333	0
653	0.0151837	653	0
653.667	0.0151837	653.667	0
654.333	0.0151837	654.333	0
655	0.0151837	655	0
655.667	0.0151837	655.667	0
656.333	0.0151837	656.333	0
657	0.0151837	657	0
657.667	0.0151837	657.667	0
658.333	0.0151837	658.333	0
659	0.0151837	659	0
659.667	0.0151837	659.667	0
660.333	0.0151837	660.333	0
661	0.0151837	661	0
661.667	0.0227756	661.667	0
662.333	0.0227756	662.333	0
663	0.0227756	663	0
663.667	0.0227756	663.667	0
664.333	0.0227756	664.333	0
665	0.0227756	665	0
665.667	0.0227756	665.667	0
666.333	0.0227756	666.333	0
667	0.0227756	667	0
667.667	0.0227756	667.667	0
668.333	0.0227756	668.333	0
669	0.0227756	669	0
669.667	0.0227756	669.667	0
670.333	0.0227756	670.333	0
671	0.0227756	671	0
671.667	0.0227756	671.667	0.00699301
672.333	0.0227756	672.333	0.00699301
673	0.0227756	673	0.00699301
673.667	0.0227756	673.667	0.00699301
674.333	0.0227756	674.333	0.00699301
675	0.0227756	675	0.00699301
675.667	0.0227756	675.667	0.00699301
676.333	0.0227756	676.333	0.00699301
677	0.0227756	677	0.00699301
677.667	0.0227756	677.667	0.00699301
678.333	0.0227756	678.333	0.00699301
679	0.0227756	679	0.00699301
679.667	0.0227756	679.667	0.00699301
680.333	0.0227756	680.333	0.00699301
681	0.0227756	681	0.00699301
681.667	0.0227756	681.667	0.00699301
682.333	0.0227756	682.333	0.00699301
683	0.0227756	683	0.00699301
683.667	0.0227756	683.667	0.00699301
684.333	0.0227756	684.333	0.00699301
685	0.0227756	685	0.00699301
685.667	0.0227756	685.667	0.00699301
686.333	0.0227756	686.333	0.00699301
687	0.0227756	687	0.00699301
687.667	0.0227756	687.667	0.00699301
688.333	0.0227756	688.333	0.00699301
689	0.0227756	689	0.00699301
689.667	0.0227756	689.667	0.00699301
690.333	0.0227756	690.333	0.00699301
691	0.0227756	691	0.00699301
691.667	0.0227756	691.667	0.00699301
692.333	0.0227756	692.333	0.00699301
693	0.0227756	693	0.00699301
693.667	0.0227756	693.667	0.00699301
694.333	0.0227756	694.333	0.00699301
695	0.0227756	695	0.00699301
695.667	0.0227756	695.667	0.00699301
696.333	0.0227756	696.333	0.00699301
697	0.0227756	697	0.00699301
697.667	0.0227756	697.667	0.00699301
698.333	0.0227756	698.333	0.00699301
699	0.0227756	699	0.00699301
699.667	0.0227756	699.667	0.00699301
700.333	0.0227756	700.333	0.00699301
701	0.0227756	701	0.00699301
701.667	0.0227756	701.667	0.00699301
702.333	0.0227756	702.333	0.00699301
703	0.0227756	703	0.00699301
703.667	0.0227756	703.667	0.00699301
704.333	0.0227756	704.333	0.00699301
705	0.0227756	705	0.00699301
705.667	0.0227756	705.667	0.00699301
706.333	0.0227756	706.333	0.00699301
707	0.0227756	707	0.00699301
707.667	0.0227756	707.667	0.00699301
708.333	0.0227756	708.333	0.00699301
709	0.0227756	709	0.00699301
709.667	0.0227756	709.667	0.00699301
710.333	0.0303674	710.333	0.00699301
711	0.0303674	711	0.00699301
711.667	0.0303674	711.667	0.00699301
712.333	0.0303674	712.333	0.00699301
713	0.0303674	713	0.00699301
713.667	0.0303674	713.667	0.00699301
714.333	0.0303674	714.333	0.00699301
715	0.0303674	715	0.00699301
715.667	0.0303674	715.667	0.00699301
716.333	0.0303674	716.333	0.00699301
717	0.0303674	717	0.00699301
717.667	0.0303674	717.667	0.00699301
718.333	0.0303674	718.333	0.00699301
719	0.0303674	719	0.00699301
719.667	0.0303674	719.667	0.00699301
720.333	0.0303674	720.333	0.00699301
721	0.0303674	721	0.00699301
721.667	0.0303674	721.667	0.00699301
722.333	0.0303674	722.333	0.00699301
723	0.0303674	723	0.00699301
723.667	0.0303674	723.667	0.00699301
724.333	0.0303674	724.333	0.00699301
725	0.0303674	725	0.00699301
725.667	0.0303674	725.667	0.00699301
726.333	0.0303674	726.333	0.00699301
727	0.0379593	727	0.00699301
727.667	0.0379593	727.667	0.00699301
728.333	0.0379593	728.333	0.00699301
729	0.0379593	729	0.00699301
729.667	0.0379593	729.667	0.00699301
730.333	0.0379593	730.333	0.00699301
731	0.0379593	731	0.00699301
731.667	0.0379593	731.667	0.00699301
732.333	0.0379593	732.333	0.00699301
733	0.0379593	733	0.00699301
733.667	0.0379593	733.667	0.00699301
734.333	0.0379593	734.333	0.00699301
735	0.0379593	735	0.00699301
735.667	0.0379593	735.667	0.00699301
736.333	0.0379593	736.333	0.00699301
737	0.0379593	737	0.00699301
737.667	0.0379593	737.667	0.00699301
738.333	0.0379593	738.333	0.00699301
739	0.0379593	739	0.00699301
739.667	0.0379593	739.667	0.00699301
740.333	0.0379593	740.333	0.00699301
741	0.0379593	741	0.00699301
741.667	0.0379593	741.667	0.00699301
742.333	0.0379593	742.333	0.00699301
743	0.0379593	743	0.00699301
743.667	0.0379593	743.667	0.00699301
744.333	0.0379593	744.333	0.00699301
745	0.0379593	745	0.00699301
745.667	0.0379593	745.667	0.00699301
746.333	0.0379593	746.333	0.00699301
747	0.0379593	747	0.00699301
747.667	0.0379593	747.667	0.00699301
748.333	0.0379593	748.333	0.00699301
749	0.0379593	749	0.00699301
749.667	0.0379593	749.667	0.00699301
750.333	0.0379593	750.333	0.00699301
751	0.0379593	751	0.00699301
751.667	0.0379593	751.667	0.00699301
752.333	0.0379593	752.333	0.00699301
753	0.0379593	753	0.00699301
753.667	0.0379593	753.667	0.00699301
754.333	0.0379593	754.333	0.00699301
755	0.0379593	755	0.00699301
755.667	0.0379593	755.667	0.00699301
756.333	0.0379593	756.333	0.00699301
757	0.0379593	757	0.00699301
757.667	0.0379593	757.667	0.00699301
758.333	0.0379593	758.333	0.00699301
759	0.0379593	759	0.00699301
759.667	0.0379593	759.667	0.00699301
760.333	0.0379593	760.333	0.00699301
761	0.0379593	761	0.00699301
761.667	0.0379593	761.667	0.00699301
762.333	0.0379593	762.333	0.00699301
763	0.0379593	763	0.00699301
763.667	0.0379593	763.667	0.00699301
764.333	0.0379593	764.333	0.00699301
765	0.0379593	765	0.00699301
765.667	0.0379593	765.667	0.00699301
766.333	0.0379593	766.333	0.00699301
767	0.0379593	767	0.00699301
767.667	0.0379593	767.667	0.00699301
768.333	0.0379593	768.333	0.00699301
769	0.0379593	769	0.00699301
769.667	0.0379593	769.667	0.00699301
770.333	0.0379593	770.333	0.00699301
771	0.0379593	771	0.00699301
771.667	0.0379593	771.667	0.00699301
772.333	0.0379593	772.333	0.00699301
773	0.0379593	773	0.00699301
773.667	0.0379593	773.667	0.00699301
774.333	0.0379593	774.333	0.00699301
775	0.0379593	775	0.00699301
775.667	0.0379593	775.667	0.00699301
776.333	0.0379593	776.333	0.00699301
777	0.0379593	777	0.00699301
777.667	0.0379593	777.667	0.00699301
778.333	0.0379593	778.333	0.00699301
779	0.0379593	779	0.00699301
779.667	0.0379593	779.667	0.00699301
780.333	0.0379593	780.333	0.00699301
781	0.0379593	781	0.00699301
781.667	0.0379593	781.667	0.00699301
782.333	0.0379593	782.333	0.00699301
783	0.0379593	783	0.00699301
783.667	0.0379593	783.667	0.00699301
784.333	0.0379593	784.333	0.00699301
785	0.0379593	785	0.00699301
785.667	0.0379593	785.667	0.00699301
786.333	0.0379593	786.333	0.00699301
787	0.0379593	787	0.00699301
787.667	0.0379593	787.667	0.00699301
788.333	0.0379593	788.333	0.00699301
789	0.0379593	789	0.00699301
789.667	0.0379593	789.667	0.00699301
790.333	0.0379593	790.333	0.013986
791	0.0379593	791	0.013986
791.667	0.0379593	791.667	0.013986
792.333	0.0379593	792.333	0.013986
793	0.0379593	793	0.013986
793.667	0.0379593	793.667	0.013986
794.333	0.0379593	794.333	0.013986
795	0.0379593	795	0.013986
795.667	0.0379593	795.667	0.013986
796.333	0.0379593	796.333	0.013986
797	0.0379593	797	0.013986
797.667	0.0379593	797.667	0.013986
798.333	0.0379593	798.333	0.013986
799	0.0379593	799	0.013986
799.667	0.0379593	799.667	0.013986
800.333	0.0379593	800.333	0.013986
801	0.0379593	801	0.013986
801.667	0.0379593	801.667	0.013986
802.333	0.0379593	802.333	0.013986
803	0.0379593	803	0.013986
803.667	0.0379593	803.667	0.013986
804.333	0.0379593	804.333	0.013986
805	0.0379593	805	0.013986
805.667	0.0379593	805.667	0.013986
806.333	0.0379593	806.333	0.013986
807	0.0379593	807	0.013986
807.667	0.0379593	807.667	0.013986
808.333	0.0379593	808.333	0.013986
809	0.0379593	809	0.013986
809.667	0.0379593	809.667	0.013986
810.333	0.0379593	810.333	0.013986
811	0.0379593	811	0.013986
811.667	0.0379593	811.667	0.013986
812.333	0.0379593	812.333	0.013986
813	0.0379593	813	0.013986
813.667	0.0379593	813.667	0.013986
814.333	0.0379593	814.333	0.013986
815	0.0379593	815	0.013986
815.667	0.0379593	815.667	0.013986
816.333	0.0379593	816.333	0.013986
817	0.0379593	817	0.013986
817.667	0.0379593	817.667	0.013986
818.333	0.0379593	818.333	0.013986
819	0.0379593	819	0.013986
819.667	0.0455512	819.667	0.013986
820.333	0.0455512	820.333	0.013986
821	0.0455512	821	0.013986
821.667	0.0455512	821.667	0.013986
822.333	0.0455512	822.333	0.013986
823	0.0455512	823	0.013986
823.667	0.0455512	823.667	0.013986
824.333	0.0455512	824.333	0.013986
825	0.0455512	825	0.013986
825.667	0.0455512	825.667	0.013986
826.333	0.0455512	826.333	0.013986
827	0.0455512	827	0.013986
827.667	0.0455512	827.667	0.013986
828.333	0.0455512	828.333	0.013986
829	0.0455512	829	0.013986
829.667	0.0455512	829.667	0.013986
830.333	0.0455512	830.333	0.013986
831	0.0455512	831	0.013986
831.667	0.0455512	831.667	0.013986
832.333	0.0455512	832.333	0.013986
833	0.0455512	833	0.013986
833.667	0.0455512	833.667	0.013986
834.333	0.0455512	834.333	0.013986
835	0.0455512	835	0.013986
835.667	0.0455512	835.667	0.013986
836.333	0.0455512	836.333	0.013986
837	0.0455512	837	0.013986
837.667	0.0455512	837.667	0.013986
838.333	0.0455512	838.333	0.013986
839	0.0455512	839	0.013986
839.667	0.0455512	839.667	0.013986
840.333	0.0455512	840.333	0.013986
841	0.053143	841	0.013986
841.667	0.053143	841.667	0.013986
842.333	0.053143	842.333	0.013986
843	0.053143	843	0.013986
843.667	0.053143	843.667	0.013986
844.333	0.053143	844.333	0.013986
845	0.053143	845	0.013986
845.667	0.053143	845.667	0.013986
846.333	0.053143	846.333	0.013986
847	0.053143	847	0.013986
847.667	0.053143	847.667	0.013986
848.333	0.053143	848.333	0.013986
849	0.0607349	849	0.013986
849.667	0.0607349	849.667	0.013986
850.333	0.0607349	850.333	0.013986
851	0.0607349	851	0.013986
851.667	0.0607349	851.667	0.013986
852.333	0.0607349	852.333	0.013986
853	0.0607349	853	0.013986
853.667	0.0607349	853.667	0.013986
854.333	0.0607349	854.333	0.013986
855	0.0607349	855	0.013986
855.667	0.0607349	855.667	0.013986
856.333	0.0607349	856.333	0.013986
857	0.0607349	857	0.013986
857.667	0.0607349	857.667	0.020979
858.333	0.0607349	858.333	0.020979
859	0.0607349	859	0.020979
859.667	0.0607349	859.667	0.020979
860.333	0.0607349	860.333	0.020979
861	0.0607349	861	0.020979
861.667	0.0607349	861.667	0.020979
862.333	0.0607349	862.333	0.020979
863	0.0607349	863	0.020979
863.667	0.0607349	863.667	0.020979
864.333	0.0607349	864.333	0.020979
865	0.0607349	865	0.020979
865.667	0.0607349	865.667	0.020979
866.333	0.0607349	866.333	0.020979
867	0.0607349	867	0.020979
867.667	0.0607349	867.667	0.020979
868.333	0.0607349	868.333	0.020979
869	0.0607349	869	0.020979
869.667	0.0607349	869.667	0.020979
870.333	0.0607349	870.333	0.020979
871	0.0607349	871	0.020979
871.667	0.0607349	871.667	0.020979
872.333	0.0607349	872.333	0.020979
873	0.0607349	873	0.020979
873.667	0.0607349	873.667	0.020979
874.333	0.0607349	874.333	0.020979
875	0.0607349	875	0.020979
875.667	0.0607349	875.667	0.020979
876.333	0.0607349	876.333	0.020979
877	0.0607349	877	0.020979
877.667	0.0607349	877.667	0.020979
878.333	0.0607349	878.333	0.020979
879	0.0607349	879	0.020979
879.667	0.0607349	879.667	0.020979
880.333	0.0607349	880.333	0.020979
881	0.0607349	881	0.020979
881.667	0.0607349	881.667	0.020979
882.333	0.0607349	882.333	0.020979
883	0.0607349	883	0.020979
883.667	0.0607349	883.667	0.020979
884.333	0.0607349	884.333	0.020979
885	0.0607349	885	0.020979
885.667	0.0607349	885.667	0.020979
886.333	0.0607349	886.333	0.020979
887	0.0607349	887	0.020979
887.667	0.0607349	887.667	0.020979
888.333	0.0607349	888.333	0.020979
889	0.0607349	889	0.020979
889.667	0.0607349	889.667	0.020979
890.333	0.0607349	890.333	0.020979
891	0.0607349	891	0.020979
891.667	0.0607349	891.667	0.020979
892.333	0.0607349	892.333	0.020979
893	0.0607349	893	0.020979
893.667	0.0607349	893.667	0.020979
894.333	0.0607349	894.333	0.020979
895	0.0607349	895	0.020979
895.667	0.0607349	895.667	0.020979
896.333	0.0607349	896.333	0.020979
897	0.0607349	897	0.020979
897.667	0.0607349	897.667	0.020979
898.333	0.0607349	898.333	0.020979
899	0.0607349	899	0.020979
899.667	0.0607349	899.667	0.020979
900.333	0.0607349	900.333	0.020979
901	0.0607349	901	0.020979
901.667	0.0607349	901.667	0.020979
902.333	0.0607349	902.333	0.020979
903	0.0607349	903	0.020979
903.667	0.0607349	903.667	0.020979
904.333	0.0607349	904.333	0.020979
905	0.0607349	905	0.020979
905.667	0.0607349	905.667	0.020979
906.333	0.0607349	906.333	0.020979
907	0.0607349	907	0.020979
907.667	0.0607349	907.667	0.020979
908.333	0.0607349	908.333	0.020979
909	0.0607349	909	0.020979
909.667	0.0607349	909.667	0.020979
910.333	0.0607349	910.333	0.020979
911	0.0607349	911	0.020979
911.667	0.0607349	911.667	0.020979
912.333	0.0607349	912.333	0.020979
913	0.0607349	913	0.020979
913.667	0.0607349	913.667	0.020979
914.333	0.0607349	914.333	0.020979
915	0.0607349	915	0.020979
915.667	0.0607349	915.667	0.020979
916.333	0.0607349	916.333	0.020979
917	0.0607349	917	0.020979
917.667	0.0607349	917.667	0.027972
918.333	0.0607349	918.333	0.027972
919	0.0607349	919	0.027972
919.667	0.0607349	919.667	0.027972
920.333	0.0607349	920.333	0.027972
921	0.0607349	921	0.027972
921.667	0.0607349	921.667	0.027972
922.333	0.0607349	922.333	0.027972
923	0.0607349	923	0.027972
923.667	0.0607349	923.667	0.027972
924.333	0.0607349	924.333	0.027972
925	0.0607349	925	0.027972
925.667	0.0607349	925.667	0.027972
926.333	0.0607349	926.333	0.027972
927	0.0607349	927	0.027972
927.667	0.0607349	927.667	0.027972
928.333	0.0607349	928.333	0.027972
929	0.0607349	929	0.027972
929.667	0.0607349	929.667	0.027972
930.333	0.0607349	930.333	0.027972
931	0.0607349	931	0.027972
931.667	0.0607349	931.667	0.027972
932.333	0.0607349	932.333	0.027972
933	0.0607349	933	0.027972
933.667	0.0607349	933.667	0.027972
934.333	0.0607349	934.333	0.027972
935	0.0607349	935	0.027972
935.667	0.0607349	935.667	0.027972
936.333	0.0607349	936.333	0.027972
937	0.0607349	937	0.027972
937.667	0.0607349	937.667	0.027972
938.333	0.0607349	938.333	0.027972
939	0.0607349	939	0.027972
939.667	0.0607349	939.667	0.027972
940.333	0.0607349	940.333	0.027972
941	0.0607349	941	0.027972
941.667	0.0607349	941.667	0.027972
942.333	0.0607349	942.333	0.027972
943	0.0607349	943	0.027972
943.667	0.0607349	943.667	0.027972
944.333	0.0607349	944.333	0.027972
945	0.0607349	945	0.027972
945.667	0.0607349	945.667	0.027972
946.333	0.0607349	946.333	0.027972
947	0.0607349	947	0.027972
947.667	0.0607349	947.667	0.027972
948.333	0.0607349	948.333	0.027972
949	0.0607349	949	0.027972
949.667	0.0683268	949.667	0.027972
950.333	0.0683268	950.333	0.027972
951	0.0683268	951	0.027972
951.667	0.0683268	951.667	0.027972
952.333	0.0683268	952.333	0.027972
953	0.0683268	953	0.027972
953.667	0.0683268	953.667	0.027972
954.333	0.0683268	954.333	0.027972
955	0.0683268	955	0.034965
955.667	0.0683268	955.667	0.034965
956.333	0.0683268	956.333	0.034965
957	0.0683268	957	0.034965
957.667	0.0683268	957.667	0.034965
958.333	0.0683268	958.333	0.034965
959	0.0683268	959	0.034965
959.667	0.0683268	959.667	0.034965
960.333	0.0683268	960.333	0.034965
961	0.0683268	961	0.034965
961.667	0.0683268	961.667	0.034965
962.333	0.0683268	962.333	0.034965
963	0.0683268	963	0.034965
963.667	0.0683268	963.667	0.034965
964.333	0.0683268	964.333	0.034965
965	0.0683268	965	0.034965
965.667	0.0683268	965.667	0.034965
966.333	0.0683268	966.333	0.034965
967	0.0683268	967	0.034965
967.667	0.0759186	967.667	0.034965
968.333	0.0759186	968.333	0.034965
969	0.0759186	969	0.034965
969.667	0.0759186	969.667	0.034965
970.333	0.0759186	970.333	0.034965
971	0.0759186	971	0.034965
971.667	0.0759186	971.667	0.034965
972.333	0.0759186	972.333	0.034965
973	0.0759186	973	0.034965
973.667	0.0759186	973.667	0.034965
974.333	0.0759186	974.333	0.034965
975	0.0759186	975	0.034965
975.667	0.0759186	975.667	0.034965
976.333	0.0759186	976.333	0.034965
977	0.0759186	977	0.034965
977.667	0.0759186	977.667	0.034965
978.333	0.0759186	978.333	0.034965
979	0.0759186	979	0.034965
979.667	0.0759186	979.667	0.034965
980.333	0.0759186	980.333	0.034965
981	0.0759186	981	0.034965
981.667	0.0759186	981.667	0.034965
982.333	0.0759186	982.333	0.034965
983	0.0759186	983	0.034965
983.667	0.0759186	983.667	0.034965
984.333	0.0759186	984.333	0.034965
985	0.0759186	985	0.034965
985.667	0.0759186	985.667	0.034965
986.333	0.0759186	986.333	0.041958
987	0.0759186	987	0.041958
987.667	0.0759186	987.667	0.041958
988.333	0.0759186	988.333	0.041958
989	0.0759186	989	0.041958
989.667	0.0759186	989.667	0.041958
990.333	0.0759186	990.333	0.041958
991	0.0759186	991	0.041958
991.667	0.0759186	991.667	0.041958
992.333	0.0759186	992.333	0.041958
993	0.0759186	993	0.041958
993.667	0.0759186	993.667	0.041958
994.333	0.0759186	994.333	0.041958
995	0.0759186	995	0.041958
995.667	0.0759186	995.667	0.041958
996.333	0.0759186	996.333	0.041958
997	0.0759186	997	0.041958
997.667	0.0759186	997.667	0.041958
998.333	0.0759186	998.333	0.041958
999	0.0759186	999	0.041958
999.667	0.0759186	999.667	0.041958
1000.33	0.0835105	1000.33	0.041958
1001	0.0835105	1001	0.041958
1001.67	0.0835105	1001.67	0.041958
1002.33	0.0835105	1002.33	0.041958
1003	0.0835105	1003	0.041958
1003.67	0.0835105	1003.67	0.041958
1004.33	0.0835105	1004.33	0.041958
1005	0.0835105	1005	0.041958
1005.67	0.0835105	1005.67	0.041958
1006.33	0.0835105	1006.33	0.041958
1007	0.0835105	1007	0.041958
1007.67	0.0835105	1007.67	0.041958
1008.33	0.0835105	1008.33	0.041958
1009	0.0835105	1009	0.041958
1009.67	0.0835105	1009.67	0.041958
1010.33	0.0835105	1010.33	0.041958
1011	0.0835105	1011	0.041958
1011.67	0.0835105	1011.67	0.041958
1012.33	0.0835105	1012.33	0.041958
1013	0.0835105	1013	0.041958
1013.67	0.0835105	1013.67	0.041958
1014.33	0.0835105	1014.33	0.041958
1015	0.0835105	1015	0.041958
1015.67	0.0835105	1015.67	0.041958
1016.33	0.0835105	1016.33	0.041958
1017	0.0835105	1017	0.041958
1017.67	0.0835105	1017.67	0.041958
1018.33	0.0835105	1018.33	0.041958
1019	0.0835105	1019	0.041958
1019.67	0.0835105	1019.67	0.041958
1020.33	0.0835105	1020.33	0.041958
1021	0.0835105	1021	0.041958
1021.67	0.0835105	1021.67	0.041958
1022.33	0.0835105	1022.33	0.041958
1023	0.0835105	1023	0.041958
1023.67	0.0835105	1023.67	0.041958
1024.33	0.0835105	1024.33	0.041958
1025	0.0835105	1025	0.041958
1025.67	0.0835105	1025.67	0.041958
1026.33	0.0835105	1026.33	0.041958
1027	0.0835105	1027	0.041958
1027.67	0.0835105	1027.67	0.041958
1028.33	0.0835105	1028.33	0.041958
1029	0.0835105	1029	0.041958
1029.67	0.0835105	1029.67	0.041958
1030.33	0.0835105	1030.33	0.041958
1031	0.0835105	1031	0.041958
1031.67	0.0835105	1031.67	0.041958
1032.33	0.0835105	1032.33	0.041958
1033	0.0835105	1033	0.041958
1033.67	0.0835105	1033.67	0.041958
1034.33	0.0835105	1034.33	0.041958
1035	0.0835105	1035	0.041958
1035.67	0.0835105	1035.67	0.041958
1036.33	0.0835105	1036.33	0.041958
1037	0.0835105	1037	0.041958
1037.67	0.0835105	1037.67	0.041958
1038.33	0.0835105	1038.33	0.041958
1039	0.0835105	1039	0.041958
1039.67	0.0835105	1039.67	0.041958
1040.33	0.0835105	1040.33	0.041958
1041	0.0835105	1041	0.041958
1041.67	0.0835105	1041.67	0.041958
1042.33	0.0835105	1042.33	0.041958
1043	0.0835105	1043	0.041958
1043.67	0.0835105	1043.67	0.041958
1044.33	0.0835105	1044.33	0.041958
1045	0.0835105	1045	0.041958
1045.67	0.0835105	1045.67	0.041958
1046.33	0.0835105	1046.33	0.041958
1047	0.0835105	1047	0.041958
1047.67	0.0835105	1047.67	0.041958
1048.33	0.0835105	1048.33	0.041958
1049	0.0835105	1049	0.041958
1049.67	0.0835105	1049.67	0.041958
1050.33	0.0835105	1050.33	0.041958
1051	0.0835105	1051	0.041958
1051.67	0.0835105	1051.67	0.041958
1052.33	0.0835105	1052.33	0.041958
1053	0.0835105	1053	0.041958
1053.67	0.0835105	1053.67	0.041958
1054.33	0.0835105	1054.33	0.041958
1055	0.0835105	1055	0.041958
1055.67	0.0835105	1055.67	0.041958
1056.33	0.0835105	1056.33	0.041958
1057	0.0835105	1057	0.041958
1057.67	0.0911023	1057.67	0.041958
1058.33	0.0986942	1058.33	0.041958
1059	0.0986942	1059	0.041958
1059.67	0.0986942	1059.67	0.041958
1060.33	0.0986942	1060.33	0.041958
1061	0.0986942	1061	0.041958
1061.67	0.0986942	1061.67	0.041958
1062.33	0.0986942	1062.33	0.041958
1063	0.0986942	1063	0.041958
1063.67	0.0986942	1063.67	0.041958
1064.33	0.0986942	1064.33	0.041958
1065	0.0986942	1065	0.041958
1065.67	0.0986942	1065.67	0.041958
1066.33	0.0986942	1066.33	0.041958
1067	0.0986942	1067	0.041958
1067.67	0.0986942	1067.67	0.041958
1068.33	0.0986942	1068.33	0.041958
1069	0.0986942	1069	0.041958
1069.67	0.0986942	1069.67	0.041958
1070.33	0.0986942	1070.33	0.041958
1071	0.0986942	1071	0.041958
1071.67	0.0986942	1071.67	0.041958
1072.33	0.0986942	1072.33	0.041958
1073	0.0986942	1073	0.041958
1073.67	0.0986942	1073.67	0.041958
1074.33	0.0986942	1074.33	0.041958
1075	0.0986942	1075	0.041958
1075.67	0.0986942	1075.67	0.041958
1076.33	0.0986942	1076.33	0.041958
1077	0.0986942	1077	0.041958
1077.67	0.0986942	1077.67	0.041958
1078.33	0.0986942	1078.33	0.041958
1079	0.0986942	1079	0.041958
1079.67	0.0986942	1079.67	0.041958
1080.33	0.0986942	1080.33	0.041958
1081	0.0986942	1081	0.041958
1081.67	0.0986942	1081.67	0.041958
1082.33	0.0986942	1082.33	0.041958
1083	0.0986942	1083	0.041958
1083.67	0.0986942	1083.67	0.041958
1084.33	0.0986942	1084.33	0.041958
1085	0.0986942	1085	0.041958
1085.67	0.0986942	1085.67	0.041958
1086.33	0.0986942	1086.33	0.041958
1087	0.0986942	1087	0.041958
1087.67	0.0986942	1087.67	0.041958
1088.33	0.0986942	1088.33	0.041958
1089	0.0986942	1089	0.041958
1089.67	0.0986942	1089.67	0.041958
1090.33	0.0986942	1090.33	0.041958
1091	0.0986942	1091	0.041958
1091.67	0.0986942	1091.67	0.041958
1092.33	0.0986942	1092.33	0.041958
1093	0.0986942	1093	0.041958
1093.67	0.0986942	1093.67	0.041958
1094.33	0.0986942	1094.33	0.041958
1095	0.0986942	1095	0.041958
1095.67	0.0986942	1095.67	0.041958
1096.33	0.0986942	1096.33	0.041958
1097	0.0986942	1097	0.041958
1097.67	0.0986942	1097.67	0.041958
1098.33	0.0986942	1098.33	0.041958
1099	0.0986942	1099	0.041958
1099.67	0.106286	1099.67	0.041958
1100.33	0.106286	1100.33	0.041958
1101	0.106286	1101	0.041958
1101.67	0.106286	1101.67	0.041958
1102.33	0.106286	1102.33	0.041958
1103	0.106286	1103	0.041958
1103.67	0.106286	1103.67	0.041958
1104.33	0.106286	1104.33	0.041958
1105	0.106286	1105	0.041958
1105.67	0.106286	1105.67	0.041958
1106.33	0.106286	1106.33	0.041958
1107	0.106286	1107	0.041958
1107.67	0.106286	1107.67	0.041958
1108.33	0.106286	1108.33	0.041958
1109	0.106286	1109	0.041958
1109.67	0.106286	1109.67	0.041958
1110.33	0.106286	1110.33	0.041958
1111	0.106286	1111	0.041958
1111.67	0.106286	1111.67	0.041958
1112.33	0.106286	1112.33	0.041958
1113	0.106286	1113	0.041958
1113.67	0.106286	1113.67	0.041958
1114.33	0.106286	1114.33	0.041958
1115	0.106286	1115	0.041958
1115.67	0.106286	1115.67	0.041958
1116.33	0.106286	1116.33	0.041958
1117	0.106286	1117	0.041958
1117.67	0.106286	1117.67	0.041958
1118.33	0.106286	1118.33	0.041958
1119	0.106286	1119	0.041958
1119.67	0.106286	1119.67	0.041958
1120.33	0.106286	1120.33	0.041958
1121	0.106286	1121	0.041958
1121.67	0.106286	1121.67	0.041958
1122.33	0.106286	1122.33	0.041958
1123	0.106286	1123	0.041958
1123.67	0.106286	1123.67	0.041958
1124.33	0.106286	1124.33	0.041958
1125	0.106286	1125	0.041958
1125.67	0.106286	1125.67	0.041958
1126.33	0.106286	1126.33	0.041958
1127	0.106286	1127	0.041958
1127.67	0.106286	1127.67	0.041958
1128.33	0.106286	1128.33	0.041958
1129	0.106286	1129	0.041958
1129.67	0.106286	1129.67	0.041958
1130.33	0.106286	1130.33	0.041958
1131	0.106286	1131	0.041958
1131.67	0.106286	1131.67	0.041958
1132.33	0.106286	1132.33	0.041958
1133	0.106286	1133	0.041958
1133.67	0.106286	1133.67	0.041958
1134.33	0.106286	1134.33	0.041958
1135	0.106286	1135	0.041958
1135.67	0.106286	1135.67	0.041958
1136.33	0.106286	1136.33	0.041958
1137	0.106286	1137	0.041958
1137.67	0.106286	1137.67	0.041958
1138.33	0.106286	1138.33	0.041958
1139	0.106286	1139	0.041958
1139.67	0.106286	1139.67	0.041958
1140.33	0.106286	1140.33	0.041958
1141	0.106286	1141	0.041958
1141.67	0.106286	1141.67	0.041958
1142.33	0.106286	1142.33	0.041958
1143	0.106286	1143	0.041958
1143.67	0.106286	1143.67	0.041958
1144.33	0.106286	1144.33	0.041958
1145	0.106286	1145	0.041958
1145.67	0.106286	1145.67	0.041958
1146.33	0.106286	1146.33	0.041958
1147	0.106286	1147	0.041958
1147.67	0.106286	1147.67	0.041958
1148.33	0.106286	1148.33	0.041958
1149	0.106286	1149	0.041958
1149.67	0.106286	1149.67	0.041958
1150.33	0.106286	1150.33	0.041958
1151	0.106286	1151	0.041958
1151.67	0.106286	1151.67	0.041958
1152.33	0.106286	1152.33	0.048951
1153	0.106286	1153	0.048951
1153.67	0.106286	1153.67	0.048951
1154.33	0.106286	1154.33	0.048951
1155	0.106286	1155	0.048951
1155.67	0.106286	1155.67	0.0559441
1156.33	0.106286	1156.33	0.0559441
1157	0.106286	1157	0.0559441
1157.67	0.106286	1157.67	0.0559441
1158.33	0.106286	1158.33	0.0559441
1159	0.106286	1159	0.0559441
1159.67	0.106286	1159.67	0.0559441
1160.33	0.106286	1160.33	0.0559441
1161	0.106286	1161	0.0559441
1161.67	0.106286	1161.67	0.0559441
1162.33	0.106286	1162.33	0.0559441
1163	0.106286	1163	0.0559441
1163.67	0.106286	1163.67	0.0559441
1164.33	0.106286	1164.33	0.0559441
1165	0.106286	1165	0.0559441
1165.67	0.106286	1165.67	0.0559441
1166.33	0.106286	1166.33	0.0559441
1167	0.106286	1167	0.0559441
1167.67	0.106286	1167.67	0.0559441
1168.33	0.106286	1168.33	0.0559441
1169	0.106286	1169	0.0559441
1169.67	0.106286	1169.67	0.0559441
1170.33	0.106286	1170.33	0.0559441
1171	0.113878	1171	0.0559441
1171.67	0.113878	1171.67	0.0559441
1172.33	0.113878	1172.33	0.0559441
1173	0.113878	1173	0.0559441
1173.67	0.113878	1173.67	0.0559441
1174.33	0.113878	1174.33	0.0559441
1175	0.113878	1175	0.0559441
1175.67	0.113878	1175.67	0.0559441
1176.33	0.12147	1176.33	0.0559441
1177	0.12147	1177	0.0559441
1177.67	0.12147	1177.67	0.0559441
1178.33	0.12147	1178.33	0.0559441
1179	0.12147	1179	0.0559441
1179.67	0.12147	1179.67	0.0559441
1180.33	0.12147	1180.33	0.0559441
1181	0.12147	1181	0.0559441
1181.67	0.12147	1181.67	0.0559441
1182.33	0.12147	1182.33	0.0559441
1183	0.12147	1183	0.0559441
1183.67	0.12147	1183.67	0.0559441
1184.33	0.12147	1184.33	0.0559441
1185	0.12147	1185	0.0559441
1185.67	0.12147	1185.67	0.0559441
1186.33	0.12147	1186.33	0.0559441
1187	0.12147	1187	0.0559441
1187.67	0.12147	1187.67	0.0559441
1188.33	0.12147	1188.33	0.0559441
1189	0.12147	1189	0.0559441
1189.67	0.12147	1189.67	0.0559441
1190.33	0.12147	1190.33	0.0559441
1191	0.12147	1191	0.0559441
1191.67	0.12147	1191.67	0.0559441
1192.33	0.12147	1192.33	0.0559441
1193	0.12147	1193	0.0559441
1193.67	0.12147	1193.67	0.0559441
1194.33	0.12147	1194.33	0.0629371
1195	0.12147	1195	0.0629371
1195.67	0.12147	1195.67	0.0629371
1196.33	0.12147	1196.33	0.0629371
1197	0.12147	1197	0.0629371
1197.67	0.12147	1197.67	0.0629371
1198.33	0.12147	1198.33	0.0629371
1199	0.12147	1199	0.0629371
1199.67	0.12147	1199.67	0.0629371
1200.33	0.12147	1200.33	0.0629371
1201	0.12147	1201	0.0629371
1201.67	0.12147	1201.67	0.0629371
1202.33	0.12147	1202.33	0.0629371
1203	0.12147	1203	0.0629371
1203.67	0.12147	1203.67	0.0629371
1204.33	0.12147	1204.33	0.0629371
1205	0.12147	1205	0.0629371
1205.67	0.12147	1205.67	0.0629371
1206.33	0.12147	1206.33	0.0629371
1207	0.12147	1207	0.0629371
1207.67	0.12147	1207.67	0.0629371
1208.33	0.12147	1208.33	0.0629371
1209	0.12147	1209	0.0629371
1209.67	0.12147	1209.67	0.0629371
1210.33	0.12147	1210.33	0.0629371
1211	0.12147	1211	0.0629371
1211.67	0.12147	1211.67	0.0629371
1212.33	0.12147	1212.33	0.0629371
1213	0.12147	1213	0.0629371
1213.67	0.12147	1213.67	0.0699301
1214.33	0.12147	1214.33	0.0699301
1215	0.12147	1215	0.0699301
1215.67	0.12147	1215.67	0.0699301
1216.33	0.12147	1216.33	0.0699301
1217	0.12147	1217	0.0699301
1217.67	0.12147	1217.67	0.0699301
1218.33	0.12147	1218.33	0.0699301
1219	0.12147	1219	0.0699301
1219.67	0.12147	1219.67	0.0699301
1220.33	0.12147	1220.33	0.0699301
1221	0.12147	1221	0.0699301
1221.67	0.12147	1221.67	0.0699301
1222.33	0.12147	1222.33	0.0699301
1223	0.12147	1223	0.0699301
1223.67	0.12147	1223.67	0.0699301
1224.33	0.12147	1224.33	0.0699301
1225	0.12147	1225	0.0699301
1225.67	0.12147	1225.67	0.0699301
1226.33	0.12147	1226.33	0.0699301
1227	0.12147	1227	0.0699301
1227.67	0.12147	1227.67	0.0699301
1228.33	0.12147	1228.33	0.0699301
1229	0.12147	1229	0.0699301
1229.67	0.12147	1229.67	0.0699301
1230.33	0.12147	1230.33	0.0699301
1231	0.12147	1231	0.0699301
1231.67	0.12147	1231.67	0.0699301
1232.33	0.12147	1232.33	0.0699301
1233	0.12147	1233	0.0769231
1233.67	0.12147	1233.67	0.0769231
1234.33	0.12147	1234.33	0.0769231
1235	0.12147	1235	0.0769231
1235.67	0.12147	1235.67	0.0769231
1236.33	0.12147	1236.33	0.0769231
1237	0.12147	1237	0.0769231
1237.67	0.129062	1237.67	0.0769231
1238.33	0.129062	1238.33	0.0769231
1239	0.129062	1239	0.0769231
1239.67	0.129062	1239.67	0.0769231
1240.33	0.129062	1240.33	0.0769231
1241	0.129062	1241	0.0769231
1241.67	0.129062	1241.67	0.0769231
1242.33	0.129062	1242.33	0.0769231
1243	0.129062	1243	0.0769231
1243.67	0.129062	1243.67	0.0769231
1244.33	0.129062	1244.33	0.0769231
1245	0.129062	1245	0.0769231
1245.67	0.129062	1245.67	0.0769231
1246.33	0.129062	1246.33	0.0769231
1247	0.129062	1247	0.0769231
1247.67	0.129062	1247.67	0.0769231
1248.33	0.129062	1248.33	0.0769231
1249	0.129062	1249	0.0769231
1249.67	0.129062	1249.67	0.0769231
1250.33	0.129062	1250.33	0.0769231
1251	0.129062	1251	0.0769231
1251.67	0.129062	1251.67	0.0769231
1252.33	0.129062	1252.33	0.0769231
1253	0.129062	1253	0.0839161
1253.67	0.129062	1253.67	0.0839161
1254.33	0.129062	1254.33	0.0839161
1255	0.129062	1255	0.0839161
1255.67	0.129062	1255.67	0.0839161
1256.33	0.129062	1256.33	0.0839161
1257	0.129062	1257	0.0839161
1257.67	0.129062	1257.67	0.0839161
1258.33	0.129062	1258.33	0.0839161
1259	0.129062	1259	0.0839161
1259.67	0.129062	1259.67	0.0839161
1260.33	0.129062	1260.33	0.0839161
1261	0.129062	1261	0.0839161
1261.67	0.129062	1261.67	0.0839161
1262.33	0.129062	1262.33	0.0839161
1263	0.129062	1263	0.0839161
1263.67	0.129062	1263.67	0.0839161
1264.33	0.129062	1264.33	0.0839161
1265	0.129062	1265	0.0839161
1265.67	0.129062	1265.67	0.0839161
1266.33	0.129062	1266.33	0.0839161
1267	0.129062	1267	0.0839161
1267.67	0.129062	1267.67	0.0839161
1268.33	0.129062	1268.33	0.0839161
1269	0.129062	1269	0.0839161
1269.67	0.129062	1269.67	0.0839161
1270.33	0.129062	1270.33	0.0839161
1271	0.129062	1271	0.0839161
1271.67	0.129062	1271.67	0.0839161
1272.33	0.129062	1272.33	0.0839161
1273	0.129062	1273	0.0839161
1273.67	0.129062	1273.67	0.0839161
1274.33	0.129062	1274.33	0.0839161
1275	0.129062	1275	0.0839161
1275.67	0.129062	1275.67	0.0839161
1276.33	0.129062	1276.33	0.0839161
1277	0.129062	1277	0.0839161
1277.67	0.129062	1277.67	0.0839161
1278.33	0.129062	1278.33	0.0839161
1279	0.129062	1279	0.0839161
1279.67	0.129062	1279.67	0.0839161
1280.33	0.129062	1280.33	0.0839161
1281	0.129062	1281	0.0839161
1281.67	0.129062	1281.67	0.0839161
1282.33	0.129062	1282.33	0.0839161
1283	0.129062	1283	0.0839161
1283.67	0.129062	1283.67	0.0839161
1284.33	0.129062	1284.33	0.0839161
1285	0.129062	1285	0.0839161
1285.67	0.129062	1285.67	0.0839161
1286.33	0.129062	1286.33	0.0839161
1287	0.129062	1287	0.0839161
1287.67	0.129062	1287.67	0.0839161
1288.33	0.129062	1288.33	0.0839161
1289	0.129062	1289	0.0839161
1289.67	0.129062	1289.67	0.0839161
1290.33	0.129062	1290.33	0.0839161
1291	0.129062	1291	0.0839161
1291.67	0.129062	1291.67	0.0839161
1292.33	0.129062	1292.33	0.0839161
1293	0.129062	1293	0.0839161
1293.67	0.129062	1293.67	0.0839161
1294.33	0.129062	1294.33	0.0839161
1295	0.129062	1295	0.0839161
1295.67	0.129062	1295.67	0.0839161
1296.33	0.129062	1296.33	0.0839161
1297	0.129062	1297	0.0839161
1297.67	0.129062	1297.67	0.0839161
1298.33	0.129062	1298.33	0.0839161
1299	0.129062	1299	0.0839161
1299.67	0.129062	1299.67	0.0839161
1300.33	0.129062	1300.33	0.0839161
1301	0.129062	1301	0.0839161
1301.67	0.129062	1301.67	0.0839161
1302.33	0.129062	1302.33	0.0839161
1303	0.129062	1303	0.0839161
1303.67	0.136654	1303.67	0.0839161
1304.33	0.136654	1304.33	0.0839161
1305	0.136654	1305	0.0839161
1305.67	0.136654	1305.67	0.0839161
1306.33	0.136654	1306.33	0.0839161
1307	0.136654	1307	0.0839161
1307.67	0.136654	1307.67	0.0839161
1308.33	0.136654	1308.33	0.0839161
1309	0.136654	1309	0.0839161
1309.67	0.136654	1309.67	0.0839161
1310.33	0.136654	1310.33	0.0839161
1311	0.136654	1311	0.0839161
1311.67	0.136654	1311.67	0.0839161
1312.33	0.136654	1312.33	0.0839161
1313	0.136654	1313	0.0839161
1313.67	0.136654	1313.67	0.0839161
1314.33	0.136654	1314.33	0.0839161
1315	0.136654	1315	0.0839161
1315.67	0.136654	1315.67	0.0839161
1316.33	0.136654	1316.33	0.0839161
1317	0.136654	1317	0.0839161
1317.67	0.136654	1317.67	0.0839161
1318.33	0.136654	1318.33	0.0839161
1319	0.136654	1319	0.0839161
1319.67	0.136654	1319.67	0.0839161
1320.33	0.136654	1320.33	0.0839161
1321	0.136654	1321	0.0839161
1321.67	0.136654	1321.67	0.0839161
1322.33	0.136654	1322.33	0.0839161
1323	0.136654	1323	0.0839161
1323.67	0.136654	1323.67	0.0839161
1324.33	0.136654	1324.33	0.0839161
1325	0.136654	1325	0.0839161
1325.67	0.136654	1325.67	0.0839161
1326.33	0.136654	1326.33	0.0839161
1327	0.136654	1327	0.0839161
1327.67	0.136654	1327.67	0.0839161
1328.33	0.136654	1328.33	0.0839161
1329	0.136654	1329	0.0839161
1329.67	0.136654	1329.67	0.0839161
1330.33	0.136654	1330.33	0.0839161
1331	0.136654	1331	0.0839161
1331.67	0.136654	1331.67	0.0839161
[truncated: 13,003 more rows]

## Sheet: Supplementary Fig. S5 panel d
cluster_density_in_boutons_histogram_x	cluster_density_in_boutons_histogram_y	cluster_density_all_clusters_histogram_y	cluster_density_all_clusters_histogram_y
-10	0	-0.2	0
10	0	0.2	0
30	0	0.6	0
50	0	1	0
70	0	1.4	0
90	0	1.8	0
110	0	2.2	0
130	0	2.6	0
150	0	3	0
170	0	3.4	0
190	0	3.8	0
210	0	4.2	0
230	0	4.6	0
250	0	5	0
270	0	5.4	0
290	0	5.8	0
310	0	6.2	0
330	0	6.6	0
350	0	7	0
370	0	7.4	0
390	0	7.8	0
410	0	8.2	0
430	0	8.6	0
450	0	9	0
470	0	9.4	0
490	0	9.8	0
510	0	10.2	0
530	0	10.6	0
550	0	11	0
570	0	11.4	0
590	0	11.8	0
610	0	12.2	0
630	0	12.6	0
650	0	13	0
670	0	13.4	0
690	0	13.8	0
710	0	14.2	0
730	0	14.6	0
750	0	15	0
770	0	15.4	0
790	0	15.8	0
810	0	16.2	0
830	0	16.6	0
850	0	17	0
870	0	17.4	0
890	0	17.8	0
910	0	18.2	0
930	0	18.6	0
950	0	19	0
970	0	19.4	0
990	0	19.8	0
1010	0	20.2	0
1030	0	20.6	0
1050	0	21	0
1070	0	21.4	0
1090	0	21.8	0
1110	0	22.2	0
1130	0	22.6	0
1150	0	23	0
1170	0	23.4	0
1190	0	23.8	0
1210	0	24.2	0
1230	0	24.6	0
1250	0	25	0
1270	0	25.4	0
1290	0	25.8	0
1310	0	26.2	0
1330	0	26.6	0
1350	0	27	0
1370	0	27.4	0
1390	0	27.8	0
1410	0	28.2	0
1430	0	28.6	0
1450	0	29	0
1470	0	29.4	0
1490	0	29.8	0
1510	0	30.2	0
1530	0	30.6	0
1550	0	31	0
1570	0	31.4	0
1590	0	31.8	0
1610	0	32.2	0
1630	0	32.6	0
1650	0	33	0
1670	0	33.4	0
1690	0	33.8	0
1710	0	34.2	0
1730	0	34.6	0
1750	0	35	0
1770	0	35.4	0
1790	0	35.8	0
1810	0	36.2	0
1830	0	36.6	0
1850	0	37	0
1870	0	37.4	0
1890	0	37.8	0
1910	0	38.2	0
1930	0	38.6	0
1950	0	39	0
1970	0	39.4	0
1990	0	39.8	0
2010	0	40.2	0
2030	0	40.6	0
2050	0	41	0
2070	0	41.4	0
2090	0	41.8	0
2110	0.552486	42.2	0
2130	1.65746	42.6	0
2150	1.65746	43	0
2170	2.20994	43.4	0
2190	3.31492	43.8	0
2210	4.41989	44.2	0
2230	6.07735	44.6	0
2250	7.18232	45	0
2270	9.94475	45.4	0
2290	11.6022	45.8	0
2310	13.8122	46.2	0
2330	17.6796	46.6	0
2350	18.7845	47	0
2370	23.2044	47.4	0
2390	25.9669	47.8	0
2410	28.1768	48.2	0
2430	29.8343	48.6	0
2450	33.1492	49	0
2470	38.674	49.4	0
2490	41.4365	49.8	0
2510	45.3039	50.2	0
2530	46.9613	50.6	0
2550	46.9613	51	0
2570	49.1713	51.4	0
2590	50.2762	51.8	0
2610	51.3812	52.2	0
2630	52.4862	52.6	0
2650	53.5912	53	0
2670	56.3536	53.4	0
2690	58.011	53.8	0
2710	59.6685	54.2	0
2730	61.326	54.6	0
2750	64.6409	55	0
2770	65.7459	55.4	0
2790	66.2983	55.8	0
2810	66.8508	56.2	0
2830	69.0608	56.6	0
2850	70.1657	57	0
2870	74.0331	57.4	0
2890	75.1381	57.8	0
2910	76.7956	58.2	0
2930	76.7956	58.6	0
2950	77.3481	59	0
2970	77.9006	59.4	0
2990	79.558	59.8	0
3010	79.558	60.2	0
3030	81.2155	60.6	0
3050	81.768	61	0
3070	82.3204	61.4	0
3090	82.3204	61.8	0
3110	82.8729	62.2	0
3130	83.4254	62.6	0
3150	83.4254	63	0
3170	84.5304	63.4	0
3190	85.6354	63.8	0
3210	85.6354	64.2	0
3230	86.1878	64.6	0
3250	86.7403	65	0
3270	87.8453	65.4	0
3290	88.3978	65.8	0
3310	89.5028	66.2	0
3330	89.5028	66.6	0
3350	89.5028	67	0
3370	89.5028	67.4	0
3390	90.0552	67.8	0
3410	90.6077	68.2	0
3430	91.7127	68.6	0
3450	92.2652	69	0
3470	92.2652	69.4	0
3490	92.2652	69.8	0
3510	92.2652	70.2	0
3530	92.2652	70.6	0
3550	92.8177	71	0
3570	92.8177	71.4	0
3590	92.8177	71.8	0
3610	92.8177	72.2	0
3630	92.8177	72.6	0
3650	93.3702	73	0
3670	93.9227	73.4	0
3690	93.9227	73.8	0
3710	94.4751	74.2	0
3730	95.0276	74.6	0
3750	95.0276	75	0
3770	95.5801	75.4	0
3790	95.5801	75.8	0
3810	95.5801	76.2	0
3830	96.1326	76.6	0
3850	96.6851	77	0
3870	97.2376	77.4	0
3890	97.7901	77.8	0
3910	97.7901	78.2	0
3930	97.7901	78.6	0
3950	97.7901	79	0
3970	97.7901	79.4	0
3990	97.7901	79.8	0
4000	97.7901	80.2	0
		80.6	0
		81	0
		81.4	0
		81.8	0
		82.2	0
		82.6	0
		83	0
		83.4	0
		83.8	0
		84.2	0
		84.6	0
		85	0
		85.4	0
		85.8	0
		86.2	0
		86.6	0
		87	0
		87.4	0
		87.8	0
		88.2	0
		88.6	0
		89	0
		89.4	0
		89.8	0
		90.2	0
		90.6	0
		91	0
		91.4	0
		91.8	0
		92.2	0
		92.6	0
		93	0
		93.4	0
		93.8	0
		94.2	0
		94.6	0
		95	0
		95.4	0
		95.8	0
		96.2	0
		96.6	0
		97	0
		97.4	0
		97.8	0
		98.2	0
		98.6	0
		99	0
		99.4	0
		99.8	0
		100.2	0
		100.6	0
		101	0
		101.4	0
		101.8	0
		102.2	0
		102.6	0
		103	0
		103.4	0
		103.8	0
		104.2	0
		104.6	0
		105	0
		105.4	0
		105.8	0
		106.2	0
		106.6	0
		107	0
		107.4	0
		107.8	0
		108.2	0
		108.6	0
		109	0
		109.4	0
		109.8	0
		110.2	0
		110.6	0
		111	0
		111.4	0
		111.8	0
		112.2	0
		112.6	0
		113	0
		113.4	0
		113.8	0
		114.2	0
		114.6	0
		115	0
		115.4	0
		115.8	0
		116.2	0
		116.6	0
		117	0
		117.4	0
		117.8	0
		118.2	0
		118.6	0
		119	0
		119.4	0
		119.8	0
		120.2	0
		120.6	0
		121	0
		121.4	0
		121.8	0
		122.2	0
		122.6	0
		123	0
		123.4	0
		123.8	0
		124.2	0
		124.6	0
		125	0
		125.4	0
		125.8	0
		126.2	0
		126.6	0
		127	0
		127.4	0
		127.8	0
		128.2	0
		128.6	0
		129	0
		129.4	0
		129.8	0
		130.2	0
		130.6	0
		131	0
		131.4	0
		131.8	0
		132.2	0
		132.6	0
		133	0
		133.4	0
		133.8	0
		134.2	0
		134.6	0
		135	0
		135.4	0
		135.8	0
		136.2	0
		136.6	0
		137	0
		137.4	0
		137.8	0
		138.2	0
		138.6	0
		139	0
		139.4	0
		139.8	0
		140.2	0
		140.6	0
		141	0
		141.4	0
		141.8	0
		142.2	0
		142.6	0
		143	0
		143.4	0
		143.8	0
		144.2	0
		144.6	0
		145	0
		145.4	0
		145.8	0
		146.2	0
		146.6	0
		147	0
		147.4	0
		147.8	0
		148.2	0
		148.6	0
		149	0
		149.4	0
		149.8	0
		150.2	0
		150.6	0
		151	0
		151.4	0
		151.8	0
		152.2	0
		152.6	0
		153	0
		153.4	0
		153.8	0
		154.2	0
		154.6	0
		155	0
		155.4	0
		155.8	0
		156.2	0
		156.6	0
		157	0
		157.4	0
		157.8	0
		158.2	0
		158.6	0
		159	0
		159.4	0
		159.8	0
		160.2	0
		160.6	0
		161	0
		161.4	0
		161.8	0
		162.2	0
		162.6	0
		163	0
		163.4	0
		163.8	0
		164.2	0
		164.6	0
		165	0
		165.4	0
		165.8	0
		166.2	0
		166.6	0
		167	0
		167.4	0
		167.8	0
		168.2	0
		168.6	0
		169	0
		169.4	0
		169.8	0
		170.2	0
		170.6	0
		171	0
		171.4	0
		171.8	0
		172.2	0
		172.6	0
		173	0
		173.4	0
		173.8	0
		174.2	0
		174.6	0
		175	0
		175.4	0
		175.8	0
		176.2	0
		176.6	0
		177	0
		177.4	0
		177.8	0
		178.2	0
		178.6	0
		179	0
		179.4	0
		179.8	0
		180.2	0
		180.6	0
		181	0
		181.4	0
		181.8	0
		182.2	0
		182.6	0
		183	0
		183.4	0
		183.8	0
		184.2	0
		184.6	0
		185	0
		185.4	0
		185.8	0
		186.2	0
		186.6	0
		187	0
		187.4	0
		187.8	0
		188.2	0
		188.6	0
		189	0
		189.4	0
		189.8	0
		190.2	0
		190.6	0
		191	0
		191.4	0
		191.8	0
		192.2	0
		192.6	0
		193	0
		193.4	0
		193.8	0
		194.2	0
		194.6	0
		195	0
		195.4	0
		195.8	0
		196.2	0
		196.6	0
		197	0
		197.4	0
		197.8	0
		198.2	0
		198.6	0
		199	0
		199.4	0
		199.8	0
		200.2	0
		200.6	0
		201	0
		201.4	0
		201.8	0
		202.2	0
		202.6	0
		203	0
		203.4	0
		203.8	0
		204.2	0
		204.6	0
		205	0
		205.4	0
		205.8	0
		206.2	0
		206.6	0
		207	0
		207.4	0
		207.8	0
		208.2	0
		208.6	0
		209	0
		209.4	0
		209.8	0
		210.2	0
		210.6	0
		211	0
		211.4	0
		211.8	0
		212.2	0
		212.6	0
		213	0
		213.4	0
		213.8	0
		214.2	0
		214.6	0
		215	0
		215.4	0
		215.8	0
		216.2	0
		216.6	0
		217	0
		217.4	0
		217.8	0
		218.2	0
		218.6	0
		219	0
		219.4	0
		219.8	0
		220.2	0
		220.6	0
		221	0
		221.4	0
		221.8	0
		222.2	0
		222.6	0
		223	0
		223.4	0
		223.8	0
		224.2	0
		224.6	0
		225	0
		225.4	0
		225.8	0
		226.2	0
		226.6	0
		227	0
		227.4	0
		227.8	0
		228.2	0
		228.6	0
		229	0
		229.4	0
		229.8	0
		230.2	0
		230.6	0
		231	0
		231.4	0
		231.8	0
		232.2	0
		232.6	0
		233	0
		233.4	0
		233.8	0
		234.2	0
		234.6	0
		235	0
		235.4	0
		235.8	0
		236.2	0
		236.6	0
		237	0
		237.4	0
		237.8	0
		238.2	0
		238.6	0
		239	0
		239.4	0
		239.8	0
		240.2	0
		240.6	0
		241	0
		241.4	0
		241.8	0
		242.2	0
		242.6	0
		243	0
		243.4	0
		243.8	0
		244.2	0
		244.6	0
		245	0
		245.4	0
		245.8	0
		246.2	0
		246.6	0
		247	0
		247.4	0
		247.8	0
		248.2	0
		248.6	0
		249	0
		249.4	0
		249.8	0
		250.2	0
		250.6	0
		251	0
		251.4	0
		251.8	0
		252.2	0
		252.6	0
		253	0
		253.4	0
		253.8	0
		254.2	0
		254.6	0
		255	0
		255.4	0
		255.8	0
		256.2	0
		256.6	0
		257	0
		257.4	0
		257.8	0
		258.2	0
		258.6	0
		259	0
		259.4	0
		259.8	0
		260.2	0
		260.6	0
		261	0
		261.4	0
		261.8	0
		262.2	0
		262.6	0
		263	0
		263.4	0
		263.8	0
		264.2	0
		264.6	0
		265	0
		265.4	0
		265.8	0
		266.2	0
		266.6	0
		267	0
		267.4	0
		267.8	0
		268.2	0
		268.6	0
		269	0
		269.4	0
		269.8	0
		270.2	0
		270.6	0
		271	0
		271.4	0
		271.8	0
		272.2	0
		272.6	0
		273	0
		273.4	0
		273.8	0
		274.2	0
		274.6	0
		275	0
		275.4	0
		275.8	0
		276.2	0
		276.6	0
		277	0
		277.4	0
		277.8	0
		278.2	0
		278.6	0
		279	0
		279.4	0
		279.8	0
		280.2	0
		280.6	0
		281	0
		281.4	0
		281.8	0
		282.2	0
		282.6	0
		283	0
		283.4	0
		283.8	0
		284.2	0
		284.6	0
		285	0
		285.4	0
		285.8	0
		286.2	0
		286.6	0
		287	0
		287.4	0
		287.8	0
		288.2	0
		288.6	0
		289	0
		289.4	0
		289.8	0
		290.2	0
		290.6	0
		291	0
		291.4	0
		291.8	0
		292.2	0
		292.6	0
		293	0
		293.4	0
		293.8	0
		294.2	0
		294.6	0
		295	0
		295.4	0
		295.8	0
		296.2	0
		296.6	0
		297	0
		297.4	0
		297.8	0
		298.2	0
		298.6	0
		299	0
		299.4	0
		299.8	0
		300.2	0
		300.6	0
		301	0
		301.4	0
		301.8	0
		302.2	0
		302.6	0
		303	0
		303.4	0
		303.8	0
		304.2	0
		304.6	0
		305	0
		305.4	0
		305.8	0
		306.2	0
		306.6	0
		307	0
		307.4	0
		307.8	0
		308.2	0
		308.6	0
		309	0
		309.4	0
		309.8	0
		310.2	0
		310.6	0
		311	0
		311.4	0
		311.8	0
		312.2	0
		312.6	0
		313	0
		313.4	0
		313.8	0
		314.2	0
		314.6	0
		315	0
		315.4	0
		315.8	0
		316.2	0
		316.6	0
		317	0
		317.4	0
		317.8	0
		318.2	0
		318.6	0
		319	0
		319.4	0
		319.8	0
		320.2	0
		320.6	0
		321	0
		321.4	0
		321.8	0
		322.2	0
		322.6	0
		323	0
		323.4	0
		323.8	0
		324.2	0
		324.6	0
		325	0
		325.4	0
		325.8	0
		326.2	0
		326.6	0
		327	0
		327.4	0
		327.8	0
		328.2	0
		328.6	0
		329	0
		329.4	0
		329.8	0
		330.2	0
		330.6	0
		331	0
		331.4	0
		331.8	0
		332.2	0
		332.6	0
		333	0
		333.4	0
		333.8	0
		334.2	0
		334.6	0
		335	0
		335.4	0
		335.8	0
		336.2	0
		336.6	0
		337	0
		337.4	0
		337.8	0
		338.2	0
		338.6	0
		339	0
		339.4	0
		339.8	0
		340.2	0
		340.6	0
		341	0
		341.4	0
		341.8	0
		342.2	0
		342.6	0
		343	0
		343.4	0
		343.8	0
		344.2	0
		344.6	0
		345	0
		345.4	0
		345.8	0
		346.2	0
		346.6	0
		347	0
		347.4	0
		347.8	0
		348.2	0
		348.6	0
		349	0
		349.4	0
		349.8	0
		350.2	0
		350.6	0
		351	0
		351.4	0
		351.8	0
		352.2	0
		352.6	0
		353	0
		353.4	0
		353.8	0
		354.2	0
		354.6	0
		355	0
		355.4	0
		355.8	0
		356.2	0
		356.6	0
		357	0
		357.4	0
		357.8	0
		358.2	0
		358.6	0
		359	0
		359.4	0
		359.8	0
		360.2	0
		360.6	0
		361	0
		361.4	0
		361.8	0
		362.2	0
		362.6	0
		363	0
		363.4	0
		363.8	0
		364.2	0
		364.6	0
		365	0
		365.4	0
		365.8	0
		366.2	0
		366.6	0
		367	0
		367.4	0
		367.8	0
		368.2	0
		368.6	0
		369	0
		369.4	0
		369.8	0
		370.2	0
		370.6	0
		371	0
		371.4	0
		371.8	0
		372.2	0
		372.6	0
		373	0
		373.4	0
		373.8	0
		374.2	0
		374.6	0
		375	0
		375.4	0
		375.8	0
		376.2	0
		376.6	0
		377	0
		377.4	0
		377.8	0
		378.2	0
		378.6	0
		379	0
		379.4	0
		379.8	0
		380.2	0
		380.6	0
		381	0
		381.4	0
		381.8	0
		382.2	0
		382.6	0
		383	0
		383.4	0
		383.8	0
		384.2	0
		384.6	0
		385	0
		385.4	0
		385.8	0
		386.2	0
		386.6	0
		387	0
		387.4	0
		387.8	0
		388.2	0
		388.6	0
		389	0
		389.4	0
		389.8	0
		390.2	0
		390.6	0
		391	0
		391.4	0
		391.8	0
		392.2	0
		392.6	0
		393	0
		393.4	0
		393.8	0
		394.2	0
		394.6	0
		395	0
		395.4	0
		395.8	0
		396.2	0
		396.6	0
		397	0
		397.4	0
		397.8	0
		398.2	0
		398.6	0
		399	0
		399.4	0
		399.8	0
		400.2	0
		400.6	0
		401	0
		401.4	0
		401.8	0
		402.2	0
		402.6	0
		403	0
		403.4	0
		403.8	0
		404.2	0
		404.6	0
		405	0
		405.4	0
		405.8	0
		406.2	0
		406.6	0
		407	0
		407.4	0
		407.8	0
		408.2	0
		408.6	0
		409	0
		409.4	0
		409.8	0
		410.2	0
		410.6	0
		411	0
		411.4	0
		411.8	0
		412.2	0
		412.6	0
		413	0
		413.4	0
		413.8	0
		414.2	0
		414.6	0
		415	0
		415.4	0
		415.8	0
		416.2	0
		416.6	0
		417	0
		417.4	0
		417.8	0
		418.2	0
		418.6	0
		419	0
		419.4	0
		419.8	0
		420.2	0
		420.6	0
		421	0
		421.4	0
		421.8	0
		422.2	0
		422.6	0
		423	0
		423.4	0
		423.8	0
		424.2	0
		424.6	0
		425	0
		425.4	0
		425.8	0
		426.2	0
		426.6	0
		427	0
		427.4	0
		427.8	0
		428.2	0
		428.6	0
		429	0
		429.4	0
		429.8	0
		430.2	0
		430.6	0
		431	0
		431.4	0
		431.8	0
		432.2	0
		432.6	0
		433	0
		433.4	0
		433.8	0
		434.2	0
		434.6	0
		435	0
		435.4	0
		435.8	0
		436.2	0
		436.6	0
		437	0
		437.4	0
		437.8	0
		438.2	0
		438.6	0
		439	0
		439.4	0
		439.8	0
		440.2	0
		440.6	0
		441	0
		441.4	0
		441.8	0
		442.2	0
		442.6	0
		443	0
		443.4	0
		443.8	0
		444.2	0
		444.6	0
		445	0
		445.4	0
		445.8	0
		446.2	0
		446.6	0
		447	0
		447.4	0
		447.8	0
		448.2	0
		448.6	0
		449	0
		449.4	0
		449.8	0
		450.2	0
		450.6	0
		451	0
		451.4	0
		451.8	0
		452.2	0
		452.6	0
		453	0
		453.4	0
		453.8	0
		454.2	0
		454.6	0
		455	0
		455.4	0
		455.8	0
		456.2	0
		456.6	0
		457	0
		457.4	0
		457.8	0
		458.2	0
		458.6	0
		459	0
		459.4	0
		459.8	0
		460.2	0
		460.6	0
		461	0
		461.4	0
		461.8	0
		462.2	0
		462.6	0
		463	0
		463.4	0
		463.8	0
		464.2	0
		464.6	0
		465	0
		465.4	0
		465.8	0
		466.2	0
		466.6	0
		467	0
		467.4	0
		467.8	0
		468.2	0
		468.6	0
		469	0
		469.4	0
		469.8	0
		470.2	0
		470.6	0
		471	0
		471.4	0
		471.8	0
		472.2	0
		472.6	0
		473	0
		473.4	0
		473.8	0
		474.2	0
		474.6	0
		475	0
		475.4	0
		475.8	0
		476.2	0
		476.6	0
		477	0
		477.4	0
		477.8	0
		478.2	0
		478.6	0
		479	0
		479.4	0
		479.8	0
		480.2	0
		480.6	0
		481	0
		481.4	0
		481.8	0
		482.2	0
		482.6	0
		483	0
		483.4	0
		483.8	0
		484.2	0
		484.6	0
		485	0
		485.4	0
		485.8	0
		486.2	0
		486.6	0
		487	0
		487.4	0
		487.8	0
		488.2	0
		488.6	0
		489	0
		489.4	0
		489.8	0
		490.2	0
		490.6	0
		491	0
		491.4	0
		491.8	0
		492.2	0
		492.6	0
		493	0
		493.4	0
		493.8	0
		494.2	0
		494.6	0
		495	0
		495.4	0
		495.8	0
		496.2	0
		496.6	0
		497	0
		497.4	0
		497.8	0
		498.2	0
		498.6	0
		499	0
		499.4	0
		499.8	0
		500.2	0
		500.6	0
		501	0
		501.4	0
		501.8	0
		502.2	0
		502.6	0
		503	0
		503.4	0
		503.8	0
		504.2	0
		504.6	0
		505	0
		505.4	0
		505.8	0
		506.2	0
		506.6	0
		507	0
		507.4	0
		507.8	0
		508.2	0
		508.6	0
		509	0
		509.4	0
		509.8	0
		510.2	0
		510.6	0
		511	0
		511.4	0
		511.8	0
		512.2	0
		512.6	0
		513	0
		513.4	0
		513.8	0
		514.2	0
		514.6	0
		515	0
		515.4	0
		515.8	0
		516.2	0
		516.6	0
		517	0
		517.4	0
		517.8	0
		518.2	0
		518.6	0
		519	0
		519.4	0
		519.8	0
		520.2	0
		520.6	0
		521	0
		521.4	0
		521.8	0
		522.2	0
		522.6	0
		523	0
		523.4	0
		523.8	0
		524.2	0
		524.6	0
		525	0
		525.4	0
		525.8	0
		526.2	0
		526.6	0
		527	0
		527.4	0
		527.8	0
		528.2	0
		528.6	0
		529	0
		529.4	0
		529.8	0
		530.2	0
		530.6	0
		531	0
		531.4	0
		531.8	0
		532.2	0
		532.6	0
		533	0
		533.4	0
		533.8	0
		534.2	0
		534.6	0
		535	0
		535.4	0
		535.8	0
		536.2	0
		536.6	0
		537	0
		537.4	0
		537.8	0
		538.2	0
		538.6	0
		539	0
		539.4	0
		539.8	0
		540.2	0
		540.6	0
		541	0
		541.4	0
		541.8	0
		542.2	0
		542.6	0
		543	0
		543.4	0
		543.8	0
		544.2	0
		544.6	0
		545	0
		545.4	0
		545.8	0
		546.2	0
		546.6	0
		547	0
		547.4	0
		547.8	0
		548.2	0
		548.6	0
		549	0
		549.4	0
		549.8	0
		550.2	0
		550.6	0
		551	0
		551.4	0
		551.8	0
		552.2	0
		552.6	0
		553	0
		553.4	0
		553.8	0
		554.2	0
		554.6	0
		555	0
		555.4	0
		555.8	0
		556.2	0
		556.6	0
		557	0
		557.4	0
		557.8	0
		558.2	0
		558.6	0
		559	0
		559.4	0
		559.8	0
		560.2	0
		560.6	0
		561	0
		561.4	0
		561.8	0
		562.2	0
		562.6	0
		563	0
		563.4	0
		563.8	0
		564.2	0
		564.6	0
		565	0
		565.4	0
		565.8	0
		566.2	0
		566.6	0
		567	0
		567.4	0
		567.8	0
		568.2	0
		568.6	0
		569	0
		569.4	0
		569.8	0
		570.2	0
		570.6	0
		571	0
		571.4	0
		571.8	0
		572.2	0
		572.6	0
		573	0
		573.4	0
		573.8	0
		574.2	0
		574.6	0
		575	0
		575.4	0
		575.8	0
		576.2	0
		576.6	0
		577	0
		577.4	0
		577.8	0
		578.2	0
		578.6	0
		579	0
		579.4	0
		579.8	0
		580.2	0
		580.6	0
		581	0
		581.4	0
		581.8	0
		582.2	0
		582.6	0
		583	0
		583.4	0
		583.8	0
		584.2	0
		584.6	0
		585	0
		585.4	0
		585.8	0
		586.2	0
		586.6	0
		587	0
		587.4	0
		587.8	0
		588.2	0
		588.6	0
		589	0
		589.4	0
		589.8	0
		590.2	0
		590.6	0
		591	0
		591.4	0
		591.8	0
		592.2	0
		592.6	0
		593	0
		593.4	0
		593.8	0
		594.2	0
		594.6	0
		595	0
		595.4	0
		595.8	0
		596.2	0
		596.6	0
		597	0
		597.4	0
		597.8	0
		598.2	0
		598.6	0
		599	0
		599.4	0
		599.8	0
		600.2	0
		600.6	0
		601	0
		601.4	0
		601.8	0
		602.2	0
		602.6	0
		603	0
		603.4	0
		603.8	0
		604.2	0
		604.6	0
		605	0
		605.4	0
		605.8	0
		606.2	0
		606.6	0
		607	0
		607.4	0
		607.8	0
		608.2	0
		608.6	0
		609	0
		609.4	0
		609.8	0
		610.2	0
		610.6	0
		611	0
		611.4	0
		611.8	0
		612.2	0
		612.6	0
		613	0
		613.4	0
		613.8	0
		614.2	0
		614.6	0
		615	0
		615.4	0
		615.8	0
		616.2	0
		616.6	0
		617	0
		617.4	0
		617.8	0
		618.2	0
		618.6	0
		619	0
		619.4	0
		619.8	0
		620.2	0
		620.6	0
		621	0
		621.4	0
		621.8	0
		622.2	0
		622.6	0
		623	0
		623.4	0
		623.8	0
		624.2	0
		624.6	0
		625	0
		625.4	0
		625.8	0
		626.2	0
		626.6	0
		627	0
		627.4	0
		627.8	0
		628.2	0
		628.6	0
		629	0
		629.4	0
		629.8	0
		630.2	0
		630.6	0
		631	0
		631.4	0
		631.8	0
		632.2	0
		632.6	0
		633	0
		633.4	0
		633.8	0
		634.2	0
		634.6	0
		635	0
		635.4	0
		635.8	0
		636.2	0
		636.6	0
		637	0
		637.4	0
		637.8	0
		638.2	0
		638.6	0
		639	0
		639.4	0
		639.8	0
		640.2	0
		640.6	0
		641	0
		641.4	0
		641.8	0
		642.2	0
		642.6	0
		643	0
		643.4	0
		643.8	0
		644.2	0
		644.6	0
		645	0
		645.4	0
		645.8	0
		646.2	0
		646.6	0
		647	0
		647.4	0
		647.8	0
		648.2	0
		648.6	0
		649	0
		649.4	0
		649.8	0
		650.2	0
		650.6	0
		651	0
		651.4	0
		651.8	0
		652.2	0
		652.6	0
		653	0
		653.4	0
		653.8	0
		654.2	0
		654.6	0
		655	0
		655.4	0
		655.8	0
		656.2	0
		656.6	0
		657	0
		657.4	0
		657.8	0
		658.2	0
		658.6	0
		659	0
		659.4	0
		659.8	0
		660.2	0
		660.6	0
		661	0
		661.4	0
		661.8	0
		662.2	0
		662.6	0
		663	0
		663.4	0
		663.8	0
		664.2	0
		664.6	0
		665	0
		665.4	0
		665.8	0
		666.2	0
		666.6	0
		667	0
		667.4	0
		667.8	0
		668.2	0
		668.6	0
		669	0
		669.4	0
		669.8	0
		670.2	0
		670.6	0
		671	0
		671.4	0
		671.8	0
		672.2	0
		672.6	0
		673	0
		673.4	0
		673.8	0
		674.2	0
		674.6	0
		675	0
		675.4	0
		675.8	0
		676.2	0
		676.6	0
		677	0
		677.4	0
		677.8	0
		678.2	0
		678.6	0
		679	0
		679.4	0
		679.8	0
		680.2	0
		680.6	0
		681	0
		681.4	0
		681.8	0
		682.2	0
		682.6	0
		683	0
		683.4	0
		683.8	0
		684.2	0
		684.6	0
		685	0
		685.4	0
		685.8	0
		686.2	0
		686.6	0
		687	0
		687.4	0
		687.8	0
		688.2	0
		688.6	0
		689	0
		689.4	0
		689.8	0
		690.2	0
		690.6	0
		691	0
		691.4	0
		691.8	0
		692.2	0
		692.6	0
		693	0
		693.4	0
		693.8	0
		694.2	0
		694.6	0
		695	0
		695.4	0
		695.8	0
		696.2	0
		696.6	0
		697	0
		697.4	0
		697.8	0
		698.2	0
		698.6	0
		699	0
		699.4	0
		699.8	0
		700.2	0
		700.6	0
		701	0
		701.4	0
		701.8	0
		702.2	0
		702.6	0
		703	0
		703.4	0
		703.8	0
		704.2	0
		704.6	0
		705	0
		705.4	0
		705.8	0
		706.2	0
		706.6	0
		707	0
		707.4	0
		707.8	0
		708.2	0
		708.6	0
		709	0
		709.4	0
		709.8	0
		710.2	0
		710.6	0
		711	0
		711.4	0
		711.8	0
		712.2	0
		712.6	0
		713	0
		713.4	0
		713.8	0
		714.2	0
		714.6	0
		715	0
		715.4	0
		715.8	0
		716.2	0
		716.6	0
		717	0
		717.4	0
		717.8	0
		718.2	0
		718.6	0
		719	0
		719.4	0
		719.8	0
		720.2	0
		720.6	0
		721	0
		721.4	0
		721.8	0
		722.2	0
		722.6	0
		723	0
		723.4	0
		723.8	0
		724.2	0
		724.6	0
		725	0
		725.4	0
		725.8	0
		726.2	0
		726.6	0
		727	0
		727.4	0
		727.8	0
		728.2	0
		728.6	0
		729	0
		729.4	0
		729.8	0
		730.2	0
		730.6	0
		731	0
		731.4	0
		731.8	0
		732.2	0
		732.6	0
		733	0
		733.4	0
		733.8	0
		734.2	0
		734.6	0
		735	0
		735.4	0
		735.8	0
		736.2	0
		736.6	0
		737	0
		737.4	0
		737.8	0
		738.2	0
		738.6	0
		739	0
		739.4	0
		739.8	0
		740.2	0
		740.6	0
		741	0
		741.4	0
		741.8	0
		742.2	0
		742.6	0
		743	0
		743.4	0
		743.8	0
		744.2	0
		744.6	0
		745	0
		745.4	0
		745.8	0
		746.2	0
		746.6	0
		747	0
		747.4	0
		747.8	0
		748.2	0
		748.6	0
		749	0
		749.4	0
		749.8	0
		750.2	0
		750.6	0
		751	0
		751.4	0
		751.8	0
		752.2	0
		752.6	0
		753	0
		753.4	0
		753.8	0
		754.2	0
		754.6	0
		755	0
		755.4	0
		755.8	0
		756.2	0
		756.6	0
		757	0
		757.4	0
		757.8	0
		758.2	0
		758.6	0
		759	0
		759.4	0
		759.8	0
		760.2	0
		760.6	0
		761	0
		761.4	0
		761.8	0
		762.2	0
		762.6	0
		763	0
		763.4	0
		763.8	0
		764.2	0
		764.6	0
		765	0
		765.4	0
		765.8	0
		766.2	0
		766.6	0
		767	0
		767.4	0
		767.8	0
		768.2	0
		768.6	0
		769	0
		769.4	0
		769.8	0
		770.2	0
		770.6	0
		771	0
		771.4	0
		771.8	0
		772.2	0
		772.6	0
		773	0
		773.4	0
		773.8	0
		774.2	0
		774.6	0
		775	0
		775.4	0
		775.8	0
		776.2	0
		776.6	0
		777	0
		777.4	0
		777.8	0
		778.2	0
		778.6	0
		779	0
		779.4	0
		779.8	0
		780.2	0
		780.6	0
		781	0
		781.4	0
		781.8	0
		782.2	0
		782.6	0
		783	0
		783.4	0
		783.8	0
		784.2	0
		784.6	0
		785	0
		785.4	0
		785.8	0
		786.2	0
		786.6	0
		787	0
		787.4	0
		787.8	0
		788.2	0
		788.6	0
		789	0
		789.4	0
		789.8	0
		790.2	0
		790.6	0
		791	0
		791.4	0
		791.8	0
		792.2	0
		792.6	0
		793	0
		793.4	0
		793.8	0
		794.2	0
		794.6	0
		795	0
		795.4	0
		795.8	0
		796.2	0
		796.6	0
		797	0
		797.4	0
		797.8	0
		798.2	0
		798.6	0
		799	0
[truncated: 8,003 more rows]

## Sheet: Supplementary Fig. S5 panel e
cluster_density_MFT	cluster_density_PP	cluster_density_SC
6225.68	6359.3	5755.4
6595.22	5256.24	5852.23
4932.18	5383.58	7332.72
7011.39	5494.51	10430.2
5369.13	6069.8	7174.89
6056.02	6182.38	6177.61
5457.03	5856.52	6294.26
5502.06	5961.25	5904.06
5689.9	5805.52	5471.96
5201.56	5471.96	6808.51
5947.96	5383.58	5956.81
6225.68	5856.52	5517.24
6284.37	6240.25	5755.4
5457.03	4910.99	5610.1
4790.42	7181.33	6010.52
6168.08	6125.57	8040.2
7525.87	6182.38	6010.52
6056.02	6546.64	5755.4
5201.56	5706.13	5755.4
6284.37	5427.41	6120.89
5457.03	6069.8	6950.48
6530.61	5056.89	6177.61
6344.17	7181.33	5706.13
5326.23	6956.52	7332.72
5502.06	6240.25	5095.54
6168.08	5908.42	7213.71
5412.72	6546.64	6477.73
6938.42	6240.25	5298.01
5594.41	6677.8	5471.96
5326.23	6182.38	6354.25
6405.12	5610.1	7414.27
5201.56	7590.13	5517.24
5242.46	5340.45	5755.4
5457.03	5755.4	6235.39
6866.95	6125.57	6950.48
5839.42	6745.36	6739.68
6056.02	6299.21	6672.23
5947.96	6956.52	6010.52
5457.03	6015.04	6010.52
5242.46	5340.45	6235.39
5242.46	6125.57	6294.26
6168.08	7181.33	6010.52
5788.71	6814.31	6415.4
5284.02	5134.79	5174.64
6344.17	5256.24	7497.66
5326.23	7181.33	6672.23
4968.94	6546.64	5805.52
5326.23	5256.24	6672.23
5082.59	4804.8	5657.71
5326.23	4981.32	8238.93
6284.37	5610.1	8238.93
5284.02	6420.55	6010.52
5502.06	5563.28	6606.11
6284.37	7259.53	5706.13
5479.45	4910.99	6808.51
5641.75	5471.96	5805.52
5502.06	5256.24	5517.24
5839.42	5517.24	6878.76
5161.29	6359.3	7174.89
5689.9	6299.21	5340.45
4085.8	6240.25	5706.13
5738.88	6153.85	5805.52
5641.75	5856.52	5657.71
5788.71	5134.79	6120.89
5201.56	5471.96	5852.23
5547.85	6240.25	5471.96
6467.26	7858.55	6235.39
6728.34	5961.25	5956.81
5242.46	5908.42	6120.89
6796.94	5856.52	5852.23
6225.68	5908.42	6606.11
7011.39	4981.32	6672.23
5006.26	5961.25	5471.96
6938.42	6069.8	5956.81
6661.12	5805.52	5956.81
5641.75	5256.24	6235.39
5738.88	5730.66	5610.1
6467.26	5383.58	5852.23
5689.9	6546.64	7098.49
5547.85	8048.29	5427.41
7085.92	5755.4	6120.89
5641.75	6546.64	6477.73
5457.03	5908.42	5805.52
7162.04	6015.04	7582.94
5641.75	4605.64	6606.11
6595.22	6182.38	5563.28
5457.03	6482.98	5805.52
6001.5	5427.41	5956.81
6168.08	6240.25	6950.48
6467.26	5780.35	7670.18
5895.36	6814.31	5904.06
7011.39	5563.28	6950.48
6056.02	6420.55	5706.13
5594.41	5706.13	5427.41
5641.75	6125.57	5340.45
7400.56	5298.01	5517.24
6728.34	6956.52	5563.28
5547.85	5657.71	5056.89
5412.72	6482.98	6878.76
7011.39	6814.31	7023.71
6938.42	9400.71	6177.61
6001.5	6420.55	6177.61
5594.41	5856.52	5657.71
5242.46	5805.52	6065.2
7085.92	6956.52	4836.76
5457.03	6182.38	6235.39
6284.37	6482.98	5174.64
7011.39	5706.13	6878.76
4530.01	6814.31	4907.98
6111.54	6182.38	5657.71
6056.02	6125.57	5755.4
6405.12	6125.57	6010.52
5502.06	5383.58	5805.52
5547.85	5961.25	6010.52
6530.61	7181.33	7332.72
6467.26	5383.58	5174.64
5412.72	6125.57	5852.23
5502.06	6677.8	8447.73
6225.68	6956.52	6065.2
6796.94	5018.82	6878.76
6595.22	5755.4	5215.12
5788.71	6240.25	9535.16
5121.64	5340.45	7944.39
5689.9	6299.21	6235.39
5895.36	6182.38	6065.2
5839.42	7421.15	5517.24
7011.39	6182.38	7759.46
5547.85	5805.52	5563.28
5242.46	5610.1	5427.41
5788.71	6015.04	5563.28
5617.98	8048.29	6010.52
7483.63	6240.25	6739.68
5121.64	5706.13	5174.64
5738.88	6546.64	6950.48
6284.37	5340.45	7174.89
4689.33	6182.38	6177.61
5082.59	6125.57	6294.26
6225.68	6745.36	5095.54
6111.54	5706.13	5427.41
5082.59	5780.35	7497.66
6344.17	5340.45	6177.61
5641.75	6611.57	6065.2
7085.92	6814.31	5471.96
6405.12	5056.89	5956.81
6938.42	6956.52	4981.32
5284.02	5517.24	5805.52
5641.75	6611.57	6120.89
5457.03	7029.88	6878.76
6344.17	6420.55	6235.39
7400.56	5755.4	7497.66
5813.95	5517.24	5340.45
5788.71	6125.57	5018.82
6467.26	5174.64	5904.06
5594.41	5908.42	5852.23
5547.85	5908.42	5657.71
6530.61	6884.68	5956.81
5547.85	5755.4	6950.48
6168.08	5427.41	6065.2
6001.5	6482.98	6541.29
5947.96	5056.89	5134.79
5839.42	6069.8	7850.83
5689.9	6015.04	6177.61
4324.32	7029.88	7252.95
6467.26	6125.57	7174.89
5738.88	5706.13	5095.54
5641.75	6677.8	5956.81
6796.94	6015.04	5018.82
5947.96	5908.42	5706.13
5839.42	5215.12	6235.39
4410.14	6420.55	6739.68
5547.85	6884.68	5755.4
8998.88	6956.52	5852.23
5738.88	6956.52	7098.49
6728.34	6745.36	6294.26
4790.42	7766.99	5681.82
4624.28	6182.38	5563.28
5502.06	5610.1	5755.4
5839.42	7339.45	5706.13
6225.68	7339.45	6672.23
6938.42	5961.25	5805.52
5689.9	7104.8	6294.26
8537.89	7104.8	7455.73
6405.12	6125.57	6120.89
5547.85	5961.25	6672.23
6344.17	5517.24	7023.71
4932.18	7259.53	6294.26
5641.75	5856.52	7252.95
6530.61	7421.15	5517.24
6111.54	6015.04	5563.28
6866.95	6745.36	5852.23
5689.9	8667.39	5852.23
4352.56	6745.36	6235.39
6344.17	7339.45	5805.52
5839.42	6814.31	6606.11
4469.27	5706.13	5427.41
6866.95	6611.57	5956.81
4561	5961.25	6354.25
5412.72	6514.66	6606.11
5641.75	8342.02	5904.06
6344.17	7766.99	6010.52
5502.06	6814.31	5706.13
6405.12	7223.11	7023.71
6056.02	7666.1	6120.89
4296.46	7826.09	5056.89
6168.08	7293.35	5427.41
5502.06	6364.92	5689
5082.59	5960.26	6105.83
5947.96	5913.27	7659.57
6939.09	5328.6	6583.76
7137.19	6206.9	6419.4
6569.34	6646.97	7582.14
6512.3	6155.95	6701.41
7137.19	6364.92	7358.95
5590.06	6364.92	7014.81
6241.33	7020.28	6206.9
6346.97	7086.61	6474.82
5528.26	5960.26	6583.76
6346.97	6588.58	5821.47
6569.34	6531.2	6474.82
6089.31	6955.18	6886
5507.96	6105.83	6155.95
6089.31	6588.58	5521.47
7493.76	8256.88	7358.95
6189.82	5484.46	6206.9
6939.09	6588.58	6364.92
5061.87	6531.2	5913.27
5717.92	6531.2	6761.83
4994.45	6588.58	6502.89
6428.57	8442.78	6155.95
5011.14	6258.69	6761.83
6089.31	6766.92	6419.4
6040.27	6419.4	6886
6089.31	6206.9	6823.35
5897.77	7745.27	6364.92
4459.86	6766.92	6474.82
6813.02	5913.27	6761.83
5632.04	7438.02	7323.03
9137.06	5444.65	6155.95
6751.69	5565.86	6531.2
5467.8	5913.27	6258.69
5944.52	6105.83	6583.76
6139.15	6056.53	7217.32
6401.14	6105.83	5913.27
5389.22	6676.56	7148.53
8325.62	6258.69	9155.65
6346.97	5646.17	6206.9
6139.15	6258.69	10215.7
6401.14	6105.83	6474.82
7493.76	6419.4	5867.01
6293.71	6056.53	6823.35
7346.94	6891.27	6701.41
5806.45	6419.4	6419.4
7205.76	6155.95	6155.95
5897.77	6311.36	6364.92
8057.3	7154.21	6056.53
6040.27	6008.01	6823.35
6512.3	6474.82	5603.99
5851.76	6105.83	7148.53
7036.75	5821.47	5821.47
6751.69	5732.48	7148.53
6939.09	6531.2	6419.4
7493.76	7293.35	6419.4
6189.82	5776.64	6792.45
6512.3	5798.97	6311.36
4772	6531.2	8530.81
6114.13	6258.69	7014.81
6512.3	6955.18	6311.36
6189.82	6588.58	5481.12
6189.82	6258.69	6105.83
6241.33	6364.92	6008.01
6751.69	7438.02	8249.31
7003.89	6588.58	7985.8
5944.52	7745.27	6206.9
6089.31	6311.36	6105.83
4864.86	7086.61	6701.41
6293.71	6311.36	5562.42
6241.33	6258.69	6419.4
6189.82	7020.28	5936.68
6139.15	7086.61	6206.9
6189.82	7154.21	6531.2
6139.15	6155.95	6206.9
5166.48	5821.47	6886
5131.13	6364.92	5913.27
6691.45	6056.53	5646.17
5992.01	4942.34	6474.82
5674.65	5732.48	6886
6241.33	6258.69	6531.2
6875.48	6056.53	6531.2
6241.33	5689	4751.85
7725.32	5821.47	7431.87
5061.87	7020.28	6008.01
6401.14	6130.79	6531.2
5312.87	6056.53	6206.9
6632.28	11378	6206.9
7069.91	7364.98	6474.82
5590.06	7020.28	5646.17
6456.24	5821.47	7738.61
6241.33	7364.98	6583.76
6241.33	6646.97	6105.83
6939.09	6311.36	6105.83
5632.04	6155.95	6311.36
6939.09	6531.2	6105.83
8057.3	7020.28	6474.82
6401.14	7154.21	5603.99
6089.31	6364.92	6258.69
6512.3	6311.36	8530.81
6293.71	6258.69	5287.9
6939.09	6706.41	7217.32
6632.28	6419.4	7287.45
6512.3	6588.58	6155.95
7725.32	8442.78	7659.57
6293.71	6258.69	6105.83
5761.84	5565.86	6823.35
5761.84	6891.27	6338.03
4486.54	6206.9	7506.26
6346.97	6588.58	6155.95
7069.91	5646.17	6364.92
7346.94	7512.52	6008.01
5061.87	4739.34	6419.4
6293.71	5732.48	5913.27
5238.65	6105.83	7148.53
6241.33	6364.92	6155.95
6691.45	6206.9	6206.9
5761.84	6646.97	5732.48
6813.02	6056.53	6258.69
6751.69	6206.9	6583.76
6875.48	6258.69	7148.53
5548.71	6766.92	6419.4
6456.24	5444.65	6155.95
6241.33	5776.64	7431.87
7069.91	7364.98	7431.87
6293.71	6419.4	6364.92
5674.65	6155.95	6311.36
6089.31	6706.41	5402.16
5096.26	7120.25	7468.88
6346.97	6311.36	6258.69
6632.28	4291.85	6008.01
4712.04	6364.92	5821.47
7137.19	6056.53	12113.1
6189.82	6056.53	9879.25
6456.24	5444.65	6258.69
6089.31	6311.36	5960.26
6875.48	5867.01	7901.67
5739.8	8442.78	7431.87
5389.22	5603.99	6583.76
6089.31	5776.64	6642.07
5590.06	5565.86	6364.92
7137.19	5366.73	5306.6
5717.92	7086.61	6642.07
7493.76	6474.82	5073.28
9605.12	6531.2	6701.41
5897.77	6206.9	5363.53
6691.45	6588.58	5913.27
7275.67	6588.58	6886
5238.65	5444.65	5960.26
6813.02	5867.01	6583.76
5851.76	6258.69	6364.92
7346.94	6311.36	7217.32
5548.71	6531.2	6419.4
6241.33	6258.69	5732.48
7003.89	6766.92	5776.64
7103.39	5776.64	6886
6939.09	6766.92	6311.36
7205.76	6155.95	5776.64
5717.92	6891.27	6311.36
7275.67	5524.86	6583.76
5944.52	5565.86	8628.95
6346.97	6766.92	5646.17
7646.56	6311.36	5776.64
7069.91	6206.9	6105.83
6293.71	6891.27	7217.32
6040.27	5867.01	7148.53
5467.8	6105.83	6531.2
6293.71	6258.69	6419.4
5761.84	6056.53	6155.95
5548.71	6955.18	6364.92
9027.08	6311.36	7148.53
6751.69	6828.53	6206.9
6241.33	7020.28	7901.67
6813.02	6706.41	6583.76
6089.31	7364.98	6056.53
6346.97	5776.64	6155.95
5350.77	6258.69	7819.29
6569.34	6105.83	6311.36
6691.45	5565.86	7819.29
5897.77	7666.1	6155.95
5507.96	7438.02	6056.53
6139.15	7020.28	6311.36
6512.3	6419.4	5325.44
7003.89	7020.28	6008.01
6569.34	6105.83	6364.92
5992.01	7588.53	6056.53
5312.87	5689	7287.45
6691.45	6588.58	5821.47
6512.3	6891.27	7582.14
7137.19	5110.73	6056.53
6540.7	6155.95	7148.53
5590.06	6419.4	6105.83
7003.89	7438.02	6258.69
6189.82	6105.83	6081.08
6346.97	6311.36	6474.82
6598.24	6258.69	6311.36
6293.71	6364.92	6155.95
7607.78	7826.09	5363.53
6164.38	6206.9	5402.16
6569.34	6419.4	5821.47
6139.15	5291.01	5913.27
6569.34	6474.82	6823.35
7275.67	6056.53	5521.47
6139.15	6419.4	5821.47
6569.34	6364.92	6056.53
6661.73	6155.95	5732.48
6139.15	6258.69	7148.53
7137.19	9625.67	6258.69
5761.84	5076.14	5776.64
6139.15	5776.64	7148.53
5389.22	6105.83	6056.53
6691.45	6419.4	7217.32
6346.97	6008.01	6008.01
7137.19	5328.6	5913.27
6241.33	5867.01	6474.82
6691.45	9164.97	6364.92
6241.33	5913.27	6105.83
6241.33	6891.27	6311.36
5992.01	7293.35	8071.75
6089.31	7438.02	6311.36
6293.71	7826.09	9045.23
7971.66	7293.35	7985.8
4007.12	7154.21	7081.04
5632.04	5913.27	8071.75
6189.82	6588.58	6823.35
7003.89	6008.01	6823.35
6346.97	6364.92	8071.75
6241.33	7020.28	6474.82
6346.97	6258.69	6886
7137.19	5913.27	6105.83
9249.74	6232.69	5689
6241.33	6419.4	5325.44
5851.76	4975.12	6056.53
6751.69	6828.53	6364.92
5944.52	5732.48	7358.95
6089.31	6008.01	6823.35
8057.3	6155.95	6419.4
6456.24	6588.58	6056.53
4961.41	6955.18	6823.35
5389.22	7223.11	7468.88
5944.52	6206.9	5776.64
5992.01	7086.61	6258.69
6139.15	6258.69	6531.2
5717.92	7293.35	6206.9
5851.76	6646.97	6823.35
5548.71	6008.01	7081.04
6320.22	6105.83	6419.4
6040.27	6588.58	6311.36
5238.65	7020.28	6311.36
6569.34	6364.92	6155.95
6569.34	6646.97	7431.87
7887.82	6531.2	6823.35
6089.31	6105.83	6258.69
6293.71	6105.83	7358.95
4741.83	7053.29	8628.95
7069.91	6531.2	6155.95
6751.69	4878.05	6008.01
6346.97	5960.26	6419.4
5992.01	6955.18	6311.36
6373.94	7223.11	7014.81
6401.14	7154.21	6761.83
5806.45	6206.9	6731.49
6939.09	6828.53	6419.4
5238.65	6008.01	7081.04
6241.33	7666.1	6731.49
6241.33	5646.17	7506.26
5202.31	6588.58	4495.5
7069.91	6588.58	5710.66
6040.27	6311.36	6258.69
6456.24	6258.69	6531.2
6346.97	6311.36	8249.31
6139.15	6105.83	6419.4
6875.48	6008.01	6056.53
6139.15	6364.92	6206.9
6813.02	6891.27	7901.67
6691.45	6155.95	6419.4
6632.28	6706.41	6258.69
6401.14	6706.41	6258.69
7887.82	6155.95	6155.95
6691.45	9750.81	6886
9137.06	6706.41	6761.83
6632.28	7293.35	6886
7346.94	7826.09	6531.2
6632.28	6955.18	6583.76
6089.31	6392.05	6761.83
6241.33	6206.9	6886
6040.27	5405.41	7217.32
6751.69	7438.02	6258.69
6241.33	6828.53	5913.27
7003.89	8538.9	6642.07
6293.71	6258.69	6531.2
6189.82	6474.82	7431.87
6241.33	6706.41	5402.16
5944.52	6588.58	6364.92
5944.52	6646.97	6642.07
7569.39	5076.14	6642.07
6875.48	5913.27	5441.35
5992.01	7154.21	6823.35
5806.45	5689	6642.07
6401.14	7020.28	6311.36
6241.33	5821.47	7431.87
6512.3	6474.82	6474.82
5761.84	6419.4	6701.41
5944.52	6364.92	7659.57
6089.31	6891.27	6155.95
5389.22	6258.69	6823.35
6189.82	7293.35	6949.81
6691.45	6474.82	6531.2
5467.8	6364.92	6008.01
5275.5	6364.92	6761.83
6569.34	7154.21	6823.35
6401.14	6311.36	5776.64
4624.87	6206.9	7217.32
6875.48	7020.28	6823.35
5294.12	7086.61	5776.64
5944.52	7154.21	6949.81
6512.3	6056.53	7819.29
8919.72	6364.92	6642.07
6632.28	6206.9	6155.95
6089.31	6056.53	6311.36
6813.02	6311.36	6642.07
6939.09	6105.83	6311.36
6939.09	6531.2	6886
6241.33	6258.69	8249.31
6346.97	6531.2	7148.53
5992.01	7154.21	6008.01
6040.27	6588.58	6531.2
5717.92	5405.41	6823.35
6813.02	5689	6761.83
5238.65	6766.92	6761.83
5851.76	6706.41	5441.35
7137.19	6419.4	6206.9
6040.27	6766.92	6531.2
5851.76	7086.61	6206.9
7646.56	6258.69	6105.83
5897.77	6105.83	7738.61
6401.14	6311.36	6008.01
6632.28	7223.11	6364.92
7971.66	5867.01	6155.95
7275.67	6646.97	6338.03
4712.04	6646.97	6364.92
6569.34	7154.21	8159.56
5027.93	6828.53	6311.36
6939.09	6206.9	7901.67
6939.09	6155.95	7358.95
6813.02	7223.11	6642.07
5944.52	6646.97	7901.67
7205.76	6364.92	7287.45
6293.71	7154.21	7659.57
5992.01	6206.9	6311.36
3058.1	5776.64	5960.26
5761.84	6766.92	6701.41
6241.33	6311.36	6761.83
6241.33	7364.98	7358.95
6189.82	6828.53	6056.53
6512.3	6419.4	6474.82
6569.34	6155.95	5646.17
6293.71	6155.95	6419.4
6293.71	5960.26	7287.45
6346.97	5366.73	5867.01
6632.28	7086.61	6531.2
6346.97	6105.83	6761.83
6346.97	7992.9	7582.14
4741.83	6588.58	6583.76
6632.28	6258.69	6155.95
6040.27	6056.53	7358.95
6346.97	6056.53	6823.35
6293.71	5960.26	6583.76
5717.92	6155.95	6474.82
6293.71	5025.13	6105.83
6346.97	7293.35	5867.01
5944.52	7154.21	8071.75
6632.28	6311.36	6474.82
6241.33	6828.53	6701.41
6512.3	6311.36	6206.9
6164.38	6588.58	5776.64
6632.28	7293.35	7431.87
6456.24	6955.18	6364.92
7493.76	7086.61	6155.95
4928.81	5524.86	6284.92
6661.73	6676.56	5960.26
6875.48	7826.09	6258.69
5717.92	6531.2	5913.27
5761.84	7293.35	6008.01
7137.19	5960.26	10011.1
6064.69	8348.79	6105.83
7036.75	6258.69	6949.81
7003.89	6155.95	5913.27
6241.33	7293.35	6642.07
6512.3	6828.53	6155.95
8057.3	6955.18	6008.01
6691.45	7020.28	6823.35
6751.69	5798.97	5960.26
6401.14	7438.02	7014.81
6241.33	6105.83	9155.65
6189.82	6955.18	6311.36
5590.06	6828.53	6474.82
8419.08	6258.69	6823.35
7205.76	8078.99	6155.95
5507.96	6008.01	9750.81
8514.66	7826.09	6701.41
6189.82	6364.92	6258.69
6632.28	7364.98	6155.95
6241.33	6766.92	6008.01
6512.3	6828.53	6311.36
6691.45	6419.4	6474.82
6813.02	6955.18	6419.4
6293.71	7086.61	6206.9
4233.3	7086.61	6419.4
6401.14	6646.97	8159.56
6293.71	6258.69	7738.61
7137.19	6828.53	6642.07
6751.69	6955.18	5732.48
6346.97	8078.99	7358.95
6241.33	6955.18	7431.87
7346.94	5913.27	6761.83
6040.27	6032.17	6474.82
6939.09	6311.36	5776.64
6293.71	6646.97	6949.81
7971.66	6056.53	7014.81
7069.91	6155.95	6105.83
5761.84	6258.69	6583.76
6346.97	5960.26	6206.9
7003.89	6258.69	6056.53
6346.97	7154.21	5689
6293.71	6828.53	7287.45
6813.02	6056.53	7217.32
6241.33	7086.61	6531.2
6293.71	7908.61	7468.88
5897.77	7223.11	5984.04
5851.76	6766.92	7287.45
6089.31	5913.27	6364.92
6401.14	6258.69	6364.92
5784.06	6828.53	5521.47
6346.97	6531.2	8249.31
6632.28	6364.92	6155.95
7275.67	6646.97	7659.57
6089.31	6155.95	7217.32
8919.72	6311.36	7738.61
7725.32	7086.61	6311.36
6139.15	6891.27	6917.76
8419.08	6828.53	6258.69
5674.65	6828.53	6886
6512.3	6105.83	7985.8
6401.14	6155.95	6105.83
6139.15	6646.97	4442.25
6401.14	6364.92	5402.16
7887.82	6419.4	6886
7205.76	6531.2	4692.39
3745.32	6646.97	7582.14
7971.66	6706.41	7148.53
6293.71	6766.92	6364.92
7205.76	6474.82	5689
7205.76	6588.58	6311.36
6993.01	7908.61	7217.32
5701.25	6766.92	6206.9
6877.58	6364.92	6642.07
6657.79	7293.35	7014.81
4562.04	6105.83	7148.53
6657.79	6531.2	5214.37
6165.23	7223.11	5521.47
6165.23	7223.11	6206.9
6119.95	6105.83	6206.9
6353.24	6531.2	6531.2
7052.19	6364.92	6056.53
5624.3	6206.9	6583.76
8084.07	7086.61	8249.31
5861.66	6474.82	6155.95
7052.19	7992.9	6056.53
7052.19	7293.35	6002.4
7112.38	6531.2	8340.28
6711.41	7908.61	6954.1
6993.01	6955.18	6180.47
6501.95	6891.27	6954.1
6821.28	6955.18	7194.24
6501.95	6828.53	7194.24
5988.02	6364.92	6468.31
6877.58	6955.18	7256.89
5405.41	8442.78	7012.62
8764.24	6105.83	6622.52
7235.89	6474.82	6090.13
6765.9	7020.28	6954.1
7434.94	6008.01	5834.31
8084.07	6008.01	6468.31
5336.18	6155.95	7315.29
5549.39	6419.4	7194.24
8163.27	7293.35	5834.31
6211.18	7223.11	7072.14
5302.23	6105.83	6369.43
5440.7	8348.79	6002.4
6211.18	6155.95	6622.52
6031.36	6474.82	7132.67
8084.07	7364.98	6273.53
5440.7	6766.92	5452.56
6657.79	6588.58	6896.55
6849.32	6474.82	8019.25
6211.18	5960.26	7012.62
7782.1	6311.36	7722.01
6657.79	5366.73	8019.25
6075.33	6955.18	5917.16
6305.17	6105.83	7072.14
7782.1	7438.02	6954.1
6877.58	7745.27	7380.07
7173.6	6364.92	7256.89
5945.3	6474.82	6954.1
6657.79	6766.92	5488.47
6305.17	7020.28	7256.89
8410.43	6364.92	5834.31
5820.72	6206.9	5347.59
6934.81	7666.1	6045.95
9354.54	6419.4	6418.49
7369.2	7086.61	6134.97
6553.08	7154.21	7722.01
6711.41	5867.01	7256.89
6605.02	6008.01	6570.3
7782.1	6766.92	8424.6
3683.24	6446.99	7651.11
6165.23	6474.82	7256.89
6402.05	6206.9	6518.9
7855.46	8078.99	7132.67
7235.89	7826.09	7867.82
7639.42	6056.53	7072.14
7112.38	6646.97	8019.25
6075.33	7223.11	6369.43
6501.95	6766.92	6784.26
5476.45	7512.52	6954.1
5988.02	5776.64	7194.24
6934.81	7627.12	6729.48
6165.23	7154.21	5488.47
6402.05	7992.9	6954.1
6765.9	7086.61	6839.95
6711.41	6588.58	6729.48
5861.66	7364.98	6518.9
7434.94	10428.7	6180.47
4500.45	6364.92	6570.3
8764.24	7745.27	6418.49
7299.27	6474.82	8097.17
7710.1	6706.41	6090.13
5903.19	6206.9	6518.9
7267.44	6474.82	5917.16
6993.01	6706.41	6675.57
10537.4	7588.53	7012.62
7710.1	8737.86	6273.53
6993.01	7588.53	6570.3
6993.01	6419.4	7132.67
5780.35	6891.27	6321.11
7052.19	6364.92	6784.26
6631.3	8348.79	6518.9
6657.79	7188.5	6134.97
6402.05	8442.78	6784.26
6075.33	7086.61	6090.13
5662.51	6955.18	7651.11
5045.41	6706.41	5793.74
7710.1	6955.18	5917.16
7299.27	6531.2	6273.53
6553.08	6364.92	6839.95
7710.1	6364.92	7072.14
6305.17	6531.2	6954.1
7173.6	7086.61	6090.13
7173.6	6706.41	6784.26
6765.9	6474.82	7132.67
7299.27	6766.92	6273.53
7369.2	6706.41	6896.55
7052.19	6706.41	6321.11
5440.7	7438.02	7513.15
6211.18	7874.02	7132.67
6257.82	7072.14	6393.86
8244.02	6983.24	7315.29
7639.42	6138.74	7446.02
6934.81	6273.53	7194.24
7235.89	5282.62	6896.55
5861.66	7072.14	7446.02
6821.28	6784.26	7513.15
6501.95	6622.52	9165.9
6711.41	8143.32	7380.07
5586.59	6369.43	6784.26
6821.28	8025.68	6418.49
7052.19	6226.65	6784.26
7369.2	6729.48	6896.55
6305.17	6273.53	6418.49
7052.19	7656.97	7072.14
8857.4	5878.89	7132.67
6305.17	7256.89	6369.43
7052.19	7800.31	5917.16
6075.33	6049.61	7072.14
6877.58	6896.55	7380.07
7639.42	8183.31	6002.4
7052.19	6784.26	6622.52
6605.02	2796.42	7513.15
6329.11	7072.14	6002.4
7639.42	7485.03	7380.07
7112.38	6896.55	7194.24
5820.72	6049.61	7722.01
6993.01	8025.68	6839.95
5903.19	6321.11	8176.61
8583.69	6273.53	6839.95
6165.23	7012.62	7513.15
6031.36	7012.62	6518.9
8244.02	7656.97	7012.62
9354.54	7072.14	6675.57
5370.57	6784.26	6570.3
6402.05	6729.48	6369.43
7052.19	6622.52	5488.47
8163.27	3372.68	6839.95
6402.05	7256.89	6729.48
6305.17	6839.95	6896.55
7331.38	8025.68	6297.23
9149.13	6369.43	9267.84
6765.9	7320.64	6784.26
7501.88	6784.26	5753.74
7052.19	6006.01	7651.11
5861.66	10976.9	6954.1
6657.79	7012.62	7513.15
6657.79	6839.95	6273.53
6765.9	7949.13	8019.25
6934.81	6622.52	6134.97
6877.58	7800.31	7132.67
7501.88	5385.03	7581.5
5605.38	7385.52	6622.52
9149.13	6729.48	7132.67
5820.72	7320.64	7513.15
7112.38	7072.14	6002.4
6402.05	6954.1	6675.57
9250.69	6896.55	6369.43
5903.19	6418.49	7651.11
6711.41	6954.1	7256.89
6993.01	5878.89	5959.48
6657.79	6954.1	6839.95
6934.81	6896.55	6784.26
5405.41	7800.31	7072.14
7299.27	7320.64	6896.55
8084.07	6273.53	7581.5
6821.28	6518.9	7012.62
7235.89	5757.05	6839.95
6934.81	2418.96	7012.62
5235.6	7451.56	6729.48
6402.05	7194.24	6180.47
7112.38	7072.14	5636.98
8084.07	6983.24	6180.47
6075.33	6839.95	7380.07
6305.17	6839.95	8216.93
6657.79	7656.97	6784.26
7235.89	8025.68	6784.26
7299.27	5640.16	5488.47
6934.81	6369.43	7072.14
6305.17	7320.64	8598.45
4040.4	7385.52	7794.23
7299.27	5920.66	7315.29
7173.6	6468.31	5834.31
5586.59	6729.48	7072.14
4599.82	5717.55	8598.45
5476.45	6983.24	6839.95
6451.61	7320.64	6954.1
6765.9	6468.31	5959.48
7052.19	5757.05	6729.48
6711.41	7451.56	7315.29
6765.9	6784.26	8097.17
5945.3	8025.68	6839.95
8244.02	7656.97	6839.95
6031.36	6006.01	6273.53
6451.61	8103.73	7012.62
5780.35	6784.26	6418.49
5945.3	5963.03	6418.49
6765.9	7072.14	8510.64
6993.01	6839.95	7446.02
6765.9	6954.1	6839.95
6711.41	6839.95	7794.23
7369.2	6321.11	7513.15
5512.68	7587.25	6954.1
7112.38	6675.57	6839.95
8857.4	5491.49	6369.43
6765.9	6954.1	7072.14
6877.58	7072.14	7867.82
7173.6	7072.14	6648.94
6934.81	6675.57	7132.67
6657.79	5878.89	6570.3
6993.01	8025.68	8176.61
6993.01	6518.9	6570.3
6993.01	5920.66	6002.4
5988.02	6468.31	6896.55
5820.72	6468.31	6321.11
5405.41	7727.98	7581.5
6821.28	6321.11	9372.07
6849.32	5757.05	5488.47
6075.33	6896.55	6518.9
6075.33	7320.64	8873.11
6119.95	7012.62	6784.26
5945.3	7800.31	6418.49
5586.59	6093.85	6226.65
6031.36	6622.52	5938.24
7855.46	5249.34	6045.95
5076.14	8183.31	6570.3
6765.9	7194.24	7012.62
6257.82	5564.83	6839.95
6765.9	6896.55	6134.97
5966.59	7132.67	7194.24
6451.61	5678.59	5793.74
6605.02	6622.52	7012.62
5624.3	6896.55	5793.74
6031.36	6321.11	7194.24
6353.24	5491.49	7380.07
6553.08	5817.34	6468.31
6402.05	6570.3	6784.26
7112.38	6369.43	7072.14
7173.6	7132.67	5834.31
5820.72	6896.55	5793.74
6305.17	6784.26	7256.89
5015.05	5963.03	7194.24
7855.46	7072.14	6675.57
7112.38	7072.14	6675.57
5861.66	5455.54	6134.97
6821.28	9380.86	8257.64
6877.58	6518.9	6896.55
6765.9	8264.46	5917.16
9049.77	8264.46	5417.12
7930.21	6729.48	6954.1
6821.28	7132.67	6622.52
6877.58	9487.67	7072.14
6934.81	6006.01	6090.13
6993.01	6784.26	7132.67
8583.69	5797.1	6839.95
5966.59	6896.55	6954.1
7173.6	7727.98	6954.1
6993.01	5564.83	6518.9
6657.79	6896.55	6134.97
5861.66	6321.11	7132.67
6605.02	7385.52	6839.95
6821.28	6321.11	6839.95
6877.58	6049.61	7072.14
6993.01	6184.29	6954.1
5988.02	7132.67	6729.48
7112.38	6839.95	6784.26
7112.38	6784.26	6321.11
6501.95	6954.1	6839.95
5336.18	6570.3	6839.95
7052.19	6273.53	5813.95
6821.28	5151.98	8019.25
9149.13	6622.52	7132.67
5138.75	7072.14	7012.62
6257.82	6675.57	6418.49
6402.05	8103.73	6839.95
6501.95	6418.49	6518.9
6877.58	6839.95	5313.5
7052.19	7042.25	6321.11
7052.19	6184.29	7132.67
5662.51	7194.24	6954.1
6657.79	7072.14	6273.53
5820.72	7385.52	6369.43
6165.23	7727.98	7194.24
7299.27	7800.31	6002.4
7112.38	6369.43	7012.62
6031.36	6784.26	7315.29
7639.42	6896.55	7012.62
6877.58	6443.3	6622.52
6451.61	6675.57	7194.24
6657.79	6468.31	6622.52
7052.19	6518.9	6839.95
7173.6	8025.68	6839.95
6934.81	5717.55	6896.55
6765.9	7132.67	5524.86
6765.9	6675.57	6784.26
6934.81	6570.3	6493.51
6993.01	6896.55	7194.24
6553.08	5316.32	6954.1
6934.81	6418.49	7794.23
5780.35	5282.62	6784.26
8410.43	6184.29	6784.26
6711.41	8605.85	8424.6
8673.03	6418.49	9165.9
5405.41	6675.57	6839.95
5268.7	6468.31	7012.62
7639.42	7587.25	7132.67
6305.17	7800.31	7513.15
6711.41	6570.3	7446.02
7855.46	7288.63	6045.95
4955.4	7256.89	7315.29
6451.61	8347.25	7194.24
6765.9	7256.89	6839.95
7369.2	7874.02	6622.52
6711.41	7256.89	7942.81
6711.41	7320.64	6729.48
5988.02	6418.49	6622.52
5624.3	6896.55	7132.67
7235.89	7800.31	6954.1
6211.18	5757.05	6954.1
7112.38	7874.02	6729.48
7710.1	6839.95	6954.1
6329.11	6418.49	7132.67
7173.6	6729.48	7225.43
7501.88	5640.16	6622.52
6711.41	6622.52	7012.62
5549.39	5564.83	7072.14
7173.6	7194.24	5524.86
8163.27	6729.48	6090.13
6765.9	7225.43	6418.49
7052.19	7656.97	7072.14
7235.89	7587.25	7581.5
8326.39	7012.62	7132.67
5624.3	4952.95	6954.1
4911.59	6729.48	6784.26
6075.33	8431.7	7194.24
7052.19	7012.62	7256.89
6353.24	6784.26	7132.67
5662.51	7656.97	7012.62
6553.08	6784.26	6002.4
6877.58	6784.26	6954.1
6765.9	7518.8	7072.14
7299.27	7132.67	7315.29
6257.82	6226.65	7722.01
6821.28	7194.24	7651.11
6119.95	7132.67	6839.95
6119.95	5878.89	7380.07
6877.58	8025.68	6954.1
7082.15	6622.52	6675.57
6165.23	6049.61	6090.13
6605.02	8183.31	6226.65
6711.41	7072.14	6180.47
6402.05	6954.1	6839.95
7235.89	6784.26	6570.3
8163.27	6369.43	7194.24
5045.41	7800.31	6273.53
7235.89	6839.95	6784.26
6451.61	7451.56	8257.64
11402.5	9596.93	6954.1
7782.1	7012.62	6784.26
6877.58	7132.67	6839.95
6993.01	6369.43	6321.11
5760.37	5717.55	5753.74
6657.79	4997.5	9066.18
8006.41	6138.74	6369.43
6605.02	6839.95	7347.54
6553.08	7132.67	11274
6877.58	8347.25	7012.62
6305.17	7385.52	6839.95
7173.6	7194.24	7132.67
6353.24	7320.64	6090.13
6305.17	7072.14	7256.89
5780.35	6954.1	6839.95
5405.41	7587.25	6369.43
5820.72	5878.89	7256.89
6119.95	5757.05	6321.11
6993.01	6468.31	6622.52
6257.82	7072.14	5347.59
6605.02	5797.1	6369.43
6353.24	7874.02	6839.95
4730.37	6570.3	6954.1
5440.7	6784.26	8257.64
6402.05	8103.73	6784.26
6451.61	6729.48	7256.89
9049.77	5385.03	5959.48
7112.38	6418.49	7072.14
6165.23	6184.29	6369.43
7434.94	5678.59	6839.95
6631.3	6006.01	6839.95
6353.24	7587.25	8968.61
7142.86	6093.85	6839.95
6657.79	6138.74	7315.29
6934.81	6784.26	6675.57
7112.38	6138.74	5524.86
7052.19	6093.85	7867.82
6553.08	7451.56	7072.14
7401.92	7385.52	7581.5
6821.28	5717.55	7446.02
6877.58	6184.29	9267.84
7235.89	6896.55	6784.26
8673.03	6896.55	7012.62
6305.17	6468.31	7132.67
6165.23	6784.26	8340.28
7570.02	6675.57	6784.26
6711.41	6896.55	9699.32
7052.19	4938.27	5793.74
6305.17	5757.05	7380.07
6305.17	5282.62	6839.95
7299.27	6418.49	7132.67
7112.38	6839.95	6954.1
6877.58	6622.52	6839.95
6657.79	6321.11	9478.67
6993.01	6184.29	6839.95
6765.9	7012.62	6570.3
6353.24	8103.73	6226.65
7930.21	6896.55	7072.14
8496.18	6839.95	7256.89
7930.21	6273.53	7581.5
6501.95	6983.24	7012.62
7052.19	7587.25	6896.55
6451.61	6839.95	6954.1
6119.95	6784.26	7315.29
7855.46	6675.57	6839.95
6097.56	6518.9	7012.62
6993.01	8103.73	7012.62
7782.1	7132.67	7072.14
8163.27	6570.3	4849.66
7052.19	5249.34	7072.14
5903.19	5350.45	6954.1
4897.16	8025.68	7072.14
8244.02	6896.55	7194.24
8410.43	7800.31	6675.57
7434.94	7800.31	9165.9
6075.33	7072.14	7581.5
6402.05	6006.01	7072.14
6877.58	7587.25	6518.9
6305.17	6622.52	6839.95
6075.33	7012.62	5181.35
5512.68	6784.26	6002.4
7855.46	7320.64	6839.95
6821.28	7385.52	7072.14
7710.1	7256.89	6518.9
6657.79	7874.02	7380.07
6501.95	6184.29	7513.15
7052.19	7587.25	6784.26
6165.23	7132.67	8257.64
8583.69	7012.62	5246.59
5861.66	6622.52	8019.25
7855.46	6321.11	5875.44
7173.6	7800.31	6675.57
5170.63	6675.57	7256.89
6031.36	7194.24	7256.89
4334.63	6896.55	7581.5
7052.19	6675.57	7446.02
7112.38	6622.52	7256.89
6553.08	7012.62	5714.29
6657.79	7451.56	6544.5
7930.21	7656.97	6784.26
7235.89	6273.53	7722.01
6821.28	7256.89	6518.9
6075.33	7727.98	7446.02
5780.35	7194.24	7012.62
6257.82	5602.24	7794.23
6257.82	6729.48	7072.14
6711.41	7072.14	7194.24
6877.58	6184.29	6675.57
7782.1	7451.56	6180.47
7112.38	6925.21	7581.5
6451.61	6418.49	6784.26
6657.79	7727.98	6839.95
6934.81	7256.89	6839.95
6257.82	7320.64	8176.61
8006.41	7072.14	7256.89
6451.61	6273.53	7132.67
6657.79	6839.95	8019.25
7639.42	6138.74	6954.1
6605.02	8025.68	6570.3
6821.28	6622.52	6839.95
7570.02	6369.43	6369.43
6765.9	7012.62	7256.89
6877.58	6896.55	6896.55
7173.6	5350.45	6273.53
7299.27	6839.95	9017.13
6993.01	6570.3	6090.13
8244.02	7800.31	7446.02
8084.07	7072.14	6896.55
6553.08	7072.14	7651.11
6877.58	7451.56	6896.55
6993.01	5216.48	6321.11
5662.51	6418.49	7256.89
5820.72	6184.29	6839.95
6119.95	5797.1	6954.1
6553.08	6839.95	7651.11
5903.19	6622.52	6273.53
6877.58	7194.24	6045.95
6553.08	6729.48	6675.57
6711.41	8103.73	7012.62
6877.58	6369.43	6226.65
7299.27	6570.3	7446.02
6234.41	7518.8	6954.1
6553.08	5837.71	6729.48
6934.81	5602.24	7072.14
7434.94	7072.14	7942.81
6711.41	6675.57	6518.9
6849.32	6622.52	6273.53
6657.79	7800.31	7072.14
7570.02	7451.56	5917.16
6993.01	6570.3	6784.26
8006.41	7194.24	7794.23
6353.24	7451.56	6839.95
6031.36	6518.9	7132.67
7855.46	6184.29	6839.95
6075.33	6675.57	9699.32
6877.58	6729.48	7072.14
7235.89	6896.55	7072.14
7570.02	6839.95	7132.67
6553.08	6896.55	9372.07
6377.55	5151.98	6675.57
6821.28	6896.55	9066.18
7855.46	7256.89	7380.07
6934.81	6138.74	6675.57
7434.94	7012.62	6954.1
5924.17	6518.9	6570.3
7052.19	8517.89	7072.14
5476.45	7194.24	5834.31
7173.6	9074.41	7315.29
6657.79	6729.48	7072.14
7782.1	7518.8	6369.43
7052.19	6518.9	6226.65
7112.38	7194.24	6273.53
9354.54	9276.44	7256.89
7112.38	7194.24	5875.44
6165.23	7012.62	7651.11
6821.28	7800.31	7794.23
7434.94	6250	6226.65
6711.41	6622.52	6369.43
6553.08	7012.62	7942.81
8006.41	6138.74	5875.44
8163.27	7320.64	7315.29
6711.41	6784.26	5313.5
6257.82	6954.1	7380.07
5780.35	7949.13	7722.01
6501.95	7451.56	6896.55
6711.41	7132.67	6369.43
6934.81	8264.46	6570.3
7112.38	6006.01	7722.01
7173.6	6622.52	7256.89
5624.3	6954.1	6321.11
7052.19	6226.65	6954.1
6993.01	6321.11	7794.23
5740.53	5837.71	6896.55
9149.13	8431.7	8176.61
6821.28	6954.1	6675.57
6211.18	6675.57	7581.5
6934.81	6273.53	7256.89
6257.82	6868.13	6570.3
6877.58	7194.24	6622.52
6711.41	7256.89	6002.4
6553.08	8025.68	6784.26
6993.01	6518.9	6729.48
8084.07	6896.55	8176.61
8084.07	6784.26	7256.89
8084.07	6006.01	7072.14
5476.45	6896.55	6729.48
6934.81	6443.3	8097.17
6877.58	6138.74	6180.47
7299.27	7194.24	6002.4
7173.6	6675.57	6134.97
7855.46	6622.52	8176.61
6657.79	8695.65	4849.66
7501.88	6896.55	6518.9
5701.25	6896.55	6729.48
6877.58	7518.8	6896.55
7782.1	8103.73	6134.97
7930.21	7256.89	7012.62
6993.01	6954.1	7446.02
6765.9	5602.24	6896.55
7855.46	8103.73	6134.97
6119.95	6839.95	6518.9
8410.43	7194.24	7256.89
10405.8	7874.02	7380.07
7173.6	5385.03	6896.55
6765.9	6983.24	6954.1
6211.18	5797.1	6468.31
7082.15	6784.26	8097.17
7052.19	8025.68	7072.14
7112.38	6273.53	7513.15
6877.58	6006.01	5347.59
6877.58	7012.62	8097.17
6211.18	7800.31	6622.52
6934.81	6675.57	4595.59
7710.1	5602.24	7194.24
6031.36	6006.01	7072.14
5586.59	6896.55	7867.82
8583.69	7727.98	7256.89
7782.1	6675.57	6896.55
6934.81	6896.55	7380.07
6553.08	6839.95	7446.02
8583.69	7072.14	7380.07
7434.94	7194.24	5917.16
7235.89	8517.89	7942.81
7235.89	6729.48	6622.52
6605.02	7012.62	7163.32
7855.46	6839.95	6702.41
6305.17	6784.26	7581.5
6657.79	6622.52	7315.29
6075.33	7256.89	7072.14
5945.3	6839.95	6134.97
6553.08	7012.62	6784.26
7968.13	7949.13	7072.14
5945.3	4852.01	7380.07
6765.9	6954.1	5753.74
6877.58	7012.62	7867.82
6877.58	6784.26	7315.29
6934.81	7451.56	6418.49
6501.95	6443.3	6570.3
6821.28	5455.54	6675.57
6877.58	6369.43	6468.31
5861.66	6321.11	9372.07
8244.02	6570.3	6729.48
6821.28	6622.52	6784.26
6657.79	7874.02	7012.62
7112.38	6675.57	7132.67
7369.2	6784.26	7256.89
6501.95	6839.95	6896.55
7112.38	6896.55	6418.49
7782.1	7385.52	7581.5
6711.41	6622.52	7513.15
7173.6	6518.9	10695.2
6451.61	6518.9	7581.5
5440.7	7132.67	6418.49
7710.1	6729.48	5917.16
6305.17	6729.48	7194.24
5662.51	6839.95	7194.24
5820.72	7874.02	6570.3
7710.1	9487.67	6954.1
6605.02	6518.9	7072.14
7930.21	7727.98	6045.95
7401.92	6954.1	5213.76
6821.28	7194.24	6418.49
7501.88	6896.55	7072.14
7639.42	6518.9	6896.55
7369.2	6518.9	5452.56
6031.36	8431.7	6180.47
7710.1	7451.56	7194.24
6451.61	9074.41	6321.11
6877.58	7072.14	7256.89
7052.19	6518.9	5524.86
6877.58	10976.9	8257.64
6877.58	9276.44	7072.14
9149.13	5717.55	5246.59
6165.23	7194.24	6321.11
6657.79	6675.57	9267.84
7299.27	7194.24	6954.1
7434.94	7072.14	6954.1
6553.08	7656.97	7132.67
5720.82	8695.65	5917.16
7235.89	6784.26	7581.5
6821.28	6321.11	5834.31
7173.6	6093.85	7012.62
7112.38	7132.67	7012.62
6877.58	5920.66	7072.14
5861.66	7132.67	6784.26
7570.02	6418.49	6896.55
7782.1	6896.55	6273.53
7710.1	7132.67	6518.9
6877.58	6729.48	7942.81
7052.19	7072.14	7194.24
7052.19	6729.48	6954.1
6765.9	6675.57	5875.44
7052.19	7132.67	6839.95
6934.81	6839.95	6045.95
6451.61	8264.46	5793.74
7855.46	6954.1	7012.62
7052.19	7587.25	6518.9
6605.02	6226.65	5488.47
7710.1	5120.33	8019.25
6553.08	6184.29	6954.1
7173.6	6954.1	7581.5
6605.02	7132.67	7315.29
6877.58	6954.1	6180.47
7112.38	6896.55	7132.67
6257.82	7012.62	6954.1
6031.36	5837.71	7446.02
6305.17	6006.01	7380.07
6605.02	6006.01	6518.9
7052.19	6369.43	8598.45
6402.05	8264.46	6468.31
6765.9	6321.11	6675.57
7855.46	7518.8	6002.4
8583.69	7194.24	7651.11
7112.38	6518.9	6321.11
5861.66	6570.3	6622.52
6257.82	6954.1	7194.24
5945.3	7194.24	6226.65
7299.27	5920.66	6622.52
5030.18	8605.85	6839.95
6821.28	6049.61	6134.97
7855.46	6622.52	7132.67
6993.01	6729.48	7446.02
7782.1	6729.48	7651.11
7052.19	7656.97	6226.65
5988.02	7587.25	7072.14
6211.18	5491.49	6570.3
6934.81	6729.48	4965.24
6993.01	6675.57	6468.31
6165.23	6321.11	7132.67
7369.2	7194.24	8176.61
8410.43	7949.13	7102.27
5903.19	6896.55	6518.9
5549.39	7012.62	7380.07
5945.3	8787.35	6090.13
6934.81	7518.8	6784.26
7710.1	5527.92	6675.57
8006.41	6896.55	6518.9
7112.38	5757.05	7072.14
6711.41	7132.67	6622.52
6257.82	7256.89	7942.81
6553.08	6729.48	6675.57
7369.2	8025.68	6675.57
6877.58	6729.48	8510.64
7112.38	7012.62	6675.57
6711.41	6518.9	7194.24
6075.33	6896.55	6784.26
8326.39	7012.62	7072.14
6877.58	6518.9	6045.95
6993.01	9276.44	7347.54
6934.81	8605.85	6090.13
6993.01	5941.77	6896.55
6993.01	7072.14	7012.62
7299.27	6622.52	6839.95
7570.02	7042.25	6675.57
7173.6	8880.99	7132.67
8006.41	7320.64	8019.25
7434.94	6468.31	6784.26
7570.02	7012.62	6002.4
7299.27	6273.53	6045.95
6451.61	6839.95	6675.57
7570.02	7385.52	6839.95
7692.31	7385.52	6321.11
6493.51	7320.64	8257.64
5945.95	6839.95	6954.1
6186.73	6896.55	6954.1
6781.75	8103.73	7722.01
7692.31	6273.53	6622.52
7042.25	7132.67	7513.15
7042.25	7072.14	7012.62
6358.38	8264.46	6983.24
6586.83	6896.55	8688.1
6447.83	7072.14	7072.14
7208.39	6839.95	6418.49
5549.95	7451.56	5714.29
6024.1	6622.52	6896.55
6447.83	7194.24	6784.26
6271.38	6896.55	5675.37
8178.44	7518.8	7446.02
7208.39	6954.1	7651.11
6586.83	7102.27	6369.43
6988.56	5837.71	7513.15
6988.56	6954.1	7380.07
5386.88	9380.86	6226.65
5174.04	6954.1	6868.13
7890.96	7656.97	8779.63
6024.1	7385.52	6518.9
6634.5	8103.73	7380.07
7323.57	7320.64	6954.1
7208.39	6675.57	6839.95
7265.52	8431.7	7446.02
5635.25	7012.62	7581.5
7208.39	7385.52	7942.81
5032.02	7656.97	6839.95
6988.56	8431.7	7651.11
5869.8	7256.89	6839.95
5617.98	7012.62	8176.61
5516.55	6839.95	6954.1
7096.77	7874.02	7722.01
6988.56	6954.1	4766.44
6402.79	6896.55	6622.52
5059.8	7132.67	6570.3
6883.6	6675.57	6784.26
6228.77	7587.25	7012.62
6024.1	6518.9	6839.95
6586.83	7587.25	6784.26
6731.95	7194.24	6839.95
7152.15	7385.52	7651.11
5984.77	8183.31	8176.61
5795.57	6468.31	6418.49
6314.58	6784.26	5149.33
7265.52	6321.11	7794.23
6063.95	6675.57	6839.95
6832.3	7072.14	7513.15
6447.83	7012.62	6090.13
6271.38	6518.9	7194.24
6586.83	6468.31	5636.98
5907.63	7320.64	6570.3
9068.43	7132.67	7867.82
6586.83	6622.52	7256.89
6271.38	10559.7	7256.89
6186.73	7012.62	6954.1
6586.83	7132.67	7942.81
5652.62	6954.1	7722.01
6935.69	6184.29	6518.9
5339.81	7256.89	7072.14
7096.77	6896.55	6839.95
5984.77	7072.14	8019.25
5263.16	6839.95	6045.95
6781.75	6675.57	6369.43
6781.75	6321.11	6954.1
6832.3	6369.43	7072.14
7565.34	6784.26	6839.95
6104.33	7132.67	6418.49
6539.83	6954.1	8019.25
6104.33	6729.48	6369.43
6493.51	6418.49	6518.9
6271.38	6273.53	7794.23
7042.25	9487.67	7012.62
6586.83	6729.48	7256.89
6314.58	6622.52	6729.48
6402.79	6468.31	7722.01
6682.87	6675.57	5793.74
5549.95	6784.26	7794.23
5617.98	6896.55	7942.81
6935.69	6729.48	7867.82
5617.98	7385.52	6468.31
7959.48	7727.98	6045.95
7208.39	7012.62	5917.16
7265.52	5963.03	6954.1
6731.95	6570.3	6518.9
6539.83	7320.64	7380.07
4897.6	5564.83	6729.48
5386.88	6418.49	7194.24
5945.95	8183.31	7072.14
6781.75	8431.7	6418.49
6145.25	7256.89	4849.66
6380.51	6729.48	7012.62
6314.58	6896.55	7225.43
8106.12	7012.62	7722.01
6988.56	7132.67	6954.1
4694.84	7194.24	6090.13
7628.29	6622.52	6321.11
7265.52	7012.62	8176.61
6493.51	7012.62	7256.89
6145.25	6839.95	6418.49
6731.95	6896.55	7722.01
8849.56	7451.56	7256.89
6447.83	6729.48	6896.55
6682.87	6954.1	6002.4
6447.83	6675.57	6622.52
6539.83	7194.24	5753.74
3190.26	6896.55	6570.3
7382.55	7385.52	7315.29
6539.83	7874.02	6518.9
5583.76	5757.05	7256.89
6682.87	7132.67	4533.09
6447.83	7256.89	6896.55
6586.83	6784.26	7581.5
6682.87	8183.31	6896.55
5945.95	7012.62	6729.48
6832.3	7132.67	7072.14
11033.1	6468.31	6675.57
6402.79	7451.56	7072.14
5759.16	6138.74	6839.95
6586.83	6784.26	6418.49
7096.77	7621.95	6896.55
7208.39	5817.34	6570.3
6063.95	6839.95	6896.55
5549.95	7012.62	6045.95
7096.77	7451.56	6285.71
7042.25	6954.1	6748.47
6781.75	8264.46	6508.88
6539.83	7320.64	7227.33
6731.95	7256.89	6602.64
7692.31	6954.1	7227.33
6447.83	6784.26	5997.82
7628.29	7256.89	7060.33
7382.55	7012.62	5664.26
5723.2	7320.64	6329.11
4950.5	6570.3	6900.88
5450.94	6729.48	6351.04
8560.31	6518.9	6555.42
6145.25	7800.31	7170.8
6682.87	6784.26	8118.08
6781.75	7256.89	6798.52
8327.02	7256.89	7170.8
6104.33	8025.68	6900.88
6063.95	6493.51	6242.91
6682.87	7012.62	5243.09
6447.83	8025.68	6900.88
6682.87	6896.55	6798.52
5549.95	6896.55	6953.22
6539.83	7800.31	6699.15
5907.63	6896.55	5461.77
6935.69	8103.73	8994.28
5869.8	6839.95	6723.72
4682.84	7451.56	6329.11
6314.58	7451.56	9361.7
6682.87	7132.67	7713.88
6731.95	6839.95	6798.52
6402.79	6729.48	7586.21
7042.25	5640.16	6926.95
6063.95	6896.55	6117.91
8106.12	7949.13	6798.52
6563.25	10427.5	6508.88
7096.77	6839.95	7006.37
6682.87	6954.1	7523.94
6186.73	6675.57	7006.37
7096.77	7320.64	6242.91
7757.4	7132.67	6748.47
6634.5	6729.48	6555.42
6781.75	6138.74	6117.91
6988.56	7385.52	6159.01
6145.25	8183.31	6417.74
6186.73	6369.43	5365.85
7152.15	6729.48	6285.71
6634.5	7451.56	7343.12
6104.33	6839.95	6159.01
8106.12	6729.48	8339.65
7265.52	7320.64	6417.74
6314.58	7072.14	8190.62
6832.3	7451.56	6748.47
6228.77	6896.55	5978.26
7096.77	5602.24	6373.12
7265.52	6049.61	6798.52
7692.31	7587.25	8821.17
7382.55	6839.95	6373.12
6186.73	6839.95	7115.14
5233.11	6729.48	7649.51
6271.38	6093.85	6117.91
6493.51	7132.67	7006.37
6634.5	6493.51	5273.25
7757.4	8605.85	6555.42
5759.16	8976.66	7060.33
6586.83	7949.13	7649.51
6186.73	6954.1	6699.15
6731.95	7518.8	5699.48
8327.02	6518.9	8654.6
6402.79	6468.31	8654.6
6634.5	6784.26	7227.33
7096.77	8389.26	6242.91
5583.76	6839.95	6117.91
7442.49	6648.94	8118.08
6024.1	7012.62	8737.09
5907.63	7451.56	7913.67
6402.79	6954.1	6462.98
6271.38	6839.95	7227.33
6402.79	6518.9	6285.71
6493.51	6896.55	5958.83
5869.8	7072.14	6242.91
6314.58	7012.62	5771.25
7096.77	7012.62	6798.52
6586.83	7256.89	7586.21
6063.95	7385.52	6699.15
7096.77	8517.89	7649.51
6539.83	6839.95	6417.74
7208.39	6896.55	7523.94
7692.31	7621.95	5365.85
6358.38	7072.14	6849.32
6988.56	6896.55	6900.88
6228.77	7320.64	6159.01
7236.84	8787.35	6748.47
6781.75	7072.14	7402.42
6402.79	5797.1	6117.91
7565.34	7385.52	6242.91
6024.1	7727.98	7982.58
6063.95	7256.89	5494.51
6634.5	7012.62	7115.14
6731.95	9174.31	7343.12
6682.87	6784.26	7227.33
7208.39	7012.62	7402.42
6402.79	7949.13	6900.88
6271.38	6896.55	7060.33
7208.39	7012.62	7523.94
7692.31	6896.55	6602.64
6832.3	6369.43	8190.62
7042.25	8183.31	7170.8
6883.6	6784.26	6555.42
6145.25	7194.24	6602.64
6634.5	8264.46	5527.64
7823.61	7320.64	5807.81
6539.83	8025.68	6798.52
6731.95	7800.31	6699.15
6470.59	7800.31	6953.22
6063.95	7072.14	6748.47
5869.8	6093.85	6329.11
6186.73	6049.61	6037.32
7096.77	6784.26	7649.51
7757.4	6518.9	6798.52
6634.5	6226.65	7462.69
7208.39	7012.62	6602.64
6314.58	8347.25	7170.8
7069.41	7385.52	7586.21
8106.12	6570.3	6748.47
7096.77	6138.74	6699.15
7152.15	6570.3	6159.01
6988.56	7320.64	6748.47
6186.73	6184.29	6508.88
6358.38	7194.24	6900.88
6988.56	6675.57	6748.47
5907.63	7800.31	5807.81
6883.6	6954.1	9972.8
5759.16	6896.55	6485.85
6402.79	7587.25	6373.12
6063.95	6784.26	6578.95
6145.25	6896.55	6748.47
5418.72	7012.62	7845.93
7503.41	5527.92	6508.88
7096.77	7194.24	7982.58
6493.51	8103.73	6953.22
6063.95	6570.3	6117.91
7152.15	6954.1	6953.22
7823.61	6622.52	7845.93
6586.83	7163.32	7913.67
7152.15	6756.76	6849.32
6186.73	6896.55	7713.88
8064.52	7874.02	6200.68
8807.05	6954.1	6650.54
6634.5	6896.55	8339.65
5617.98	7194.24	6373.12
7152.15	6369.43	7343.12
6832.3	7012.62	6798.52
6402.79	7320.64	5699.48
5869.8	8183.31	6159.01
5907.63	7256.89	8906.88
6493.51	7320.64	7586.21
6314.58	6839.95	6329.11
5652.62	6896.55	7060.33
6935.69	7194.24	7170.8
7442.49	6784.26	6508.88
6493.51	6138.74	7006.37
5617.98	7518.8	6417.74
5984.77	6622.52	6849.32
7265.52	7874.02	6117.91
5723.2	7385.52	7060.33
6883.6	7132.67	7227.33
5355.4	6784.26	6699.15
6539.83	7385.52	6798.52
9345.79	7385.52	6329.11
7265.52	6784.26	6699.15
7823.61	7072.14	7115.14
6314.58	6839.95	7284.77
6988.56	8025.68	6699.15
8029.2	7012.62	6242.91
7890.96	6729.48	6926.95
6493.51	6839.95	8046.82
7323.57	6896.55	7913.67
7208.39	7656.97	5629.48
4380.72	6896.55	6900.88
7442.49	5640.16	9556.91
7042.25	8347.25	6077.35
6731.95	5878.89	7462.69
6832.3	6784.26	7170.8
7265.52	5837.71	7586.21
6781.75	7256.89	7115.14
6402.79	6839.95	7115.14
6935.69	6675.57	7913.67
7692.31	7012.62	5807.81
6358.38	6954.1	6037.32
5723.2	7800.31	7779.35
6402.79	7072.14	6650.54
8178.44	7727.98	9657.59
6024.1	5527.92	6849.32
6634.5	6954.1	6900.88
6493.51	5058.17	6650.54
6731.95	10309.3	7713.88
7152.15	7012.62	6242.91
7890.96	7012.62	5699.48
6186.73	7518.8	5527.64
6493.51	8347.25	8573.66
7096.77	6784.26	8118.08
5583.76	6518.9	6462.98
7323.57	6369.43	5429.42
7565.34	7320.64	7284.77
7959.48	7256.89	6159.01
7692.31	7385.52	6242.91
7503.41	6954.1	6650.54
6781.75	6839.95	6699.15
7823.61	6675.57	7779.35
6358.38	6784.26	6602.64
6402.79	6896.55	6077.35
6634.5	6622.52	6650.54
7442.49	6729.48	6508.88
6781.75	6518.9	5303.76
9540.33	6570.3	7284.77
7692.31	8347.25	7255.94
6186.73	7132.67	6373.12
6781.75	6784.26	6699.15
5617.98	6784.26	5527.64
5741.13	6184.29	8416.22
7152.15	6896.55	6953.22
6104.33	7874.02	6200.68
6228.77	8264.46	6798.52
6781.75	7800.31	5646.82
5355.4	6518.9	5753.14
5450.94	8103.73	7006.37
6731.95	7656.97	7713.88
8252.06	6954.1	6900.88
8723.24	6954.1	5461.77
6731.95	6839.95	8118.08
5795.57	6729.48	6329.11
6104.33	9174.31	8339.65
6024.1	7012.62	8339.65
5832.45	7320.64	6462.98
6145.25	7727.98	7006.37
6988.56	6622.52	6417.74
5687.69	6518.9	5461.77
8178.44	6161.43	7006.37
6104.33	6839.95	6849.32
7382.55	7012.62	6242.91
7323.57	6954.1	5807.81
6883.6	8183.31	7227.33
5907.63	7256.89	6037.32
7152.15	6896.55	8264.46
7692.31	7194.24	6900.88
6228.77	7949.13	6602.64
6682.87	7320.64	7523.94
8403.36	9276.44	6117.91
7503.41	7911.39	6699.15
6402.79	7256.89	7170.8
6909.55	7256.89	6798.52
7096.77	6622.52	5097.31
7757.4	7320.64	7284.77
8641.01	6675.57	6699.15
6447.83	7385.52	5920.34
7042.25	5920.66	4959.42
6104.33	7727.98	6602.64
7042.25	7072.14	7523.94
6781.75	8103.73	7402.42
6314.58	7012.62	8906.88
5945.95	7320.64	7170.8
6935.69	7256.89	7170.8
6358.38	6226.65	6849.32
6634.5	7132.67	6748.47
7152.15	7256.89	6555.42
5652.62	7132.67	6462.98
7042.25	7451.56	5807.81
6883.6	7949.13	8494.21
6682.87	6839.95	6748.47
7757.4	6729.48	8906.88
6024.1	7072.14	6748.47
6539.83	7874.02	6849.32
6539.83	7072.14	6077.35
6883.6	6839.95	7586.21
5945.95	6570.3	7006.37
6781.75	7194.24	7913.67
6832.3	6839.95	7060.33
6909.55	7132.67	6117.91
7265.52	6784.26	6242.91
7890.96	6675.57	5735.14
6402.79	7451.56	6748.47
6883.6	7256.89	7913.67
6228.77	6896.55	6077.35
7152.15	6896.55	6650.54
6271.38	6839.95	6242.91
7757.4	6784.26	5527.64
6493.51	7800.31	5771.25
6832.3	6784.26	6077.35
5059.8	6954.1	6953.22
6314.58	7800.31	6117.91
8560.31	6418.49	6373.12
7823.61	6839.95	5771.25
6935.69	7518.8	7649.51
6988.56	7072.14	8118.08
6634.5	7194.24	6285.71
7890.96	6839.95	7343.12
6447.83	6675.57	7845.93
6731.95	8103.73	7343.12
7042.25	6675.57	6699.15
6447.83	6321.11	6849.32
8029.2	7012.62	6748.47
7823.61	6369.43	6748.47
6228.77	6468.31	6159.01
6935.69	7518.8	6650.54
7152.15	7194.24	5844.85
6832.3	7194.24	6900.88
6186.73	8025.68	6900.88
8106.12	7320.64	7060.33
8215.09	6784.26	7115.14
5355.4	8103.73	7060.33
6586.83	6896.55	7006.37
6271.38	6570.3	6650.54
7565.34	7194.24	7170.8
6634.5	6784.26	6699.15
6634.5	6839.95	7586.21
6586.83	6570.3	7462.69
6781.75	7385.52	6329.11
5984.77	6784.26	7462.69
8641.01	6321.11	7649.51
6731.95	7320.64	6748.47
6883.6	8976.66	7006.37
6634.5	6896.55	6602.64
6402.79	7256.89	5844.85
6935.69	7800.31	7779.35
6682.87	7072.14	6650.54
7042.25	9174.31	6555.42
6781.75	7194.24	8416.22
7042.25	6784.26	5629.48
7096.77	6954.1	5882.35
6883.6	6518.9	6798.52
6539.83	8025.68	6373.12
5907.63	7194.24	4986.4
6586.83	7132.67	6699.15
6883.6	6954.1	6748.47
7628.29	8976.66	7284.77
5723.2	5963.03	6798.52
6539.83	6006.01	6159.01
6883.6	7949.13	6849.32
5549.95	6570.3	5334.63
5795.57	6518.9	6849.32
10175.8	7012.62	6900.88
7382.55	7072.14	7006.37
6988.56	7727.98	6699.15
7382.55	6839.95	6798.52
6634.5	6896.55	7586.21
6186.73	5350.45	6159.01
7382.55	7256.89	6900.88
7042.25	6675.57	6602.64
6832.3	7194.24	7284.77
9590.24	7102.27	8046.82
8029.2	6896.55	8994.28
8327.02	5757.05	7586.21
6402.79	7132.67	6159.01
5617.98	6675.57	6159.01
5687.69	8103.73	8046.82
7503.41	6896.55	7227.33
6731.95	7518.8	6159.01
8807.05	6839.95	6849.32
7323.57	7132.67	5958.83
7042.25	6138.74	7006.37
8403.36	6729.48	7170.8
4843.68	6675.57	6798.52
6539.83	6839.95	7402.42
5869.8	7132.67	8821.17
8106.12	6273.53	7845.93
7096.77	7012.62	5629.48
6857.86	7012.62	6285.71
8106.12	9001.64	5365.85
7823.61	6849.32	5997.82
6493.51	6703.23	5303.76
6586.83	7982.58	7343.12
6402.79	6606.61	7006.37
6935.69	8196.72	5664.26
5263.16	7115.14	5303.76
8807.05	6466.78	6373.12
5566.8	6752.61	6849.32
6988.56	7982.58	7115.14
8252.06	7402.42	7115.14
6988.56	6121.31	7649.51
8178.44	7227.33	5920.34
8029.2	7462.69	7523.94
8252.06	7343.12	7006.37
6883.6	6654.57	8416.22
6358.38	6953.22	7142.86
5965.29	6703.23	6285.71
7042.25	7227.33	5958.83
6539.83	7845.93	7586.21
6186.73	5530.42	6037.32
5907.63	6246.45	5844.85
6447.83	6204.17	6373.12
8892.48	6900.88	6077.35
7565.34	6421.48	6650.54
6586.83	6703.23	9556.91
7152.15	6204.17	7586.21
7565.34	6953.22	6798.52
6883.6	7284.77	7523.94
7096.77	6849.32	6748.47
6063.95	6559.33	7060.33
7265.52	6900.88	6900.88
5386.88	5464.48	6748.47
6634.5	6752.61	7006.37
6988.56	7227.33	7586.21
6883.6	6080.71	7060.33
9847.81	5738.13	7713.88
6024.1	6080.71	6159.01
7208.39	6204.17	6748.47
6470.59	5847.95	7523.94
7069.41	5128.21	7982.58
6063.95	9001.64	6650.54
6883.6	6703.23	7402.42
6358.38	6376.81	5844.85
6447.83	6354.71	6555.42
6186.73	6204.17	6285.71
7959.48	6849.32	7523.94
7503.41	7845.93	6849.32
6586.83	6421.48	6650.54
6634.5	7006.37	6849.32
5869.8	7115.14	6462.98
5945.95	7462.69	6650.54
7692.31	6376.81	6417.74
6781.75	6703.23	6462.98
6358.38	6535.95	6602.64
6447.83	6121.31	6117.91
5832.45	5923.53	6200.68
6781.75	6606.61	6849.32
6314.58	6802.72	7649.51
6935.69	7115.14	8416.22
5907.63	6654.57	6849.32
6883.6	7343.12	7845.93
6781.75	7284.77	5699.48
6935.69	6246.45	6798.52
6186.73	5432.1	6159.01
5907.63	8052.71	6373.12
6024.1	6849.32	7845.93
5984.77	6376.81	7006.37
6271.38	7982.58	8573.66
7959.48	6606.61	7227.33
6586.83	6559.33	6748.47
5516.55	6849.32	6057.27
6586.83	6225.24	6650.54
7042.25	6512.73	7402.42
6935.69	6162.46	6748.47
7692.31	5738.13	7227.33
7042.25	6606.61	6462.98
6781.75	6900.88	6748.47
11739.6	6121.31	6555.42
7442.49	8196.72	5664.26
7042.25	7170.8	7006.37
7042.25	6654.57	6748.47
7152.15	6849.32	5882.35
4647.23	6559.33	7227.33
7503.41	6703.23	6417.74
6054.49	7060.33	6242.91
6403.42	9181.97	6650.54
6749.16	6703.23	8737.09
6795.02	6849.32	6462.98
7398.27	9090.91	7649.51
6749.16	6080.71	6285.71
5708.85	5847.95	6849.32
5429.86	5128.21	7227.33
[truncated: 10,593 more rows]

## Sheet: Supplementary Fig. S5 panel f
cluster_density_DMSO	cluster_density_Forskolin
2850.17	3037.92
3160.86	3229.64
2795.17	3267.17
2982.34	3189.02
3331.89	3100.02
2904.54	2760.6
3145.95	3557.79
3166.08	3219.83
3340.22	2872.86
3196.38	2661.22
3461.38	3251.24
2790.55	2824.17
3045.39	2795.4
3196.38	3002.27
3732.09	3129.13
3107.18	3158.78
2818.76	2760.6
2492.7	3267.17
2879.5	2918
3087.69	3261.3
2891.97	3190.91
3087.69	3123.5
3151.16	2855.39
2783.52	2720.42
3227.26	2501.15
3078.55	3071.45
2599.39	2918
4091.65	3343.25
3650.52	3301.76
2867.15	4495.32
2802.27	3622.3
3211.76	3229.64
3064.43	2855.39
2344.01	3029.57
3166.08	2661.22
2492.7	2704.49
3630.67	2598.85
2917.23	3245.4
3036.57	2772.11
3145.95	3299.53
2575.06	3065.92
2595.1	2956.92
3591.63	2988.81
2646.59	3037.92
3582.01	3662.11
2842.75	2543.91
3050.43	3526.48
2737.89	2682.68
2904.54	3501.62
2964.18	3235.46
2830.7	2949.13
2589.32	3153.11
2502.04	3897.69
2899.75	2880.11
3196.38	3168.13
3323.61	3655.52
3009.2	3465.14
2511.44	3022.7
2511.44	3138.24
3373.96	4132.34
3572.43	4272.45
3136.36	2598.85
3166.08	2831.09
3373.96	2765.58
2814.1	3737.67
4042.06	2192.45
3274.73	3168.13
2625.75	2812.26
3516.02	2956.92
3092.8	3173.83
3768.02	2505.65
3087.69	2885.31
2887.19	2428.12
2995.72	2783.7
2245.6	3501.62
3429	3332.53
3711.37	3198.58
3516.02	2693.55
2760.51	2848.31
4275.26	2640.1
3839.34	3010.44
4091.65	3349.27
2917.23	3868.06
2830.7	3960.16
2630.1	2885.31
2930.02	4032.16
2640.49	3758.8
3572.43	3326.53
3301.69	2704.49
3211.76	3043.4
3461.38	4620.19
3461.38	3343.25
2672.18	2988.81
3242.94	955.212
2516.76	3054.98
2474.24	3553.63
3085.66	2895.04
3650.52	3105.68
3923.18	3011.31
2540.09	2970.11
2451.54	3131.67
1930.76	2792.79
3080.12	3190.71
3220.21	2751.72
2742.88	3131.67
3055.08	2987.32
3192.8	3311.81
3092.79	3060.47
2665.07	3212.31
3075.03	3260.08
2863.77	2963.7
2901.74	3085.67
2814.8	2872.87
3184.53	3402.13
2885.8	2940.46
3171.1	2912.33
2836.04	3254.21
3152.55	3204.35
2693.73	3011.31
2718.08	3326.53
3043.85	3212.31
3055.08	3702.8
2970.55	2702.05
3400.68	2906.27
3211.75	3226.16
2846.78	3105.68
3834.44	3124.24
2852.89	2999.27
2994.22	2808.31
2348.59	2746.58
2930.02	3274.31
3055.08	2912.33
3131.46	2293.02
3198.09	3668.96
3211.75	2612.6
3503.73	2640.2
3080.12	3092.85
3144.57	2946.73
2480.36	3158.09
3050.03	3137.31
3495.58	4112.46
3050.03	2901.05
3105.58	3158.09
2994.22	3048.04
3370.18	2835.11
3092.79	2603.53
3613.22	3098.42
3310.8	3311.81
3463.36	3098.42
2994.22	2906.27
2825.37	3118.62
3267.61	3742.34
3828.11	2970.11
2804.29	3005.9
3379.77	3023.46
3030.45	3067.5
2970.55	3303.16
2879.5	3417.66
2693.73	3356.37
3473.66	2626.2
3666.09	3825.6
3080.12	2878.73
3234.09	3067.5
3080.12	3439.53
2924.32	2923.71
4018.99	3581.19
3589.99	2878.73
3431.74	2731.64
3206.44	3311.81
2941.48	3417.66
2609.55	2845.89
3276.46	3212.31
3092.79	3124.24
3355.13	3151.45
3206.44	3218.1
4631.54	3865.03
3105.58	3547.25
3589.99	2702.05
3198.09	3144.83
4122.58	3183.94
3131.46	3371.48
3092.79	3197.51
3113.31	3326.53
3092.79	3080.12
3473.66	2917.58
3511.92	2993.29
3050.03	3530.52
3171.1	2824.42
2496.84	3067.5
4306.88	2878.73
3030.45	3553.63
3296.27	3651.07
3118.47	3212.31
2742.88	3048.04
2982.34	2928.97
2982.34	3687.04
3075.03	2999.27
3042.71	3311.81
3126.28	2940.94
3099.17	3254.21
3511.92	2603.53
2901.74	3254.21
2591.74	3098.42
2901.74	3231.97
2660.35	3198.59
2873.99	3564.14
3310.8	3204.35
3305.32	3226.16
3928.31	2761.88
2874.75	2963.7
4001.65	3362.41
3239.44	3150.49
3225.54	3604.89
3660.04	3377.55
2783.52	3332.52
3511.92	3274.31
2868.51	2716.77
3696.1	3171.48
2825.37	3423.82
3118.47	3073.03
2168.52	3274.31
3578.81	3254.21
3385.35	2917.58
3220.21	2673.11
2600.52	2716.73
3355.13	2761.88
2609.55	3536.87
3528.4	3332.52
2440.1	3204.35
2982.34	3386.74
3613.22	2958.38
3087.69	3118.62
3013.29	2635.46
3220.21	3878.07
2846.78	3144.83
3495.58	3547.25
3914.32	2872.87
3511.92	3118.62
2935.75	3433.35
2319.6	3838.3
3050.03	1942.53
3642.28	2889.84
4040.59	3111.28
3624.68	3503.81
4018.99	3060.47
2842.08	3471.38
3099.17	2975.46
3099.17	2952.04
3092.8	2824.42
3249.24	3311.81
3206.44	3245.97
3047.65	2761.88
2545.9	2736.56
3014.65	2563.25
3256.54	2917.58
2950.72	3408.26
3274.73	2940.46
3181.97	3898.28
3115.88	3657.64
3187.23	3092.85
3553.43	2818.86
3031.55	2883.91
3092.8	1983.65
3517.62	3394.42
3388.92	3723.73
3047.65	3035.7
2869.61	2702.05
3450.64	2963.7
2755.96	3060.47
2792.83	2607.91
3115.88	3317.78
3087.69	3332.52
3261.94	3163.79
2797.57	2293.02
2909.6	2576.49
2825.9	2818.86
2935.48	3362.41
3187.23	2731.64
2940.34	4053.07
3003.8	3433.35
2919.78	3060.47
3408.39	3687.04
3719.63	3150.49
4127.12	3317.78
3269.32	3111.28
3408.39	3555.67
2625.96	3786.95
2864.87	2118.13
2811.63	1894.86
3003.8	2673.11
3231.3	3098.42
3640.51	2032.02
3367.16	3062.98
2950.72	3126.44
2676.46	3024.12
3608.99	3254.41
2889.46	3192.07
3287.62	3155.8
3087.69	3085.67
3436.44	3068.76
3334.7	2959.54
3053.76	3057.47
2982.34	2762.9
2859.78	2986.13
2998.83	3126.44
2569.4	2970.12
3206.44	3174.17
3703.13	3155.8
3070.06	3062.98
3070.06	2897.85
2940.34	2749.6
3630.67	3198.59
3553.43	3002.28
3430.77	2758.71
3003.8	2882.81
3025.56	2708.9
3099.17	3494.26
3151.15	2933.56
2950.72	3241.75
3932.44	3162.1
2971.73	3097.14
2993.04	3068.76
3495.5	3126.44
2667.91	3569.24
2802.2	2700.1
3308.23	3198.59
2899.5	3051.76
3287.62	3373
2617.73	2749.6
3115.88	3085.67
3092.8	2933.45
3181.97	2867.7
3367.16	3274.15
3464.97	3162.1
3194.16	3174.17
3313.72	2800.11
3517.62	2674.06
3256.54	3108.7
3031.55	2938.63
3047.65	2809.56
3721.77	2740.56
3194.16	3132.07
3402.76	3719.34
2601.42	3223.38
2879.5	3192.07
3274.73	3103.1
2899.5	3103.1
3070.06	3679.79
3175.12	3074.28
2507.67	3126.44
3211.76	3345.9
3064.98	4144.92
3047.65	3216.72
3450.64	3167.79
2845.16	2579.35
3175.12	2532.31
3127.55	3150.12
2617.73	3306.07
3599.38	2809.56
3187.23	2809.56
3353.63	3450.75
3282.19	3746.09
3224.15	3345.9
3913.97	3575.67
3848.18	3359.4
3218.83	2887.61
3479.4	3326.53
3568.61	2838.34
3243.88	3287.08
2742.36	3373
3151.15	2682.68
2275.35	3293.59
2859.78	3126.44
4056.81	2607
4210.49	2653.28
3163.09	3359.4
3256.54	3886.14
3479.4	2805.15
3334.7	3584.63
3064.98	3494.26
3300.61	2330.44
2993.04	3068.76
3048.18	3132.07
2399.58	3138.24
3744.65	3108.7
2601.42	3293
2909.6	2975.46
3583.93	3313.28
3115.88	3018.59
3568.61	2777.1
3243.88	2964.88
3169.87	3155.8
3218.83	2902.89
2874.55	3174.17
3300.61	2691.37
3300.61	3068.76
3243.88	3216.72
3866	3132.07
3614.96	3120.34
2879.5	3293
3134.12	3414.47
3493.96	2887.61
3394.54	3062.98
3151.15	3223.38
3313.72	3062.98
4154.51	3345.9
3473.65	2892.82
3092.8	3922.8
3274.73	2959.54
3300.61	4076.62
3211.76	3223.38
2792.83	2628.17
2728.94	2887.61
3308.23	2740.56
3256.54	3126.44
3493.96	3408.33
3187.23	3241.75
3416.7	3267.17
2920.06	3235.92
2845.31	3179.88
3211.76	3719.34
3436.44	4017.55
2621.62	3360.12
2715.56	3287.08
3110.73	2713.78
2511.07	2918
3493.96	3353.35
2402.52	3638.12
3092.8	2897.68
2650.97	3575.67
3599.38	3313.28
2500.17	3922.8
2126.72	2696.22
3167.45	3080.12
3129.85	3210.93
3103.25	2640.1
3268.91	2790.72
3575.22	3216.72
2996.88	2843.45
2662.5	3192.07
3041.59	3353.35
2685.86	2795.74
3189.45	3797.4
2897.67	3654.08
2685.86	2628.17
2847.96	3091.57
3098.12	2670.29
2944.1	2786.39
2609.55	2964.88
2809.05	3500.54
3328.12	2970.12
2852.67	2786.39
2953.58	2938.63
2654.8	2824.17
3240.44	2445.97
3082.42	3780.15
3098.12	3485.9
3061.87	3380.62
2775.11	3386.71
2996.88	3353.35
3286.9	3394.42
2826.34	3442.68
3546.57	3353.35
3167.45	3442.68
2861.57	2814.63
2662.5	3479.63
3390.19	2824.17
2982.34	2833.78
2911.25	3120.34
3031.56	3306.07
2670.23	3442.68
3217.7	3313.28
3217.7	3223.38
3310.63	3360.12
2888.56	2704.97
2967.78	3204.35
2430.06	2475.09
3178.41	3223.38
3077.33	2862.99
3026.55	2986.13
3006.7	3654.08
3189.45	2704.97
3124.36	3261.3
3395.8	2579.35
2717.64	3979.1
3113.77	3300.12
3061.87	3126.44
4019.97	3002.28
2775.11	2809.56
3364.7	2360.14
2791.98	2165.71
3046.64	1843.21
2906.84	3132.07
3245.8	3120.34
3532.93	2996.87
3189.45	2887.61
3140.38	1919.65
3245.8	2113.42
3011.68	2310.09
3167.45	3216.72
3473.65	3103.1
4168.39	2147.25
2741.97	3132.86
3377.06	2927.94
3383.93	3302.51
3396.46	3080.12
3151.36	2541.1
3245.8	3014.62
3473.65	3085.67
3178.41	3176.37
3292.34	3069.79
3322.62	2989.53
3377.06	2946.76
3206.45	3138.51
3383.93	2927.94
3031.56	2881.9
3396.46	3039.19
2693.73	2979.79
2911.25	3024.56
2809.05	3009.2
2843.84	3101
3389.53	2918.61
3340.23	3014.62
3178.41	3009.2
3257.31	3065.03
2870.5	3014.62
3061.87	2960.51
3006.7	3215.59
2138.68	2904.11
2888.56	2819.83
2888.56	3090.52
3162.22	3117.15
2111.64	3573.42
3843.36	3019.12
2953.58	3075.31
3513.58	3143.63
2565.81	3484.57
3067.04	3034.58
3568.27	3096.1
2319.6	2960.51
3352.41	3198.59
2758.44	3132.86
3031.56	3261.37
2462.63	2780.53
2835.07	2735.65
2209.74	3154.47
2861.57	2555.29
2654.25	3009.2
2407.76	3049.32
3011.68	2785.54
2459.33	2894.92
2934.7	3096.1
1892.76	3122.17
2097.17	2994.42
2693.73	3009.2
2925.18	3458.28
3165.86	3075.31
2637.02	3388.13
3357.08	4102.23
3216.75	3308.46
2955.95	2985.16
2700.99	2989.53
2930.02	2618.41
3004.24	2900.14
2693.73	2863.89
3131.46	2781.32
2658	3193.18
3479.4	3065.03
3031.55	2534.06
3141.28	3171.09
3362.64	3085.67
2802.27	2858.74
3253.46	2989.53
2874.75	2854.96
2480.36	3308.46
3248.09	2937.32
3036.57	3400.73
3064.42	3024.56
3504.07	3749.16
3186.02	3215.59
2973.49	2636.3
3420.02	3096.1
2411.71	3069.79
2715.63	3080.12
3068.75	3101
3036.57	2975.47
2947.26	3478.3
2955.95	3226.91
2854.89	3687.9
2799.07	3273.01
2896.14	3165.39
2822.73	2894.92
3092.8	2752.08
2763.57	3080.48
3307.15	3267.13
3307.15	3363.21
3059.36	3226.91
3171.1	3193.18
3497.94	2975.47
3121.71	3009.2
3068.75	3143.63
3013.29	3049.73
2871.25	2885.79
2938.61	3090.52
2899.74	3039.19
2871.25	2828.53
2468.15	3243.96
2916.65	2867.7
2822.73	3538.39
3000.2	2970.12
3296.27	2832.18
3503.73	2950.95
3059.36	3138.51
2643.98	3314.48
3018.28	2932.04
3022.39	3439.08
3467.36	2854.96
3004.69	2951.51
3258.67	3198.59
2947.26	3059.52
3045.39	3369.28
3161.1	3075.31
2912.98	3471.38
3055.08	2913.36
2854.89	3221.11
2791.28	3630.14
2818.06	3221.11
2871.25	3117.15
3116.54	3065.03
2623.21	2881.9
3258.67	2497.12
2838.72	2985.16
3045.79	2755.41
3572.43	3320.44
3151.15	2679.66
3097.25	2828.53
3206.45	3232.49
2917.22	3363.21
2850.17	3465.13
2745.39	3381.71
3357.08	2858.74
3637.86	3226.91
2582.64	3065.03
3000.2	2999.33
2723.01	3019.12
3106.87	3182.1
3078.55	2690.57
2938.61	2592.49
3719	2687.52
3269.32	3138.51
3045.79	2845.4
3402.76	3278.84
3151.15	2674.84
3136.08	2994.92
2708.29	3029.57
2896.14	3154.47
3073.83	2714.53
3126.57	2202.99
3248.09	3344.68
2854.89	3369.28
2938.61	2872.87
2871.25	3381.71
2686.51	2479.12
3145.95	2965.84
3414.38	3044.66
2630.1	3069.79
2802.27	2937.32
3064.42	3320.44
3227.13	2574.28
2213.3	2407.36
3351.39	3132.86
1968.7	3320.44
2830.7	2802.58
3031.97	3090.52
3491.52	2760.37
3211.75	3232.49
2991.24	2960.51
1532.02	2872.87
3128.45	2711.37
3075.28	3221.11
3075.28	2806.87
2913.39	3338.67
2879.5	2450.39
2933.98	3049.73
2769.32	2894.92
2693.73	3176.37
2998.82	2706.49
2590.86	2965.84
3040.82	3271.99
2841.82	3354.89
2812.36	3208.87
2693.73	3163.79
2871.89	2943.83
2592.77	3080.12
2776.4	3114.5
3096.51	3024.98
3036.57	2940.46
2985.62	2840.22
2844.56	3118.62
3225.53	3124.24
3097.21	2840.22
2863.35	2583.35
2879.5	3520.27
3132.31	3024.12
2797.87	3277.89
3044.33	2800.44
3192.86	3080.12
2977.42	2590.04
3159.7	2675.49
3092.8	2754.15
2771.81	2975.47
3146.59	2935.17
3178.24	2719.23
3110.52	2824.17
2849.27	2961.3
2622.16	3104.83
2887.16	3033.31
3087.69	2795.4
3084.01	3168.12
3225.53	2996.88
3110.52	2909.5
3289.62	2511.95
3565.06	3219.22
2497.19	3070.64
3075.28	3250.68
3049.36	2598.85
2741.34	3501.78
3123.28	3557.85
2647.74	2739.06
2676	2897.84
2548.29	2984.35
2734.44	3038.77
2162.5	2647.11
3057.95	2719.23
2700.43	2970.11
2673.82	2978.98
3066.59	3051.86
2856.77	3271.99
3070.19	2943.83
2856.77	3532.71
3007.13	2975.47
2933.98	3168.12
3049.36	3090.43
3235.16	2543.91
3309.67	3005.9
3304.21	3029.57
2886.23	3163.79
3066.59	2550.4
2707.17	2694.76
2849.27	2803.25
2993.87	3108.9
2905.57	3057.36
2918.21	3134.03
2586.59	3382.91
2673.82	2832.17
3360.9	2923.26
3269.8	2799.32
2489.84	3124.24
3096.51	2709.37
3066.59	3020.41
3183.5	2987.9
2707.17	2864.63
2879.5	2788.72
2198.33	3033.31
3284.18	2605.64
2727.57	2943.83
3570.96	3124.24
3057.95	2848.31
3052.9	2777.1
3015.48	3163.79
2974.17	3163.79
3018.88	3118.62
3446.26	3765.89
3044.33	2737.88
3155.73	2764.43
2787.09	2777.1
3044.33	2716.73
3230.87	2416.36
3642.86	2464.1
2945.05	3441.24
3245.36	2961.3
2461.62	3014.98
3101.63	3194.11
2982.34	2749.2
3397.42	2909.5
2837.12	3267.18
3264.4	2612.46
2902.6	3051.86
3692.43	3282.76
3350.53	3104.83
2572.45	3394.41
3183.5	3173.83
3299.61	2357.92
3418.86	3061.22
2998.82	3066.74
3649.09	3277.89
3023.88	3173.83
2952.22	3173.83
2792.22	2687.52
2858.38	2202.11
3032.63	3057.36
2908.15	3011.32
2930.02	2808.31
2844.47	2993.28
3151.15	2978.98
3023.7	2353.67
2967.2	2658.93
3008.11	3163.79
2900.94	2363.49
2830.7	3245.96
3068.45	3153.8
2977.41	3394.41
2810.29	2694.76
3016.97	3020.41
2823.86	3051.86
2634.64	2827.08
2823.86	3337.65
2982.34	3267.18
3036.57	3198.58
2893.76	3188.37
2997.63	2498.02
2569.4	3033.31
3095.88	2754.15
3168.23	2272.17
3306.36	2590.04
3000.38	3043.4
3060.42	3326.53
3084.64	3208.87
2746.23	2049.2
2731.49	3217.62
3278.5	3252.46
3000.38	2991.9
2790.16	3050.9
3036.57	2472.76
2969.84	2860.11
2974.75	2935.15
3261.02	3130.26
2712.48	2574.1
3001.48	2906.24
2759.21	2867.7
2872.43	3036.86
2792.22	3042.33
3353.87	3170.45
2575.06	2991.9
3092.8	2808.11
2739.78	3008.53
2853.66	2895.91
3180.24	3139.33
2966.06	2986.52
3297.03	3088.92
3194.2	3008.53
2759.21	2656.32
3202.95	3336.8
2900.94	2852.57
3242.08	2986.52
2812.4	3151.96
2900.94	2898.45
2790.16	2919.33
2462.34	2808.11
3092.8	2635.21
3015.88	2661.1
2790.16	3068.19
2627.14	2676.04
2896.15	3129.15
2173.01	2826.46
2977.41	2898.45
2922.69	2880.5
3145.95	3062.67
2535.96	2641.63
2997.63	2951.14
3137.49	3032.6
2644.97	3011.48
2819.19	2921.95
3412.71	3088.92
3005.34	3011.48
2915.41	2937.83
2908.15	2750.94
2315.01	3068.19
2851.41	3740.91
2937.38	2669.44
3202.95	2890.7
3188.93	3036.86
3233.09	3050.9
3163	3139.33
2798.91	2765.02
3134.26	2689.36
3311.84	2860.11
3344.26	2525.98
2900.94	2572.61
3084.64	2929.87
2826.02	3266.23
2396.6	2945.84
2270.06	2485.34
3052.42	2845.06
3408.39	3097.77
2633.06	2617.73
3076.52	2911.48
2639	3036.86
2893.76	3322.3
3536.81	2994.8
3040.52	3080.12
2283.35	3256.39
3220.6	2775.67
3113.39	2786.4
2343.67	2667.66
3311.84	3322.3
2603.74	3054.02
2161.38	2798.63
2320.37	3487.49
2703.07	2978.3
2329.63	3194.9
840.886	2935.15
2676.46	2945.84
3007.4	2852.57
2975.26	2772.11
2899.5	2875.32
3203.54	3133.69
2736.36	3306.18
2827.5	3151.96
3027.88	2978.3
3080.08	2943.12
2984.52	3042.33
2717.1	3322.3
2840.33	3003.11
2615	2716.39
2963.3	2919.33
3245.03	3176.15
2771.2	2784.24
3206.44	3179.77
2928.61	2223.96
2888.03	3272.11
3050.03	2784.24
3087.69	3019.89
2926.6	3176.15
2879.5	2845.06
3211.75	2943.12
3157.86	3036.86
2637.02	2991.9
2926.6	2289.79
3165.86	2784.24
2535.6	2837.59
2789.72	3332.52
2706.74	3076.9
2350.06	3176.15
2914.95	3028.35
2919.78	2473.96
2921.76	2765.02
2687.95	2616.11
2802.2	3185.5
2808.48	3112.27
2556.29	2850.18
3040.25	2937.83
2821.13	2762.93
3187.24	2791.42
2609.55	2105.4
2783.52	2567.99
3131.46	2837.59
3149.91	2835.26
3055.08	3112.27
3190.08	3212.84
3173.89	2461.52
2642.58	2603.53
2909.6	3071.37
2848.55	3282.03
2768.14	3604.22
2593.34	1252.75
2982.34	2701.36
3020.56	2817.35
3100.45	2695.11
3147.19	2867.69
2827.5	2713.95
2991.66	3110.35
2829.22	2763.94
3095.33	3104.76
2593.34	2610.5
2777.35	2977.71
2996.61	2556.06
2332.56	2872.86
3011.02	3172.44
2540.74	3063.91
3040.25	2846.66
2582.64	2701.36
3115.88	2945.41
2808.48	2440.85
3047.65	2597.74
2892.8	3061.37
2840.33	3047.86
2899.5	2536.57
2827.5	2356.85
2991.66	2990.72
3304.97	2967.89
3673.27	3080.12
2723.01	2792.05
2814.79	2930.61
2879.5	2825.94
3211.75	2701.36
2912.98	2949.13
2886.14	3053.36
2705.36	2622.26
2771.2	2967.89
2724.43	3076.05
2840.33	2985.35
3239.68	2956.61
2108.79	2932.71
2500.17	3160.93
2894.71	2626.99
3299.51	3261.31
2693.73	2797.08
3296.28	2546.69
2789.72	2571.96
2752.93	3113.06
2117.64	3225.17
3100.45	2955.04
2926.6	3055.87
2818.75	3061.37
2997.49	2543.49
2625.75	3234.12
2832.02	2983.08
2619.78	2941.7
3009.21	3172.44
2818.75	2967.89
2995.72	3234.12
3145.95	2874.78
2812.82	3061.37
2721.16	2564.51
3052.36	2586.21
2721.16	2837.91
2465.11	3029.57
2777.73	3129.8
2520.92	2798.76
2912.41	2718.84
2721.16	3080.12
3654.47	2300.96
3175.91	2650.87
3057.41	2947.55
2653.6	2733.06
2311.57	2896.23
3002.45	2975.46
2795.17	2264.82
2726.71	2940.11
3009.21	1851.4
3198.76	2825.94
2842.74	3384.55
2885.72	2962.56
2789.33	2687.52
2795.17	3039.91
2951.07	2860.65
2538.31	3163.82
2982.34	3168.12
2836.71	3323.02
2989.01	2915.96
3052.36	3096.5
2789.33	3088.29
3191.1	2937.99
2879.5	3110.35
3091.27	2634.13
2861.01	3121.4
2710.12	2461.49
2585.04	2325.79
3009.21	2670.38
2640.49	2923.26
2440.77	2530.11
2542.51	2733.06
2910.87	2471.94
2604.46	2810.56
3031.55	2466.7
2964.18	2985.35
2925.18	2260.75
2818.75	3465.13
3016	3113.06
3235.08	2758.97
2710.12	3239.95
2715.63	2993.02
2693.73	3080.12
2970.79	2857.14
3011.02	3146.72
2951.07	2910.71
2554.67	2024.84
2899.74	2535.62
2756.5	3146.72
2951.34	2993.02
3184.83	3326.53
2719.53	2989.18
2886.45	3155.8
2799.99	2907.81
2788.99	3380.62
2688.63	3257.05
2367.97	2914.6
2977.42	2765.96
2903.06	2735.63
2678.48	2835.11
3061.02	2783.29
2772.64	2648.51
2800.89	2582.02
2919.16	2389.47
2670.92	2949.05
2609.55	2740.56
2822.26	2935.17
2783.52	2545.81
2599.99	2445.98
2952.6	2550.4
2983.68	2841.57
3052.89	2947.39
2406.09	3237.55
2736	2977.21
2891.23	3124.24
2922.16	2928.28
2611.95	2872.86
2927	2859.71
1952.67	2764.81
2492.71	3095.41
3086.08	2835.11
2576.4	2617.17
2840.18	2984.33
2922.16	3042.56
3154.66	2710.84
3149.44	2935.17
2862.09	3134.29
2548.65	3504.07
2897.13	2984.33
3026.86	3188
3295.93	2886.13
3026.86	2864.4
2762.67	2848.06
2833.52	2998.67
3080.98	2998.67
2939.12	3174.17
3066.08	2921.43
2885.36	2676.01
2534.99	2866.28
2604.76	2670.29
3021.85	2631.75
2562.84	3190.4
2767.24	2682.69
2709.15	3150.12
3156.46	3652.85
3049.61	2942.09
2709.15	2942.09
3156.46	2619.91
2982.34	2362.59
3356.02	2989.7
3047.85	2846.69
3293.72	3042.56
2674.06	2588.07
2812	2699.13
2827.88	2989.7
2982.34	3057.47
2249.75	2874.31
2426.8	2759.84
2595.69	3057.47
2947.25	2996.87
3281.88	3150.12
2874	3158.09
2913.82	2956.04
2983.33	2556.25
3080.12	2921.43
2919.49	2750.71
3087.69	2699.13
2936.63	2827.37
2815.42	3132.07
2830.7	2717.75
2646.3	2504.92
2879.5	2970.11
2509.35	2907.81
2896.15	2991.48
2942.39	2919.85
2953.97	2817.8
2947.25	3093.31
2641.65	2753.75
2858.32	2450.38
2641.65	2828.68
2890.58	2540.63
2793.87	2387.19
2989.28	2977.21
2885.03	3204.35
2995.24	2139.71
3241.08	2853.19
2737.89	2790.71
2988.27	2223.66
2788.68	2410.21
3062.48	2880.11
3201.49	2924.42
2582.65	2801.29
2820.71	2861.53
2858.32	2905.27
3232.47	2963.5
3012.22	2955.67
2426.31	3065.93
2833.37	2923.27
2820.71	2955.67
2918.64	2950.36
2799.66	2573.72
2466.12	3002.27
2651.27	2886.36
2609.77	2782.9
2543.32	2905.27
2924.32	2860.53
2665.07	2936.14
2420.45	2783.71
2432.12	2661.22
2534.83	2645.35
3050.04	2923.27
2825.38	2505.86
3027.39	2650.12
2869.25	2777.1
2655.65	2837.13
2310.68	2682.11
3106.87	2910.5
2253.52	2845.27
2641.65	2849.28
3051.98	2801.29
3000.2	2916.87
2784.08	2885.3
3126.29	2885.3
3327.31	2801.29
3067.55	2583.71
3495.58	3029.56
2857.61	3002.27
2596.03	2772.11
2444.06	2904.16
3298.06	2588.37
2768.14	2923.27
3043.85	2898.93
2718.51	2634.87
2912.98	2709.37
2778.92	2688.1
2879.5	3051.86
2932.73	2976.76
2778.92	2956.91
2935.44	2825.08
2900.56	2737.88
2754.53	3036.47
2778.64	2894.7
2347.05	2766.34
2716.79	2721.09
2960.72	2583.71
2635.56	3064.39
2671.05	3136.49
2542.64	3029.56
2879.5	2924.42
2859.18	3044.88
3313.78	2973.44
2884.74	2930.86
2983.02	2976.76
2999.25	2990.14
2932.73	2556.41
2872.14	2898.93
2698.44	2629.21
2911.2	2873.89
2798.25	3031
2993.6	2754.15
2833.22	3190.91
2712.3	3309.98
2721.45	2970.11
2759.31	2924.42
2933.3	2873.89
2506.49	2772.11
2433.45	2842.24
2869.09	2988.81
2869.54	3212.07
2874.28	3085.67
2563.08	2783.71
2798.25	2864.61
2609.55	3237.5
2938.16	2873.89
2712.15	2608.63
2598.86	3275.21
3193.52	3121.8
2600.99	2813.13
2965.62	2704.49
2874.75	2788.72
2768.94	3058.88
2988.65	2936.14
3154.29	3073
2550.81	2573.38
2644.34	2376.13
2740.25	3073
2312.84	3123.5
2823.5	3564.2
2644.34	2940.58
3017.11	2807.2
2778.64	2936.14
2916.55	2743.53
2976.75	2918.01
2292.31	2414.9
2838.68	2885.3
2823.14	3051.86
2622.49	2105.86
2803.51	2227.25
3180.69	2837.13
2854.03	986.37
2482.74	2932.34
2966.27	2944.53
3142.83	2810.16
2526.44	2855.49
2671.14	2994.34
3104.9	2682.43
3148.03	2805.11
3045.39	2816.29
2806.91	2921.02
2642.4	2538.2
2835.63	2794.02
2702.45	2872.86
2914.68	2692.63
2597.38	2950.67
2737.89	2872.86
2864.69	2891.16
3031.06	3059.01
2845.31	2891.16
2693.62	2914.24
2511.45	3065.63
2830.7	2951.51
2854.89	2437.54
2904.54	2988.95
2642.58	2745.19
2806.91	3085.67
2802.2	2838.32
2826.02	2963.89
3053.76	2933.14
2697.98	2692.9
3058.81	2921.02
2396.14	2584.6
2657.3	2821.9
3187.24	3014.45
2825.91	2816.29
2684.95	3191.37
2726.71	3017.66
2634.24	2745.19
2945.85	3073.42
2971.73	2833.22
2840.47	2861.89
2332.56	2960.79
2728.94	3147.38
2828.42	2766.68
2500.17	2745.19
2955.95	2844.62
2715.56	2884.57
2530.47	2994.34
2663.65	2772.11
2930.02	3107.2
2715.63	2815.75
3081.39	2956.83
2511.45	3423.18
2935.17	2632.73
2753.69	2662.26
2802.27	2783.02
2483.03	2939.24
2628.03	2744.81
2854.89	2994.34
2948.46	2815.75
3022.83	2446.15
2746.89	3263.41
2816.47	2524.64
2797.51	2755.49
3134.12	2493.52
3017.36	3198.59
2961.55	2909
2347.31	2669.79
2998.83	3080.12
2742.38	3001.65
2769.67	3100.38
2711.22	3107.2
2889.47	3270.95
2821.13	3473.65
2720.05	2506.69
2904.54	3272.63
2717.84	2533.65
2859.78	2744.81
3288.66	2667.5
2993.03	2314.25
2638.41	2906.27
3055.08	2946.24
3142.68	2769.41
2714.29	2511.64
2779.11	2709.37
2778.92	2697.19
3039.2	2663.59
3308.71	2658.93
2947.26	2856.45
2798.91	2603.53
2526.83	2837.53
2779.11	2771.97
3021.09	3005.28
2947.34	3041.86
3050.03	3073.02
2744.08	2766.98
2752.93	2766.98
2480.36	3137.31
3028.7	2952.54
3120.71	2656.57
2997.81	2818.86
2673.2	3150.49
2913.01	2952.54
2461.22	2739.14
2611.07	2808.52
2731.23	2787.59
2617.34	2692.34
2879.5	2911.91
2590.28	2856.75
2761.6	2537.45
2774.52	2726.66
2870.08	2923.71
2748.62	2782.41
2505.17	2892.64
2796.84	2835.11
2870.03	2861.9
3092.8	2726.66
2865.39	2840.22
2578.38	3080.12
2846.78	2746.58
2814.79	2751.73
2552.57	3118.62
2846.78	2711.84
2912.98	3369.97
2135.03	2721.66
3018.27	2862.21
3205.88	2975.47
2129.83	2856.45
2879.26	2901.04
3001.78	2567.65
2746.07	3212.31
2866.03	3005.9
2925.18	2787.43
2721.66	3011.95
2650.97	2617.02
2791.61	2751.73
2673.6	2751.62
2852.39	3042.56
3087.69	3633.35
2654.8	2940.46
2376.61	2906.68
2697.69	3042.56
2791.98	2654.22
2888.33	2976.02
2906.84	2528.9
3103.36	2706.92
3077.26	3073.8
2870.5	2649.45
2843.55	2861.9
2591.15	2803.25
2583.86	2572.27
2848.25	2626.21
2791.98	2598.85
3217.7	3054.97
2843.84	2884.27
3203.35	2782.41
2848.25	3212.31
2766.35	2482.84
2911.45	2990.88
2265.26	3032.82
2729.75	3291.88
2911.45	2412.37
2562.24	2883.4
2791.98	3003.7
2944.1	2893.87
2433.28	2480.53
2654.8	3110.44
2583.86	2733.74
2994.5	2752.95
2944.1	3015.14
2817.67	2376.8
2666.36	2565.1
3026.56	2836.81
2562.24	2862.5
3304.66	2806.64
3041.59	2616.44
2795.13	3044.13
2693.73	2692.09
2875.19	3086.13
2400.78	2687.52
2743.76	2512.08
2587.66	2867.7
2678.7	2678.14
2429.64	2738.48
2532.97	2970.11
2693.73	2687.52
2991.35	2590.75
2563.44	2786.88
2914.46	2616.06
3169.35	3138.23
2580.69	2893.87
2803.3	2796.64
2875.19	2942.46
2513.91	2644.52
2818.24	2664.59
2795.67	2403.87
2571.12	2888.59
2627.4	2888.67
2819.79	2857.31
2791.61	2762.56
2910.04	2867.7
2820.31	2969.88
2982.04	2553.14
2812.05	3038.29
2751.01	3044.51
2289.19	2715.18
2828.11	2841.92
2674.97	2724.31
2799.75	2500.71
2279.98	2776.98
3067.93	2953.26
2682.44	2776.98
2927.41	2867.66
2620.23	2714.95
2927.79	2931.54
2787	2920.7
2900.84	3003.7
2996.02	2726.87
2982.04	2678.14
2728.16	1864.48
2849.12	3122.19
2771.47	2776.98
2533.81	2777.1
2816.17	2646.74
2910.04	2738.66
2751.62	2743.41
3244.3	2893.87
2838.71	3056.29
2912.99	2743.23
2708.29	2286.69
2566.11	2831.72
2589.32	2655.95
3082.93	3106.86
2730.43	2666.84
2618.07	2660.42
3102.05	2733.74
2601.08	2847.03
2917.22	2687.52
2826.02	3044.13
2879.5	2762.41
2804.24	2915.32
3000.2	2824.13
2912.41	3009.72
2740.85	2540.35
2964.69	2055.78
2891.36	2682.68
2582.65	2786.77
2826.71	2619.91
2951.6	2928.28
2633.55	2700.1
2942.39	3051.76
2810.85	2657.51
2942.93	2933.45
2715.63	3085.83
2908.76	2646.96
2629.2	2501.15
2503.6	2862.99
2782.79	2727.1
3036.15	2823.88
2990.77	2661.76
3065.55	2862.99
2790.08	3024.12
2629.27	2523.92
2639.24	2809.57
2731.57	2858.08
2948.64	2735.63
2574.15	2624.03
2724.43	2943.93
2642.58	2735.63
2813.53	2862.76
2806.99	2841.03
2603.04	2746.93
2935.48	2882.8
2863.7	2774.42
2910.88	2838.34
2615.04	2704.97
2666.21	2838.34
2840.32	2918.01
2409.48	2523.92
2793.82	2970.11
2851.97	2744.66
3042.61	3080.12
2999.48	2727.1
2717.33	2656.97
2858.97	3561.6
2851.97	2848.06
2902.77	2800.11
2336.54	2769.8
2569.4	2607
2727.16	2828.68
2869.61	2678.37
2713.79	2807.52
2790.96	2666.02
2619.37	3068.76
2794.7	3040.7
2383.15	2867.7
2232.76	3126.44
3576.84	2736.06
2690.95	2636.49
2827.01	2414.87
2961.14	2155.58
3018.88	2754.15
3019.67	2912.9
2868.09	2753.75
2833.41	2713.32
2853.02	2700.59
2875.69	2807.2
2902.6	2343.54
2551.3	2862.76
2578.55	2762.9
2736.82	3229.19
2790.68	3057.47
2622.15	2897.67
2753.51	2580.49
2618.99	2505.63
2650.97	2812.28
2894.86	2674.47
2731	2980.53
2618.99	3074.82
2700.43	2807.76
2680.43	2572.06
2662.85	2772.7
2909.48	2831.02
2557.29	2799.32
2698.75	2654.89
2805.1	3021.5
2297.51	2435.74
2906.49	2682.68
2816.01	2313.15
2930.02	2755.23
2478.48	2868.16
2612.69	2759.58
2859.58	2500.25
2929.13	3228
3171.1	2872.42
2790.41	2686.81
2624.75	2816.82
2782.35	2812.28
2731.25	2844.35
2758.49	2891.43
2587.27	2950.38
3113.31	2970.12
2670.15	2763.94
2383.35	2699.27
3033.59	2419.88
2671.39	2658.93
2661.93	2858.31
2671.39	2686.81
2655.65	2794.85
2649.42	2557
2965.65	2975.47
2271.37	2877.59
2477.63	2776.51
2908.17	2778.72
2748.38	2950.05
2908.17	2706.22
2645.04	2733.07
2874.74	2930.61
2632.4	2701.36
2702.19	2305.1
2671.39	2640.86
2456.04	2572.9
2590.25	2598.85
2723.01	3011.31
2584.13	2863
2534.83	2569.12
2857.61	2664.08
2911.93	2892.63
2857.61	3106.59
3100.45	2881.9
2850.38	2648.68
2966.65	2482.48
2766.44	2472.42
3080.12	2989.53
2185.79	2767.92
2591.54	2881.24
2843.19	2722.61
2553.93	3204.19
2776.9	2428.12
2708.01	2674.84
2868.9	2770.81
2631.68	2625.91
2778.91	2727.51
2947.34	2916.29
3051.37	2730.73
2795.56	2900.14
2660.03	2401.04
2615.38	3070.16
2703.07	3149.04
2630.1	2913.36
2749.46	2576.89
2312.71	2960.5
2698.61	2603.53
2910.59	2633.46
2277.37	2955.72
2932.53	2490.34
2612.48	2690.58
2737.88	2449.25
3001.48	2648.68
2739.78	2442.71
2701.74	2970.12
2553.93	2918.61
3043.41	3044.25
2689.28	2815.5
2820.45	3070.16
3095.6	2659.29
2798.23	2974.94
3002.68	2592.48
3099.57	2548.18
2742.55	2845.4
2559.89	2616.54
2693.74	2755.41
2467.31	2644.86
2751.89	2694.54
2815.89	2702.5
2698.28	3261.3
2716.47	2918.61
3174.87	2698.51
2606.74	2610.95
2930.02	2551.73
2590	2868.37
2910.65	2843.19
2477.11	2863.89
2568.03	2607.24
3077.08	2990.03
2620.85	2537.57
2871.34	2890.35
2461.05	3261.3
2582.97	3004.73
2825.74	2192.46
2684.76	2722.61
2745.64	2819.09
2912.85	2201.67
2744.21	2816.92
2799.61	3046.42
2425.3	2994.06
2789.94	2965.51
2308.04	2741.35
3179.04	2597.09
2601.41	2864.28
2824.33	2576.1
2799.08	2585.96
2712.7	2656.6
2730.38	3115.24
2533.98	2951.78
2921.76	2749.21
2848.54	2540.18
2826.03	2903.33
2855.05	2956.34
2789.76	2634.65
3003.8	2639.39
2975.25	2872
2734.91	3056.14
2566.78	2614.19
2693.72	2297.61
2608.2	3022.4
2522.83	2833.71
2376.82	2938.18
2811.65	2551.53
2638.22	2383.33
2579.98	2605.93
2705.36	2881.5
3076.3	2652.92
3112.01	2804.62
2624.37	2665.09
3061.23	2898.11
2679.31	2595.32
2796.98	2729.63
2540.4	2989.39
3044.05	2724.72
2575.8	3201.26
2722.04	2796.42
2604.3	2698.87
2885.92	2455.4
2451.39	2638.28
2699.34	2398.25
2733.54	2354.05
2835.35	2430.44
2703.34	2478.91
2419.32	2898.11
2940.14	2843.03
2660.51	2536.81
2664.33	2656.6
2765.68	2998.05
2647.94	2671.44
2574.11	2812.87
2793.95	2850.6
2706.17	2582.48
2720.63	2605.93
2877.94	2806.68
2632.09	2781.13
2565.59	2328.31
2933.47	2487.33
3024.15	3105.67
2565.59	1920.04
3044.05	2872
3029.77	2558.34
2816.82	2876.32
2792.52	3159.44
2444.45	2595.47
1099.51	2997.77
2651.86	2751.09
2607.77	3015.86
2707.37	2782.9
2769.1	3245.39
2703.27	2768.26
2586.82	2689.92
2554.67	2722.94
3014.43	2486.96
2575.06	2799.32
2648.35	2583.35
2575.06	2940.46
2723.94	2913.75
2777.46	2595.47
2478.83	2671.91
2836.7	2781.77
2746.33	2859.48
2624.93	2483.87
2763.36	2545.81
2964.17	2872.86
3131.18	2871.82
2600.17	2691.14
2609.54	2940.46
2560.23	3225.02
2638.74	2669.58
2823.04	2493.16
2691.02	2772.11
3319.47	2922.28
2440.35	2765.58
2776.28	2926.57
2823.04	2657.16
2841.06	2943.83
2893.47	2777.1
2754.82	2901.04
2806.92	3189.02
2545.58	2634.4
2497.37	2823.08
2661.54	2724.13
2761.67	2609.04
2719.42	2465.49
1661.28	2808.31
2821.67	3005.9
3038.23	2647.1
2956.75	2524.64
2873.49	2836.19
2861.55	2902.05
2615.15	2675.49
2818.78	2827.08
2922.24	3043.4
3133.4	2816.22
3091.16	2603.53
2442.98	2845.21
2820.22	2779.83
2755.7	2497.83
2590.51	2861.53
2767.74	2896.83
2640.23	2676.73
3053.41	3107.74
2810.14	2799.5
2883.78	2546.33
2631.98	2566.77
2721.2	2703.61
3013.29	2786.97
2846.79	2988.27
3091.07	2883.61
2568.75	3018.59
2762.18	3085.67
2614.5	2848.06
2704.3	2689.63
2696.36	2662.08
2568.21	2977.59
1832.86	2791.99
2794.81	2844.16
2958.21	2818.44
2791.74	2891.63
3007.63	2784.53
2716.94	2790.71
2761.33	2773.41
2676.58	2518.53
3211.76	2532.38
2951.34	2903.74
2845.88	2753.75
2585.79	2585.92
2906.03	2495.91
3001.25	2696.6
2927	2708.9
3232.03	2672.34
2894.18	2518.53
2555.53	2384.45
2749.27	2366.84
2454.11	2920.06
2594.51	2896.84
2671.53	2845.39
2544.07	2625.1
2681.01	2802
2705.28	2920.06
2949.52	2628.42
3174.13	2532.38
2877.67	2962.77
2942.17	2962.77
2709.14	2762.37
2776.19	3219.21
2857.77	2791.99
2745.83	2851.96
3016.2	2602.1
2902.37	3089.27
2924.15	2656.67
2579.6	3058.48
2336.29	2097.97
2489.53	2996.04
2728.94	2735.03
2368.47	2761.49
2532.67	2761.49
2441.68	3049.71
2812.98	2656.32
3009.98	3175.1
2830.71	2677.55
2897.59	2892.04
2691.25	3030.48
2752.07	2724.7
2789.56	2686.02
2244.51	2619.27
2840.33	2757.97
2800.25	2566.51
3159.67	2462.68
2800.25	2808.11
2496.04	2694.2
2757.25	2551.4
2391.72	2890.7
2775.6	2572.6
2638.22	2686.02
2840.33	2586.42
2591.36	2380.36
2780.87	2835.26
2578.22	2846.44
2758.49	2560.44
3357.08	2784.24
2554.24	2719.8
2770.7	2661.1
2783.51	2597.3
2953.97	2280.14
2755.45	2951.14
2761.03	2743.96
2672.17	2574.1
2464.1	2850.18
2618.89	2677.55
2419.48	2587.99
3058.18	2704.5
3015.25	2669.44
2650.98	2670.95
2484.45	2372.54
2412.67	2578.73
2621.17	2545.4
2756.72	2523.05
2660.36	2502.6
2399.2	2724.7
2842.08	2682.7
2865.15	3052.18
2830.7	2462.07
2885.03	2923.71
2674.89	2544.63
2639.61	3140.43
2606.37	2878.73
2680.53	2485.59
2505.17	2789.15
2745.39	2649.53
2641.93	2635.46
1057.52	2954.48
3267.6	2867.7
2545.05	2783.98
2754.1	2880.22
2890.92	2887.61
2666.03	2697.19
2773.53	2715.12
2542.97	2731.64
2557.7	2514.46
2945.39	2406.65
2522.21	2671.55
2319.6	2734.97
2608.54	2668.38
2643.03	2902.92
3146.34	2700.42
2741.53	2433.16
2668.15	2658.92
2677.4	2370.33
2589.86	2613.97
2985.22	2869.2
2847.67	2453.99
2616.28	2840.49
2645.46	2817.32
2756.2	2567.64
2307.47	2708.57
2605.23	2952.04
2661.43	2455.73
2934.2	2708.57
2785.2	2179.18
2618.51	2340.74
2581.26	2887.98
2473.74	2419.62
2200.14	2963.7
2494.47	2587.3
2518.42	2787.07
2979.55	2723.47
3074.81	2710.79
3211.77	2553.25
2618.16	2758.97
2590.37	2688.87
2581.89	3084.2
2691.45	2527.37
[truncated: 12,301 more rows]

## Sheet: Supplementary Fig. S5 panel g
cluster_density_in_boutons	cluster_density_all_clusters
2364.18	2911.91
2812.45	3321.52
3227.86	2820.08
3079.77	2696.74
2579.41	2561.91
2519.11	2972.79
3186.4	2686.68
3171.73	2700.88
2131.49	2552.84
2412.6	3353.2
2335.8	2878.39
3438.69	2602.08
2453.09	2664.79
2520.71	2707.79
2177.09	2851.22
2986.56	2813.38
2222.29	2971.37
2670.98	3567.61
2469.29	2557.54
3555.91	3514.94
2707.84	3173.6
2844.25	2747.25
2381.06	2647.25
2466.7	2737.05
2405.26	3162.06
2408.77	2433.09
2381.92	2899.75
2867.25	2055.74
3385.53	2888.5
2870.03	3319.9
2214.68	3241.49
2198.01	3310.04
2432.29	2952.23
2470.07	2785.27
4689.94	2936.24
3264.93	2254.96
3274.78	2675.87
2460.07	2544.96
2371.12	2823.36
2264.24	3079.03
2394.34	3383.46
2773.93	2673.4
2334.19	2556.91
2864.07	3585.66
2300.21	3247.81
2370.07	2271.44
2872.44	2792.86
3668.04	3021.15
2701.08	2720.64
2184.62	3457.64
2742.88	2889.05
2222.04	3046.3
2218.65	2676.48
2320.7	2894.03
2339.67	3010.4
2867.57	3144.02
3868.47	3007.52
3850.6	2713.54
2863.88	2627.18
2886.57	2689.51
2567.9	3076.92
2716.93	2366.08
2749.87	1950.33
2834.97	3449.07
2671.85	2484.47
3315.65	2997.86
3730.42	3492.84
3028.72	2363.75
2682.4	2987.86
3820.68	3338.9
2759.23	2763.23
2281.02	3122.89
2517.35	2792.72
2740.98	2656.6
3452.61	3353.2
2789.4	2932.55
2982.11	3629.03
2735.09	2583.98
2484.59	3079.03
2386.39	2672.61
4155.65	2865.84
2600.21	3199.53
2472.65	2604.78
2121.15	3018.3
2582.15	2833.59
2693.6	3492.84
3883.5	2384.92
2965.77	3666.1
2695.6	2760.83
2837.07	2579.98
2444.99	2868.62
2722.25	3019.84
2370.96	2839.49
2252.57	2630.78
3412.97	3339.52
2570.4	2529.51
3023.43	3594.25
2356.95	3252.03
2241.04	3224.65
2742.46	2892.56
3041.65	2402.4
2114.34	2192.24
2500.63	3133.9
2496.88	3188.41
3437.74	3149.61
3249.49	2845.62
2370.85	2557.08
2516.18	2093.14
2668.72	2992.22
2826.54	3137.75
2470.43	2744.21
2283.31	3260.52
2438.94	3120.12
3179.26	3222.69
3038.74	2178.43
2511.47	2459.97
4535.15	2729.15
2261.6	2593.73
2640.26	2829.85
2308.86	3496.5
2857.4	2612.15
3702.33	3170.13
2624.93	3710.58
2440.12	2499.38
2533.58	3137.75
2734.29	2497.92
2279.86	3026.44
2876.15	3355.7
2529.2	3279.67
2449.78	2464.19
3103.37	2836.3
3766.48	2794.27
2762.01	2468.05
2263.06	2442.29
2409.2	2673.8
2374.96	2833.15
3120.12	2179.77
2329.61	2679.08
2578.36	2816.9
2345.95	2008.48
2505.74	3019.84
2369.58	3179.65
2472.89	2782.07
2910.15	3348.79
2473.01	2374.73
3284.56	2516.46
2676.93	3368.26
2289.14	3183.59
2982.29	2757.58
2225.84	2940.05
2389.56	3216.37
2676.29	2559.73
2754.19	2823.47
2884.96	2233.39
2306.81	3164.56
3191.83	2773.93
2423.11	3054.21
2906.04	3083.88
2492.95	3286.23
2909.31	2825.58
3310.04	2858.78
2823.26	2967.13
3644.65	2765.56
2335.87	2829.85
2627.96	2573.17
2516.94	2529.72
2481.72	3035.67
2949.31	2782.42
2454.66	2963.69
2450.31	3315.25
2303.35	2649.88
2598.9	2871.91
2361.28	2759.57
2602.72	2603.77
4088.37	3149.61
2475.77	2914.68
2483.6	3539.82
2461.9	3029.28
2656.13	2596.3
2338.07	2661.54
2263.24	2605.86
	2640.95
	2790.05
	3310.04
	2863.44
	2993.02
	2871.02
	2961.77
	2721.71
	2399.97
	3610.11
	3104.52
	2653.8
	3514.94
	3560.13
	3590.66
	2798.42
	2547.9
	3517.75
	2949.85
	2929.12
	2731.55
	2286.68
	2476.33
	3023.18
	4130.54
	2336.05
	3414.5
	3421.14
	3862.15
	2545.29
	2798.07
	3027.68
	2471.75
	3027.68
	2557.75
	2569.96
	2923.98
	2932.55
	3266.79
	2422.58
	2841.41
	2600.2
	2946.38
	3325.57
	3210.27
	2925.99
	4487.51
	5170.68
	2336.45
	3153
	2800.14
	3363.93
	2842.38
	2788.43
	3466.2
	3091.19
	2600.47
	3035.56
	2976.9
	2433.68
	2530.36
	2894.03
	2459.21
	3129.27
	2513.62
	3159.29
	3710.58
	2171.69
	2513.65
	2867.16
	2361.11
	2719.67
	2581.76
	2187.82
	2416.34
	3188.34
	2899.05
	3066.44
	2891.22
	2546.69
	2493.96
	2839.3
	2279.75
	3224.65
	3056.77
	2585.41
	3159.56
	3222.69
	2797.85
	2412.87
	2382.69
	2221.7
	2681.86
	2869.05
	3813.56
	2666.67
	3222.03
	2355.54
	2514.04
	3435.25
	3003
	2373.76
	2230.9
	4256.93
	2699.66
	3210.27
	3477.59
	2869.62
	3464.57
	2847.06
	2914.24
	2340.32
	1449.37
	2678.63
	3091.62
	2775.41
	2949.85
	3102.7
	2959.75
	3091.72
	2993.02
	3369.62
	2699.74
	2742.87
	3531.3
	2649.71
	2446.63
	2623.65
	2398.29
	2911.91
	2966.1
	1520.45
	2971.37
	2761.39
	2301.67
	2729.95
	2758.46
	3321.26
	4463.46
	3002.4
	2971.37
	2540.97
	2872.59
	3372.68
	2588.95
	2252.25
	2728.95
	2672.57
	2463.78
	2944.23
	3247.37
	2422.61
	3105.18
	2424.68
	2814.61
	3384.09
	2383.76
	2797.6
	2425.22
	2491.75
	3327.28
	3719.01
	2649.88
	3234.88
	2662.1
	2513.01
	2375.11
	2523.78
	2615.33
	2900.42
	2468.39
	2929.12
	2874.74
	2428.07
	2792.43
	2482.65
	2974.08
	2719.18
	2932.55
	2993.48
	2492.53
	2990.76
	2625.13
	3078.38
	2608.57
	3159.56
	2572.27
	2715.97
	2428.41
	3173.05
	4268.56
	2291.35
	1981.73
	3128.56
	2588.33
	3185.73
	2339.57
	2179.78
	2463.77
	2904.99
	2529.51
	2632.8
	2685.46
	2303.39
	2648.36
	2581.04
	2476.61
	2636.66
	2104.69
	2249.71
	2932.05
	2651.57
	2357.1
	2327.34
	2836
	2388.26
	2498.02
	2215.26
	2671.12
	2116.22
	3442.34
	2887.14
	2416.92
	3143.56
	2512.71
	3181.94
	2891.84
	2505.87
	2334.88
	3552.4
	2554.38
	2687.27
	2401.34
	2774.57
	3988.85
	2807.67
	2383.56
	2380.84
	2641.29
	3032.93
	2975.15
	2069.16
	1984.53
	2335.08
	2289.76
	2442.12
	2189.38
	2307.42
	2692.7
	2011.37
	2450.6
	3002.4
	2538.45
	2786.14
	2960.33
	2870.52
	2527.72
	3210.27
	2833.48
	2546.69
	2822.58
	2692.63
	3107.42
	2703.62
	2916.51
	2617.67
	2545.92
	3635.26
	4463.48
	3127.26
	2466.07
	2390.38
	2693.6
	2483.69
	2487.56
	2468.48
	2989.54
	2906.27
	2566.41
	2391.24
	2415.97
	3579.89
	2150.81
	2171.47
	2538.32
	2766.52
	2513.06
	3391.88
	3105.02
	4306.14
	2573.57
	2542.37
	2849
	2239.41
	3111.42
	3023.18
	2576.85
	3887.18
	3227.19
	2544.96
	3220.61
	2073.61
	3105.59
	2748.2
	2929.33
	2822.12
	2434.29
	2684.22
	2468.39
	2878.53
	1996.62
	2952.76
	3222.69
	2505.58
	2479.34
	3163.79
	2481.82
	2511.4
	2910.36
	2819.45
	2896.98
	2693.46
	3731.34
	2766.21
	2512.7
	2795.53
	2029.77
	2693
	2668.45
	2448.53
	2719.44
	3017.1
	2575.07
	2727.06
	3140.5
	2296.67
	2981.18
	2279.59
	2906.08
	3183.59
	4015.34
	2992.22
	3134.64
	2828.79
	2684.89
	3305.79
	3291.44
	2894.14
	2608.58
	3149.61
	2541.92
	2922.37
	2331.91
	2473.76
	2722.01
	2667.21
	2469.54
	2505.97
	2602.93
	2692.63
	3478.26
	2449.37
	2928.89
	2745.74
	2953.64
	2302.12
	2845.4
	4736.53
	2153.03
	2708.69
	2734.73
	2577.32
	2612.76
	2414.49
	2782.61
	2318.45
	3330.56
	2915.88
	2940.78
	2782.25
	3091.72
	3600.65
	4216.99
	2766.89
	2579.69
	2826.09
	2681.86
	2512.08
	3149.9
	2541.54
	2849.48
	2764.64
	2408.95
	2785.52
	2411.43
	2411.55
	2283.4
	2272.43
	3262.64
	2314.32
	3375.27
	3974.56
	2417.14
	3542.44
	3361.34
	2278.6
	2475.96
	2692.73
	2647.84
	2751.83
	2797.85
	2446.98
	3199.53
	2524.15
	2692.51
	3149.61
	2108.67
	2867.16
	3560.13
	2423.26
	2795.53
	2519.84
	2891.84
	3359.17
	3194.35
	2277.78
	3177.35
	2340.37
	3042.1
	2408.14
	2649.96
	2956.52
	4550.05
	2251.5
	2659.68
	2611.77
	2483.92
	3339.52
	2649.98
	2640.02
	3031.53
	3050.47
	2274.85
	3710.58
	3035.56
	2918.86
	2457.36
	2314.49
	2328.29
	2359.54
	2921.54
	3024.35
	2647.71
	2571.86
	2579.67
	2833.51
	2739.73
	2426.4
	2538.86
	3004.29
	2483.81
	2432.18
	2687.76
	2964.58
	3018.87
	2637.5
	2430.13
	2262.61
	2392.22
	3247.81
	2529.46
	2220.46
	2747.04
	2764.48
	2838.34
	2673.15
	2351.34
	2602.47
	2730.54
	2939.45
	2675.87
	2688.17
	2521.52
	2685.03
	3064.72
	2270.6
	2577.32
	2451.65
	2956.64
	2279.34
	2380.59
	2466.33
	2867.46
	2131.25
	3100.41
	2967.36
	2098.97
	2660.46
	2362.08
	2769.73
	2177.14
	2835.09
	3068.9
	2776.24
	2732.24
	2598.75
	2185.29
	3294.89
	2555.27
	2728.23
	2769.55
	3374.87
	2161.51
	3543.31
	2680.63
	4128.44
	3295.03
	3339.52
	2508.41
	2423.38
	3031.07
	2605.25
	3523.04
	2806.92
	3252.62
	3014.89
	2398.46
	2940.51
	2162.7
	2905.44
	2286.8
	2682.27
	2859.7
	2467.11
	2322.95
	2292.59
	2914.8
	2491.65
	3702.46
	2328.94
	2622.38
	2723.49
	2673.8
	2582.41
	2788.43
	2614.38
	3031.01
	2648.36
	2789.12
	2739.73
	2627.12
	2525.98
	2710.64
	2390.44
	3132.49
	3386.39
	2916.16
	2763.23
	3316.75
	3710.58
	3365.87
	2454.02
	2457.92
	2512.67
	2352.07
	3149.61
	2512.69
	2540.94
	2785.79
	2920.42
	3177.35
	2902.16
	3060.02
	2898.21
	2916.11
	3425.72
	2563.28
	4096.26
	2143.51
	2505.68
	2086.03
	3079.03
	2426.33
	2860.99
	2553.7
	2529.62
	1936.56
	2544.3
	2845.56
	3975.27
	2596.58
	2448.98
	2425.39
	2700.71
	2886.17
	2295.95
	2346.36
	2630.22
	2529.37
	2447.21
	2663.9
	2205.31
	2932.26
	2597.99
	2473.76
	3056.09
	2722.32
	4061.37
	3408.16
	3735.03
	3204.06
	2710.79
	3005.01
	2928.97
	3224.07
	2843.22
	2971.37
	3233.39
	2869.68
	3122.4
	2339.43
	2374.11
	2975.9
	2466.02
	3327.79
	3079.77
	2817.89
	2414.29
	2606.02
	2836.3
	2721.54
	2913.33
	2744.64
	2319.64
	2503.46
	2858.78
	3017.1
	2012.2
	1789.59
	2883.03
	3105.02
	2196.45
	2736.91
	2422.33
	2996.58
	2750.54
	2340.07
	3143.56
	2298.68
	4071.66
	2856.24
	2629.27
	3076.92
	2525.72
	3201.18
	2971.37
	2526.57
	2709.46
	2799.67
	2242.23
	2908.67
	2451.09
	2495.84
	3583.52
	2800.37
	2142.67
	2665.78
	3123.23
	4245.28
	2141.96
	2392.63
	2565.95
	2315.98
	2587.45
	3445.64
	2423.26
	2911.68
	3053.95
	3355.97
	2215.62
	2372.02
	2565.06
	2835.43
	3102.09
	2655.68
	2825.52
	2996.86
	3160.92
	2627.4
	2616.92
	2755.27
	2429.33
	2514.8
	2313.7
	2765.9
	2737.05
	2583.61
	2658.16
	2691.31
	2271.44
	3173.6
	3461.54
	3169.57
	3892.73
	3334.9
	2742.15
	2551.64
	3869.72
	2829.74
	3165.61
	2543.01
	1964.03
	2287.02
	3014.14
	3286.23
	2795.53
	2767.61
	2666.01
	2744.08
	3372.68
	3054.21
	3080.46
	2777.37
	3786.22
	4865.28
	2618.64
	2390.76
	2321.52
	2398.08
	2282.76
	2408.36
	2970.89
	2463.33
	2334.74
	2453.09
	2908.67
	3291.44
	3379.52
	2923.55
	2273.06
	2419.49
	2878.73
	2656.6
	2590.85
	2728.95
	3338.9
	2723.65
	2442.97
	2469.27
	2638.52
	2766.42
	2954.65
	3013.86
	2996.58
	2394.68
	2555.37
	2699.87
	2571.15
	2503
	2407.67
	2932.55
	2977.37
	2806.03
	3303.3
	2820.45
	2739.28
	2853.65
	2382.98
	2703.62
	2415.68
	2910.44
	3359.17
	3421.14
	2520.6
	4606.45
	3053.95
	2597.76
	2382.84
	2376.1
	2931.06
	2565.37
	2730.64
	2529.51
	2813.97
	3013.21
	2966.1
	3444.5
	2822.58
	2895.28
	3108.35
	1814.52
	2535.93
	2456.42
	2620.06
	2408.89
	2488.5
	3249.19
	3398.79
	2030.3
	2047.32
	2220.21
	2614.63
	2865.84
	2091.52
	2473.58
	2109.98
	2336.59
	2273.47
	2909.88
	2632.44
	2374.08
	2670.04
	3629.17
	2327.1
	2510.35
	2911.91
	2868.62
	3061.55
	2385.82
	2357.59
	2714
	2059.03
	2361.83
	2238.61
	2541.54
	2267.51
	3132.49
	3091.72
	2871.91
	2634.32
	2562.03
	3304.63
	3273.6
	3759.4
	2566.17
	2608.7
	1992.97
	2295.21
	2667.5
	2630.5
	3552.4
	2871.21
	3291.43
	3512.07
	2786.57
	3286.12
	2799.67
	2331.98
	2610.03
	2805.16
	2358.21
	2491.76
	2449.05
	2571.9
	2812.51
	2862.74
	2694.69
	2592.46
	2387.32
	2898.55
	2322.88
	2277.27
	2436.77
	2623.81
	2261.38
	2695.67
	2349.57
	2251.23
	2463.63
	2053.72
	3284.07
	2940.51
	2471.65
	2992.22
	3051.44
	2926.12
	2957.61
	2492.96
	3039.51
	4132.15
	2679.53
	2941.72
	2905.44
	2875.51
	2158.27
	2646.45
	2695.42
	1978.24
	2381.25
	3273.32
	2576.68
	2589.05
	2602.51
	2763.96
	2361.64
	2422.84
	2997.46
	3210.27
	2506.27
	2969.83
	2251.68
	2878.29
	2727.45
	2588.44
	2545.14
	2519.18
	2578.15
	2298.94
	2668.19
	2539.79
	2603.26
	2373.24
	2514.74
	2094.78
	2956.54
	2446.98
	2816.9
	2593.4
	3210.27
	4939.82
	2946.38
	2363.52
	2621.02
	2776.53
	2483.29
	2511.3
	2505.57
	2427.49
	2874.89
	2346.63
	2797
	2077.44
	2619.93
	2117.44
	2280.14
	2104.28
	2555.25
	2342.21
	2690.4
	3401.18
	2445.39
	2403.11
	2834.47
	2431.12
	2332.3
	2723.63
	2978.89
	2274.28
	2544.64
	1984.53
	3085.97
	2474.43
	3308.73
	2891.22
	2610.87
	2208.43
	2383.42
	3091.19
	2313.27
	2313.01
	2885.31
	2625.13
	3465.81
	2300.83
	3507.54
	3127.26
	2508.04
	2956.28
	2826.09
	2358.06
	2839.3
	2849.26
	2343.05
	3552.4
	2249.74
	3495.53
	3013.86
	2135.27
	2614.15
	2404.9
	3002.22
	2181.75
	3460.21
	3860.07
	2849.48
	2339.01
	2666.79
	2551.56
	2377.08
	2835.37
	2832.4
	2866.36
	3051.44
	2368.75
	2336.08
	2619.97
	2457.58
	2431.25
	2337.03
	2181.65
	2637.97
	2318.69
	2302.66
	3352.33
	2909.44
	2743.48
	2500.78
	2552.47
	2410.03
	3442.34
	2295.49
	2786.32
	2520.19
	2833.27
	3038.06
	4039.5
	2381.28
	3672.79
	2820.08
	2656.04
	2373.73
	2952.76
	2343.22
	2733.57
	3339.52
	2333.25
	2298.54
	4617.32
	4174.4
	2754.82
	2341.26
	2770.72
	2363.89
	2294.06
	2328.83
	2563.9
	2783.6
	2614.15
	3232.55
	2604.34
	2822.58
	3003
	2541.01
	3646.68
	4375.63
	3050.47
	2383.25
	2219.48
	2279.56
	2942.26
	2486.05
	2774.59
	3096.89
	3526.65
	3137.75
	3156.79
	2701.24
	2313.6
	2495.57
	2607.32
	2154.68
	2376.53
	2127.8
	2386.22
	3125.98
	2435.62
	3060.36
	2879.56
	2038.52
	2517.37
	2980.97
	2402.09
	3460.21
	2430.04
	2973.66
	3826.09
	3373.24
	2568.45
	2813.73
	3266.79
	2839.76
	2232.61
	2466.24
	2198.91
	2537.61
	3421.14
	2107.93
	3943.48
	4784.69
	2843.76
	2686.26
	2870.71
	1932.4
	2359.39
	2402.11
	2417.37
	2194.75
	3046.55
	2410.77
	2870.32
	2595.85
	3344.97
	2829.49
	2068.68
	2419.44
	2309.04
	2426.28
	2460.57
	3120.12
	2755.27
	2638.52
	3022.55
	2890.17
	2208.06
	2527.13
	2525.04
	2384.91
	3104.52
	2342.13
	2526.08
	2637.31
	3407.16
	2455.17
	2443.75
	3611.56
	3614.85
	3327.79
	2862.28
	3452.48
	3448.51
	2533.41
	2952.23
	3125.98
	2335.83
	2328.85
	2318.68
	2138.48
	2130.54
	2282.74
	3401.36
	2029.74
	3508.55
	2639.39
	2878.65
	2021.87
	2366.9
	2336.64
	2399.79
	2866.64
	2829.65
	2802.87
	2676
	3009.66
	2581.76
	2393.32
	2316.57
	2651.39
	2497.88
	2627.5
	2981.12
	2473.85
	2599.65
	2235.92
	3114.29
	2629.27
	2529.68
	2681.8
	2571.9
	3189.79
	2831.91
	2212.5
	3289.47
	2318.72
	3194.05
	2503.56
	2927.6
	3192.7
	2968.91
	2773.74
	3238.58
	3451.52
	2224.45
	2858.31
	4236.21
	2389.54
	2192.38
	3005.01
	2878.43
	2672.7
	2386.29
	3141.13
	3372.68
	2442
	2442.77
	3049.76
	2544.53
	3353.2
	2997.46
	2850.71
	2492.41
	2684.39
	2602.06
	2080.58
	3225.81
	2203.54
	2572.58
	2898.72
	2887.14
	2722.32
	3244.84
	3061.22
	2353.75
	2329.8
	2391.24
	3030.42
	2727.77
	2886.17
	3004.29
	2977.21
	2338.76
	2372.59
	2552.99
	3645.64
	2884.92
	3071.36
	3091.72
	3232.7
	3035.56
	2646.14
	3236.99
	2820.08
	3113.42
	3887.49
	3998
	2460.85
	3134.8
	1938.94
	3150.16
	2660.46
	2947.03
	2735.29
	2456.15
	2758.87
	2521.35
	2044.56
	3291.44
	2653.84
	2256.06
	2801.12
	3848
	3102.09
	2415.1
	3125.98
	2641.52
	4358.05
	3407.16
	3179.65
	2782.42
	2704.7
	2555.37
	3094.81
	2757.86
	2584.31
	2811.34
	2741.23
	1994.78
	2911.91
	2306.06
	2907.81
	2395
	3082.76
	2398.08
	2380.46
	2676
	2383.79
	2325.04
	2486.72
	2841.95
	1976.28
	3279.67
	3508.77
	2999.87
	3244.84
	3007.52
	2376.72
	2696.74
	2646.9
	2429.96
	2593.68
	3130.43
	2566.04
	2733.39
	2660.78
	2415.86
	2744.59
	3043.9
	2621.79
	3005.01
	2782.53
	2593.73
	2788.73
	2727.49
	2415.77
	2583.52
	2839.3
	3590.66
	2554.35
	3556.94
	2314.46
	3143.56
	3076.92
	3034.2
	2594.55
	2868.62
	2990.81
	2497.49
	2597.8
	2479.28
	2429.55
	2606.88
	3003
	2792.46
	3422.85
	2459.16
	2494.76
	2304.4
	2627.56
	2736.91
	4865.79
	4212.99
	2791.44
	2863.44
	4083.48
	2310.98
	2259.18
	3286.23
	3185.73
	2409.44
	2578.15
	3546.1
	2840.91
	4688.3
	3457.64
	2987.7
	2924.83
	2940.51
	2308.77
	2367.71
	2248.02
	2448.02
	3199.53
	2765.83
	3038.9
	2360.09
	2894.14
	3029.28
	2437.84
	3878.2
	4574.04
	3118.25
	2836.3
	2859.48
	2405.86
	2515.87
	2634.5
	2260.23
	2624.77
	2304.91
	3026.48
	2271.8
	2741.23
	2469.28
	2853.65
	2564.7
	2729.95
	2403.85
	2395.8
	2413.44
	2250.93
	3552.4
	2896.35
	2546.59
	2447.98
	2306.69
	2969.32
	2566.71
	2195.12
	3166.7
	2263.9
	1994.83
	2258.95
	3070.91
	3279.76
	3200.86
	2929.12
	2327.64
	2336.69
	2811.9
	3914.25
	2484.76
	2461.54
	2803.94
	2878.16
	2322.88
	2842.38
	2975.72
	3429.88
	2830.02
	2836.79
	3368.26
	2501.35
	2478.88
	2521.65
	2730.46
	2207.55
	2955.3
	2971.37
	2658.16
	2362.45
	2696.87
	2454.18
	2748.97
	2818.85
	2561.9
	2438.43
	2719.14
	3053.14
	3079.03
	2324.6
	2656.6
	3318.87
	2229.77
	3325.57
	2624.41
	3421.14
	3034.9
	2956.52
	2470.08
	2705.92
	2981.41
	3629.26
	2861.05
	2512.56
	3690.04
	2247.86
	2482.99
	2376.53
	2523.13
	2453.76
	3029.28
	2573.03
	2766.42
	3035.67
	3079.77
	3149.91
	2585.54
	3723.49
	2664.3
	2997.46
	2350.74
	2312.53
	3267.97
	2243.88
	2782.07
	2811.42
	3059.44
	3197.16
	2328.88
	2491.2
	2256.06
	3100.41
	2356.11
	2678.65
	3222.69
	3284.07
	2886.91
	2310.83
	2083.82
	2100.01
	2947.48
	2460.92
	4297.52
	3159.56
	2430.21
	2388.45
	2702.7
	3050.47
	3393.28
	2560.82
	3859.14
	2858.78
	2343.87
	2940.84
	4746.38
	2708.53
	2406.52
	2664.71
	3194.21
	3038.43
	2751.03
	2372.21
	2278.65
	3105.59
	2000.08
	2161.52
	2628.12
	2801.77
	1990.7
	2722.89
	2523.13
	2764.98
	2618.66
	2504.17
	2483.42
	2824.19
	2784.13
	2293.32
	3295.5
	3000.55
	2251.5
	2439.93
	2507.76
	2624.02
	2251.53
	2323.76
	2684.39
	2675.23
	3149.61
	2209.82
	3091.72
	2459.41
	2758.48
	2829.58
	3018.87
	2878.53
	2699.34
	2749.95
	2337.73
	2434.77
	2866.01
	2610.87
	3091.19
	2253.01
	2502.49
	2922.37
	2420.7
	2925.69
	2396.88
	2896.26
	2161.86
	1929.27
	3218.88
	2474.17
	2678.31
	2373.42
	2199.41
	2520.24
	2842.62
	2898.55
	2366.97
	3594.25
	2575.37
	2623.42
	3100.41
	2684.89
	3161.56
	2463.81
	2264.94
	4414.64
	2351.82
	2831.72
	3232.51
	2422.06
	2165.08
	3210.74
	3862.15
	2245.98
	3001.11
	2947.03
	2714.63
	3325.17
	2210.64
	1929.84
	2683.53
	2634.18
	2661.84
	2431.12
	2302.66
	2743.6
	2829.74
	4046.54
	2854.08
	3005.01
	3241.49
	2786.53
	3225.81
	3244.84
	2225.2
	2253.73
	2243.04
	2415.09
	2235.12
	2932.55
	2470.34
	3690.04
	2670.36
	2537.21
	2349.86
	3306.34
	2952.23
	2852.92
	4990.78
	3197.16
	2865.84
	2966.14
	3338.9
	2279.89
	3269.86
	1996.01
	2872.65
	2973.66
	2928.97
	3029.28
	2344.44
	3629.03
	2971.37
	2724
	2389.86
	2624.02
	3130.43
	2324.78
	2035.83
	2524.03
	2601.31
	3996.45
	2966.1
	2501.67
	2763.96
	3286.23
	3095.98
	1999.33
	2823.36
	2999
	3125.98
	3535.89
	3299.24
	2374.42
	2958.58
	2617.31
	3024.8
	2698.31
	3295.5
	2816.75
	3210.27
	2270.52
	2876.52
	2351.21
	2152.35
	2770.72
	3398.79
	2804.14
	2603.17
	2919.32
	2714
	2818.42
	3254.15
	2458.2
	2320.81
	2414.29
	1948.34
	2343.49
	2746.83
	3116.47
	2997.46
	4451.44
	2847.06
	2198.78
	3643.59
	2634.18
	3210.67
	3207.92
	2266.29
	4914.98
	2436.57
	3137.94
	2370.03
	2571.49
	2932.55
	3070.91
	2382.92
	2333.65
	3273.32
	2532.96
	3846.15
	2263.53
	2766.38
	3120.12
	3030.3
	3338.9
	2529.36
	3039.51
	2407.49
	2459.13
	2526.31
	2864.16
	2390.76
	2757.86
	3881.61
	3725.78
	2630.95
	2476.25
	2529.48
	2321.96
	2725.43
	2834.47
	2616.77
	2709.11
	2675.42
	3400.2
	3120.12
	2425.64
	2069.58
	2035.93
	2433.5
	3056.35
	2915.45
	3372.97
	2791.74
	2522.19
	2316.81
	2749.31
	2865.68
	2900.42
	2641.31
	3725.78
	1951.57
	2373.89
	2479.34
	2330.85
	2642.33
	2882.54
	3669.72
	3310.04
	3461.54
	2878.16
	3710.58
	2460.72
	2945.99
	2898.55
	2939.45
	3018.3
	2599.75
	2686.62
	2616.77
	2571.83
	2619.29
	3414.26
	2730.75
	2888.5
	2322.33
	2111.88
	2602.41
	2936.86
	2695.2
	2355.86
	3042.26
	2669.15
	2959.75
	2754.55
	3677.82
	2825.72
	2327.11
	2628.61
	3079.77
	4648.01
	2885.7
	2794.86
	4608.29
	3019
	2284.9
	2568.38
	2639.92
	2936.24
	2397.38
	2397.23
	3039.2
	2536.05
	3496.5
	4237.29
	2767.66
	2364.04
	3625.2
	2368.06
	2810.57
	2455.07
	3048.07
	2273.67
	2810.57
	3594.25
	2797
	2900.65
	2893.47
	2533.2
	2820.5
	2692.83
	2653.8
	3710.58
	2753.99
	3035.67
	3951.07
	2296.23
	2328.97
	2505.74
	2499.56
	3560.13
	2000.76
	2423.26
	2235.86
[truncated: 33,633 more rows]
