# Supplementary material for: Targeted volumetric single-molecule localization microscopy of defined presynaptic structures in brain sections
Source: Commun Biol. 2021 Mar 25;4:407. doi: 10.1038/s42003-021-01939-z (PMC7994795; doi:10.1038/s42003-021-01939-z)
Supplement: Supplementary file 14 — Supplementary Data 10 [file 42003_2021_1939_MOESM14_ESM.xlsx]

## Sheet: Supplementary_Fig._S8
counts_per_cluster_histogram_x	counts_per_cluster_histogram_y
-0.5	521
0.5	3443
1.5	7260
2.5	1908
3.5	923
4.5	858
5.5	1145
6.5	1429
7.5	1946
8.5	2166
9.5	2163
10.5	1721
11.5	1501
12.5	1341
13.5	1129
14.5	1018
15.5	940
16.5	895
17.5	749
18.5	714
19.5	645
20.5	654
21.5	614
22.5	614
23.5	562
24.5	452
25.5	481
26.5	425
27.5	419
28.5	379
29.5	373
30.5	341
31.5	391
32.5	334
33.5	286
34.5	319
35.5	277
36.5	280
37.5	256
38.5	274
39.5	257
40.5	257
41.5	219
42.5	227
43.5	209
44.5	201
45.5	211
46.5	212
47.5	183
48.5	165
49.5	167
50.5	152
51.5	175
52.5	150
53.5	161
54.5	147
55.5	131
56.5	155
57.5	141
58.5	124
59.5	133
60.5	103
61.5	117
62.5	124
63.5	110
64.5	122
65.5	123
66.5	108
67.5	121
68.5	113
69.5	106
70.5	100
71.5	85
72.5	96
73.5	93
74.5	89
75.5	84
76.5	93
77.5	74
78.5	72
79.5	85
80.5	68
81.5	72
82.5	68
83.5	82
84.5	62
85.5	58
86.5	67
87.5	57
88.5	53
89.5	52
90.5	66
91.5	61
92.5	69
93.5	57
94.5	58
95.5	56
96.5	53
97.5	45
98.5	49
99.5	51
100.5	4023
